# Supplementary material for: Schistosoma mansoni alter transcription of immunomodulatory gene products following in vivo praziquantel exposure
Source: PLoS Negl Trop Dis. 2021 Mar 3;15(3):e0009200. doi: 10.1371/journal.pntd.0009200 (PMC7959349; doi:10.1371/journal.pntd.0009200)
Supplement: S1 File — (Sheet 1) Read counts or (Sheet 2) Transcripts Per Million (TPM) for transcripts in worms harvested from mice treated with PZQ (400mg/kg). (Sheet 3) Z-scores of 1848 transcripts with an average TPM >3 and >1 log2 fold change relative to the t = 0 timepoint that were used to generate the heat map in Fig 1C. (XLSX) [file pntd.0009200.s005.xlsx]

## Sheet: READ COUNTS
ID	PZQ.0hr	PZQ.15min	PZQ.1hr	PZQ.3hr	PZQ.6hr	PZQ.9hr	PZQ.12hr	PZQ.24hr	PZQ.48hr	PZQ.96hr
Smp_000020	4288	3619	3536	3381	3437	2838	3985	4160	3237	3047
Smp_000030	17792	16843	15088	15312	14679	12429	16341	21055	20552	21027
Smp_000040	11473	10622	9289	7877	8169	7668	9760	11790	11841	11036
Smp_000050	1043	958	1047	989	903	1054	2599	3401	3910	2118
Smp_000070	2925	3005	2996	3087	2630	2444	2797	3068	2776	2556
Smp_000075	0	0	0	0	0	2	0	0	4	0
Smp_000080	0	0	0	0	0	0	0	0	0	0
Smp_000100	19756	17740	16730	13156	11642	15450	13488	8273	5503	6328
Smp_000110	1897	1703	1817	1927	1697	1609	2264	2309	2185	1929
Smp_000130	7830	7675	5897	4188	4886	4712	6293	5715	5861	6668
Smp_000150	3730	3980	2996	2694	3022	2871	4325	5354	6109	6143
Smp_000160	1252	1392	982	807	653	1133	1208	918	1346	991
Smp_000180	635	601	355	205	321	288	273	247	196	104
Smp_000190	3031	3650	4009	4565	4564	4179	4443	3766	2753	2584
Smp_000200	2905	2655	2710	2606	2098	2328	2012	2205	3504	2924
Smp_000230	3364	3156	2884	3029	3243	3447	3886	3218	3465	4329
Smp_000240	10206	7519	9498	9098	8424	6557	9192	12922	9730	6477
Smp_000250	1	0	0	0	3	3	1	2	1	1
Smp_000260	90859	86207	81398	72858	75710	77171	80031	86985	96245	128663
Smp_000270	13151	15513	12085	13180	10783	15087	10170	8450	5760	829
Smp_000280	41402	47451	29882	37540	30843	42006	27468	19961	10707	1983
Smp_000300	1414	1099	1303	1224	1292	1141	1230	1020	898	1229
Smp_000310	6777	5721	5616	4853	4789	4083	5906	6107	5941	4609
Smp_000320	3692	4138	3086	2683	2731	2493	2186	1435	1325	1338
Smp_000340	1226	1273	1009	1066	708	1150	962	1054	1125	716
Smp_000370	4481	4284	3790	4208	3594	3815	3775	5285	6079	3884
Smp_000390	4384	6617	2539	3221	2739	4953	1891	1590	1367	238
Smp_000420	123865	187713	95785	103560	87030	117649	70888	46189	30705	6499
Smp_000430	220473	254977	178252	199702	156183	222243	134752	84334	56759	9851
Smp_000470	2696	2316	2852	2556	2735	2413	3095	3081	2680	2195
Smp_000480	9678	8893	9193	9429	7421	7196	7807	7711	7745	5666
Smp_000500	56	138	107	102	90	121	105	115	50	6
Smp_000510	1055	1250	1028	838	828	798	1031	1109	796	779
Smp_000560	1	2	2	0	0	0	0	0	0	0
Smp_000580	370	445	328	297	299	392	254	216	306	417
Smp_000590	3733	3961	3409	3367	2917	3276	3430	3838	3851	2638
Smp_000600	2469	2422	2013	2117	2115	1769	2408	2710	2361	1999
Smp_000620	19	14	15	14	19	20	47	27	76	41
Smp_000630	176	128	158	212	202	163	289	260	247	163
Smp_000640	3641	4139	3389	3260	2905	3230	2765	2908	3345	3669
Smp_000650	4384	4560	2985	2566	2676	2541	3224	3213	3939	3603
Smp_000660	53531	54461	47394	46757	44543	51368	43319	33619	24473	16581
Smp_000670	8315	9093	7496	6239	6303	6748	7457	7116	6549	6569
Smp_000680	1548	1247	1380	1338	1342	1300	1409	1851	1337	1205
Smp_000690	106	70	71	108	65	100	81	97	80	70
Smp_000700	5212	4804	3952	3287	3257	3213	2949	2250	3917	3715
Smp_000710	4822	4710	3789	3575	3626	3783	4418	4337	3922	3469
Smp_000720	6443	6227	5281	4789	4802	4239	6596	7385	6485	5563
Smp_000740	16565	15486	13994	12697	12977	12057	12989	16975	16556	12061
Smp_000755	7853	7991	6491	5703	6268	6849	5490	3703	5940	8129
Smp_000770	0	0	0	0	0	1	0	0	0	0
Smp_000790	2362	1986	2021	1753	1584	1712	1954	2351	2110	1757
Smp_000810	2791	2798	2331	2608	2241	2376	2010	2414	2117	1554
Smp_000820	14316	16428	10441	11261	10961	14361	11353	12114	11262	11339
Smp_000830	29	26	23	29	14	20	19	25	38	62
Smp_000850	8047	9999	6162	5509	6265	6207	5494	6458	7571	6696
Smp_000870	1498	1402	1255	1230	1423	1293	1511	1963	2241	3506
Smp_000880	10864	10983	10335	11084	7952	7391	8703	8914	6865	4733
Smp_000900	679	688	454	332	368	568	430	414	418	439
Smp_000910	309	261	188	218	272	206	232	183	282	310
Smp_000950	1068	1477	1123	1135	611	625	537	102	49	26
Smp_000980	8002	8962	5779	5873	6049	6825	5574	6915	7450	7663
Smp_000990	2993	3128	2364	2353	2439	2636	3563	3584	4225	3968
Smp_001000	778	695	815	764	781	761	1163	1043	579	328
Smp_001020	565	484	546	607	562	562	530	769	746	553
Smp_001030	1745	1785	1415	1214	1251	1033	1778	1626	1429	1031
Smp_001040	28919	25670	24260	20401	18827	20623	22166	22623	26042	27075
Smp_001070	206	203	162	193	115	171	190	162	211	228
Smp_001080	1352	1149	992	1001	1135	1091	1082	1342	1254	1005
Smp_001090	1880	1528	1536	1446	1442	1419	1890	1872	1529	1586
Smp_001095	973	881	926	799	891	866	1184	1226	1157	778
Smp_001100	9929	11569	7095	5576	5363	6341	4269	2255	1725	1338
Smp_001120	1064	1371	742	851	835	964	997	1007	1216	883
Smp_001160	319	309	297	282	281	297	224	187	284	306
Smp_001170	11280	11315	10161	10732	8783	9637	10140	10223	9317	7526
Smp_001180	4696	5543	3918	3980	3272	4630	5285	3959	4159	5862
Smp_001210	671	824	664	682	640	803	818	821	876	989
Smp_001360	8479	7544	8326	8537	7285	7213	7154	8035	7545	4911
Smp_001390	2693	2568	2201	1993	1929	2059	2504	2736	2352	2700
Smp_001410	8132	7509	8755	8559	6451	6143	6578	6094	4935	3476
Smp_001420	2106	2240	1621	1390	1522	1615	1939	1966	2204	2630
Smp_001500	9882	11233	7002	6912	6909	8041	8667	14040	15542	14211
Smp_001530	3350	3155	3071	2515	2651	2672	3486	3474	3362	2736
Smp_001560	913	1021	780	775	781	789	713	956	1188	1236
Smp_001590	2334	1933	2141	2311	2109	1886	2336	2441	2169	1527
Smp_001610	672	740	521	574	530	597	567	679	661	726
Smp_001640	2705	2335	2828	2963	2668	2553	3132	3658	3397	1574
Smp_001780	1003	871	711	621	699	668	681	632	2108	2675
Smp_001830	21737	23640	18356	20392	16010	20564	16049	18476	20915	13902
Smp_001890	0	0	0	0	0	0	0	0	0	0
Smp_001900	163	254	143	126	146	175	106	58	95	133
Smp_001940	2265	2703	2094	2334	2032	1989	2217	2455	2788	2899
Smp_001950	3300	2904	2821	2592	2498	2355	3094	2599	2271	2313
Smp_001960	1835	1872	1746	1711	1602	1477	1997	2298	1956	1717
Smp_001980	213	173	106	133	96	113	111	94	101	168
Smp_002010	1277	1166	1159	1110	950	1025	1152	1329	1306	832
Smp_002060	18	25	32	46	37	51	40	51	28	0
Smp_002070	0	1	1	4	2	4	2	0	1	0
Smp_002080	10491	12302	8102	8249	7636	7449	8649	14694	15138	13771
Smp_002100	8153	8016	7169	5371	5029	5574	4602	2489	2378	1741
Smp_002160	1537	1327	1450	1168	1439	1235	2296	2394	1963	1652
Smp_002180	9379	8027	9256	9797	8049	8694	8347	9749	9654	6342
Smp_002230	961	972	834	984	817	815	1416	1434	1280	1241
Smp_002280	8006	8929	5613	5235	5640	5123	6146	7856	8683	8747
Smp_002380	4580	3997	3851	3794	3224	3251	3486	3783	3832	2867
Smp_002410	17534	16283	14725	15173	12793	14534	12461	16310	17660	10839
Smp_002510	3550	3678	3151	3110	2568	2456	2795	2664	2002	1443
Smp_002550	4199	4262	4075	4116	3669	4081	3864	4257	4093	3064
Smp_002600	15678	20321	25534	33021	36797	29335	38224	39266	29457	17319
Smp_002630	0	0	0	0	0	0	0	0	2	8
Smp_002640	1092	1293	1054	881	751	1474	891	704	906	1226
Smp_002740	3438	3108	2923	2926	2849	2688	3327	4115	3724	1861
Smp_002820	3254	3226	2104	2054	2219	1938	3066	4962	4240	5416
Smp_002840	6257	6043	4861	4759	4469	4233	3888	3731	4593	4571
Smp_002860	0	0	0	0	0	1	0	0	2	0
Smp_002870	2413	2941	1960	1795	2215	1957	2645	3128	2946	2737
Smp_002880	24213	24724	22368	21722	18933	18070	18666	20604	14760	11081
Smp_002920	1922	1840	1490	1044	1099	1174	1039	1982	3075	2565
Smp_002950	651	702	423	514	468	539	450	719	626	461
Smp_003000	3241	3160	2498	2436	2338	2235	2295	2590	2919	2405
Smp_003130	1632	1523	1400	1175	1240	1128	1693	1571	1979	1575
Smp_003140	6687	7605	5080	4507	4814	4800	4677	5198	6520	6599
Smp_003190	260	296	126	208	156	215	140	153	210	220
Smp_003230	4690	5238	4036	3780	3759	4389	2956	2622	4825	4381
Smp_003250	989	1142	824	852	744	941	905	971	1223	1307
Smp_003270	1931	2069	1311	1112	1122	1159	2069	2125	2874	2966
Smp_003280	226	288	178	218	196	239	282	207	162	183
Smp_003300	0	0	0	0	0	0	0	0	0	2
Smp_003330	810	732	668	785	641	714	726	877	678	456
Smp_003340	3821	3428	3620	3485	3089	2590	3825	4179	3452	3194
Smp_003410	22540	23491	17715	19844	18027	16525	14727	19011	19334	14904
Smp_003440	2193	2059	1579	1376	1405	1416	1055	878	668	685
Smp_003600	114	97	90	54	44	38	54	193	301	71
Smp_003610	4726	4999	4398	3797	3626	3619	4558	6755	7700	6350
Smp_003620	5399	5749	4325	4159	4313	4350	4508	6198	6805	7734
Smp_003630	4315	4402	3616	3592	3522	3375	4293	5309	4991	4587
Smp_003660	12090	9580	10826	10900	10431	7895	12391	18164	13695	9362
Smp_003670	2411	2381	1879	1718	1687	1727	1897	1896	2092	2283
Smp_003700	3398	2969	2864	2903	2643	2564	2732	3559	3634	2346
Smp_003710	15349	13208	12080	10956	10549	10672	11115	11031	11558	12122
Smp_003760	152	116	139	123	91	197	136	214	152	209
Smp_003770	40949	55002	25681	27103	25320	34923	17531	31285	43157	39972
Smp_003860	2095	2159	1696	1548	1575	1982	1622	2123	2875	2071
Smp_003900	552	617	338	380	307	434	350	242	274	318
Smp_003930	587	628	423	464	407	390	343	517	536	564
Smp_003940	1022	930	764	708	764	730	890	1055	1248	992
Smp_003970	8577	8407	8504	10017	7097	7415	7128	8101	6882	4703
Smp_003980	3614	3680	3884	3296	3239	3252	2965	3270	3440	2870
Smp_003990	26573	28336	23435	21967	22661	23333	22931	25418	25892	20674
Smp_004000	925	1123	870	999	932	1091	1385	1402	1150	1002
Smp_004060	849	861	588	650	650	704	821	772	633	269
Smp_004070	177	150	130	109	60	88	130	100	128	55
Smp_004080	2713	4119	2364	2065	2348	2731	2332	3126	4119	3387
Smp_004160	242	221	168	169	161	166	139	257	188	166
Smp_004170	1149	1035	1131	1236	954	993	1534	1659	1324	961
Smp_004190	5364	5672	4601	4258	3577	3311	3171	2823	2643	2828
Smp_004200	6551	6050	6303	5823	4700	4550	4393	3871	4331	3619
Smp_004220	10447	10924	8268	7688	7011	6012	6783	9763	8965	7745
Smp_004260	3667	3999	3148	3311	2690	3294	3029	3041	3577	2853
Smp_004310	20118	25785	18757	19063	17360	16850	17891	20124	22403	20128
Smp_004350	5782	4845	5163	5304	4880	4956	4828	5552	6072	3572
Smp_004360	7508	8458	5916	6043	5342	5972	4950	5527	6701	5847
Smp_004420	2780	4140	4313	5134	4327	4172	4683	5319	5723	5478
Smp_004440	624	460	523	411	356	433	329	364	368	176
Smp_004470	6339	5444	5855	5685	5481	5097	5790	6576	4692	3436
Smp_004480	9484	9038	8031	7117	7032	6334	7217	8230	9629	10685
Smp_004550	6585	7195	5399	5342	4880	5765	3940	3912	4589	5226
Smp_004590	1457	1370	1305	1068	1171	1151	1326	1802	1722	1587
Smp_004600	14472	14668	12546	12774	11130	10488	11099	13218	10649	7987
Smp_004630	1081	1007	894	785	872	826	1216	1061	1650	1137
Smp_004640	988	693	873	762	662	571	780	1021	732	512
Smp_004680	7976	6865	7213	6655	6518	6427	9299	15234	14277	10911
Smp_004690	1432	1243	1375	1075	985	1037	828	874	1014	1193
Smp_004710	1596	1246	1523	1547	1498	1387	1422	1555	1098	855
Smp_004730	432	408	362	363	356	389	396	331	309	454
Smp_004780	33583	35606	21302	20976	26335	20774	28746	36963	38938	30251
Smp_004810	10945	10166	9028	7993	8491	7755	9759	9934	8990	6388
Smp_004820	5524	5534	5355	5797	4647	4792	4871	5519	5948	4074
Smp_004910	5503	5664	4636	3821	3927	4406	5585	6601	7352	6411
Smp_004940	8343	9438	8247	9437	7217	7316	7841	9147	7755	4739
Smp_004980	16	0	12	10	19	28	17	13	5	6
Smp_004990	15558	16864	11788	12493	11976	9665	11271	14270	12266	8837
Smp_005000	4245	4811	3114	2959	2836	3138	3287	4173	3895	4601
Smp_005010	2928	2658	2950	2975	2512	2387	2503	3158	2392	1654
Smp_005020	4287	4297	3686	3112	3090	2957	3216	3635	4285	3547
Smp_005070	1915	1699	1706	1717	1537	1363	1660	1685	1580	1168
Smp_005080	635	668	614	571	608	516	735	897	621	552
Smp_005140	34	27	28	49	29	55	46	48	64	85
Smp_005160	8097	8861	6092	5063	5305	5301	6919	10773	12803	13142
Smp_005180	10563	10840	9584	9122	8131	7764	8657	10212	8895	7454
Smp_005190	10062	10700	7954	6461	6759	7014	7693	9400	10457	12073
Smp_005210	6762	6882	5493	5247	5264	4838	6488	7136	6664	5313
Smp_005230	9588	9781	7380	6998	7539	8235	8580	8440	10984	10787
Smp_005260	5260	4209	4621	4781	4423	3764	4233	4518	3729	2511
Smp_005280	1741	1698	1731	1702	1757	1716	2181	2202	2123	1580
Smp_005290	7882	7310	7221	7088	6170	5876	6634	6372	5391	3619
Smp_005320	1314	1386	1144	1117	916	1289	1235	1279	1366	1146
Smp_005330	1606	1719	1462	1664	1518	1455	1764	1932	1662	1616
Smp_005390	2144	1982	2132	2007	1978	1545	2317	3085	2710	2224
Smp_005470	196	162	156	137	112	117	117	125	97	89
Smp_005500	2894	3133	2507	2375	2360	2554	3184	4052	4184	4144
Smp_005520	3315	3007	3003	2923	2335	2389	2407	2663	3319	3854
Smp_005640	427	506	354	319	358	383	572	563	674	565
Smp_005670	7001	5741	5967	5215	5351	4969	5891	5381	5416	3730
Smp_005720	7506	9419	4254	3696	4230	4734	2964	2708	4568	6636
Smp_005780	3712	3938	3271	3524	2971	3275	2625	2259	3600	2777
Smp_005790	3082	3332	2462	2260	2016	2066	2888	2161	1992	2640
Smp_005880	3196	2544	3828	3248	2801	2404	2753	1883	965	995
Smp_005900	8597	7779	7403	6763	6929	6306	7898	8250	8001	6071
Smp_005910	2632	2290	2370	1929	2140	1995	2932	3954	4026	2465
Smp_005960	456	610	338	278	269	363	303	299	549	481
Smp_006000	3740	3857	3301	3667	2964	2790	3020	3852	3073	2373
Smp_006060	15508	15677	11630	10538	12006	11266	10248	11790	14136	14570
Smp_006190	3814	4159	3697	3202	2920	3333	2669	2851	3781	3889
Smp_006250	4018	3727	3201	2660	2833	2438	3165	3789	3638	3585
Smp_006320	6088	7299	4558	4434	4810	4915	5611	7450	6879	7844
Smp_006340	6939	8176	5206	4982	4784	4715	4115	4568	5979	6755
Smp_006350	6302	6652	4938	4866	4499	4568	5419	5626	4922	7623
Smp_006390	10900	12217	11204	11544	9576	10014	11109	13327	12726	12405
Smp_006440	5378	5282	3634	3410	3319	2872	3989	5227	4115	4239
Smp_006550	7648	6961	6786	6650	6245	5852	6005	7144	7065	5405
Smp_006560	3034	3662	2388	2567	2341	2864	2427	2806	3166	2445
Smp_006590	1016	826	993	936	821	755	972	842	786	579
Smp_006630	3869	4096	3336	3568	3306	3104	3912	4714	3541	3557
Smp_006680	4502	4120	4628	4534	3866	3926	3387	2704	2691	2197
Smp_006690	1759	1742	1677	1673	1663	1783	1784	2064	2234	1781
Smp_006700	2584	2677	2021	1929	2243	2045	3157	3497	3249	3339
Smp_006710	1632	1838	1540	1485	1243	1379	1124	1376	1559	1601
Smp_006720	2504	2584	2415	2335	2087	2310	2120	2454	2182	2279
Smp_006730	5957	6384	4906	3988	3752	4119	3524	3905	6830	6950
Smp_006750	3238	3148	2893	2580	2767	2970	2981	2989	2135	1837
Smp_006760	1451	1555	1861	2050	2111	1907	2067	1400	965	602
Smp_006780	3925	4724	3797	3694	2762	3219	2715	2915	3409	2697
Smp_006810	4915	5130	3522	2778	3299	3060	3290	4189	4662	4559
Smp_006830	4016	3815	3520	3816	3486	3590	4144	4715	4252	3252
Smp_006840	2411	2372	2006	1902	1737	1728	1624	1925	2090	1404
Smp_006850	3452	3326	2957	3234	2510	3170	2368	2824	3105	2098
Smp_006860	18195	17460	11865	9708	10481	10744	10850	7442	6064	4628
Smp_006920	3302	3280	2549	2239	2435	2428	2575	2389	2722	3189
Smp_006930	7003	7038	4688	4117	3818	3554	3485	4160	6454	6382
Smp_006980	0	0	0	0	0	0	0	0	0	0
Smp_007000	150	116	146	141	72	66	120	112	58	28
Smp_007070	344	366	269	218	249	287	278	377	451	580
Smp_007170	6226	5899	4439	4081	4329	4108	5796	6000	6300	5401
Smp_007180	3971	4072	3323	3373	3234	3299	4713	5450	4606	4244
Smp_007190	3841	3952	3140	2734	2806	2839	2644	3227	4071	3468
Smp_007210	2184	1884	1784	1582	1249	1563	1926	1720	1962	2139
Smp_007260	26667	25083	23267	21847	21095	17272	23700	33744	28310	24064
Smp_007270	7149	6809	4833	4064	4369	4504	4333	3665	3305	4014
Smp_007290	333	242	243	246	290	264	385	417	361	329
Smp_007300	15259	17770	12885	12047	10930	10373	10307	12604	11868	9802
Smp_007330	1562	1752	1525	1707	1568	1576	1333	2413	3605	4089
Smp_007380	2013	2834	2123	1489	1528	1506	1841	1709	2358	4265
Smp_007450	3200	4352	2275	2136	2421	2656	2273	2223	2155	2697
Smp_007500	10722	10852	8684	7674	7611	7706	7682	8444	9030	7171
Smp_007510	3859	3922	3198	3139	3562	3264	4788	5950	4734	4954
Smp_007540	1319	1509	1339	1287	1278	1163	1350	1435	1217	1043
Smp_007550	8980	9058	7027	7880	7975	7766	6851	5594	4911	6746
Smp_007570	70	126	66	107	80	89	86	142	134	8
Smp_007630	5471	5058	4763	4623	4322	4148	5373	5734	4533	3882
Smp_007650	9849	8473	7890	7364	7825	7240	7934	7384	6508	7470
Smp_007660	3565	3112	3553	3297	3282	2985	3874	4273	3747	3190
Smp_007670	2827	3159	2694	2711	2052	2548	1604	1036	1009	558
Smp_007690	54	70	56	55	64	71	48	60	97	134
Smp_007710	2473	2440	2502	2246	2307	2374	3145	2240	2621	3469
Smp_007730	5949	6560	4359	4164	4435	4019	4812	5222	6448	6305
Smp_007760	3627	3525	3499	3174	3514	3903	2987	3767	4759	4645
Smp_007890	1953	2122	1565	1573	1440	1728	1727	1950	2043	1760
Smp_007900	13724	12998	12676	14015	10858	12522	10842	12952	13125	8579
Smp_007960	5083	5814	4671	4666	4104	4449	3986	4106	4226	3227
Smp_007970	2402	2686	2015	2179	1947	2171	1868	1775	1754	1446
Smp_008070	25747	20893	28571	28534	22035	22419	21842	20635	16623	11942
Smp_008120	2690	2967	2272	2233	2002	2061	2611	3274	3400	2429
Smp_008140	784	757	851	860	673	757	958	1242	1030	862
Smp_008220	1779	1789	1338	1421	1285	1505	1292	1076	871	1139
Smp_008230	4809	3734	4684	3879	3428	3315	4310	3886	4133	3286
Smp_008260	6013	6050	4321	3514	3779	3613	5073	5842	6410	5827
Smp_008290	2002	1650	2141	2067	1782	1836	2936	2366	1994	2121
Smp_008310	10416	9231	9663	8772	8680	7649	9128	9074	8141	5974
Smp_008320	9200	8324	7789	6996	7380	6678	7066	8099	9731	8805
Smp_008360	2418	2494	2142	1761	2288	2076	3481	5709	6410	6820
Smp_008400	0	0	0	0	0	0	0	0	0	0
Smp_008430	5189	5337	5012	4472	4140	4092	4505	5210	5595	4318
Smp_008440	2467	1862	2231	2626	1927	1919	1988	2012	1726	1033
Smp_008450	45	62	63	90	52	81	59	53	60	24
Smp_008470	4783	4510	4130	3656	3704	3791	4254	4961	6209	6167
Smp_008490	8925	10189	7488	6471	7044	7031	7075	5888	4315	4589
Smp_008500	5761	5935	4459	4063	4563	3848	4881	6509	6098	5439
Smp_008545	49413	53168	31836	33909	39534	32906	39995	46421	37964	27947
Smp_008580	5625	5159	4600	4325	3760	3357	3719	3362	3593	2176
Smp_008610	5197	8055	10130	12767	13184	11241	13334	11755	5570	3520
Smp_008620	1570	1621	1426	1083	1200	863	1341	1087	1438	1170
Smp_008660	23338	25569	19135	16427	16974	19221	22650	72331	252512	176830
Smp_008710	2845	2262	2164	1944	1604	2147	1638	1090	1530	1687
Smp_008770	3933	3710	3525	3669	3045	3068	3112	3672	3422	2396
Smp_008830	5927	6863	4425	4180	4709	4828	5444	5701	5165	5908
Smp_008850	218	227	229	254	196	271	166	132	96	83
Smp_008900	22757	22767	16452	14479	18336	14355	21787	29543	29747	32201
Smp_009020	165	141	146	129	68	98	93	127	140	266
Smp_009030	4413	4258	4088	3926	4033	3883	5671	7090	4557	3072
Smp_009070	6452	7066	4652	3696	3846	3627	3032	2893	3216	3388
Smp_009150	2441	2372	2064	1770	1766	1786	1920	2372	2414	1984
Smp_009230	12	17	8	8	10	10	21	45	77	52
Smp_009250	6251	6551	5194	4716	4384	4506	5322	5553	7409	8404
Smp_009310	81176	88360	55560	56682	53586	52678	42495	53863	57636	49844
Smp_009320	5092	4901	3585	3588	3397	3747	3685	3474	4117	2838
Smp_009340	2201	2283	1705	1733	1843	1687	2224	2773	2287	1810
Smp_009390	2757	3383	2341	2382	1961	2937	2137	2878	3551	3325
Smp_009400	4241	3926	3099	2826	3159	2861	4207	5479	4219	4120
Smp_009420	597	585	458	439	548	505	606	678	648	538
Smp_009430	3396	3685	2964	3194	2684	2790	2815	2796	2965	2009
Smp_009520	1477	1155	1349	1380	1212	1049	1330	1556	1300	887
Smp_009540	4575	3780	3690	2877	3088	2685	3568	3138	3384	3123
Smp_009550	1735	1362	1313	1179	1129	1100	1178	1107	1531	1331
Smp_009560	2031	1905	1677	1709	1352	1281	1577	1663	1688	1959
Smp_009600	1670	1693	1400	1530	1317	1423	1393	1049	586	318
Smp_009630	58	56	48	31	51	58	42	68	22	48
Smp_009650	16008	17254	12045	12149	11496	12138	10402	12020	10727	9674
Smp_009690	39070	40201	33260	33532	29142	27971	28932	34383	37638	25074
Smp_009760	83964	109878	58448	58516	57489	70769	46308	60526	101138	86481
Smp_009800	321	252	299	273	246	206	245	204	221	222
Smp_009810	4	4	8	16	4	42	15	37	37	34
Smp_009830	6192	5161	5441	6020	4861	4317	4657	4943	4426	2473
Smp_009990	3612	3466	3102	2744	2882	2580	3207	3389	3477	4292
Smp_010090	4652	4270	4164	4079	3953	3730	4354	5161	4575	3424
Smp_010100	4173	4546	3666	3521	3086	2972	2602	2855	3106	3075
Smp_010110	2667	2343	2223	2076	1922	1686	2337	2877	2680	1822
Smp_010140	4106	4996	3149	2999	2811	3106	2672	3012	3560	3433
Smp_010160	3828	4082	3185	3381	3277	3304	3197	3936	4160	3909
Smp_010230	6578	6750	4031	3075	3467	3539	3825	3166	3485	3376
Smp_010250	6786	6437	4361	3916	4605	4317	6668	5861	4758	4859
Smp_010260	1960	2150	1699	1669	1475	1638	1381	1639	2846	2069
Smp_010280	2228	2271	2154	2176	2367	2219	2530	3008	3393	4220
Smp_010290	14169	13714	10415	9429	9934	8845	12803	14804	12811	13003
Smp_010370	2594	3129	2797	2829	3106	3009	4824	14910	26348	13650
Smp_010380	906	715	1059	924	861	656	920	1026	1166	618
Smp_010400	1135	850	1013	1046	861	857	1228	1303	1029	710
Smp_010450	240	243	154	158	197	186	149	222	222	107
Smp_010550	12530	15761	9397	8320	8435	12480	7876	6617	2005	10104
Smp_010620	6	12	0	6	8	5	11	9	16	147
Smp_010690	6546	7172	4615	4002	4199	4139	4472	4086	5118	6352
Smp_010710	6889	5855	6526	5861	5637	5264	5747	6113	4628	2877
Smp_010720	129	84	71	54	53	69	81	81	85	26
Smp_010800	643	607	537	633	679	640	839	953	832	614
Smp_010820	4895	4759	3899	3401	3598	3562	2940	3059	2902	2738
Smp_010930	8622	9184	6380	6328	6347	6062	6335	7066	7323	6437
Smp_010940	37352	39385	26970	26292	27709	32033	26248	31774	34425	32789
Smp_011000	1514	1321	1318	1370	1219	1124	1645	2735	5150	7197
Smp_011010	1868	1487	1874	1872	1605	1355	1395	1448	1369	795
Smp_011030	476	388	361	490	378	404	358	320	275	105
Smp_011120	9221	9234	8240	7438	6959	7037	6662	7109	8369	6818
Smp_011150	765	832	589	595	899	721	1543	2481	2125	1997
Smp_011220	1284	1345	1239	1077	1053	1238	1090	1476	2638	2413
Smp_011230	1922	2002	1662	1666	1390	1486	1605	1583	1578	1411
Smp_011270	26939	29300	35365	40722	41960	38227	45914	57043	47773	37936
Smp_011560	17836	16565	12534	11532	11886	11677	11888	8646	7021	6855
Smp_011570	28520	26823	23975	25112	22989	21245	22257	29322	32972	23452
Smp_011640	2927	2378	2342	1907	2041	1828	2575	2654	2803	2983
Smp_011660	6710	5906	5401	3989	4448	3890	5549	6257	6691	7271
Smp_011680	49269	41526	40016	32601	38170	34534	31442	23070	23389	24464
Smp_011700	2913	2835	2067	1665	1798	1772	1918	2599	3150	4805
Smp_011710	3792	4572	3160	2757	2801	3043	3228	3887	4749	4858
Smp_011720	1929	1899	1964	1867	1814	1684	1992	2695	2422	1987
Smp_011830	19558	17796	17423	19383	18218	20988	19134	20670	20621	14765
Smp_011860	4189	3688	3565	3110	3275	2853	3379	4407	3975	3729
Smp_011870	2049	2228	1390	1844	1522	1925	1067	614	379	97
Smp_011960	3138	3011	2810	2705	2651	2453	3651	4113	2639	1788
Smp_011980	1853	1754	1466	1300	1546	1331	1818	2079	1924	2365
Smp_011990	5261	5713	4662	4594	5487	5315	4931	4367	3635	4037
Smp_012000	69	101	59	67	50	49	48	84	62	89
Smp_012010	1816	1610	1274	1222	1348	1786	2548	1922	1945	2570
Smp_012030	3265	3817	2388	2188	2155	2457	1929	2855	3192	3385
Smp_012050	543	398	712	671	539	577	521	687	631	343
Smp_012070	3410	4238	2776	2623	2513	2910	2423	2998	3975	3469
Smp_012110	4555	5564	4011	3498	3805	3637	4092	4766	5309	5134
Smp_012150	3715	3683	2976	2724	2973	2922	3721	4622	5065	4850
Smp_012200	4418	5036	2743	2494	2712	2554	2543	3220	3587	4307
Smp_012280	9763	9237	7670	7345	7337	6626	8502	9048	7942	6502
Smp_012340	6260	7407	4385	4541	4328	4171	4236	5324	6391	5976
Smp_012350	5622	5866	4698	4035	4418	4913	4966	5769	7303	6904
Smp_012380	956	1091	608	579	488	619	379	343	331	459
Smp_012400	1278	1142	1314	1259	1181	1055	1370	1416	1294	771
Smp_012410	4307	4173	3502	3492	3301	3522	3183	3723	3248	2574
Smp_012440	29773	30145	21552	14583	14714	14623	14411	10428	9976	9558
Smp_012470	10439	10047	8828	8300	7877	7940	8108	11194	11488	11188
Smp_012480	4592	3864	4026	4007	3275	2782	3177	3054	2232	2122
Smp_012530	4211	3790	3966	4175	3304	3141	3182	3097	3221	2285
Smp_012540	2722	3392	2237	2101	2029	2093	1781	2105	2734	2623
Smp_012570	3397	3480	2287	1943	2464	2098	3592	3929	3051	4252
Smp_012580	6654	6449	5792	4505	4193	4288	3551	3198	5349	4137
Smp_012670	361	289	342	347	322	315	421	375	260	233
Smp_012690	2527	2506	2185	2185	1986	1827	2105	2336	2400	2684
Smp_012720	9965	9797	6798	5466	5792	5560	6658	6347	6824	7551
Smp_012740	5862	7511	4930	4618	4404	4706	3936	3381	4396	4851
Smp_012750	13928	11971	14023	15324	12883	11005	12350	15478	12911	8055
Smp_012780	5837	5455	4350	3420	3096	3334	3240	4021	5265	5400
Smp_012790	2399	1869	2051	2077	1948	1867	2506	2906	2399	2069
Smp_012800	3466	3300	3629	3630	2828	3353	3328	3795	3429	2059
Smp_012810	3717	3041	2730	2471	2274	2061	2212	1786	1513	985
Smp_012860	2178	2547	2099	2197	1851	1972	2005	2315	2260	1624
Smp_012900	2549	2658	1918	1725	1830	1645	2596	3298	2816	2467
Smp_012920	218	182	157	141	134	154	90	79	105	78
Smp_012930	11137	10469	11732	11000	11769	10857	11484	11801	11389	5678
Smp_012980	7691	8851	6102	5326	5274	5345	5489	7478	8596	7808
Smp_013040	32682	31254	39565	40755	43161	36970	46179	50955	38028	33606
Smp_013050	1490	1479	1134	1078	1179	1114	1333	1548	1574	1560
Smp_013060	2679	2805	2001	1716	1787	1728	2615	2507	2279	2485
Smp_013070	6192	5927	4533	3796	4091	3503	4370	6032	5293	5128
Smp_013080	639	777	537	527	516	615	327	325	370	607
Smp_013150	848	646	852	822	830	894	1229	1585	1268	596
Smp_013200	34395	29582	31879	34586	25806	24964	24047	25944	26044	12621
Smp_013210	3	2	2	3	11	18	15	19	11	6
Smp_013300	4200	4019	3277	3139	2998	2542	3247	3179	3825	2924
Smp_013360	3330	3163	2771	2722	2557	2814	2465	2785	2548	2627
Smp_013370	2987	2483	2920	2915	2686	2129	2911	3001	2468	1913
Smp_013440	5138	4824	5548	4556	3909	3948	4966	5637	6105	4269
Smp_013460	12167	13817	8812	7660	8208	8215	9135	11887	14191	10965
Smp_013470	35945	38705	31011	31858	24865	26110	25384	28417	28739	19389
Smp_013520	1823	1521	1625	1520	1523	1334	2175	2612	2459	2320
Smp_013540	12116	14909	10727	10895	8835	9946	6064	3770	2380	310
Smp_013600	0	0	0	0	0	8	3	2	0	0
Smp_013610	444	536	343	268	289	311	402	333	448	675
Smp_013690	4161	4159	3881	3773	3687	3707	3848	4802	5582	4684
Smp_013790	13237	13560	11224	11782	9964	10521	12519	20092	18800	14904
Smp_013810	13	0	2	7	6	0	10	23	1	21
Smp_013840	14083	13353	11127	9493	8656	9525	10290	11681	11673	12122
Smp_013860	5777	4713	5786	5593	5277	5697	5383	7546	6504	7329
Smp_013870	454	511	331	288	288	258	231	294	404	371
Smp_013930	3693	4432	2988	2857	2612	2966	2983	3755	4621	4128
Smp_013950	3774	4017	3545	2524	2489	3018	2007	1546	2130	1029
Smp_014010	13571	15617	9047	8190	8276	8911	8158	9237	11650	15391
Smp_014020	2307	1930	2234	2009	2017	1854	2535	2741	2496	1933
Smp_014050	2680	2823	2019	2012	2199	1870	2773	2980	2998	2610
Smp_014080	321	278	336	286	223	238	226	131	106	221
Smp_014170	21864	21962	16122	14075	15988	14359	16168	18546	24494	29348
Smp_014260	399	310	321	277	195	301	350	336	912	485
Smp_014280	2058	2405	1428	1287	1074	1152	874	901	1394	1112
Smp_014290	3286	3192	2924	3124	2625	2270	2897	2774	2605	2009
Smp_014400	4868	5168	3850	3687	4015	4215	4430	6354	6928	6896
Smp_014410	1	0	0	0	0	0	1	0	0	0
Smp_014430	209	167	248	221	207	230	220	150	127	119
Smp_014570	25317	33662	44764	55561	58547	47777	70578	72277	55142	33516
Smp_014620	3365	3092	3356	3223	2451	2742	2773	3275	2549	1714
Smp_014650	10844	19802	8251	9281	7439	9178	6925	8176	10952	8858
Smp_014660	13389	13927	10103	8499	8465	8926	8259	8677	10943	9221
Smp_014670	18212	16490	13357	11126	11905	10452	13598	13489	13346	11600
Smp_014680	220	237	207	200	183	206	159	166	270	192
Smp_014730	509	597	421	463	535	500	561	687	773	678
Smp_014780	23163	24657	18087	14496	13458	15305	12156	13686	24920	26746
Smp_014800	2905	2616	2265	2059	2020	2300	2144	2241	2310	2100
Smp_014840	2758	2640	1834	1546	1581	1724	1587	1391	1652	1954
Smp_014850	3317	2812	2428	2284	2201	2315	3291	3253	3379	2892
Smp_015020	4024	3843	3025	2339	2047	1992	1925	1458	1342	1355
Smp_015050	3476	3502	2533	2280	2806	3180	3490	3465	3634	3776
Smp_015090	15096	15531	13286	13589	11085	11451	10686	10364	9885	9152
Smp_015100	415	438	438	383	348	371	354	284	372	392
Smp_015160	0	0	0	0	0	0	0	0	0	0
Smp_015220	1891	1670	1628	1553	1695	1361	2529	2900	2540	2402
Smp_015390	4182	3954	3726	3146	3616	3075	4176	4610	4045	3430
Smp_015440	1582	1519	1117	1017	1055	1073	1437	1692	1691	1295
Smp_015480	5009	4319	4338	3225	2662	2987	2575	2831	4287	8596
Smp_015490	0	0	2	0	0	1	1	0	1	0
Smp_015530	17260	15384	13712	12569	13144	11071	13853	17155	14479	13058
Smp_015630	1186	1151	658	467	416	539	437	426	456	735
Smp_015670	1877	2513	972	801	1009	1120	877	954	826	1120
Smp_015690	14746	17237	11566	13347	11785	13526	14003	14904	16475	14213
Smp_015710	1889	1870	1712	1555	1703	1509	1778	2143	2213	2091
Smp_015720	10579	13742	8355	8409	7309	7428	6812	7195	8007	8209
Smp_015730	8941	8096	7534	7976	7553	7616	6391	7669	7394	5278
Smp_015760	358	425	243	153	192	335	288	268	449	528
Smp_015780	1414	1287	1536	1455	1525	1424	2027	2241	1971	1737
Smp_015800	1717	1397	1907	1761	1584	1509	2309	2925	2431	1623
Smp_015820	22	27	13	27	27	16	14	17	13	29
Smp_015840	2706	2390	2569	2620	3475	3307	5864	5977	4349	3289
Smp_015850	4740	5640	3792	3686	4232	4283	4187	4924	5464	5016
Smp_015860	1520	1389	1512	1652	1333	1252	1806	2178	1241	701
Smp_015880	2802	2892	2405	2257	2127	1998	2628	2696	2747	2180
Smp_015900	5765	7163	3928	3960	3705	4448	3396	3690	4851	4228
Smp_015980	11113	18909	6162	6381	5741	10054	4853	5462	9349	11358
Smp_016050	9119	8196	7292	6448	6602	5549	7419	9592	7296	5953
Smp_016090	6386	7586	4673	4257	4135	4412	5784	6007	7125	8213
Smp_016130	1447	1202	1468	1325	1333	1217	1627	1891	1462	1543
Smp_016180	1400	1397	1141	1072	1059	1295	2120	1531	1426	1812
Smp_016200	5173	5665	3536	3194	3594	3721	3508	3948	4631	4539
Smp_016250	1005	740	975	964	873	865	1142	1008	647	444
Smp_016340	2609	2730	2028	2013	1802	1846	1747	1978	2331	1865
Smp_016380	1062	1144	848	797	1156	1345	1101	1973	2780	2193
Smp_016410	9852	9523	8913	9038	8264	7849	9997	11180	8696	6843
Smp_016490	14793	17343	26930	35544	35386	31178	41497	44399	29930	17029
Smp_016510	1013	1056	1129	1044	825	946	894	962	1151	846
Smp_016540	95	145	77	82	79	78	37	63	45	15
Smp_016550	2135	1870	2025	2024	1715	1753	2219	2081	1728	1449
Smp_016600	4319	3688	3878	3075	3179	3307	3473	1963	1738	2008
Smp_016630	7521	8024	4723	4154	3616	4061	3338	2413	2070	2698
Smp_016640	2866	2628	2277	2069	2238	1930	2414	2394	2488	2197
Smp_016670	917	814	909	842	744	795	978	1113	911	605
Smp_016730	477	369	324	378	267	293	395	513	426	308
Smp_016750	2	6	5	3	12	16	10	6	4	10
Smp_016780	10317	9491	8136	6342	6551	6536	8855	6195	3980	1351
Smp_016810	1425	1621	916	886	893	870	1058	1178	1737	1445
Smp_016870	674	556	672	796	629	555	611	407	259	135
Smp_016900	1880	2125	1297	1576	1155	1583	958	1096	1855	1484
Smp_016910	825	701	809	894	915	886	1088	1258	994	651
Smp_016920	1324	1301	860	716	960	818	1381	1413	1547	1798
Smp_016990	3652	4159	2796	3087	2524	2740	2416	2950	3145	2847
Smp_017010	22623	23254	18210	18142	16359	15577	18577	19523	17970	16497
Smp_017020	0	0	0	0	2	0	0	0	2	0
Smp_017070	7943	7299	8043	7879	7170	6568	7709	9373	10295	8036
Smp_017230	2031	2441	1883	1617	1830	2170	2144	2417	2875	3369
Smp_017280	18657	20004	16882	18882	14442	15590	13190	14517	15314	9172
Smp_017290	1926	1681	2189	2256	1773	1687	1820	1697	1384	848
Smp_017360	14698	14420	12896	13346	11854	10285	11888	14289	11229	8861
Smp_017420	1920	2073	1587	1529	1450	1664	1072	727	921	716
Smp_017430	63103	56310	54454	45090	44925	43503	48011	60716	78488	74757
Smp_017470	2604	3033	2279	2265	1927	2336	2028	2041	2780	2131
Smp_017520	668	978	382	399	330	452	340	294	497	387
Smp_017610	2697	2501	1765	1181	1330	1196	1135	425	253	53
Smp_017640	1344	1193	1452	1398	1240	1227	1311	1526	1274	1159
Smp_017650	3214	3108	2865	2561	2393	2442	2703	3027	3429	2992
Smp_017660	5149	4321	5049	5342	4498	4458	4217	4552	4531	3129
Smp_017710	7007	6549	5759	4015	4021	4034	3770	3189	5622	5302
Smp_017730	51582	45499	40478	36567	37601	48109	37114	24042	30606	63002
Smp_017750	6686	6992	5972	5659	5301	5280	5092	5869	5759	5061
Smp_017830	12074	12102	9584	9390	8973	9870	8413	8767	9340	7393
Smp_017860	335	358	295	294	285	331	287	406	539	334
Smp_017870	518	575	442	454	381	464	436	368	559	819
Smp_017880	1122	1040	1003	1015	820	911	814	1005	913	709
Smp_017890	3702	3977	3246	3028	3091	2906	3838	5130	4616	3783
Smp_017990	1210	1270	920	872	853	877	867	1192	1570	1090
Smp_018010	2062	1999	1711	1801	1859	2087	2879	2706	2505	1883
Smp_018020	4463	3983	3863	4115	3571	3669	3547	4051	3198	2963
Smp_018030	1747	2240	1451	1508	1405	1590	1428	1973	2110	2014
Smp_018160	1367	1391	1367	1150	1152	1183	1309	1778	1791	1515
Smp_018170	1188	1159	780	679	833	852	936	1208	2712	2844
Smp_018210	3364	3048	2542	2349	2199	2062	2433	2785	2736	2598
Smp_018220	5956	6077	4383	4238	4505	3607	5018	6050	6276	5508
Smp_018240	29313	27216	24460	23489	22301	20645	22857	26468	23742	20128
Smp_018250	57609	62747	34203	27103	32369	37043	26924	16530	12911	11697
Smp_018260	6402	6232	5330	4367	5373	4657	6383	6897	4404	3896
Smp_018280	4644	4734	3504	3496	3270	3026	3731	4393	4070	3844
Smp_018290	1627	1754	1537	1566	1479	1728	1666	1560	1144	1302
Smp_018310	2298	2554	1664	1824	1552	2383	1549	1857	2682	2226
Smp_018360	14577	16030	10609	10845	11726	13042	13388	15762	21127	20724
Smp_018400	1636	1574	1543	1460	1484	1264	1954	2454	2048	1531
Smp_018430	1658	1567	1509	1429	1176	1207	993	1183	1444	1285
Smp_018440	1558	1545	1272	1544	889	1308	686	431	343	418
Smp_018460	2146	1783	2062	2245	1807	1496	1824	1963	1562	1257
Smp_018500	264	321	242	267	201	239	199	201	258	210
Smp_018530	19195	20505	17901	17539	15799	16421	16270	18151	21440	16381
Smp_018550	7645	7528	6330	6006	5959	5722	6658	6976	7639	8073
Smp_018570	1716	2114	1212	1152	2018	1934	2888	2913	2346	2437
Smp_018580	1236	998	824	752	785	719	885	793	732	698
Smp_018590	8	31	10	4	7	10	16	14	9	1
Smp_018610	4812	5438	3779	3088	3046	2909	2799	3392	3719	3500
Smp_018620	4735	4294	3765	3870	3729	3107	4099	4902	4537	4324
Smp_018640	994	1049	927	887	884	879	1014	908	808	834
Smp_018680	2331	2395	2101	1977	1849	1925	2212	2124	1988	1221
Smp_018710	2967	2998	2681	2280	2303	2217	2517	2792	2839	2126
Smp_018760	12694	11844	11504	10695	10913	9636	10826	12263	10863	12289
Smp_018790	6551	7322	5305	4481	4305	4716	4086	6814	7417	8631
Smp_018800	51	48	55	12	6	4	6	10	14	17
Smp_018870	2228	2228	2116	2591	1955	1870	1237	806	544	353
Smp_018880	30	21	17	19	25	18	50	83	125	106
Smp_018930	953	846	751	840	811	888	852	1174	1113	741
Smp_018940	118	133	123	112	133	106	95	120	113	78
Smp_018950	1442	1288	1353	1437	1370	1182	1494	1535	1503	1385
Smp_018980	450	513	430	333	347	474	393	392	322	566
Smp_018990	15715	13413	15182	15698	11490	11792	11535	12705	10947	6406
Smp_019010	11286	11240	9524	9229	8528	7842	7791	9433	8286	7966
Smp_019030	26862	30985	33565	39941	44172	38241	47927	49586	32005	19002
Smp_019040	998	1055	1113	1050	1136	970	1993	1735	1386	1262
Smp_019050	3139	3336	2822	3223	2696	3164	2493	2489	2948	2114
Smp_019060	4587	3918	4530	4771	3465	3714	4178	4402	3769	2788
Smp_019100	5700	4997	5020	4529	4833	4210	6032	8010	6288	5212
Smp_019130	1134	1009	892	945	867	947	1056	1248	1251	959
Smp_019170	5962	5211	4752	4361	3810	3419	3512	4352	4377	4063
Smp_019190	3586	3839	2685	2544	3158	3121	4448	6246	6982	5997
Smp_019260	4648	3990	4285	3894	3849	3196	3729	4088	4339	3385
Smp_019280	1713	2041	1368	1280	1366	1628	1289	1079	1179	1165
Smp_019310	3222	2433	2882	2627	2039	1973	2168	1120	1724	1002
Smp_019340	5633	5997	5192	5462	4677	5238	5234	5916	5341	6577
Smp_019350	8171	6465	7642	7410	6943	5970	7801	7422	6114	5698
Smp_019380	2917	2516	2781	2479	2248	1953	2421	2995	2825	2504
Smp_019430	7615	8578	6477	6214	6129	6178	6778	6909	8305	6490
Smp_019440	4956	5891	3944	4432	3785	4470	4200	5226	5603	5084
Smp_019460	8	11	4	10	21	15	11	17	14	0
Smp_019490	3005	3210	2548	2534	2348	2347	2537	2811	3308	2655
Smp_019620	1177	1104	1038	980	920	856	979	1083	1243	1444
Smp_019630	5019	6285	4270	4061	3890	4015	3183	2972	3848	4052
Smp_019640	4460	4390	3809	3824	3359	3615	3692	3895	3987	4299
Smp_019680	4234	3921	3416	2925	2944	2686	3589	4287	4799	5934
Smp_019690	6092	5584	4792	4350	4068	3696	5086	7697	7603	7348
Smp_019730	7776	5744	8486	7621	7324	5675	8602	9418	6823	4829
Smp_019750	10701	9707	9392	8949	7720	7778	8074	8738	7122	5086
Smp_019760	530	412	455	459	506	409	425	346	271	432
Smp_019790	2916	2840	2411	2534	2624	2298	4454	4450	4049	4608
Smp_019820	1085	1192	803	768	936	965	1049	1200	1450	1328
Smp_019840	2054	1719	1802	1674	1875	1659	2003	2248	2167	1940
Smp_019880	3697	3231	4169	4249	3081	3296	3685	4680	3914	2597
Smp_019890	3007	2867	2437	2239	2080	2553	2661	2412	2828	2185
Smp_019900	5379	4575	3936	3272	3610	2969	3232	3192	3456	3604
Smp_019920	1550	1380	1242	1321	1146	1268	1224	1516	1541	1078
Smp_019950	3651	4090	2716	2163	2595	3058	2466	2518	4790	5401
Smp_019980	5242	4367	5001	4354	4391	3851	5712	7606	5338	3945
Smp_019990	3019	3087	2435	2326	2179	2290	2301	2836	3031	2779
Smp_020040	11407	12265	8748	8211	7920	8056	7999	9880	11042	9416
Smp_020050	7857	7839	7173	6755	6119	6125	5929	6074	6608	5813
Smp_020060	4077	3736	3195	3250	3141	2708	2746	3190	3588	2960
Smp_020070	21914	24177	15404	12923	13711	15273	10883	9663	16066	16608
Smp_020080	1440	1902	1757	2101	2426	2046	2340	2116	3231	3276
Smp_020090	1325	1168	1189	851	1390	1254	2813	2560	2354	1503
Smp_020120	1213	1075	1021	964	904	913	1377	1674	1678	1129
Smp_020130	860	709	696	550	459	589	464	420	496	666
Smp_020200	2125	2322	1718	1745	1876	1870	2651	3046	2703	2339
Smp_020220	3285	3365	3419	3340	2846	2822	2764	3127	2931	2403
Smp_020270	2504	2392	2317	2082	1483	2119	1755	801	613	1058
Smp_020300	4840	4822	3940	3225	3597	3374	4739	4375	3803	4226
Smp_020340	1928	1826	1809	1668	1712	1583	1780	1710	1810	1943
Smp_020370	26853	25764	21940	18733	17031	16965	16777	14865	16083	15144
Smp_020400	1924	1822	1521	1436	1446	1301	1678	1931	2121	1881
Smp_020450	5945	6020	4848	3909	3917	4089	4556	4726	5546	4884
Smp_020480	3588	3385	2732	3053	2582	2501	2268	1971	2783	2484
Smp_020540	2681	2696	2248	1865	1744	1839	1650	1463	1686	868
Smp_020550	6427	5780	5387	4023	4390	4081	4190	4236	1980	888
Smp_020590	439	351	411	564	549	358	533	397	580	402
Smp_020760	7174	6727	6263	5241	5001	4868	6200	6402	6686	5603
Smp_020770	0	0	0	0	2	0	0	0	0	0
Smp_020800	4442	4988	3641	3437	3591	3149	3626	4591	4964	3369
Smp_020920	2301	2453	1749	1935	1611	1569	1770	2325	2006	923
Smp_021040	5233	5601	4108	4238	3947	5060	4221	4906	6567	5716
Smp_021060	2	0	0	6	2	2	2	7	3	0
Smp_021070	0	0	0	0	0	0	0	0	2	0
Smp_021080	3605	4158	2956	2741	2787	3006	3047	3531	3631	3037
Smp_021100	2659	2423	2322	2039	2145	2128	3771	3106	2739	2547
Smp_021130	2926	3316	2309	2336	2930	2579	4828	4593	3802	3529
Smp_021140	20601	22561	18469	20666	15900	17383	16976	18687	19002	13065
Smp_021160	2928	3002	2545	2302	2577	2562	3187	3086	3542	3195
Smp_021170	7256	5889	7220	7690	5675	8018	8726	6381	6252	7631
Smp_021220	6149	5025	5712	4440	4396	3818	5300	4566	5255	2506
Smp_021280	0	0	0	0	0	0	0	0	0	0
Smp_021290	5106	6129	3447	3117	3081	3659	4652	3565	4077	4930
Smp_021300	2428	2164	2352	1992	2046	1868	3259	3034	2701	2088
Smp_021330	1979	2157	1772	1752	1879	1722	2143	2583	2193	2193
Smp_021340	13601	11694	11920	10126	12725	13781	16127	18079	14241	12963
Smp_021370	3224	3113	2688	2305	2144	1915	2224	2553	2761	2811
Smp_021390	754	675	739	652	594	691	540	333	358	372
Smp_021460	8	0	0	3	2	2	2	4	4	17
Smp_021540	2303	2362	1467	1505	1572	1541	2285	2578	2272	2692
Smp_021550	549	524	555	494	499	479	817	784	694	684
Smp_021590	488	461	375	399	377	290	314	202	232	89
Smp_021600	1883	1712	1305	1149	1329	1219	1842	1708	1154	963
Smp_021730	13176	13324	11508	11105	10334	10086	10903	12422	10202	8039
Smp_021750	3624	3576	3186	3029	3455	3261	4197	5204	4011	3347
Smp_021760	6531	7366	5576	5518	4798	5587	5024	5678	6764	5914
Smp_021790	473	664	423	397	379	577	435	614	1170	1229
Smp_021800	2032	1748	1859	1793	1645	1713	1907	1922	1993	1019
Smp_021830	1142	1104	1041	1085	1024	1166	1297	1633	1447	946
Smp_021910	1264	969	1435	1428	1268	1242	1587	1738	1092	909
Smp_021920	55656	55319	35275	30078	32260	39999	36440	20926	14882	13668
Smp_021960	1841	1923	1469	1525	1244	1474	1882	1588	1953	2403
Smp_022020	3590	3995	3001	2461	2823	2920	4055	4255	3786	4371
Smp_022070	162	264	154	118	114	191	223	128	129	195
Smp_022090	5550	5784	4697	4445	4838	4313	5763	6242	5121	3635
Smp_022110	3566	3538	2382	2338	2494	2031	3407	4531	4571	4473
Smp_022130	3036	2605	2523	2166	2054	2039	2252	1988	2442	1804
Smp_022140	1828	2074	1343	1368	1195	1369	1554	2162	2909	2420
Smp_022170	5105	6505	4018	4102	3755	4251	3845	3659	4248	3447
Smp_022320	2068	1780	2057	1921	1732	1632	2035	2435	1775	1470
Smp_022330	7834	6837	7107	6260	6665	5329	7140	8528	8520	5680
Smp_022340	9943	8926	6596	5507	6442	5549	5803	5245	3675	3836
Smp_022400	27249	30891	20598	17807	19632	19911	17761	14154	17991	17899
Smp_022430	1894	2490	1460	1312	1330	1327	1486	1703	1788	1695
Smp_022450	1172	1082	1069	953	830	908	927	2732	6728	5339
Smp_022470	2047	2000	1649	1732	1502	1623	1313	1248	1922	1894
Smp_022500	2927	3064	2512	2520	2336	2424	2544	2990	3377	3230
Smp_022540	1460	1472	1570	1065	1542	984	1496	1341	1781	2240
Smp_022570	2419	2076	1913	1774	1840	1478	1579	1865	2125	1848
Smp_022640	23875	27107	18968	20259	16508	16366	14348	17286	19485	13055
Smp_022660	4171	4443	3255	3320	3215	2963	3660	4193	4743	5173
Smp_022700	3032	3286	2804	2647	2269	2316	2272	2548	3305	3482
Smp_022740	35	24	46	35	18	45	58	48	152	108
Smp_022810	5382	5609	4302	2989	3615	3384	3783	3972	4987	5589
Smp_022850	4256	4411	3754	3755	3238	3430	3473	3750	3845	3653
Smp_022870	76	140	76	84	98	115	143	152	105	23
Smp_022890	3152	2915	1820	1742	1824	1916	1618	1996	2871	3322
Smp_022960	3906	3650	3458	3787	3236	2852	3642	3817	3228	2700
Smp_022990	5231	6160	4368	3968	3485	3958	4097	4123	3914	4025
Smp_023010	340	269	406	427	392	325	450	628	366	219
Smp_023150	5157	6235	4487	4696	4160	4502	5398	6192	5617	3969
Smp_023160	9	27	15	8	10	17	24	23	15	12
Smp_023170	1078	987	1200	1204	944	744	1099	1255	1234	830
Smp_023230	2698	2500	2547	2340	1973	1862	1986	2256	2400	1445
Smp_023250	3454	3029	2194	2244	2631	2085	3226	3826	3649	3522
Smp_023270	3484	3605	2836	2501	2596	2232	2557	3513	4130	5057
Smp_023360	9422	7849	8755	8652	7648	6383	7667	8127	6815	4219
Smp_023470	162	258	152	130	151	201	189	197	216	163
Smp_023550	11334	10892	8868	7708	8543	7585	10576	12365	10415	13945
Smp_023620	1770	1505	1347	1165	1145	991	1385	1583	1332	1511
Smp_023660	4953	6345	4062	4114	3605	4491	3357	4020	4847	5137
Smp_023700	2234	2032	2133	2088	1913	1951	2377	3102	2604	2166
Smp_023710	17	20	11	8	12	8	4	8	14	28
Smp_023840	5864	4715	6308	6316	6349	6769	6827	8088	7521	3760
Smp_023930	1307	1087	1062	1085	1119	1009	1539	1446	1374	1075
Smp_023940	3514	2879	3375	3189	2637	3016	3779	2631	2546	2234
Smp_024000	3513	3369	2962	3178	2491	2358	2742	2880	2705	2854
Smp_024010	36	37	14	34	48	28	46	20	26	14
Smp_024030	31	16	25	14	7	13	14	16	18	2
Smp_024110	75570	67533	68964	62780	62692	57826	62815	68049	54827	42678
Smp_024120	8816	6495	9148	9059	7921	7783	8486	9822	7158	5088
Smp_024140	65223	68098	53865	54940	43717	45660	41800	45590	48208	49156
Smp_024150	8809	8896	7672	7150	7012	6723	7043	7795	8080	6224
Smp_024180	9669	9946	10134	10820	9731	11190	10443	10266	4595	2805
Smp_024240	1265	1310	1126	1046	1111	1174	1660	1552	1537	1610
Smp_024360	2912	2963	2358	2470	2396	2134	2977	3395	2787	2641
Smp_024370	10938	10969	8093	7124	7235	7260	6845	6508	6204	7607
Smp_024380	2618	2806	2197	2264	1890	2006	1931	2157	2107	1707
Smp_024390	7274	9601	6744	7642	5272	5587	5076	4788	4093	2855
Smp_024490	3684	3710	3278	2789	3406	3166	4039	7158	7376	7030
Smp_024500	3118	3147	2998	2823	2754	2673	2262	2428	2944	3094
Smp_024520	4749	3768	4588	4417	4181	3671	4827	4669	4729	3621
Smp_024580	6343	5907	5649	5886	5190	4557	4914	5063	4614	4355
Smp_024590	3859	3400	4236	4152	3567	3516	3935	4966	4648	3015
Smp_024660	1251	1137	975	808	774	808	1045	950	774	1404
Smp_024800	865	617	603	541	454	355	545	836	915	639
Smp_024820	10034	10755	7521	6339	6557	6218	5826	5084	4984	3830
Smp_024850	16883	15103	16074	17730	13190	12892	13171	14540	13644	7583
Smp_024860	256	243	123	185	191	256	242	341	493	465
Smp_024870	9292	6464	7655	5199	4747	4860	4658	3153	6292	3549
Smp_024880	7189	5718	7650	7397	6324	5455	7355	6984	6097	3652
Smp_024900	4024	3949	3576	3244	3779	3276	6244	5700	4136	3759
Smp_024930	21	6	28	36	32	42	52	26	22	25
Smp_024970	5359	5627	3924	3645	3753	3932	5481	5946	5087	5280
Smp_025010	11685	10943	10877	10416	8916	8768	9880	9565	9431	7009
Smp_025020	3444	4711	2620	2714	2381	3093	2337	2428	3278	4233
Smp_025030	3667	4004	2516	1981	2009	2460	2216	2543	4472	4107
Smp_025100	3505	4935	2682	2662	2552	2894	3235	3457	3931	4017
Smp_025130	4194	5429	2596	2656	2777	2622	3766	4671	4227	4362
Smp_025150	5622	5325	4742	4501	4267	4166	3871	3627	3130	2195
Smp_025160	5112	4600	4183	3714	3941	3326	4388	5191	4102	4148
Smp_025260	1801	1525	1449	1442	1580	1314	1734	1714	1318	1166
Smp_025340	3132	2739	3332	2972	2712	2539	2925	3084	2894	1960
Smp_025360	3970	3301	3213	2713	2702	2350	3158	2901	2232	2365
Smp_025370	9060	10323	8812	7148	6282	6481	6487	5957	8032	7635
Smp_025380	5489	4041	4561	3808	3311	3400	2724	2294	2390	2393
Smp_025510	10529	11522	9232	7864	7694	7911	9653	12119	11497	10685
Smp_025550	3495	3244	2908	2768	2396	1960	2529	3274	2810	2656
Smp_025560	4725	5070	3671	3939	3532	3091	3997	4316	5112	5599
Smp_025570	5595	6174	4730	4577	4072	4473	3994	4647	5548	5191
Smp_025620	661	933	484	447	523	632	478	492	719	1076
Smp_025670	1733	1819	1266	1167	1291	1279	1753	2149	2147	2155
Smp_025680	2130	2111	1776	1657	1485	1438	1575	1945	2058	1710
Smp_025700	1639	1591	1403	1589	1355	1064	1568	1507	1797	2178
Smp_025740	5371	5641	3950	3558	3650	3845	3072	2929	3053	3396
Smp_025750	2946	2831	2256	2001	2345	2182	3623	4069	3358	3056
Smp_025830	16063	20852	16151	18288	13383	14392	9545	8903	7453	4667
Smp_025860	22420	19655	20291	21798	19918	20342	21940	29808	34133	26068
Smp_025890	1042	1031	841	830	791	1065	1651	1742	1974	1041
Smp_026030	388	431	366	427	375	337	286	219	184	164
Smp_026090	2443	2528	2039	1725	1712	1534	1988	2451	3054	2475
Smp_026160	19952	22046	13722	12946	15470	13569	16677	19413	18025	16400
Smp_026190	8330	9862	7636	8210	6069	8368	5859	5604	6729	5295
Smp_026200	1	1	2	0	0	0	0	0	0	0
Smp_026230	3503	4308	2398	2568	2741	3753	2653	3619	4260	5935
Smp_026250	5235	5955	4539	4219	4318	3992	5362	5582	5007	5466
Smp_026260	5262	5462	3877	3573	3704	3664	3627	4309	5563	5129
Smp_026270	4275	4656	3055	2456	2592	2797	3260	4046	4556	5409
Smp_026280	3432	3820	2853	2496	2696	2725	2845	3790	6025	4987
Smp_026300	4654	5287	3684	3691	3340	3719	3212	3802	4886	4347
Smp_026320	5451	6125	4472	4516	3708	4346	4995	4388	4955	5784
Smp_026340	3054	3725	2366	2589	2004	2465	1987	2166	2374	2424
Smp_026390	1151	1117	948	917	996	942	1335	1530	1397	1267
Smp_026400	0	0	2	0	0	0	0	0	0	0
Smp_026420	2195	1874	1811	1751	1634	1615	1884	1861	2046	1582
Smp_026440	0	0	0	0	1	0	0	0	0	0
Smp_026510	2271	2690	1811	1914	1774	2049	2795	3000	2669	3007
Smp_026540	1646	1620	1373	1352	1196	1305	1491	1568	1896	1625
Smp_026560	59602	77031	44577	39407	39012	42363	37232	35981	38418	38961
Smp_026630	4967	4561	5103	4881	4031	4146	4314	4432	4151	2528
Smp_026700	532	567	591	616	515	691	636	710	653	545
Smp_026770	4693	4755	3005	3132	2662	2494	2844	3533	3775	3561
Smp_026790	8	3	4	18	15	5	12	3	5	16
Smp_026820	367	449	375	268	273	363	297	420	458	543
Smp_026830	2441	2315	1847	1753	1579	1619	1610	1718	2486	1874
Smp_026880	0	0	0	0	0	0	0	0	0	0
Smp_026910	13864	12830	11796	10083	9619	7882	8574	9148	7731	7276
Smp_026920	194	200	134	105	103	118	89	109	182	183
Smp_026930	4323	3208	3804	3290	2313	2059	2550	3276	3180	1717
Smp_027000	5284	5054	4354	3977	4308	3620	5391	7222	8187	7602
Smp_027010	3621	2802	3813	3378	3107	2836	3745	4077	3543	2771
Smp_027040	5514	5673	4019	3721	3808	3728	4017	4184	4823	5405
Smp_027080	3030	3188	2690	2808	2418	2380	2620	2950	3046	2130
Smp_027210	182	157	189	200	123	172	128	81	72	52
Smp_027220	2826	2685	2488	2763	2240	2228	2594	3096	2809	1940
Smp_027240	941	787	1086	1145	908	926	1103	1169	1052	496
Smp_027250	3690	4202	2668	2894	2792	3389	2839	3452	4464	2996
Smp_027300	1553	1353	1192	1084	1305	1228	2241	2336	1429	1412
Smp_027340	2507	1926	2379	2087	2603	2264	4513	5185	4033	2362
Smp_027370	4140	4052	3448	3156	3076	2992	3365	3819	3942	3262
Smp_027390	5669	5663	5131	4827	4209	4742	4798	4417	4955	5007
Smp_027400	1521	1289	1149	1011	1212	947	2087	1832	1227	1342
Smp_027430	1910	1910	1666	1480	1178	1320	1047	713	593	473
Smp_027450	1538	1337	1439	1280	1367	1156	1886	1672	1567	1481
Smp_027480	7112	7895	5704	5660	5330	5721	5326	5831	5956	5181
Smp_027500	58	89	55	42	51	50	55	40	74	44
Smp_027550	11700	10802	8996	8321	8138	7168	10661	13947	11356	12527
Smp_027580	0	0	0	0	0	0	0	0	0	0
Smp_027610	16353	12270	18580	19547	15164	12793	16687	18182	11923	5716
Smp_027850	2168	2592	1865	1931	2169	2107	2624	2666	2779	2937
Smp_027870	4576	4420	3751	3815	3173	3077	4350	4507	3669	3919
Smp_027880	7066	9771	5808	6329	5371	6431	5107	6005	7605	8466
Smp_027910	5199	5091	4500	4637	4131	4078	4089	4142	4320	3988
Smp_027920	8919	7479	6273	7663	8030	7671	6959	7696	6550	3682
Smp_027940	2	20	6	0	2	0	9	1	2	4
Smp_027970	1942	2054	1493	1448	1794	1670	2489	2487	2558	2588
Smp_027990	30	25	13	18	25	32	24	13	24	66
Smp_028030	6423	6239	5076	4665	4264	5119	4850	5213	6740	9441
Smp_028050	1124	1187	1001	1168	1037	1159	1020	727	626	566
Smp_028060	4945	6387	4106	4168	3596	4516	3813	4150	5239	4817
Smp_028070	4771	4943	3615	3147	3450	3567	5123	5581	5847	5339
Smp_028080	5193	5327	4794	4312	4287	3943	4115	4868	5713	5214
Smp_028100	10723	11744	9306	8886	8465	8659	8488	9349	9141	8884
Smp_028120	3758	3081	3466	3479	3018	2951	3344	3357	3147	2682
Smp_028130	25	36	24	17	24	38	20	16	15	0
Smp_028140	2761	2636	2097	1767	1737	1911	2629	2572	2892	3370
Smp_028170	49578	47203	41194	32874	34774	30919	33402	32339	36976	35437
Smp_028190	2604	2928	2157	2162	2201	2359	2795	6789	7913	4716
Smp_028200	8755	8487	6344	5771	6383	5575	6561	8600	10301	11737
Smp_028210	377	461	298	287	300	368	435	874	1013	1189
Smp_028330	4946	5167	4157	3730	3428	4116	3581	4469	5229	4297
Smp_028340	2350	1808	2031	2136	1680	1594	2247	3205	2576	1716
Smp_028360	987	853	833	753	842	758	944	975	937	888
Smp_028410	3401	2547	3847	3760	3225	2942	3442	4222	3493	1985
Smp_028430	577	454	672	705	603	546	716	773	643	514
Smp_028440	5648	6206	5012	4812	4478	4144	4482	6286	6095	4719
Smp_028490	1351	1263	1277	1197	1319	1150	1081	1074	1436	1112
Smp_028500	4780	4516	4383	3736	3702	3584	3878	4229	4563	4042
Smp_028650	2824	2543	2044	1940	2056	1913	3078	2758	2918	3175
Smp_028670	6666	5816	5681	4883	5220	4883	5257	4148	3972	3940
Smp_028690	1745	1566	1543	1277	1490	1290	1728	1836	1232	1356
Smp_028730	3205	3208	3026	3049	2875	2711	3623	4383	3765	2936
Smp_028800	142	118	175	142	160	229	204	369	264	294
Smp_028850	1453	1126	957	947	804	790	1595	1285	1620	2330
Smp_028860	21	22	15	20	18	55	42	16	21	40
Smp_028870	3029	3073	4279	5719	5696	4266	10146	8391	6579	2400
Smp_028930	1605	1349	1351	1228	1076	1093	1249	1325	1364	844
Smp_028940	2761	2445	2333	2163	1935	1923	1877	2401	2650	1939
Smp_028980	3069	2739	3010	2728	2306	2201	2646	2986	2753	2064
Smp_028990	4815	4210	3553	2958	3469	3100	3717	4453	4621	3272
Smp_029040	1582	1196	1668	1492	1517	1292	2227	2423	1714	1116
Smp_029060	3505	2713	3393	3297	3124	2772	3159	3234	2792	1775
Smp_029070	5358	6210	4382	3695	4350	4082	5485	3732	6441	3277
Smp_029100	1815	1438	1812	1908	1554	1546	1830	2188	1710	974
Smp_029160	12008	10351	9657	7477	7570	7747	9459	10037	11440	9287
Smp_029210	2855	2741	2491	2221	2153	1904	2320	2511	2657	2249
Smp_029240	10052	11870	7446	7420	7176	7644	6649	8394	9272	9029
Smp_029360	2507	2642	2646	2688	2802	2935	2841	2894	3430	3293
Smp_029370	1311	1070	1171	1170	1177	1050	1433	1474	1379	1154
Smp_029390	12495	11983	12794	11680	11455	9759	13313	12734	11316	7942
Smp_029400	10	1	9	4	11	7	9	2	15	38
Smp_029470	894	731	989	879	1056	995	1220	1174	679	925
Smp_029500	11105	9288	11988	11567	9162	7435	9960	8348	5560	3407
Smp_029670	4418	4846	2756	2006	2235	2294	2444	2989	5684	5082
Smp_029700	1195	1093	932	978	951	1034	1162	1350	1213	1042
Smp_029740	2135	2669	1781	1801	1540	1827	1651	2041	1903	1500
Smp_029750	4347	4147	3626	4185	3212	3362	3926	4573	4484	3172
Smp_029800	2288	2367	1739	1524	1572	1703	1921	3028	4202	3012
Smp_029820	7802	6432	9441	10173	6619	5421	8572	8826	6366	2616
Smp_029850	5173	4421	4119	3499	3953	3579	4955	4835	5502	4208
Smp_029890	9455	7764	8871	8797	8422	8269	8411	8793	6910	4939
Smp_029900	2973	2507	2514	2607	2332	2602	2603	3440	3268	2251
Smp_029940	3123	2899	2543	2212	2341	2143	3004	2652	2376	2270
Smp_029970	8	365	0	4	11	58	6	116	6	7
Smp_029990	4226	3838	3656	3560	3090	3778	3868	3520	4266	7239
Smp_030000	11485	9226	15648	15434	12046	12867	12184	18958	20992	14520
Smp_030010	9506	8889	7682	6457	6089	6184	6493	6978	11997	8455
Smp_030020	1588	1486	1106	1003	1130	956	1214	1357	1607	1683
Smp_030030	0	0	0	0	0	0	0	0	0	0
Smp_030110	666	786	511	475	511	646	676	670	601	696
Smp_030150	4541	5082	3465	2867	2811	3052	3186	3116	4072	3486
Smp_030180	1836	1695	1758	1916	1625	1676	1753	2267	1772	1222
Smp_030220	3626	3649	2863	2670	2981	3025	3080	4360	5356	4001
Smp_030250	4179	3349	3033	2695	3815	3366	4697	5741	5175	3729
Smp_030260	2674	2780	2543	2410	2109	2018	1948	2507	2696	1930
Smp_030280	2988	3087	2726	2873	2694	3057	3487	3696	3453	2125
Smp_030290	4917	5006	4441	4400	3850	4231	3803	4535	4861	4384
Smp_030320	7113	6075	6441	5649	5696	4964	5353	4748	4607	4772
Smp_030330	3999	6023	3182	3404	3032	3555	2858	3397	3955	4176
Smp_030350	4	6	6	2	10	8	10	22	10	26
Smp_030370	91709	94344	87987	100219	90840	85229	92192	113488	130680	84362
Smp_030400	3387	3557	2821	2391	2684	2587	2669	2851	3177	3207
Smp_030440	2169	1547	1829	1865	1782	2215	1525	1389	1596	1007
Smp_030500	6219	5722	5728	5153	5096	4796	6886	8161	5603	4230
Smp_030690	11719	15826	10399	11162	8505	9443	7931	8218	8448	5890
Smp_030710	1336	1329	1013	926	1272	1179	1610	1572	1368	980
Smp_030730	111016	93694	91969	86405	91980	87394	107941	169911	129316	78176
Smp_030760	1493	1429	1464	1405	1280	1217	1815	1729	1552	1354
Smp_030780	6983	6717	6724	6034	5278	4717	5592	5819	5857	6491
Smp_030830	11412	11034	9568	9313	8804	8387	9597	12496	11367	10128
Smp_030860	3529	3988	3116	3001	2796	3013	3489	3541	3112	3767
Smp_030870	587	447	543	507	468	474	557	545	636	506
Smp_030910	62	75	44	42	51	53	69	75	44	30
Smp_030920	5434	4716	5443	5751	4761	4419	5015	5780	4755	3378
Smp_030930	1222	1188	1156	1078	991	1107	1004	1223	1258	1189
Smp_031000	5742	6044	4209	3481	3624	3525	4303	5189	5614	6839
Smp_031010	2079	2022	1496	1398	1651	1492	1987	2116	2171	2188
Smp_031020	119	118	93	98	92	104	97	114	229	297
Smp_031040	4093	3965	3206	3279	3280	2947	3267	3871	3609	3341
Smp_031050	9274	10577	7962	7131	6987	7189	7300	7680	11046	12121
Smp_031070	3536	3586	3023	2636	2689	2351	2780	3447	4035	4534
Smp_031100	6135	7173	4609	3653	4402	4340	4504	5393	6959	8261
Smp_031180	352	270	293	198	162	231	166	108	105	249
Smp_031190	1510	1461	1181	1173	1250	1352	1208	976	772	927
Smp_031220	618	664	306	298	279	425	344	206	365	246
Smp_031270	938	735	772	711	717	791	915	945	1036	773
Smp_031300	1403	1239	1327	1221	1120	1103	1293	1266	1309	1435
Smp_031310	8947	6951	8834	9308	7664	7053	9053	9753	8157	5593
Smp_031360	5312	5216	4665	4289	4211	3772	4794	6630	6170	5509
Smp_031390	16	28	20	24	5	12	71	271	306	183
Smp_031560	154	126	61	104	63	82	70	99	78	176
Smp_031570	19746	26464	15391	16896	13577	16246	12695	14850	16762	13466
Smp_031590	5498	6163	4023	4131	4022	4307	4249	3964	5180	4295
Smp_031680	135	141	91	90	66	62	85	88	60	53
Smp_031690	3021	3323	2442	2229	2145	1963	1910	1823	2016	1920
Smp_031710	6365	6519	5596	5647	5033	5217	5092	4283	4303	3190
Smp_031720	6225	5960	5465	5242	4664	4629	5024	6013	5639	3524
Smp_031730	4404	4476	3590	3718	3072	3048	2969	2957	3058	2296
Smp_031770	43876	43604	31681	28488	31789	29123	30335	23613	13134	9397
Smp_031880	23380	22422	19038	16007	15803	16302	17272	14947	15040	14692
Smp_031920	5326	4801	4567	4018	3770	2965	3728	4110	4635	4828
Smp_031950	3647	3436	3592	3586	3316	3261	3957	4352	4159	3128
Smp_031990	920	743	868	783	760	634	658	783	693	547
Smp_032000	592	547	634	569	475	383	462	510	397	382
Smp_032060	4507	4169	4310	4552	3709	4137	4344	4560	4163	3095
Smp_032120	1395	1527	1307	1308	1180	1189	1228	1719	1707	1629
Smp_032150	2214	2299	2075	1827	2020	2086	3485	4015	3711	2456
Smp_032180	20984	18916	20764	21076	17519	17866	17210	20747	18636	13669
Smp_032230	1706	1303	1884	2112	2311	1201	1789	2159	1729	1142
Smp_032240	3450	2881	2912	2737	2488	2410	2683	2873	3350	2705
Smp_032250	2343	2133	2155	1991	2070	1811	2407	2753	2251	2124
Smp_032260	18212	19643	17012	18695	14725	14295	13911	15315	15659	10576
Smp_032280	6025	5699	4993	4499	3179	4756	5153	4029	4114	3971
Smp_032310	4408	3815	4596	4513	4056	3767	4826	5220	4527	3722
Smp_032320	6753	5951	5495	5006	5634	4670	6161	7909	6678	6039
Smp_032370	0	6	8	13	12	8	12	4	6	7
Smp_032420	1761	1498	1649	1680	1443	1303	1610	1821	1389	985
Smp_032480	3533	4136	2700	2770	3092	3206	5280	4787	3876	5109
Smp_032490	798	795	738	941	852	933	656	630	556	597
Smp_032500	282	196	246	324	244	187	348	338	111	66
Smp_032510	9841	9395	8821	9090	7802	6492	9335	11471	8057	6870
Smp_032520	18397	15924	18181	16084	15934	15165	17651	16652	14248	15205
Smp_032580	7742	8324	6526	6677	5749	6286	5509	6304	7594	5668
Smp_032640	758	935	549	510	486	750	488	782	1131	1264
Smp_032670	0	0	0	0	1	0	0	3	20	133
Smp_032720	183	156	168	175	168	188	176	200	182	185
Smp_032760	12396	12701	12398	14090	9427	10012	10173	11258	9933	5703
Smp_032770	2483	2717	2044	2044	2156	2067	2365	2762	2634	2543
Smp_032780	3719	3086	3663	3884	3164	2812	3067	3666	3056	1691
Smp_032790	2548	2712	2289	2207	2111	2300	2370	2410	2535	1933
Smp_032800	4259	4079	4174	4103	3694	3527	4007	4166	4268	3338
Smp_032810	5231	5393	4721	5019	3922	4433	4214	4601	4615	3786
Smp_032820	3380	2936	3229	2830	3094	2701	3554	3841	3119	2582
Smp_032920	2138	2094	1833	1895	1561	1825	1930	2199	2389	2126
Smp_032930	3000	2934	2508	2369	2333	2157	2247	2761	3079	3339
Smp_032950	3818	3097	3444	3517	3111	3327	4479	10945	19863	9340
Smp_032970	6	0	2	12	3	16	19	30	35	2
Smp_032980	0	0	0	0	0	0	0	0	1	0
Smp_032990	14	0	0	0	0	10	0	30	20	12
Smp_033000	141	95	79	106	82	134	144	387	262	154
Smp_033010	112	155	116	133	123	116	90	174	279	130
Smp_033020	2654	2015	2278	2249	2441	2347	2867	3671	3113	1997
Smp_033040	6533	6770	5703	4783	5388	4811	5745	6084	3593	3125
Smp_033050	6099	6653	4699	4101	4924	4492	7819	8026	7666	7006
Smp_033110	565	466	374	344	416	432	574	634	571	529
Smp_033140	1528	1501	1255	1232	1118	1301	979	1613	2631	2076
Smp_033210	643	526	707	760	727	711	939	948	759	380
Smp_033250	42414	52142	31492	35988	24907	29366	17793	7414	3504	677
Smp_033260	3870	3998	2874	3011	2847	2741	4722	6285	5971	5550
Smp_033330	2629	3549	1827	1801	1916	2803	1788	1967	3113	3756
Smp_033350	3546	3828	3405	3536	2965	2862	2675	2787	2708	2311
Smp_033380	4	0	4	2	3	10	4	2	5	0
Smp_033400	5861	4607	5874	6661	5229	4786	6425	8213	6254	3363
Smp_033530	6656	5586	7347	6908	5979	5513	6283	6256	5219	4027
Smp_033540	8044	7351	7416	7005	6678	6126	6549	6988	6476	5253
Smp_033590	970	1052	739	763	677	807	939	950	897	1417
Smp_033600	3994	3825	3278	3311	3305	2782	3379	3744	3888	3562
Smp_033610	3863	4343	2898	2827	3016	3434	3390	4283	4617	3479
Smp_033620	3569	3399	3374	3400	2794	2877	2481	2567	2909	1979
Smp_033660	2390	2268	2065	1925	1749	1493	1631	1992	2150	1937
Smp_033670	9354	9664	8552	7934	7181	7265	7591	8445	7738	5338
Smp_033680	2268	2405	1810	1975	1959	2005	1949	2305	2694	2391
Smp_033700	1403	1135	1144	1114	805	991	644	617	536	530
Smp_033710	9791	11079	7403	7344	7390	7017	7986	10592	9385	9054
Smp_033760	6535	5347	6195	5877	5336	4401	4975	5801	4312	3821
Smp_033770	2713	2917	2077	1968	2100	2061	2325	2015	2586	2385
Smp_033870	9418	12050	5878	4687	4904	5117	4772	3515	4655	5835
Smp_033930	312	313	194	251	225	287	340	985	877	480
Smp_033950	5277	4319	3997	3516	4083	3852	6171	6163	5023	4965
Smp_033970	2279	2678	1748	1731	1570	1629	1546	1442	1232	1334
Smp_033990	0	0	0	0	0	0	0	0	0	0
Smp_034000	7293	8063	5848	5261	5354	4962	6145	6708	6080	5931
Smp_034080	1075	703	877	936	445	574	489	377	343	468
Smp_034090	1486	1454	1281	1076	1025	1063	1690	1718	1521	1303
Smp_034100	0	0	1	2	0	0	0	2	0	2
Smp_034120	5569	6888	3844	3267	3569	3862	4320	4830	6275	8331
Smp_034190	8685	8045	7807	7645	6750	6015	7150	7850	7115	5886
Smp_034270	2030	1660	1442	1350	1376	1270	1915	1952	2030	1892
Smp_034300	1098	1347	714	633	736	1010	1433	1893	1887	2214
Smp_034400	2785	3018	2268	2176	2111	2401	2269	2481	2776	3096
Smp_034410	25306	28842	19935	16945	16173	17660	15730	14952	18840	26788
Smp_034420	7165	5717	6344	6476	6242	5563	6982	8015	5356	5065
Smp_034430	2655	2626	2226	2204	1869	2099	1797	2020	2249	1692
Smp_034450	2614	2045	2370	2151	2300	1933	3092	3856	3043	2224
Smp_034490	5501	6104	4600	4928	4125	4702	3976	4995	4907	4299
Smp_034500	670	646	474	507	539	846	1095	1700	4529	5003
Smp_034530	0	0	0	0	0	0	0	0	0	0
Smp_034550	8451	7090	6157	5041	5515	5371	5771	4653	3627	4925
Smp_034610	262	283	259	170	186	240	148	180	269	312
Smp_034660	3365	3096	2819	2615	2743	3220	2894	3199	3106	1978
Smp_034670	2892	2405	2682	2548	2467	2048	3093	3604	2560	1975
Smp_034680	234	323	180	193	211	214	116	98	90	36
Smp_034700	2616	2918	2268	2169	2075	2059	2352	2549	2542	2052
Smp_034840	83466	92799	64908	57698	59196	63324	59309	58260	57900	57965
Smp_034850	5261	5938	3542	2921	3247	3489	3678	3206	3080	3500
Smp_034860	45	48	49	65	39	108	65	57	102	94
Smp_034870	14962	15426	13432	11626	11393	11037	11543	15190	13145	13683
Smp_034920	740	816	720	839	616	921	710	338	309	249
Smp_034940	10671	11276	8197	7621	7488	8025	9433	8898	9726	9258
Smp_035000	897	972	845	863	612	808	670	696	714	408
Smp_035010	2796	2192	2455	2464	2422	2547	2400	2741	2821	1926
Smp_035020	3485	3447	3535	3096	2971	3067	3472	3743	3726	3256
Smp_035030	12846	11778	9276	8832	9084	7904	9190	9894	9723	8814
Smp_035040	351	374	431	347	318	361	344	266	326	259
Smp_035080	2001	1737	1869	1973	1470	1346	1480	1401	1380	838
Smp_035090	3374	3825	2616	2614	3024	2992	4129	4578	4715	4837
Smp_035110	3005	2910	2674	2399	2608	2427	3192	3744	4131	3679
Smp_035150	2795	3164	2151	2097	2180	2290	2436	2313	3273	3493
Smp_035180	719	777	525	498	460	504	376	379	349	552
Smp_035190	4019	3599	3489	3649	3794	3572	6476	6016	4850	6928
Smp_035200	54192	51884	39827	38172	41856	34804	41638	55259	56670	42632
Smp_035210	15695	14391	11184	9598	10354	10463	9690	6728	4472	5548
Smp_035220	418	458	407	407	377	499	447	388	539	698
Smp_035250	162	181	198	191	147	138	100	113	89	47
Smp_035260	9225	8632	6942	5521	5316	5204	4647	4346	4840	5025
Smp_035270	13765	18186	11538	10632	11962	13208	11172	13920	16091	17301
Smp_035280	2163	2018	1836	1890	1869	1650	2385	2681	2228	2162
Smp_035290	546	769	488	378	522	543	350	276	346	555
Smp_035300	4689	4166	4418	4538	4087	3396	4586	5472	4115	2643
Smp_035310	7591	7089	5938	5987	5609	4247	6261	7480	6395	6085
Smp_035360	1041	1022	937	1013	904	788	1243	1382	1099	1051
Smp_035370	206	286	183	194	125	212	177	128	151	208
Smp_035380	121	125	130	127	114	137	71	48	72	38
Smp_035390	3376	3424	2518	2081	2082	2152	2668	3269	3400	3540
Smp_035410	2920	2273	2574	2427	2218	1815	1880	2616	2336	1364
Smp_035430	11049	11262	8468	7225	7521	7218	8407	9698	9241	9715
Smp_035460	743	532	821	755	634	658	912	771	845	660
Smp_035470	18212	20098	15837	16442	14555	14980	13284	13261	12807	10924
Smp_035480	3475	3183	2687	2660	2862	2858	3410	3595	3609	2813
Smp_035500	355	473	252	312	347	374	389	435	422	339
Smp_035540	1719	1491	1614	1558	1475	1475	1836	1848	2011	1299
Smp_035550	184	206	175	196	206	300	281	371	330	444
Smp_035560	4975	5643	9439	11093	11738	9626	14461	26090	34589	15195
Smp_035580	8342	9275	6195	5171	4997	5471	6710	7077	8955	9286
Smp_035620	3228	3818	2503	2101	2372	2517	2533	3224	3902	3662
Smp_035650	260	276	276	246	203	335	336	198	211	372
Smp_035700	2115	2620	2263	2189	1795	1742	1586	2293	2184	1223
Smp_035730	1915	1566	1768	1808	1584	1397	2219	2597	2235	1650
Smp_035790	15175	17280	13214	14835	11341	13726	11226	12360	15079	10030
Smp_035800	10768	9699	9452	10646	8105	8967	8239	9280	9102	4736
Smp_036010	1141	1222	1570	1675	1953	1335	1990	1549	1479	826
Smp_036020	551	567	540	539	512	662	522	538	682	1035
Smp_036060	4122	3883	3522	3312	3514	3272	4276	4362	4295	3495
Smp_036130	5719	5585	4706	4579	4585	4439	4801	5378	5594	5223
Smp_036180	3265	2852	2349	2357	2336	2070	3981	3389	2825	3129
Smp_036220	8179	6656	7167	7851	6500	6957	6821	8223	7695	4677
Smp_036250	6158	8297	4745	4700	4790	5216	4720	4279	4626	4333
Smp_036270	21646	21900	16650	15877	15438	13468	11957	14010	15380	12677
Smp_036370	4416	4115	3554	3028	3043	2958	3207	3795	3688	2817
Smp_036390	2179	1788	2153	2275	2190	1993	2318	2459	2326	1811
Smp_036400	8010	8433	5923	5766	5432	6287	4686	5259	5868	5224
Smp_036500	3224	3167	2738	2345	2569	1989	3620	3936	4035	4207
Smp_036550	1327	1124	1184	1145	1010	1123	1134	1372	1092	1037
Smp_036590	9747	10395	7856	6962	7946	6738	8642	14414	12240	11338
Smp_036630	1115	1305	1054	1042	985	1146	1450	1857	1395	1289
Smp_036670	44	31	26	46	30	47	30	35	24	35
Smp_036720	217	203	173	122	138	167	192	294	363	309
Smp_036780	1708	2223	1180	1340	1061	1552	1053	1353	1943	1603
Smp_036920	890	589	1001	1081	852	769	1100	1291	955	598
Smp_036940	4664	7128	3856	4190	3376	3944	3452	3640	4436	3513
Smp_036950	8463	7339	7460	6559	5858	5033	5105	5093	6751	5601
Smp_036980	449	390	357	427	330	329	400	457	451	378
Smp_036990	7794	7763	5811	5091	4859	5381	4694	4691	6201	6001
Smp_037120	3323	2997	2699	2555	2420	2792	2147	2568	3834	3572
Smp_037190	3526	3241	3180	3040	2730	2725	2811	2850	2721	2722
Smp_037230	38159	43337	31639	24986	24508	26775	25955	30883	37114	30928
Smp_037290	1932	1852	1986	2202	1641	1653	1752	2103	1863	1386
Smp_037400	1506	1290	1388	1231	1085	1304	1843	1807	1865	1612
Smp_037460	3611	2901	3021	3294	2788	2565	3424	3573	3031	2017
Smp_037530	3475	3295	3200	3343	2796	3001	2922	3235	2627	1965
Smp_037540	24421	23059	22183	20853	19095	17575	21867	25166	17904	11201
Smp_037590	3234	2858	2769	2983	2723	2587	2323	2394	1915	1951
Smp_037640	3735	4177	3288	2981	3083	3316	3055	3633	4980	4463
Smp_037690	46	17	39	60	13	16	22	41	66	73
Smp_037700	10497	8759	9361	9328	8597	9343	8439	10007	11157	7498
Smp_037780	7410	7176	5952	4910	4579	4324	2858	2618	4448	4431
Smp_037900	833	734	727	627	705	675	809	951	1137	1145
Smp_037910	10969	15227	6905	7311	6909	8527	6610	6866	8743	7617
Smp_037930	3142	3579	2670	2933	2585	2902	2362	2669	2931	3063
Smp_037960	1700	2042	1083	968	995	947	877	962	830	1052
Smp_038030	10436	9645	10804	10072	9930	8484	9926	11401	10878	4978
Smp_038080	8082	7464	6519	6456	6559	5643	7960	9199	6663	5572
Smp_038100	31951	29564	27260	25277	23899	21239	22014	22949	15830	11297
Smp_038140	1896	1768	1713	1597	1604	1359	1864	1862	2154	1794
Smp_038210	10908	12552	7643	7065	7541	7966	7699	9095	11889	11431
Smp_038240	4094	4991	3472	3409	3220	3287	4043	3674	3299	3060
Smp_038300	1618	1620	1584	1530	1412	1590	1505	1769	1627	1120
Smp_038330	1760	1446	1877	2003	1997	1833	2046	2186	1910	1392
Smp_038340	4967	5510	4145	3513	3590	3755	3632	3483	4685	3926
Smp_038410	156	134	78	82	81	80	146	122	166	73
Smp_038420	1586	1483	1761	1766	1458	1460	1663	1753	1462	1204
Smp_038430	0	0	0	0	0	0	0	0	0	0
Smp_038440	2807	2581	2091	2043	2154	2117	2044	2038	1777	2037
Smp_038510	30186	33095	26611	28004	23779	26674	22211	27824	30093	20678
Smp_038530	5286	4929	3581	2760	2699	2690	3861	3972	4850	5123
Smp_038540	1139	1102	1016	882	998	885	1453	1662	1542	1786
Smp_038560	16587	16667	13962	14414	14486	15425	14135	19139	18974	15451
Smp_038630	683	646	685	665	429	582	608	667	702	614
Smp_038680	1220	1010	1428	1512	1052	919	1490	1696	937	502
Smp_038700	5890	6837	5325	5578	5597	5009	5905	5938	4376	4142
Smp_038710	2351	2308	2045	2189	1741	1995	1959	1888	2034	1670
Smp_038820	844	724	891	834	866	752	857	1024	1030	892
Smp_038830	1849	1242	1497	1381	1215	1075	1920	2294	1922	1830
Smp_038840	1259	1434	1067	991	951	886	939	1381	1252	1190
Smp_038870	5870	5245	5538	5179	5095	4397	5016	5151	3567	2658
Smp_038930	4280	3919	3397	3447	3366	3036	3744	3999	3900	3493
Smp_038940	1708	1816	1662	1559	1555	1478	1666	1717	1841	1906
Smp_038950	39866	47390	33527	28552	29470	30978	27379	25705	27244	28554
Smp_038960	9087	8993	8910	7296	7039	6449	7156	6668	6706	7445
Smp_038980	2213	2542	1603	1920	1720	1914	1804	2100	3032	2786
Smp_039000	8149	7234	6559	6769	5756	6666	6350	6151	5469	3847
Smp_039010	0	0	0	0	0	0	0	0	0	0
Smp_039080	4369	4522	3544	3447	3136	2980	3234	3118	3094	3247
Smp_039130	10589	10614	9943	8794	8913	9845	10174	8597	10996	10581
Smp_039160	3866	4060	2981	2548	2623	3110	2847	2597	2495	3200
Smp_039180	6251	7258	6186	5681	5270	4888	5483	5200	5957	5783
Smp_039300	4106	3734	2857	2580	2737	2711	2536	2513	1863	2086
Smp_039390	838	799	743	784	789	799	1064	1124	936	730
Smp_039400	47522	72204	36960	39552	33065	43204	26999	29474	41824	45229
Smp_039470	8	0	2	3	0	1	3	2	4	0
Smp_039490	9820	9286	7005	6829	8247	6962	10226	10650	10586	10339
Smp_039590	252	204	142	75	129	152	238	213	649	429
Smp_039600	86	41	25	44	35	36	36	49	71	56
Smp_039640	5129	4229	4746	4887	4849	4757	5948	7010	5901	6438
Smp_039650	1197	1118	1127	1066	1025	1151	1358	2225	2860	1697
Smp_039670	3934	4199	3917	4323	3709	3436	4786	4938	5076	5427
Smp_039740	3958	5901	2833	2977	2863	3670	2803	3331	4367	4981
Smp_039750	887	906	733	785	712	804	863	1122	1338	1540
Smp_039810	11362	12663	7814	6742	6081	8837	7234	5649	10033	10023
Smp_039820	7847	7429	6844	6455	5929	5635	6469	6171	6096	5893
Smp_039870	3334	3046	2819	2536	2567	2493	2963	3045	3526	5084
Smp_039970	2328	3198	1680	1905	1361	1768	1576	1815	2374	2008
Smp_039980	2403	2930	1740	1829	1446	1859	1624	1826	2650	3039
Smp_040020	470	288	321	381	344	389	424	292	212	88
Smp_040080	6768	5843	6186	6248	6212	5232	6816	6135	6088	5574
Smp_040100	3230	3899	2851	3047	2506	2855	2363	2564	2500	2317
Smp_040110	257	249	234	192	229	246	392	492	384	245
Smp_040130	37262	33283	36607	38613	32034	32881	30561	35933	34387	20107
Smp_040190	10350	11607	6963	6142	6959	6374	9134	10433	15570	24610
Smp_040270	7149	7215	5365	5360	5398	5154	5953	6826	7245	5740
Smp_040280	3321	3087	2962	3026	2661	2533	3312	4059	3772	3233
Smp_040350	155	117	65	105	177	121	321	224	164	101
Smp_040360	3260	3485	2689	2643	2513	2783	2422	2835	3109	2480
Smp_040390	1	0	0	6	2	0	4	0	7	0
Smp_040460	5709	5761	4582	3959	4089	3956	5680	6289	6015	5119
Smp_040500	8446	8690	6356	5959	5787	5117	5701	6247	6631	5811
Smp_040510	4170	4576	4416	4539	4201	3923	3683	2393	2387	2804
Smp_040550	2714	2987	1481	1291	1531	1346	1447	1401	1953	2693
Smp_040560	762	931	686	693	866	852	922	1006	1034	1249
Smp_040570	12248	12948	8171	6789	7664	8233	7375	8316	11823	12834
Smp_040610	605	606	507	526	411	461	481	478	729	1058
Smp_040710	772	598	669	695	462	539	541	564	556	335
Smp_040720	3731	3447	3189	2485	2224	2594	2292	2373	2979	2937
Smp_040770	3519	3506	3706	3756	2888	2858	2615	2848	2708	2190
Smp_040790	19350	15930	18938	20321	17193	15947	16442	17548	14273	8736
Smp_040800	13788	13309	10955	9913	9461	9009	9580	12205	11317	10314
Smp_040960	1554	1577	1273	1150	1194	1241	1237	1260	1487	1290
Smp_040970	17880	15885	16128	15315	14960	12409	16031	19295	17193	18792
Smp_040990	359	329	390	428	341	295	349	266	244	109
Smp_041050	4830	4786	3565	3425	3309	3651	3860	4428	5087	5443
Smp_041060	4403	4802	3929	3477	3476	3248	3431	3600	4278	4475
Smp_041100	1277	1014	1039	982	1090	947	1661	1660	1504	1361
Smp_041190	6749	6443	5657	5018	5324	4744	5824	6181	6624	6098
Smp_041320	0	0	0	0	0	0	1	0	0	0
Smp_041370	4699	3972	3502	3246	2870	3069	4196	4011	3591	3563
Smp_041390	3125	2429	3145	2919	2800	2678	3098	3558	3017	1941
Smp_041430	14113	13943	13521	11921	10410	10833	9919	9055	7784	5372
Smp_041450	9240	8000	8396	8206	7376	6865	7091	8191	6807	4760
Smp_041460	3048	3712	2850	3152	3807	3455	4403	6855	11146	13159
Smp_041480	6361	6275	4793	4997	5133	4412	5154	5197	6394	5116
Smp_041490	1186	980	1189	1073	1027	869	1033	1192	1092	902
Smp_041500	3799	3674	3034	3164	3027	2690	3304	3960	4307	3209
Smp_041540	7652	7016	7269	6900	5084	4668	4181	3648	3823	1954
Smp_041550	2146	1861	2237	2630	2264	2203	2538	2115	1522	1290
Smp_041570	107	85	66	58	64	75	58	85	117	84
Smp_041600	6775	7021	6055	6111	5422	4937	5811	5741	5363	4683
Smp_041630	4066	3696	2850	2678	2340	2790	4209	5008	5498	6014
Smp_041650	5237	5879	6034	6337	4431	4542	5485	6044	5127	2596
Smp_041700	179	192	143	142	127	145	134	165	379	257
Smp_041730	4188	5007	3600	3728	3384	4374	4503	5053	5432	5567
Smp_041740	22812	22880	16865	16923	16293	16175	14851	17841	17726	13991
Smp_041750	3561	3374	2935	2674	2330	2099	3485	3837	4368	4463
Smp_041760	4955	5128	4647	4869	4265	5831	6990	8344	7599	10184
Smp_041770	21080	21085	15303	13455	13519	13038	17376	20050	23268	28312
Smp_041830	4602	3998	4476	4821	4283	3993	4125	4425	4232	3662
Smp_041880	306	214	277	300	214	222	332	319	170	68
Smp_041890	3125	2786	3021	2782	2580	2785	2798	3294	3226	2747
Smp_041980	11693	8879	12826	13169	9289	8048	9520	9781	7581	3254
Smp_042020	13170	13534	9376	7077	5860	5951	4923	3096	6035	3297
Smp_042030	3030	2773	2418	2060	2195	2283	2446	2607	2882	2634
Smp_042050	2540	2548	2411	2692	2219	2373	2642	3010	3431	2501
Smp_042060	6925	6710	5984	4895	4441	5119	4181	3754	5774	5635
Smp_042080	1579	1345	1631	1586	1336	1611	1793	2040	1927	1369
Smp_042090	23889	24407	23311	25797	18228	17658	19261	20189	20434	13126
Smp_042110	4658	5863	3838	3706	3428	3884	3357	3890	4199	3327
Smp_042120	408	311	309	357	271	396	426	695	440	224
Smp_042140	12109	15869	9293	9555	9660	10693	8604	8470	11441	10254
Smp_042150	334	238	341	273	243	257	216	145	302	336
Smp_042160	249038	266162	177919	155105	176722	173709	165062	178142	166795	175087
Smp_042210	696	684	713	749	680	661	1042	1022	788	758
Smp_042270	7699	7613	7019	6775	6491	6600	6554	9044	8721	6035
Smp_042280	2074	2408	1694	1983	1626	1894	1562	1644	1931	1683
Smp_042300	9236	7492	7402	6863	7386	6929	9319	8930	6219	4524
Smp_042340	1153	1122	679	545	552	705	576	535	762	1609
Smp_042390	2188	2108	1866	1970	1568	1517	1707	2531	2361	2068
Smp_042400	10356	15467	9137	10789	8080	9815	7211	7766	9142	8223
Smp_042420	1261	1020	1094	1190	1030	1022	1315	1291	1245	780
Smp_042430	462	568	388	423	354	339	402	455	346	350
Smp_042440	1293	1671	1643	1759	1953	1839	2039	1956	2583	1692
Smp_042530	407	502	377	373	381	362	391	397	364	285
Smp_042550	7731	7100	7480	6490	5919	5278	5821	4673	5214	4992
Smp_042560	3433	3085	2751	2787	2316	2010	2905	3291	2475	1602
Smp_042590	5637	5940	5537	5360	4936	5023	5201	5657	4418	3334
Smp_042630	984	868	1004	960	896	851	947	1163	1107	859
Smp_042670	3380	3592	2785	2661	2625	2620	3334	4008	3016	3403
Smp_042680	9539	7558	8545	8379	8453	7872	8449	8713	6354	4132
Smp_042700	5408	4326	4670	4998	4366	4288	3916	3163	2943	2346
Smp_042740	1612	1552	1364	1243	1116	1235	1140	1361	1203	983
Smp_042770	1646	1598	1385	1388	1309	1313	1162	866	880	795
Smp_042780	2443	2679	1908	1778	1831	1984	2309	2351	2720	2613
Smp_042790	1715	1772	1593	1834	1525	1666	1503	1579	1272	956
Smp_042810	341	386	370	378	360	402	421	327	290	239
Smp_042910	4472	5858	5257	5862	6297	5525	6546	6540	5377	4831
Smp_042920	871	1107	775	664	696	776	825	921	1033	1449
Smp_042980	1975	2255	1545	1743	1364	1639	1288	1125	1541	1517
Smp_042990	2620	2065	2180	1836	1781	1649	2771	2351	2793	2092
Smp_043030	23147	28530	18389	14015	17274	18980	22332	28604	39413	47283
Smp_043070	1175	1124	906	920	928	1078	1087	1396	1499	1034
Smp_043100	10781	10040	8458	8372	8005	8055	8394	11412	10410	8277
Smp_043110	5763	4722	4557	4319	4351	4254	4476	3868	3068	2264
Smp_043120	29358	26920	31317	32913	25250	24650	27173	29389	23351	18423
Smp_043130	1599	1239	1592	1576	1309	1272	1411	1722	1663	1280
Smp_043150	44267	41558	37576	34324	33825	29472	32377	45491	44889	34694
Smp_043170	4473	5091	3074	2458	2831	2691	3053	3153	4420	4496
Smp_043200	1581	1572	1281	1263	1586	1375	2479	2769	2154	1701
Smp_043210	6325	5953	5471	5626	5536	5625	5982	6569	7910	6410
Smp_043220	19559	18742	18708	14187	13517	12762	12559	9328	6185	4318
Smp_043250	13	39	20	38	16	3	4	2	20	24
Smp_043260	33	47	50	58	27	33	41	42	59	82
Smp_043270	4	13	16	22	4	16	13	27	85	139
Smp_043290	9	18	22	15	14	22	17	8	2	8
Smp_043300	5	8	1	0	0	2	0	2	0	2
Smp_043320	0	0	0	0	0	0	0	0	0	0
Smp_043340	0	2	2	1	2	0	0	0	0	0
Smp_043350	2743	2561	2498	2610	2314	2202	2620	3258	2891	2149
Smp_043360	154	129	164	167	289	287	214	351	213	239
Smp_043390	6119	7601	7936	8994	10255	8447	10129	10268	8993	13401
Smp_043500	4497	4403	4331	3877	3341	3327	3738	3569	4935	4573
Smp_043570	1878	2242	1462	1201	1279	1305	1099	1517	3507	2509
Smp_043580	855	668	883	850	1023	929	1849	2251	1756	1352
Smp_043600	862	682	545	721	542	692	679	770	669	338
Smp_043610	3554	3578	2842	2987	2990	2939	4281	4630	4571	3511
Smp_043650	2663	2944	1616	1514	1600	2059	1803	1618	1891	1415
Smp_043670	18686	16555	16462	14180	15216	13646	16734	16263	13668	13669
Smp_043780	3708	3489	2387	2737	2245	1845	2650	3350	3025	4249
Smp_043910	154	157	135	104	126	120	108	142	193	179
Smp_043940	5878	6795	5038	5222	5025	5343	5420	6303	6227	4853
Smp_043970	2860	3136	2433	2436	2519	2716	2606	3246	3036	2652
Smp_043990	19782	19220	16164	13646	13528	13011	13698	12375	12469	15085
Smp_044000	34454	35769	31569	32578	29416	29581	29302	33056	34515	26160
Smp_044020	662	547	615	616	600	529	786	696	512	395
Smp_044060	1330	1357	913	853	797	841	743	571	404	501
Smp_044160	1835	1506	1753	1409	1461	1411	1800	2041	2083	1816
Smp_044250	5338	5116	4386	4098	3858	3969	4045	4259	5236	5358
Smp_044260	2658	2997	1988	1988	1962	2366	1987	2262	3153	3188
Smp_044280	4275	4983	3482	3568	3190	3052	2993	4063	3527	2404
Smp_044400	637	747	551	577	521	651	680	754	703	421
Smp_044440	4363	4530	3679	3391	3055	3360	2868	3045	3968	3834
Smp_044470	1686	1373	1441	1484	1429	1328	1352	1796	2148	1751
Smp_044520	1593	1418	1652	1440	1367	1397	1479	1590	1787	1194
Smp_044530	6133	5676	5143	4478	4686	3943	5622	5855	6603	6148
Smp_044550	24942	22132	16862	16339	15582	13484	15503	16586	19244	19376
Smp_044560	3461	2864	2968	2820	3090	3261	3362	5004	5010	4354
Smp_044580	10556	9566	11533	12017	9350	8544	10847	12502	11979	6531
Smp_044610	0	0	0	0	0	0	0	0	0	0
Smp_044680	13849	15551	9916	9137	9952	9681	7785	10851	16173	14798
Smp_044690	2038	2100	1701	1599	1629	1680	1874	2138	2439	1862
Smp_044750	10573	13307	5416	4161	4544	5711	3206	4079	10420	13453
Smp_044800	414	402	256	253	314	329	242	209	234	341
Smp_044810	3561	3850	2938	2561	3103	2694	4286	5880	4613	4369
Smp_044850	1644	1674	1431	1532	1431	1224	1228	1945	2597	2816
Smp_044920	6299	6031	5320	5041	5275	4992	6795	7818	6617	7756
Smp_044950	4634	4706	4003	3604	4022	3764	3570	5185	6719	7263
Smp_044970	20903	17519	16860	15202	15748	14068	15614	16713	14229	15560
Smp_045010	4212	4942	3233	3204	2675	2994	1946	1646	2025	1501
Smp_045040	1135	1128	1259	1257	1420	1142	1446	1438	1429	849
Smp_045060	1881	1672	1832	1930	1552	1417	1645	1987	1434	999
Smp_045070	408	496	351	360	371	305	419	522	359	273
Smp_045200	42283	44723	32274	27120	26651	30995	23786	15148	16697	17741
Smp_045220	44324	47248	28706	26197	28588	31021	29387	23250	19505	14627
Smp_045230	2665	2686	2389	2221	2196	2230	2233	2504	3152	2962
Smp_045250	1918	1419	1670	1627	1454	1231	1759	2188	2151	1438
Smp_045260	3896	3320	3461	3225	2912	2679	4038	6281	5730	4334
Smp_045300	1668	1550	1101	959	985	1095	947	1013	1076	1093
Smp_045360	11687	11974	9158	6336	5828	6189	5314	5269	9281	8601
Smp_045400	5778	5326	5671	4732	5003	4624	5948	7086	5901	4801
Smp_045410	2383	2157	2007	1828	1732	1660	1952	2340	2257	1489
Smp_045420	662	465	474	449	395	368	596	630	649	581
Smp_045430	1646	1692	1393	1328	1429	1325	1631	1739	2137	1816
Smp_045470	0	4	6	7	2	4	8	4	8	2
Smp_045480	7075	7903	4438	3745	4537	4353	5245	4918	6012	8376
Smp_045490	158	119	171	131	145	95	144	164	276	153
Smp_045500	3840	4068	3253	2754	2852	3189	3002	4622	5277	4156
Smp_045510	4996	4806	5010	5143	4575	4247	4980	5665	4612	3015
Smp_045550	8076	8161	6160	5127	5482	5422	6490	6649	9080	7420
Smp_045560	20823	20235	19896	19851	19538	21330	19173	19846	27621	21055
Smp_045590	3371	3189	3086	3006	2752	2567	2968	2772	2712	3023
Smp_045600	682	632	507	509	435	508	440	418	598	834
Smp_045610	23569	21457	18894	16204	16847	16656	15831	15705	19690	15637
Smp_045620	4696	5057	3652	3584	3566	3397	3597	4306	4770	4214
Smp_045650	576	693	434	392	485	617	386	482	587	910
Smp_045680	237	257	124	100	109	123	58	27	57	89
Smp_045710	3786	3309	3767	3374	3181	2777	3945	4665	4241	3130
Smp_045730	3065	3020	2694	2693	2345	2443	2670	3265	2773	2026
Smp_045750	2925	3217	2092	2092	1874	2006	1969	1961	2026	2117
Smp_045760	2416	2542	2224	2295	1882	2114	1785	1910	1913	1148
Smp_045780	3049	2989	2840	2814	2277	2044	2664	2836	3202	2263
Smp_045790	4423	4982	3614	3031	3321	2930	3328	3920	4326	4236
Smp_045810	2065	1730	1822	1621	1881	1584	2162	2985	2602	2061
Smp_045860	5953	5679	5325	4710	5062	4290	5110	5142	5340	5864
Smp_045920	1542	1254	1429	1307	1125	1045	1509	1664	1260	662
Smp_045930	5266	5053	4222	3652	3994	3641	4208	4502	4768	4419
Smp_045950	5887	6809	5081	4876	4807	4009	4875	6519	5894	4639
Smp_045960	7128	7097	5821	5485	5400	4885	4934	4507	4891	4609
Smp_045980	5044	5081	3940	3559	3625	3707	3932	4199	4139	4377
Smp_045990	401	369	366	352	286	314	400	488	394	291
Smp_046020	10742	12879	8475	8098	7952	9298	8436	9067	11345	12109
Smp_046030	4052	3559	3672	3516	3090	3442	3301	3357	3651	3218
Smp_046060	31588	30731	28314	25894	24999	30231	30607	28614	37106	46656
Smp_046090	22221	24115	18663	19148	15810	14813	14761	17262	14042	9661
Smp_046100	7791	8455	5630	5637	5389	6542	4682	5354	6196	5223
Smp_046120	218	164	133	129	116	137	97	170	155	203
Smp_046130	5167	4634	4145	4253	3397	3159	3793	3180	2791	3536
Smp_046140	4922	5404	4137	3929	4025	4038	5053	5563	5033	6077
Smp_046160	2959	4369	2113	2132	2241	2538	2387	2904	4062	3822
Smp_046190	4164	4117	3447	3403	2855	2752	3254	3176	3794	4127
Smp_046250	8118	8342	6831	7155	5745	5890	7051	7918	7251	5948
Smp_046290	26920	25760	21039	19643	20041	17154	16374	15136	16597	15349
Smp_046360	1875	1832	1354	1230	1155	1450	1206	1544	2608	2451
Smp_046410	767	980	653	675	585	806	541	661	613	530
Smp_046430	4055	4056	3232	3018	3266	3114	5058	4661	4327	4507
Smp_046500	4206	4450	3951	4266	3738	3945	3898	4269	3639	2122
Smp_046550	2275	2301	2111	2158	1828	1863	2233	2620	2256	1643
Smp_046630	20794	21469	16076	15801	16880	21160	18493	23824	25340	53332
Smp_046680	2367	1894	1790	1751	1708	1366	2367	2557	1859	1629
Smp_046690	496	477	650	613	705	575	1233	1372	896	935
Smp_046740	7354	6881	5908	5412	5160	5196	6511	7230	5844	4742
Smp_046750	3359	3824	2846	2674	2498	2728	2499	2861	3266	3440
Smp_046780	35	24	12	12	12	16	12	19	30	42
Smp_046790	1651	1347	1527	1250	1130	1151	1021	1299	1551	1341
Smp_046800	4263	3329	3718	4100	3689	4450	4380	4826	2939	1877
Smp_046810	3050	2873	2204	2084	2929	2898	2735	2950	2874	3238
Smp_046870	3121	2964	2489	2562	2404	2067	2529	2675	2624	2800
Smp_046880	2893	3002	2544	2645	2302	2478	2422	3175	3504	2646
Smp_046890	1443	1411	1093	1067	1291	1314	1848	2441	2852	2929
Smp_046900	2434	2357	2426	2358	2238	2153	2618	2603	2656	2098
Smp_046910	428	436	473	598	471	480	543	523	479	283
Smp_046930	38368	33891	32407	28107	24297	18189	22457	31622	30954	31152
Smp_046980	1991	2183	1575	1633	1668	1785	1893	2403	2388	2058
Smp_047060	6446	6231	5275	5046	5048	5647	4907	5593	5854	4339
Smp_047090	1712	1732	1490	1410	1242	1248	1527	2388	2800	2557
Smp_047110	2862	3551	2257	2094	2178	2025	2312	2655	2601	2312
Smp_047190	5221	5559	4297	3894	4158	4574	6067	5120	4753	5469
Smp_047200	32748	29361	30889	31562	26358	23869	25491	30272	25780	17425
Smp_047240	480	283	370	358	402	383	508	463	429	341
Smp_047330	1309	1290	1284	1259	1067	1073	1393	1648	1666	1490
Smp_047360	5667	6832	4693	4383	4367	4517	4540	4372	5073	5473
Smp_047370	24688	23534	17781	16187	16018	16141	16245	15424	13503	9127
Smp_047400	778	909	751	822	852	924	637	539	390	400
Smp_047410	3990	4204	3508	3061	3107	2896	3753	4151	4308	4301
Smp_047440	1029	1000	666	739	858	754	1104	1021	1195	976
Smp_047450	1993	1601	1850	1731	1664	1485	1915	2334	2138	1681
Smp_047460	2081	1784	1423	1136	930	1020	886	915	724	958
Smp_047500	1476	1350	1283	1245	1198	1034	1389	1440	1289	1192
Smp_047540	1765	1565	1317	1209	1133	1229	1808	1710	2125	1693
Smp_047550	371	424	208	241	169	302	170	241	322	383
Smp_047610	476	386	397	410	350	440	433	351	238	114
Smp_047620	1390	1545	1027	1271	1153	1152	1183	1056	561	191
Smp_047640	1	8	4	6	0	0	5	1	8	4
Smp_047650	4182	4666	5156	5298	4835	5600	5295	6659	5044	5838
Smp_047680	216	255	341	381	319	332	451	311	160	127
Smp_047700	1417	1288	1243	1178	1079	963	1248	982	1203	1312
Smp_047720	1566	1577	1177	1262	1222	1233	1569	1418	1972	2005
Smp_047740	4641	5788	4015	4176	3471	4125	3510	4505	4947	4334
Smp_047860	580	599	519	526	601	504	852	1032	1064	569
Smp_047870	4430	3771	3672	3151	3569	3540	3941	4930	6745	5105
Smp_047900	5269	4895	3663	2926	3415	3139	4048	3210	3270	3236
Smp_048050	8	25	2	8	6	0	4	8	12	48
Smp_048080	1173	1327	992	1127	830	974	755	878	1298	1257
Smp_048160	7623	7530	6359	6249	5375	6711	6807	7356	7234	10001
Smp_048230	7233	6366	5514	4641	4472	4454	5479	5055	6866	4789
Smp_048240	5360	5952	5051	4695	4136	3932	3362	3140	3972	3127
Smp_048260	5134	5927	3914	3942	3672	4118	3502	3905	5358	5877
Smp_048380	293	208	186	142	127	116	162	181	176	265
Smp_048420	2694	2684	2194	2485	1756	1992	1790	1779	2255	2579
Smp_048430	30334	32066	28344	28738	24620	23876	25197	30208	25342	22940
Smp_048520	2680	2448	2239	2246	1860	2002	2386	2151	2441	1991
Smp_048540	1211	899	1086	981	852	767	1050	1028	968	781
Smp_048550	2249	2702	1700	1531	1623	1477	2077	1915	2229	2311
Smp_048560	8252	7556	7077	5760	6006	5199	8492	8447	7785	6129
Smp_048620	1014	687	1016	956	893	717	1202	1478	1020	648
Smp_048650	2292	2187	2068	2310	1787	1915	2170	2393	2300	1349
Smp_048660	7983	9046	6700	6982	5583	5880	6208	6945	6829	5254
Smp_048760	1944	2099	1921	1859	1544	1713	1665	2291	2456	2277
Smp_048830	2860	1912	2846	2645	2181	1961	2598	3029	1985	1283
Smp_048870	0	0	0	0	0	0	0	0	0	0
Smp_048880	1984	1764	1640	1765	1656	1563	1579	1841	1883	1527
Smp_048930	513	396	462	511	398	346	437	525	565	405
Smp_048940	4346	5659	3172	2959	2913	3398	2831	3104	4922	4542
Smp_048970	2361	2466	1971	1966	1867	1705	2035	2354	2367	2287
Smp_048980	5989	5852	4357	3672	4026	3948	5717	4974	4960	5175
Smp_048990	4322	4865	3552	3377	3169	3045	3172	3628	4360	3939
Smp_049000	2682	2186	2217	2123	2478	2127	2578	2699	3182	3563
Smp_049010	9835	10258	6376	5170	5845	5467	6791	6874	8067	9126
Smp_049140	2971	2846	2821	2592	2416	2083	2470	2409	2000	1733
Smp_049150	20106	21706	18706	18400	14009	14740	12920	10051	7516	4906
Smp_049160	436	496	357	376	499	410	565	560	404	598
Smp_049170	5828	5630	5632	5552	5419	5209	5399	8604	9918	7346
Smp_049230	26	0	0	6	20	40	26	26	2	6
Smp_049240	0	0	0	0	0	0	0	0	0	0
Smp_049270	24321	21646	20193	15937	17886	16021	23241	37849	52590	31950
Smp_049330	7714	7722	6240	6100	5584	5147	5091	5336	4348	3422
Smp_049380	10151	10186	6758	5751	5987	5344	6603	9702	10183	10203
Smp_049390	3916	3824	3945	4170	3697	3935	3696	4114	4381	3427
Smp_049500	6703	6398	6253	5637	5790	5169	5641	6106	6711	6239
Smp_049510	4809	4998	3517	3413	3297	3228	3493	4419	4209	4997
Smp_049520	12691	14761	10856	10225	9577	10003	8783	7536	8933	11066
Smp_049550	104602	138052	69995	74781	73053	61635	68817	80997	85857	63213
Smp_049580	5644	6850	4633	3902	3684	4708	3941	4554	5650	8061
Smp_049600	7684	8447	5552	5590	5943	5627	6663	7196	8559	7832
Smp_049610	344	310	352	354	277	354	307	307	414	509
Smp_049630	4551	4382	3714	3298	3669	3195	4947	5125	4377	3478
Smp_049680	6609	7959	5500	5317	4820	6103	5416	7480	8079	7044
Smp_049730	8681	8941	5635	5017	5434	4912	6076	6571	6818	6805
Smp_049740	3598	3653	2424	2009	2167	2132	1952	1706	1748	2575
Smp_049760	3785	3587	3020	2296	2654	2522	3542	3153	4048	4019
Smp_049880	4575	5126	3682	3332	3799	3683	4404	5730	6077	5165
Smp_049890	1178	1193	942	987	919	1018	1136	1398	1515	1891
Smp_049910	6241	7046	4126	3681	4215	3763	3824	4301	4759	4512
Smp_049920	2520	2252	2168	2192	1964	1937	2309	2304	2639	2614
Smp_049930	1611	1632	1417	1422	1344	1300	1684	1583	1276	1114
Smp_049970	5754	6357	5018	4380	4527	4324	5489	6073	6663	5658
Smp_049990	3021	2285	3395	3098	3135	2686	3243	3173	3123	2607
Smp_050080	2379	1901	2190	2130	1790	1710	2020	2032	2081	1448
Smp_050110	3551	3232	3031	2838	2776	2548	3307	3827	4589	4278
Smp_050130	7859	8030	5683	5112	5377	5105	5452	7023	6004	4813
Smp_050160	1937	1619	1669	1549	1413	1339	1867	1981	2590	2082
Smp_050220	5309	6290	3287	2730	2658	3097	1882	1779	2129	3465
Smp_050250	4517	4943	3266	3338	2801	3229	2684	2240	3972	3052
Smp_050270	36027	42093	28267	30772	24631	27900	19193	10853	5797	740
Smp_050280	11786	11548	10714	12637	8503	9068	8830	9261	8832	4576
Smp_050350	3218	3235	3028	3166	2574	2890	2958	3185	3104	2445
Smp_050360	2894	3040	2803	2862	2422	2266	2559	2965	2789	1851
Smp_050380	120	114	118	127	80	117	122	102	81	157
Smp_050430	1515	1437	1565	1722	1360	1216	1877	1828	1483	1211
Smp_050470	1524	1337	1512	1511	1435	1446	2694	2796	1847	1710
Smp_050520	4603	5478	3846	3606	3699	4228	3082	1791	2019	4617
Smp_050540	1612	1574	1459	1427	1234	1210	1113	1048	1314	836
Smp_050570	7047	8214	5869	5698	5381	5710	5238	6074	6758	5756
Smp_050590	78	0	206	13	1	2	22	2	0	0
Smp_050700	3457	3548	2946	2726	3040	2556	3281	4067	3220	2602
Smp_050730	2808	2437	3087	2842	2307	2180	2197	2879	2424	1479
Smp_050740	1160	1092	778	535	516	481	625	636	662	573
Smp_050760	627	648	525	597	478	532	384	463	564	453
Smp_050820	1073	1288	861	933	858	828	1098	1327	1180	697
Smp_050830	3746	4304	2955	2537	2577	2761	3115	3203	3005	3176
Smp_050880	908	756	802	860	867	811	904	1267	1122	636
Smp_050890	3415	3401	2861	2585	2525	2182	3601	3379	2938	2738
Smp_050920	3961	3796	2994	2969	2728	2939	4225	5390	5385	6494
Smp_050940	21572	27177	17202	18800	14803	18617	13587	15501	19041	12721
Smp_051000	2087	2651	1948	1823	1947	2158	2971	3370	4246	4185
Smp_051010	1511	1633	1277	1307	1301	1185	1673	2062	2263	1702
Smp_051070	375	355	232	244	257	206	301	273	551	369
Smp_051080	6969	6444	5916	5808	5618	5791	5082	5354	7016	5421
Smp_051090	220	170	235	206	140	195	251	240	235	166
Smp_051120	195	111	113	147	139	101	186	156	170	100
Smp_051130	219	209	154	140	123	157	121	118	194	258
Smp_051210	30597	29006	19460	16922	18949	16789	22872	29430	35404	36003
Smp_051220	384	418	344	352	235	313	393	433	472	423
Smp_051230	9049	8064	7331	7109	6709	5745	7210	9678	8353	7886
Smp_051260	24537	25823	21413	22864	18076	17052	18488	22928	20568	13014
Smp_051280	3820	3838	3312	3444	3368	3591	4503	4619	4907	5612
Smp_051290	139	113	128	132	78	111	56	29	18	24
Smp_051300	525	473	804	388	331	447	449	564	1030	361
Smp_051320	1239	986	982	1050	842	1001	999	1141	987	579
Smp_051360	12142	12032	10181	8968	8112	7966	7122	6887	5743	4788
Smp_051390	2513	2613	1979	1859	1807	2014	1787	2536	2718	2145
Smp_051400	703	562	791	773	584	556	592	957	1110	1125
Smp_051410	649	1009	647	557	560	594	527	724	1272	1102
Smp_051420	2396	1743	1823	2253	2073	1863	1717	1861	2030	1870
Smp_051530	5068	4278	4222	3936	3906	3657	5135	6404	4724	3779
Smp_051550	2314	1986	2331	2435	1873	1534	2175	2232	2129	2146
Smp_051640	1671	1500	1600	1663	1334	1302	1574	1753	2398	2897
Smp_051660	4096	3867	3322	2914	2744	2616	2912	2648	3351	2558
Smp_051670	0	0	0	0	0	0	0	0	0	0
Smp_051810	2860	2351	2402	2219	2192	2073	1863	1848	2195	1121
Smp_051920	543	453	589	460	526	438	539	756	543	534
Smp_051930	4014	4713	4441	5249	5194	4965	5853	5571	5261	4847
Smp_052060	5344	5377	4763	4223	4275	4223	4804	5605	4675	3379
Smp_052140	971	998	883	1037	1023	895	1427	1660	1360	1176
Smp_052150	253	290	258	270	236	244	249	250	289	286
Smp_052160	715	637	596	603	613	543	589	565	581	510
Smp_052230	1685	1783	1287	978	1019	1072	996	1099	1354	906
Smp_052280	6436	6346	5779	5501	5294	5326	5345	5756	5478	4098
Smp_052290	98	95	90	86	64	67	81	122	186	210
Smp_052330	3295	3043	2963	3002	2656	2390	2792	3291	2954	1903
Smp_052350	4593	4105	3572	2778	3502	3050	5946	6568	5294	5345
Smp_052390	407	325	338	354	330	347	414	424	233	127
Smp_052460	3	13	5	7	5	4	3	5	24	11
Smp_052500	1602	1450	1261	1412	1070	1217	961	1189	1263	815
Smp_052630	142	88	114	111	107	97	75	94	67	98
Smp_052640	3981	4056	3312	3143	3208	3158	3254	3217	3607	3867
Smp_052710	2631	2281	2307	2072	2045	2058	2074	2322	2632	1608
Smp_052740	1038	1313	1144	1201	1048	1091	1259	1412	1157	893
Smp_052750	864	738	820	823	694	666	864	807	778	462
Smp_052760	590	440	700	644	551	468	693	702	501	331
Smp_052780	1157	885	977	1063	1017	1005	1373	1578	1497	1362
Smp_052790	3124	3057	2454	2306	2417	2327	2506	2604	2188	2302
Smp_052800	2066	1981	1703	1577	2005	1679	2533	2909	2787	2409
Smp_052870	5736	5219	5732	5419	4655	4643	5095	5622	5793	3971
Smp_052890	3112	3252	3134	3129	2832	2552	2710	3056	3117	1869
Smp_052910	10924	10339	8167	7335	7602	7909	8556	10911	12319	10522
Smp_053020	2012	1700	1585	1713	1550	1435	1386	1386	1606	1591
Smp_053030	4021	4106	3987	3966	3484	3102	3150	3277	2952	2669
Smp_053040	2773	2993	2491	2595	2108	2520	2230	2530	2636	2118
Smp_053060	10234	9698	7148	6763	5802	5558	5306	5000	6499	7275
Smp_053120	587	449	417	448	407	417	502	404	410	367
Smp_053130	27474	27505	25897	28357	22670	22769	22724	23674	21574	11817
Smp_053140	2566	3040	2069	1828	2065	1973	2505	2829	2730	2533
Smp_053160	1213	1124	1286	1276	971	991	1095	1140	1248	728
Smp_053220	9852	7537	10483	10782	8763	7918	9849	10474	8537	5504
Smp_053230	18281	13639	18027	15297	14608	12902	14981	15046	13249	9316
Smp_053300	0	0	2	1	1	0	9	7	4	11
Smp_053390	7958	7805	6103	6265	6622	5797	9978	13261	10309	6921
Smp_053420	5929	5843	4697	3915	4459	4405	7188	9704	8106	7201
Smp_053430	3864	3431	3246	3096	2505	2372	2663	3335	3823	3669
Smp_053470	946	770	682	711	823	680	1875	2111	1278	1071
Smp_053510	4419	4095	4125	4194	3553	3209	4060	6333	5243	4443
Smp_053550	1891	1874	1851	1869	1498	1407	1800	2411	1945	1336
Smp_053560	1652	1355	1388	1064	1088	1212	1990	4558	7700	5194
Smp_053610	11533	13076	9546	9119	8063	8259	7874	9481	11953	7720
Smp_053640	1058	1444	953	804	1007	1035	1193	1497	2316	1822
Smp_053700	7177	8614	5752	5921	5143	6756	4836	4957	5283	4206
Smp_053780	883	1033	896	1246	876	942	1222	1309	1261	726
Smp_053790	7	8	14	11	9	7	15	14	9	22
Smp_053800	1341	1301	1319	1204	1062	929	1161	1011	1029	736
Smp_053820	22914	21377	21000	20142	17294	16055	19045	22668	16831	12575
Smp_053830	11361	10659	11091	12069	9037	7945	9400	10976	9883	5329
Smp_053900	17092	17943	18413	19830	21747	21050	22807	27081	25158	27916
Smp_053940	10604	10967	8319	8225	7692	7025	7283	9582	10971	9060
Smp_053990	2818	2813	2301	2278	2313	2007	2613	2570	2850	2793
Smp_054010	10787	10895	10126	10263	8173	8823	7545	6300	3269	443
Smp_054070	2950	2292	2858	2419	2153	2109	2198	2466	2598	1900
Smp_054120	3468	3596	3363	3532	3027	3057	3308	4568	4982	4138
Smp_054200	4406	3877	4580	4661	3840	3928	4437	5002	3590	2302
Smp_054220	7028	9264	6331	6395	6238	7162	6903	10663	17023	14523
Smp_054230	739	691	850	967	631	903	682	1047	1240	870
Smp_054240	24018	24524	21875	24116	19207	21224	19972	25229	29363	17499
Smp_054300	213	258	244	208	153	209	218	209	168	70
Smp_054310	1703	1664	1535	1334	1216	1050	1168	1564	1597	1314
Smp_054320	169	158	147	112	143	122	126	163	180	201
Smp_054330	763	1066	629	595	547	767	503	542	830	1414
Smp_054340	10740	12215	9197	8148	7323	7261	7269	10147	9261	6465
Smp_054350	908	895	738	678	724	779	546	368	535	1012
Smp_054360	8443	7633	7231	7758	6457	6291	6650	7379	6760	4098
Smp_054410	3738	3321	3383	3158	3314	3075	3137	3828	3576	1859
Smp_054450	542	424	627	572	484	613	848	1240	767	420
Smp_054470	1061	1496	760	763	787	1166	798	1028	1232	2075
Smp_054540	12893	15059	11179	10205	10337	10556	10362	11541	10568	9491
Smp_054560	4771	7682	3482	3795	3583	4481	3327	4628	6299	6881
Smp_054600	3182	3959	2541	2441	2146	2206	1860	1927	2106	1872
Smp_054610	1187	1096	1179	1302	921	1053	863	582	323	181
Smp_054620	860	755	805	993	544	608	511	281	332	226
Smp_054730	627	403	476	416	455	288	646	783	642	511
Smp_054770	1794	2121	1679	2284	1969	2148	2020	1730	2459	2337
Smp_054790	5615	5397	5001	5055	4837	4501	5859	6128	5078	5019
Smp_054800	6423	6447	4875	5064	5056	5245	5192	5493	6544	5949
Smp_054810	1125	1005	1174	1122	993	1016	1523	1888	2120	1112
Smp_054820	2128	1846	1860	1704	1580	1544	2203	2115	1872	1592
Smp_054840	1539	1509	1372	1608	1236	1200	1247	1404	980	751
Smp_055050	16980	22874	11899	13272	10555	13526	9554	10840	15085	10230
Smp_055090	2751	2268	2335	2147	1841	1550	2305	2718	2803	2065
Smp_055100	2497	2747	1560	1242	1157	1376	1957	3365	7085	4779
Smp_055130	1800	1473	1857	1632	1421	1397	1601	1563	1678	1302
Smp_055190	2147	1895	1633	1498	1367	1493	1692	1725	1648	1207
Smp_055200	14463	13111	13306	13016	12562	11342	12014	13646	10752	9068
Smp_055220	4909	6025	2786	1901	2344	2288	2099	2948	4256	5018
Smp_055240	652	758	507	520	339	541	366	454	394	481
Smp_055260	2636	3382	2075	2305	2072	2287	1352	925	487	66
Smp_055310	1361	1518	1115	1131	1126	1190	1325	1238	1367	982
Smp_055340	1873	1515	1581	1330	1542	1273	2266	2683	2351	1952
Smp_055390	1148	1293	884	825	1102	889	1618	1380	1176	938
Smp_055400	3333	4018	2961	3059	3090	3020	3386	3484	3911	2962
Smp_055420	1698	2041	1248	1273	1301	1411	1358	1395	2224	1925
Smp_055440	625	706	614	568	450	688	632	421	598	611
Smp_055450	2136	2201	1675	1737	1523	1731	1689	2034	2324	1998
Smp_055600	3202	2845	3518	3346	2681	3060	3419	3492	3254	2085
Smp_055630	306	370	253	315	268	255	295	550	491	454
Smp_055670	1620	1899	1355	1360	1289	1344	1738	2004	2338	2383
Smp_055720	4207	4858	3097	2690	3115	3121	4646	4587	4217	4859
Smp_055740	450	481	434	517	443	380	325	173	84	15
Smp_055760	5639	5508	3808	3621	3814	3582	5253	5876	5550	5765
Smp_055770	4379	3931	3440	3098	3413	2877	4333	3698	3256	3017
Smp_055780	4069	5394	5698	6320	7502	6468	6670	3653	5122	6015
Smp_055800	8719	9288	6929	7357	6096	5797	5513	5726	5800	4899
Smp_055870	22953	27940	18685	15795	16680	18488	16291	18251	27076	25124
Smp_055880	5571	5532	4573	4435	4524	4220	4444	5069	5780	4816
Smp_055890	4351	4519	3799	4002	3476	3740	3802	4579	3800	2767
Smp_055900	7892	6704	7734	7187	6418	6282	7496	8616	8549	5298
Smp_055920	2858	3196	2386	2315	2079	1955	2891	3247	2673	2372
Smp_055960	8277	9553	6647	5943	6469	6534	7023	8411	8814	8129
Smp_055990	15994	15918	14434	14254	14023	14811	14070	16751	14210	9178
Smp_056060	263	209	222	185	152	135	145	121	123	99
Smp_056080	40	19	11	18	23	24	15	16	7	10
Smp_056200	5181	5350	4394	4496	3872	4123	3981	3873	3651	2669
Smp_056240	2688	2605	2018	2016	1906	1960	2439	2759	2600	2382
Smp_056260	530	611	449	511	330	461	328	293	207	239
Smp_056280	409	399	295	359	303	280	241	274	165	58
Smp_056350	725	727	698	808	767	820	931	1083	711	255
Smp_056360	54174	60956	37924	38764	33825	36371	33892	52727	47582	52547
Smp_056370	3015	2798	2418	2200	2155	2276	2085	2528	2928	2706
Smp_056390	10274	10265	8400	7166	7053	7115	7225	6236	7321	7329
Smp_056420	0	0	0	0	0	0	0	0	0	0
Smp_056440	7547	7414	6813	6659	6291	6183	6154	7306	5891	4217
Smp_056460	600	510	459	537	520	541	525	504	285	160
Smp_056500	5235	6548	4808	4689	4044	4206	3881	4839	4710	4652
Smp_056620	688	834	606	635	590	663	746	649	854	894
Smp_056640	7371	8181	6066	6164	5637	6539	5903	6829	7063	6400
Smp_056760	50459	46166	46274	46938	38586	35084	35178	37949	42647	27871
Smp_056770	0	0	0	1	1	5	2	13	17	18
Smp_056780	3194	1969	3240	3373	2655	2468	3106	3170	2668	1191
Smp_056810	11433	11644	8433	7748	7930	7386	9057	9563	11181	9729
Smp_056850	2537	2399	2216	2165	2043	1911	2356	2930	2818	2192
Smp_056860	5997	5316	5602	5244	4905	4556	5182	5780	5448	4274
Smp_056900	2831	2764	2260	2407	2101	2070	2241	2605	2765	2996
Smp_056930	5012	5824	4097	4157	4219	4792	7550	6351	5290	8150
Smp_056970	156088	150376	146060	133290	129423	125560	126972	144132	146186	117167
Smp_056990	7413	6433	6560	6301	6291	6278	6354	5062	7926	9116
Smp_057020	1249	1140	1225	1231	1095	981	1412	1621	1316	1121
Smp_057060	3655	2945	2874	2647	2800	2502	3320	3074	1709	1245
Smp_057090	446	653	324	417	360	339	332	366	402	444
Smp_057120	5410	5195	3702	3377	3854	3081	5513	5643	5015	5417
Smp_057130	7520	8279	6311	4797	4994	5094	7174	7784	7953	6416
Smp_057210	5707	6200	4520	4101	4196	3997	2773	2991	4308	4141
Smp_057230	1203	1199	886	904	859	875	699	877	1076	1054
Smp_057320	5059	4741	4574	3908	3947	3410	4746	5887	4829	4102
Smp_057360	1280	1391	1164	1082	801	1173	764	500	529	1031
Smp_057430	1437	1670	1427	1519	1427	1614	2072	2078	1964	1579
Smp_057530	3611	3657	2395	2138	2122	2121	1730	1572	1506	1842
Smp_057590	557	641	519	442	466	645	400	613	548	764
Smp_057620	1333	1425	978	898	928	801	1080	1371	1423	1674
Smp_057630	3543	3593	3362	3108	2645	2765	3313	3788	4139	4525
Smp_057650	14943	14535	11198	8917	10139	9907	10380	15265	25178	20699
Smp_057860	2670	2396	2354	1991	1700	1562	1281	1478	2105	1253
Smp_058050	214	161	277	295	216	208	344	401	247	331
Smp_058080	219	213	138	126	160	140	114	110	115	148
Smp_058130	887	886	912	959	724	707	879	1067	957	868
Smp_058140	3699	2999	3689	3260	3201	2825	3550	3773	2770	2119
Smp_058150	6445	7285	5791	5950	5026	5557	4843	4614	5016	4457
Smp_058170	13369	13835	9577	9158	9895	8310	9976	12589	11129	10443
Smp_058190	2414	3131	2231	2465	2512	2825	2192	1579	1718	1925
Smp_058240	20314	24796	15479	17083	14783	16342	13578	12532	12659	9635
Smp_058270	3039	3063	2278	2170	1940	2319	2227	2401	2644	2811
Smp_058320	7540	8240	6252	6161	6352	7020	7238	7845	7454	8854
Smp_058350	3386	3700	3308	3521	2785	2936	2880	3498	3003	2586
Smp_058360	2253	2140	1966	2187	2771	2186	3337	2879	2437	2546
Smp_058380	1262	1215	1143	1264	1028	1235	1236	2024	8979	14617
Smp_058400	3689	3545	3381	2977	2654	2555	3165	3644	3667	3086
Smp_058410	3616	3795	2741	2423	2449	2463	2801	2674	2697	2692
Smp_058450	3478	3662	2807	2372	2596	2723	3229	3618	4570	4959
Smp_058460	6969	7085	6221	6320	5505	4962	5244	6084	5292	3911
Smp_058470	167	205	170	117	151	140	134	139	158	205
Smp_058530	4039	3863	2638	2686	2398	2226	2682	3056	4016	2987
Smp_058620	2387	2386	1848	1658	2129	1769	3682	4203	3191	2629
Smp_058650	6692	7074	6251	6446	5765	6147	6006	6631	7063	6110
Smp_058690	8514	7730	16828	10213	6932	7589	9864	9482	7398	5775
Smp_058700	2425	184	267	205	180	179	184	209	122	43
Smp_058730	2031	2084	1770	1606	1572	1639	1602	1748	1623	1743
Smp_058780	2084	2553	1635	1555	1405	1498	1372	1738	2473	2707
Smp_058790	1072	791	956	942	944	845	1003	1143	1162	849
Smp_058850	1024	1083	907	796	723	733	577	998	1117	1242
Smp_058880	451	471	326	330	337	404	486	631	549	530
Smp_058970	0	0	0	0	0	0	0	0	0	0
Smp_058980	15906	15564	12739	10417	10420	9665	10798	10605	11144	10243
Smp_058990	1795	2022	1289	1425	1112	1632	1154	1112	1490	1297
Smp_059090	537	637	336	341	403	436	442	479	529	678
Smp_059100	5208	5185	4901	4709	4252	4507	4528	4757	5148	3407
Smp_059130	8594	8155	6589	6043	5536	5879	6291	5709	6821	6751
Smp_059140	0	0	0	0	2	3	2	2	0	0
Smp_059150	6024	6933	5343	4918	4615	4948	5072	4568	4460	4413
Smp_059170	6586	6691	4345	3405	3511	3888	3093	1853	2496	2899
Smp_059200	887	1309	744	743	817	1070	639	1227	2281	2137
Smp_059210	13472	13526	10374	10327	9796	8406	11288	13641	15649	16364
Smp_059240	3622	3539	3078	3161	2507	2648	2476	2656	3654	3652
Smp_059290	3936	3622	3737	3400	3071	2998	3141	3178	3814	3625
Smp_059340	14763	13728	10458	8607	9815	8581	11346	11847	11448	11626
Smp_059350	5604	5396	5915	6200	4880	4988	4645	5280	5873	4201
Smp_059360	2456	2227	2161	2083	2005	2102	2602	2965	3046	2994
Smp_059530	30591	31525	20133	14779	14657	16412	14658	11899	41612	47199
Smp_059540	4444	4304	3973	3834	3372	3486	3874	4634	4339	4618
Smp_059570	563	531	500	470	442	506	394	389	398	418
Smp_059600	559	535	289	246	224	253	255	139	562	417
Smp_059670	1523	1279	1343	1137	977	855	1157	1313	991	807
Smp_059710	3730	4228	2592	2479	2741	2858	3794	3627	3945	4364
Smp_059750	3331	3079	2884	2770	2516	2667	3159	4018	3586	2837
Smp_059780	5487	5447	4879	4725	4185	4657	3828	3392	2908	2614
Smp_059790	791	808	668	417	463	632	522	381	158	82
Smp_059810	2854	3039	1991	2213	1999	2279	2035	2325	2299	1675
Smp_059820	846	1052	703	801	705	713	520	474	782	775
Smp_059870	1657	2468	1239	1540	1201	1397	1164	1591	1906	1670
Smp_059880	1439	1464	1337	1183	1168	1277	1174	1297	1551	1454
Smp_059910	1693	1737	1294	1155	1236	1102	1340	2045	2335	1884
Smp_059920	2648	2532	2369	2289	2214	2064	2163	2048	2553	2809
Smp_059930	7040	7605	5326	5982	5473	6937	4947	5789	7059	5493
Smp_059980	11377	10875	11294	11356	9230	9275	9197	7511	5628	6227
Smp_060010	4405	4628	3630	3471	3413	3160	3877	4647	4663	4237
Smp_060030	216	220	160	208	83	143	141	126	181	148
Smp_060070	3431	3410	2611	2102	2554	2539	3499	3514	3232	3370
Smp_060080	5341	7332	3171	2748	3319	3528	3670	3436	3548	5698
Smp_060090	15082	12830	14964	16595	11797	12454	12285	13921	12498	7846
Smp_060160	657	668	533	475	513	576	597	615	556	513
Smp_060170	1900	1429	1596	1717	1610	1308	2087	2482	2176	1338
Smp_060180	2572	2486	2176	2270	2245	2054	3307	3691	3285	2198
Smp_060190	1751	1497	1381	1338	1244	1345	1175	1109	1722	1250
Smp_060210	0	0	0	0	0	0	0	2	8	8
Smp_060220	162	115	221	220	152	227	110	89	85	6
Smp_060240	68	101	81	64	63	68	72	80	88	55
Smp_060270	3397	3525	3083	2899	2626	2598	3148	3576	3199	2415
Smp_060290	668	746	532	523	532	600	538	521	628	473
Smp_060420	20541	18619	18174	15742	15365	14951	13897	14705	16675	19520
Smp_060480	3021	2533	2663	2561	2409	2346	2405	2800	2623	2405
Smp_060490	1061	1045	871	795	1116	1135	1745	1626	1330	1180
Smp_060560	0	0	0	0	0	0	0	0	0	0
Smp_060570	3410	3653	3398	2949	2937	2531	2484	2563	1980	1665
Smp_060620	43	29	28	27	27	62	42	44	107	59
Smp_060660	70	84	46	60	26	43	55	88	77	99
Smp_060700	974	1002	920	764	894	920	1186	1324	1241	1008
Smp_060750	26	49	16	30	9	25	34	62	149	211
Smp_060760	17	2	6	8	2	13	14	32	42	24
Smp_060820	4017	4673	3246	2805	2833	2990	3421	3672	3332	3003
Smp_060860	3268	3686	2349	2055	2690	2579	3842	3810	3580	4546
Smp_060900	3484	2984	2850	2758	3201	2379	4321	4789	4237	3523
Smp_060910	6922	7122	5505	6143	5316	6405	4774	6608	8592	6021
Smp_060940	5840	5897	5663	5030	4945	4657	6184	6987	6551	5587
Smp_060950	5569	5370	4884	4671	4041	4181	4955	4982	5049	3866
Smp_061040	2532	2085	2074	1890	1850	1843	2355	2591	2640	2127
Smp_061050	307	357	273	178	198	257	169	208	213	233
Smp_061100	1523	1446	1232	1240	1134	1133	1016	604	622	453
Smp_061200	21512	29241	16019	17763	14952	19658	13567	14745	21285	16270
Smp_061210	304	232	280	270	260	256	462	514	284	164
Smp_061230	11903	11261	9669	9263	8986	8145	9938	10997	8062	6344
Smp_061250	3602	3852	2796	2409	2764	2557	3107	2806	2497	2444
Smp_061300	2353	2558	1835	1694	1672	1588	1944	2152	2359	2556
Smp_061310	8119	8232	6473	6163	5853	6248	5678	7242	9632	8422
Smp_061390	2	0	4	0	0	4	0	2	13	0
Smp_061400	0	0	2	2	0	0	0	0	0	0
Smp_061480	1516	1576	956	924	956	1143	1322	1187	1883	2107
Smp_061500	7	18	19	5	10	25	14	15	26	2
Smp_061510	2992	2925	2684	2525	2143	2354	3277	2701	2627	2537
Smp_061540	2006	1695	1547	1541	1360	1391	1921	1621	1906	1562
Smp_061560	749	640	702	738	552	586	778	902	774	401
Smp_061570	1071	1178	659	658	826	791	1378	1737	1800	2107
Smp_061580	3184	3970	2580	2613	2463	2789	2663	3470	3993	5158
Smp_061590	9465	8479	7566	7688	8161	7126	12294	16123	11281	10222
Smp_061650	5241	5866	5343	5210	4001	4286	4675	5878	5777	4381
Smp_061680	4451	3713	3047	2692	2287	3116	3447	2982	3710	5539
Smp_061840	2469	2186	2213	2038	2034	1834	2620	2705	2670	2797
Smp_061870	6894	5301	5915	5237	5162	4492	5795	6239	4477	3662
Smp_061920	19325	19540	13988	12609	14039	13324	12243	14372	15484	15258
Smp_061940	7527	7017	6382	6273	6676	6498	7041	7537	5798	5171
Smp_061950	1592	1638	1541	1531	1255	1321	1429	1763	1924	1455
Smp_061970	2801	2901	2338	2069	2048	2042	1837	1986	2940	3026
Smp_062020	275	364	200	167	213	252	205	233	209	324
Smp_062070	18976	17432	17808	17474	14920	15001	13710	11831	11069	5037
Smp_062080	468	442	523	532	403	537	660	918	675	382
Smp_062120	1198	1112	1337	1013	878	893	1348	1095	1445	1624
Smp_062240	0	0	0	0	0	2	0	0	0	0
Smp_062250	10703	8436	10272	9537	8161	8905	8770	8606	9122	5853
Smp_062260	4791	4722	3975	4077	3998	3792	4406	5651	6085	5020
Smp_062270	2129	2100	1773	1974	1620	1899	1575	1826	2135	1801
Smp_062300	5543	5270	4325	3849	3742	3313	3442	4034	3947	4246
Smp_062420	47523	50678	33673	32389	36522	35106	32939	40816	46985	38043
Smp_062490	26	16	14	38	18	21	21	31	13	2
Smp_062510	5862	4935	4408	3863	4010	3622	4059	4204	4286	3627
Smp_062520	4735	5327	4087	3982	3924	3611	4415	4964	3828	3584
Smp_062530	3249	3289	2458	2469	2749	2594	3507	3669	3091	3551
Smp_062550	1647	1523	1131	1055	946	1098	1351	1108	1372	1197
Smp_062560	953	800	726	673	504	747	336	322	400	303
Smp_062620	316	154	322	252	194	156	328	312	258	206
Smp_062630	7401	6790	6615	6640	6133	6522	6321	6105	6576	7035
Smp_062640	8934	10300	6971	6901	5864	6778	5715	6812	8126	7489
Smp_062680	2297	2511	1882	1743	1657	1895	1559	1707	2364	1926
Smp_062790	4314	3830	4110	4047	3364	3368	3423	3795	3445	2514
Smp_062830	0	0	0	0	0	0	0	0	0	0
Smp_062890	3810	3695	3813	3922	3398	3168	4178	5450	4820	3365
Smp_062900	93	94	99	113	78	109	91	95	141	103
Smp_062950	3246	3263	2494	2220	2188	2179	2496	2632	3106	2705
Smp_062970	558	646	397	452	433	385	391	291	357	365
Smp_062980	14816	15476	11758	10626	10461	11204	11381	9636	9098	9475
Smp_063000	2029	1776	1796	1570	1518	1499	1677	1945	1882	1499
Smp_063030	1672	1458	1216	1221	1179	1673	2314	1776	1634	1859
Smp_063040	2161	2016	2016	1906	2025	2009	3047	3186	2225	2039
Smp_063070	2610	2427	1724	1564	1535	1803	2674	3374	4328	3160
Smp_063090	10239	8895	8202	7038	7533	7018	7736	8002	5611	4356
Smp_063110	5389	5036	3576	3045	4043	3328	5558	5730	4765	5135
Smp_063120	1451	1554	1526	1564	1536	1431	1553	1657	1689	1301
Smp_063180	7306	8639	6293	5778	6333	6448	6603	7456	9983	11039
Smp_063190	72	34	32	49	41	48	59	131	143	141
Smp_063230	4118	4291	4143	3854	3457	3362	4676	5787	4941	4019
Smp_063250	3372	3144	2815	2887	2416	2461	2805	3489	3142	2665
Smp_063260	2948	2483	2865	2545	2478	1951	2947	3539	2779	2707
Smp_063300	19281	24874	15726	18196	12798	17029	11978	12675	15229	11069
Smp_063330	18462	18118	13499	15390	15361	19402	17197	29947	69967	136051
Smp_063350	16792	17903	14116	15824	11861	15328	10801	12652	14523	8228
Smp_063380	55	15	56	61	44	33	42	54	34	42
Smp_063390	1010	977	953	1011	829	884	1013	994	818	833
Smp_063420	18290	17111	16162	15733	14330	12121	14136	17452	13474	9678
Smp_063500	2032	1598	1702	1609	1382	1348	1543	1426	2024	1751
Smp_063520	508	505	428	550	499	716	564	600	376	143
Smp_063530	21880	19102	19608	21817	21000	21888	25232	30289	27698	18744
Smp_063540	3266	2901	2646	2431	2419	2266	2469	2384	3206	2481
Smp_063580	3561	3285	3351	3448	3103	3085	3079	3463	3643	3180
Smp_063630	387	364	352	368	306	430	365	291	358	419
Smp_063640	16142	20243	10576	9192	9699	10002	10491	10842	11946	10352
Smp_063650	3313	2886	3191	2808	2767	2594	3199	4113	3488	2598
Smp_063670	2599	2684	2172	2161	2217	2227	3037	3351	3225	3170
Smp_063680	290	293	210	231	157	204	158	189	131	165
Smp_063830	7501	6299	6777	6439	6182	5382	6711	7566	5558	4670
Smp_064010	6274	6013	4767	3961	4191	3984	4674	4959	6115	6613
Smp_064020	57	50	24	43	51	40	50	30	365	50
Smp_064030	4549	3753	4170	3833	3700	3099	3909	4556	3832	2599
Smp_064040	6985	7207	5399	4732	4895	4922	5191	6477	6368	5227
Smp_064050	4989	5300	3504	3436	3547	3332	4311	5299	4951	4319
Smp_064150	5337	4970	4697	4372	4884	4452	4961	6005	4806	5950
Smp_064240	4760	4499	4188	3293	3794	3316	4440	5286	5276	4051
Smp_064250	1592	1469	1368	1192	1805	1442	3151	2790	2087	1962
Smp_064280	1071	819	1136	1157	931	775	950	1122	747	524
Smp_064320	35	40	32	18	445	36	10	41	96	54
Smp_064330	4416	5393	3579	3796	3186	4328	2371	3364	4595	3801
Smp_064350	6733	5901	5873	5722	5233	5496	5460	5215	5061	4399
Smp_064360	4126	3934	3665	3629	3529	3201	3648	4805	4450	3516
Smp_064380	6061	5274	5833	5857	5689	5215	6050	6973	6849	4636
Smp_064390	1745	1932	1589	1630	1570	1579	1678	2163	2268	2300
Smp_064400	1016	951	903	846	780	744	783	948	866	1091
Smp_064430	2501	2318	1931	1794	1671	1649	1802	1468	963	691
Smp_064460	251	332	163	225	163	247	145	209	247	105
Smp_064500	2500	2753	2128	2081	2016	2355	2285	2553	3031	2777
Smp_064510	5383	5289	4926	4734	4325	4342	5215	6819	7480	6636
Smp_064520	948	853	784	888	834	752	767	829	880	562
Smp_064590	7138	6561	5246	5206	4996	4319	5113	5820	6205	6623
Smp_064600	2356	2729	1773	1973	1857	1982	2536	3721	3230	2718
Smp_064640	2189	2030	2028	1891	1928	1694	2408	2989	2356	1710
Smp_064650	3538	4135	2506	2238	2290	2609	2816	3217	4045	4579
Smp_064750	4126	4266	3755	3536	3475	3497	2984	2922	3184	4278
Smp_064800	1330	1274	1191	1213	989	1147	1171	1736	1912	1558
Smp_064860	24088	25839	15446	15689	16949	14957	17144	19318	21769	17014
Smp_064870	3982	4439	3571	3229	3107	3059	3585	4604	5174	4897
Smp_064950	8467	8701	6538	5917	5998	6441	6857	7493	8294	6268
Smp_065060	2043	2097	1816	1652	1814	1617	1574	1836	1625	1380
Smp_065120	1769	1473	1687	1678	1496	1467	2014	3039	2380	1889
Smp_065130	2415	2676	2376	2226	2042	2051	2254	2087	2419	2635
Smp_065150	1169	1114	812	1027	868	952	782	683	564	348
Smp_065160	1127	1049	895	1031	929	796	1170	1385	1179	963
Smp_065170	1480	1897	1169	1298	1227	1287	1333	1765	1845	1917
Smp_065180	6621	6951	4972	4106	4571	4363	4733	4901	4394	4505
Smp_065190	3739	4413	3194	3319	2675	3029	2631	2391	2398	1855
Smp_065210	5215	5339	4263	4143	3878	3991	3523	2983	2065	1506
Smp_065240	825	719	909	798	703	795	1385	1999	1642	1382
Smp_065290	1874	1612	1471	1091	1064	1196	1038	1194	1495	1512
Smp_065370	1251	1253	1069	1191	1083	1443	1371	1848	3457	1630
Smp_065420	2427	1991	2177	2056	1917	1694	2186	2454	2155	1796
Smp_065470	8560	8353	8073	7972	7162	7016	7941	8106	8645	6876
Smp_065530	1511	1579	1433	1720	1279	1509	1054	688	391	79
Smp_065580	8343	9651	6491	6229	6369	6366	6264	8369	9356	10872
Smp_065610	76687	64041	67400	58877	61831	52190	56178	55880	45081	36029
Smp_065770	2466	1966	2458	2248	2185	2114	2631	3198	2546	2173
Smp_065810	1021	998	1029	1076	933	1039	1728	1654	1185	1221
Smp_065840	5551	5231	5056	5046	4689	4512	5584	7034	5679	6604
Smp_065890	4264	4549	3876	3412	3580	3021	3959	4375	6015	4124
Smp_065980	6806	7338	5517	5455	5070	5248	5053	5806	7048	5706
Smp_066050	178	225	115	123	135	165	145	132	158	173
Smp_066200	922	795	942	1005	774	771	1018	1126	885	739
Smp_066260	805	821	809	872	725	873	708	902	649	678
Smp_066330	2260	2278	1734	1827	1731	1691	2618	2783	2370	1806
Smp_066340	2764	2939	2331	2232	2084	2118	2372	2867	2450	2098
Smp_066410	8630	7414	7075	5952	5487	4728	6375	6551	6442	7649
Smp_066430	2961	3011	2476	2228	2205	1962	3079	3095	2481	1868
Smp_066480	2255	2607	1732	1620	1621	1786	2014	2424	2433	1930
Smp_066520	20	22	19	8	6	18	10	2	22	34
Smp_066590	1705	1581	2428	2423	1699	1459	2412	2736	1566	1100
Smp_066610	3244	3102	3187	3323	2621	2813	3456	4272	3647	2738
Smp_066620	4276	3574	4393	4256	3722	3580	4138	4944	4516	2941
Smp_066630	6267	5377	5500	5698	5392	4470	6825	8884	6613	4530
Smp_066670	1999	2159	1905	1919	1699	1645	1471	1447	1837	1475
Smp_066730	1442	1173	1482	1629	1172	1104	1503	1660	1450	1025
Smp_066740	5456	5883	3529	4108	3699	3942	3035	3642	4414	2797
Smp_066760	22161	24700	18003	15634	16340	18128	17500	24354	39691	37637
Smp_066820	1910	1583	1694	1489	2399	2172	4762	4023	2961	2071
Smp_066830	1136	1250	977	1048	1152	1069	1339	1360	1216	907
Smp_066890	14083	10559	15109	16058	11913	11352	13367	15695	11478	6076
Smp_066900	4911	4018	4584	4482	4298	4595	4716	5432	5193	3050
Smp_066930	4	6	1	10	2	24	10	8	0	0
Smp_066940	0	0	0	0	1	1	0	0	0	0
Smp_066950	6630	7327	5024	4608	4658	4603	4390	4884	5496	4654
Smp_066960	7382	7954	6802	6245	6148	6342	5840	6080	7154	7134
Smp_066970	117	104	83	88	75	123	81	75	54	75
Smp_066990	14673	12497	13631	15221	11900	12006	13045	15978	15037	7577
Smp_067000	14290	15349	10774	9294	10147	10253	10781	14063	23364	30881
Smp_067010	2315	2067	2353	2184	2093	2166	1666	1944	2345	1927
Smp_067060	38019	48661	54724	64664	71170	69808	68994	49207	23200	32137
Smp_067090	1021	760	1219	1219	1061	902	1399	1788	1419	776
Smp_067140	6214	5067	5809	5187	5148	4781	5406	6643	7539	6423
Smp_067250	2001	2037	2117	1955	1816	1848	2310	2464	2370	1811
Smp_067260	561	634	509	612	530	518	608	532	275	161
Smp_067280	4003	4594	3426	3023	3127	2862	3116	3886	3805	3156
Smp_067400	4570	4614	3854	3533	3194	2979	2886	3154	3462	2716
Smp_067420	2057	2683	1310	1240	1341	1252	1578	1837	1925	1498
Smp_067430	172	287	156	164	242	322	409	280	187	67
Smp_067480	4243	3764	4346	4224	3633	3403	5541	11973	22084	16215
Smp_067490	1735	1297	1938	1840	1610	1507	2299	3390	4037	2489
Smp_067510	158	166	124	133	136	174	140	149	186	244
Smp_067520	3729	3688	2327	1951	2137	2180	4482	4005	3922	4268
Smp_067540	2737	1931	2820	2738	2384	2290	2846	3284	3111	2188
Smp_067580	3464	3496	2828	2293	2254	2372	2317	2077	2597	2100
Smp_067590	2677	2828	1934	1813	1915	1867	1877	2140	3148	3119
Smp_067780	811	809	784	763	525	643	644	504	656	526
Smp_067810	9434	7665	8517	7724	8131	6917	10258	12335	8402	6830
Smp_067890	3521	3508	3837	3607	2951	3079	3252	4089	3894	2401
Smp_067900	10502	9812	8000	7591	7607	6989	7857	7974	8898	6385
Smp_067930	2920	3604	2119	2125	2016	2440	2158	2005	2746	3274
Smp_068000	10342	10144	7937	8020	7370	7314	6601	8456	9938	8234
Smp_068060	9456	9108	6942	6176	6483	5920	7937	10563	9919	10098
Smp_068070	3828	3479	3801	3504	3168	3043	3683	5187	5773	4012
Smp_068100	3530	4510	2911	2662	2876	3049	3441	4063	4280	4656
Smp_068110	5061	4800	4821	4673	4412	4284	4140	4464	4184	3672
Smp_068120	1711	1867	1405	1448	1556	1599	2264	2018	2321	2183
Smp_068170	6419	7078	4789	3931	4413	4324	4856	4547	4511	5911
Smp_068220	9174	9892	6645	5760	6314	5962	6909	8629	8951	8009
Smp_068240	487	348	258	229	284	244	332	338	220	339
Smp_068250	4540	4341	3604	3316	3215	2649	2965	3115	3188	3171
Smp_068270	7971	8904	6195	5932	6929	5971	7267	9022	10145	10529
Smp_068280	15114	15045	11790	9730	11247	10181	8906	6604	3606	3191
Smp_068300	1653	1361	1621	1375	1322	1321	1658	2190	2192	1823
Smp_068340	8987	7589	7414	6801	6456	6346	7127	8312	7723	6170
Smp_068350	555	919	534	493	563	625	494	641	916	1186
Smp_068420	6555	7601	5213	5360	4744	5512	4227	5290	6112	4490
Smp_068440	12808	13567	9791	8081	7314	8222	8575	9382	12154	13395
Smp_068480	631	464	688	477	601	364	740	759	680	647
Smp_068500	7852	9881	5752	5351	4680	5136	3363	3125	3568	4044
Smp_068510	5395	5506	3072	2458	2436	3027	2677	1924	2190	2681
Smp_068530	13588	12770	13573	10249	8976	8513	8952	6071	6777	6725
Smp_068580	2043	2053	1821	1799	1590	1728	1499	1890	2064	1334
Smp_068680	305	407	215	224	327	308	334	261	227	343
Smp_068710	659	500	733	747	518	499	664	634	809	477
Smp_068720	6890	7441	4844	4913	4530	4037	3917	5307	5319	6229
Smp_068750	306	200	181	188	193	184	257	267	361	436
Smp_068760	2909	3004	2755	2815	2227	2431	2234	2558	2825	2257
Smp_068840	1908	1659	1967	1771	1456	1680	1378	1348	1405	2652
Smp_068920	0	90	729	13	54	215	714	575	614	10
Smp_068950	2375	2326	2334	2243	2267	2172	2965	4051	3236	2779
Smp_068960	3731	3316	3062	3074	3145	2659	3817	4221	3973	4585
Smp_068990	3963	3534	3197	3048	2216	2169	3273	3025	2947	2682
Smp_069120	718	763	496	418	410	450	302	221	674	366
Smp_069130	43123	40504	29847	29698	35756	25876	40955	50743	43386	32622
Smp_069160	12202	13870	7871	8166	7637	8570	9994	12459	12652	18173
Smp_069170	2241	2435	1731	1421	1817	1700	2600	4051	6420	4437
Smp_069220	1500	1410	1190	1273	1527	1251	2232	2637	2075	1531
Smp_069240	2863	2779	2367	1849	1700	1680	1743	1521	1399	1493
Smp_069380	1992	1975	1702	1412	1454	1686	2500	1747	1465	1835
Smp_069400	122	130	93	66	80	86	56	39	64	64
Smp_069600	1989	2196	1400	1678	1568	1519	1542	1841	2299	1987
[truncated: 8,154 more rows]

## Sheet: TPM
Feature ID	PZQ.0hr	PZQ.15min	PZQ.1hr	PZQ.3hr	PZQ.6hr	PZQ.9hr	PZQ.12hr	PZQ.24hr	PZQ.48hr	PZQ.96hr
Smp_000020	31.1149	24.3998	29.5016	27.6051	30.7167	23.678	34.8706	34.0104	26.5302	29.8298
Smp_000030	144.416	121.368	147.969	149.51	152.604	118.382	180.113	223.007	197.248	232.307
Smp_000040	100.858	88.6283	97.9396	81.4379	90.2567	79.3481	106.832	120.751	119.092	131.499
Smp_000050	2.97758	2.49967	3.53766	3.18959	3.11941	3.41401	9.01773	11.5703	13.314	7.96203
Smp_000070	77.4561	75.7188	95.1746	97.4377	88.4512	75.7443	95.0714	96.9494	86.5914	90.1306
Smp_000075	0	0	0	0	0	0.111948	0	0	0.216603	0
Smp_000080	0	0	0	0	0	0	0	0	0	0
Smp_000100	52.5551	44.2195	51.1998	39.6333	38.3182	47.9114	42.9548	24.7484	16.3864	22.0538
Smp_000110	4.42143	3.75211	4.86271	5.09645	4.94104	4.3651	6.36721	6.15876	5.912	6.15164
Smp_000130	35.1763	32.4691	30.4533	21.2016	26.9173	24.5428	33.2826	28.9047	29.7607	40.2215
Smp_000150	32.0246	32.2311	29.5612	26.249	32.436	29.2596	44.8943	52.2432	59.879	71.235
Smp_000160	0.86781	0.917766	0.798414	0.62953	0.567203	0.935273	0.997723	0.719408	1.05758	0.914362
Smp_000180	8.86596	7.99277	5.38372	3.12115	5.13815	4.27998	4.34035	3.59999	2.69412	1.77796
Smp_000190	5.81335	6.80915	8.86622	9.76342	10.9457	9.61154	10.2112	8.25574	6.02373	6.73905
Smp_000200	14.7494	12.7821	15.7056	15.1654	13.2683	13.9481	12.2397	12.6917	20.6361	19.9208
Smp_000230	22.4853	19.7153	22.2702	23.0919	26.9705	27.2816	30.8719	24.6765	26.658	38.9866
Smp_000240	287.114	199.133	309.31	292.86	298.04	221.655	311.052	415.104	314.388	245.081
Smp_000250	0	0	0	0	0	0	0	0	0	0
Smp_000260	1430.95	1284.93	1489.08	1308.5	1488.43	1442.59	1525.62	1565.22	1741.65	2743.24
Smp_000270	803.941	892.273	859.029	922.766	827.393	1093.31	755.912	591.449	404.503	68.3391
Smp_000280	2656.47	2915.18	2147.89	2687.18	2440.22	3201.16	2057.74	1450.2	793.938	178.732
Smp_000300	13.7689	10.0195	14.7244	13.4813	15.884	12.9263	14.815	11.3121	10.1369	16.3459
Smp_000310	180.2	145.437	167.685	145.637	164.028	130.281	191.557	187.916	173.506	160.948
Smp_000320	98.9503	104.052	99.1763	83.1385	93.8523	79.96	72.4045	44.4632	40.7265	47.9237
Smp_000340	5.54095	5.5419	5.42518	5.51478	3.95361	6.16031	5.4317	5.56328	5.89339	4.43363
Smp_000370	60.376	54.1353	58.7956	64.0775	59.9016	60.544	61.182	79.8441	93.4354	69.5446
Smp_000390	70.9026	100.282	48.0692	59.3253	55.9784	95.4845	37.0137	29.9067	25.3983	5.09927
Smp_000420	6082.86	8673.11	5465.92	5824.33	5355.2	6852.85	4220.94	2603.51	1730.93	428.918
Smp_000430	12571.6	13701.3	11800.8	13046.7	11174.7	15002.9	9307.38	5464.92	3719.39	757.878
Smp_000470	12.9356	9.39252	16.241	13.8207	16.3495	13.258	17.223	16.5374	14.3995	12.646
Smp_000480	46.6143	40.5361	51.4312	51.0834	44.5116	40.7711	45.1641	42.068	42.4013	36.6104
Smp_000500	2.94841	6.42812	6.23494	5.78552	5.66653	7.36952	6.38562	6.52465	2.89993	0.425152
Smp_000510	34.4728	38.151	38.9252	28.6667	31.6168	29.1985	38.6342	40.7807	27.5866	31.3849
Smp_000560	0	0	0	0	0	0	0	0	0	0
Smp_000580	3.58701	4.23896	3.59993	3.20765	3.63975	4.5513	3.09367	2.20022	3.26747	5.48063
Smp_000590	58.6405	61.2186	63.5115	60.9157	57.7551	63.0121	66.6566	71.9416	70.0258	57.1027
Smp_000600	63.5772	59.7453	61.135	62.5072	68.8886	53.7758	76.5447	80.0996	69.4238	68.7844
Smp_000620	0.74382	0.46566	0.671613	0.661954	0.827176	0.882113	2.20467	1.13758	3.50859	2.22458
Smp_000630	9.59828	6.20527	9.55238	12.703	13.1075	10.9441	18.7508	16.0248	14.7341	11.7435
Smp_000640	83.0723	72.3862	103.953	98.9785	92.1115	89.5727	93.4603	89.6966	88.7678	93.4208
Smp_000650	17.4575	17.1311	13.6172	11.4881	13.5858	11.9288	15.0087	14.6658	17.5847	19.2743
Smp_000660	214.71	218.922	220.755	214.604	223.041	242.12	210.849	155.043	113.73	97.0874
Smp_000670	65.467	67.096	68.6894	56.3132	61.9917	62.9444	70.7843	63.8589	59.3549	69.4432
Smp_000680	66.5956	49.2856	68.7109	66.8194	71.4033	66.5329	73.9093	92.4822	66.4935	69.5648
Smp_000690	0.973167	0.537399	0.752983	1.13412	0.763247	1.0855	0.924856	0.983913	0.875523	0.873146
Smp_000700	47.8989	41.4811	41.6886	34.0909	37.1883	34.0602	31.7113	23.1567	40.9654	45.4652
Smp_000710	164.01	150.144	149.892	139.846	154.686	153.112	179.586	168.491	151.481	156.029
Smp_000720	65.2002	59.5419	62.0667	55.4391	60.8087	50.9527	80.7554	86.1581	75.4527	76.1098
Smp_000740	559.866	491.415	548.686	487.024	548.273	483.418	529.753	655.13	640.61	548.133
Smp_000755	133.022	126.889	127.806	110.787	132.935	137.615	112.851	71.4009	114.713	184.674
Smp_000770	0	0	0	0	0	0	0	0	0	0
Smp_000790	20.7171	16.3642	20.6817	17.6359	17.2027	17.8047	20.7416	23.8717	21.2073	20.8634
Smp_000810	52.4361	49.1548	51.1401	55.6262	51.2617	52.6099	43.9297	49.81	43.4748	37.0195
Smp_000820	1291.1	1387.87	1093.6	1163.67	1237.52	1539.95	1243.69	1255.06	1163.17	1371.91
Smp_000830	0.471369	0.410928	0.390792	0.538897	0.294657	0.399088	0.367233	0.463067	0.733843	1.40471
Smp_000850	320.782	374.102	284.64	250.174	309.658	293.154	263.852	292.392	344.156	359.316
Smp_000870	19.587	17.7841	19.7421	18.535	23.374	20.543	24.2509	30.12	35.0637	64.613
Smp_000880	713.259	548.707	894.335	901.92	698.194	572.248	792.615	762.536	518.188	369.254
Smp_000900	15.4052	15.0389	12.6119	8.69198	10.1426	15.1792	11.0678	10.8189	10.8848	13.5931
Smp_000910	5.24138	3.95228	3.01793	4.29422	5.6763	3.96277	4.60184	3.45341	5.25527	7.60946
Smp_000950	19.0582	24.8374	23.6541	22.9982	13.542	13.1968	12.0748	2.11956	0.995733	0.660276
Smp_000980	373.91	396.218	307.854	308.703	348.536	380.832	309.107	360.544	399.412	484.98
Smp_000990	39.3051	38.2254	36.2468	35.3773	39.7819	40.4288	56.4591	53.7166	62.1248	69.3908
Smp_001000	48.0828	40.8155	59.1133	52.4097	61.1593	55.9818	88.2771	74.6738	41.4585	27.6844
Smp_001020	6.61274	5.05843	7.70668	8.24363	8.74289	8.35379	7.65064	10.728	10.1765	8.27703
Smp_001030	6.84953	6.61371	6.5058	5.52984	5.9944	4.68433	8.36058	7.28106	6.42985	5.56077
Smp_001040	297.544	245.554	292.114	240.937	243.035	251.243	276.7	269.041	308.186	375.17
Smp_001070	0.94968	0.93841	0.87014	1.0396	0.699656	0.959554	1.07795	0.858969	1.13517	1.41265
Smp_001080	155.512	123.158	135.062	134.233	166.744	151.925	151.23	179.398	165.48	156.161
Smp_001090	10.9509	8.29415	10.0954	9.52866	10.4052	9.49723	12.8763	12.119	9.84908	12.3432
Smp_001095	20.0808	15.8473	21.2776	19.1832	22.0074	20.406	28.7311	27.6035	26.4521	21.186
Smp_001100	162.39	181.918	135.159	104.033	109.035	122.247	82.9354	41.3654	31.4913	30.2675
Smp_001120	87.6658	101.025	70.9721	78.8304	83.452	92.5599	97.2762	94.1722	114.229	96.186
Smp_001160	6.75295	6.34026	7.2597	6.94451	7.02722	7.62929	5.93268	4.57193	6.86307	8.47838
Smp_001170	154.115	146.588	162.325	169.153	150.828	156.939	168.029	161.56	145.817	138.111
Smp_001180	29.8485	32.8396	28.7442	28.5146	25.6839	34.55	40.1959	28.6613	30.1513	50.0596
Smp_001210	2.06048	2.33987	2.47192	2.42516	2.57327	2.99885	3.20303	3.04884	3.16889	3.84278
Smp_001360	68.807	55.2131	79.9687	81.2719	75.7243	69.974	72.1635	76.8177	67.922	53.1019
Smp_001390	24.4506	21.9829	23.23	20.8576	21.7295	21.7164	27.6227	28.4903	24.2093	32.9822
Smp_001410	83.2391	73.2515	103.38	100.149	82.0887	75.1389	80.1254	70.3483	57.9698	49.7713
Smp_001420	30.7295	32.4817	25.5423	21.6788	25.5643	25.8596	32.4527	29.895	35.9374	54.4673
Smp_001500	375.677	400.822	308.673	299.646	328.213	363.438	396.336	610.45	667.276	722.314
Smp_001530	61.186	53.6333	64.5506	52.0657	59.7506	56.9986	75.9874	72.1604	69.9359	66.4531
Smp_001560	6.6637	6.68706	6.58515	6.54556	7.15827	6.89185	6.51086	8.26326	9.52929	12.5127
Smp_001590	29.2713	21.2051	30.7223	33.1175	33.8099	27.1727	35.4738	36.5279	29.4343	26.2174
Smp_001610	31.9618	34.2126	29.1857	30.7508	31.1295	33.8785	32.9766	36.6158	35.9843	45.7096
Smp_001640	7.75667	6.31153	9.43867	9.68254	9.49975	8.78822	10.8371	11.9849	11.1914	6.10758
Smp_001780	17.2721	14.1087	14.1821	12.2493	15.0788	13.3042	14.3446	12.207	41.1915	61.2449
Smp_001830	150.206	155.042	146.792	160.323	139.125	168.812	134.357	145.158	165.816	128.869
Smp_001890	0	0	0	0	0	0	0	0	0	0
Smp_001900	1.21334	1.91919	1.29247	1.1398	1.43348	1.57584	1.02711	0.533246	0.819812	1.20794
Smp_001940	19.0399	21.9643	20.2046	22.7275	20.6803	19.6534	22.8382	22.9164	27.146	33.6322
Smp_001950	75.36	61.2303	78.274	69.5031	72.3003	62.8412	88.2086	69.3731	56.4446	63.1576
Smp_001960	28.5501	27.6655	31.3701	30.1266	31.1211	26.6576	37.4384	40.8628	35.2748	35.9396
Smp_001980	2.85543	2.1394	1.56148	1.94594	1.64751	1.72473	1.63031	1.32152	1.51176	2.84525
Smp_002010	95.7398	81.708	101.003	95.4181	88.1419	90.461	105.176	113.296	111.293	83.1432
Smp_002060	1.05755	1.56111	2.80692	3.98051	3.21624	3.2273	3.48318	3.99013	2.42752	0
Smp_002070	0	0	0	0.496873	0.271529	0.514524	0	0	0	0
Smp_002080	363.19	402.449	325.297	328.042	332.155	305.71	363.671	584.397	603.037	644.509
Smp_002100	65.5049	58.2572	64.522	47.6346	48.9065	51.0524	41.5787	23.085	20.3501	18.9947
Smp_002160	23.5379	18.6715	25.6968	20.6701	28.0204	21.3902	43.7394	42.9686	35.4932	34.6624
Smp_002180	69.8249	56.2726	79.8458	83.4856	74.8282	76.3128	74.658	81.6913	82.1695	63.0407
Smp_002230	9.96053	9.35094	10.3986	12.0022	10.7827	9.79734	17.3896	16.5922	15.254	16.6183
Smp_002280	100.75	106.72	81.6244	75.2268	88.9915	76.6985	94.2088	113.392	126.055	150.143
Smp_002380	18.4411	15.1144	18.157	17.531	15.9631	15.7465	16.9283	17.3429	17.8385	15.7461
Smp_002410	81.1668	70.7326	79.1049	79.9628	73.8553	79.0346	69.4023	86.0475	93.293	67.0399
Smp_002510	126.198	119.722	129.317	127.709	114.345	102.331	121.927	108.598	81.3258	66.2325
Smp_002550	8.07533	6.76503	9.57699	9.13555	9.17223	9.02844	9.97987	9.88382	9.04298	7.31138
Smp_002600	392.31	488.609	742.018	946.805	1168.78	888.71	1164.04	1137.65	865.031	602.15
Smp_002630	0	0	0	0	0	0	0	0	0.128395	0.602341
Smp_002640	4.03098	4.51469	4.55299	3.81374	3.53511	6.42075	3.98731	2.71077	3.47434	5.40427
Smp_002740	178.227	149.634	176.052	172.598	182.824	166.194	206.968	242.008	219.463	127.765
Smp_002820	59.6772	55.9913	44.7008	42.8507	51.5844	41.4072	67.2162	102.743	89.363	130.379
Smp_002840	60.3667	53.8568	54.4204	51.9895	53.6066	47.5474	45.4636	40.6391	49.9144	57.4909
Smp_002860	0	0	0	0	0	0	0	0	0	0
Smp_002870	87.7908	99.9785	83.056	74.3343	101.044	84.8414	116.466	129.983	122.92	133.853
Smp_002880	657.658	630.992	702.926	672.29	642.307	581.109	609.63	639.552	458.269	404.568
Smp_002920	65.7158	60.2328	59.8657	41.1878	44.0992	46.2419	38.2956	73.5658	116.704	115.943
Smp_002950	24.1426	26.49	19.3734	21.9062	22.2564	22.9056	19.6191	32.1631	26.6319	24.6256
Smp_003000	32.18	29.7613	29.2232	28.281	29.6817	26.0249	27.5395	29.2566	33.529	32.4326
Smp_003130	51.3743	45.6978	51.1511	42.1984	49.1048	41.6544	63.5963	55.2655	72.0661	66.0442
Smp_003140	133.486	142.884	114.706	103.561	120.634	114.319	111.805	116.364	147.343	173.22
Smp_003190	11.6211	14.4767	6.95954	11.9053	8.26874	12.9166	8.60665	8.56461	13.0552	15.4756
Smp_003230	64.6574	68.1297	67.0227	62.0772	72.3929	79.0185	50.9663	43.0765	77.4261	80.9626
Smp_003250	11.3025	11.2387	10.7084	11.2817	11.343	13.1119	12.6733	12.4576	16.1022	18.4918
Smp_003270	35.9454	37.0375	28.6526	23.6779	26.1389	25.015	46.046	45.1275	63.321	75.1347
Smp_003280	1.21546	1.26167	1.01729	1.24215	1.18316	1.35729	1.68506	1.16493	0.737302	0.928001
Smp_003300	0	0	0	0	0	0	0	0	0	0.103814
Smp_003330	8.55688	7.22336	8.3508	9.62524	8.73864	8.8772	9.21367	10.5337	8.20127	6.50646
Smp_003340	52.8189	44.1543	57.8477	54.8675	53.2639	41.7585	63.698	66.123	55.0251	60.1287
Smp_003410	2150.44	2106.92	1964.39	2178.93	2168.32	1880.81	1697.52	2081.37	2115.72	1906.16
Smp_003440	54.3808	47.7997	45.313	39.0047	43.3436	41.8667	31.5249	24.7413	18.7565	22.8839
Smp_003600	1.70374	1.5996	2.02701	1.07146	1.01189	0.959339	1.29059	3.07591	5.27714	1.83436
Smp_003610	55.5946	57.4042	64.439	55.5802	56.8502	54.588	72.88	99.0759	106.323	108.029
Smp_003620	85.6153	85.7406	79.2758	74.5933	84.6336	80.9634	85.3679	111.569	122.65	163.925
Smp_003630	54.4068	49.6024	53.2147	52.0913	55.8432	50.3849	66.6454	78.7507	72.7106	75.0728
Smp_003660	148.142	110.035	152.534	152.388	160.37	114.702	183.938	253.894	191.639	151.373
Smp_003670	12.6186	11.6481	11.2239	10.3479	10.7339	10.6231	12.0274	11.6664	12.9733	17.5695
Smp_003700	136.433	119.096	137.282	133.804	135.216	130.089	135.78	165.482	171.734	135.951
Smp_003710	105.189	85.3381	97.2596	85.2044	90.4822	86.051	92.858	86.5218	90.0663	112.429
Smp_003760	0.415899	0.227391	0.500726	0.311799	0.283136	0.566528	0.448141	0.667968	0.525878	0.705864
Smp_003770	485.05	614.412	354.106	363.51	375.582	491.589	251.756	425.499	585.147	640.042
Smp_003860	51.6374	45.7639	49.5129	44.4766	47.837	56.8248	46.578	58.1427	78.5895	62.3197
Smp_003900	5.70258	6.00176	4.00737	4.45585	3.98185	5.25378	4.31881	2.80785	3.27067	4.40697
Smp_003930	11.16	11.3508	9.44528	10.1016	9.83526	8.63558	7.84296	10.9707	11.7355	14.6545
Smp_003940	30.5199	27.0866	23.838	24.2188	27.6644	24.6975	32.7987	35.9189	43.336	40.2421
Smp_003970	273.494	253.224	311.703	369.891	281.949	279.978	275.924	296.27	249.775	191.659
Smp_003980	21.2156	19.506	26.3963	22.0595	23.1778	22.2047	20.6171	21.7177	22.3023	21.9849
Smp_003990	131.368	134.043	135.673	125.119	140.086	138.776	138.843	144.661	148.991	139.887
Smp_004000	7.19759	7.8434	7.99478	8.49176	8.82842	9.90361	13.5383	12.5829	9.89516	10.7008
Smp_004060	15.6291	14.5989	12.6017	13.2319	14.7182	15.2268	17.7853	16.1824	13.3671	7.0114
Smp_004070	2.31566	1.91922	2.15121	1.73489	0.796082	1.18662	2.28511	1.48022	1.58017	0.608821
Smp_004080	56.3538	81.5026	55.6929	49.1095	60.8085	66.7013	57.5232	73.2015	96.7487	95.5189
Smp_004160	11.2576	10.1881	9.14894	9.37113	8.96503	9.34734	7.94369	14.0912	9.27729	10.1924
Smp_004170	5.30745	4.61836	6.03281	6.56513	5.6271	5.53572	8.68227	8.55158	6.98842	6.20658
Smp_004190	115.013	113.82	114.205	103.965	95.3876	83.7801	81.7865	68.6906	64.7325	80.5318
Smp_004200	22.7069	19.8403	24.7647	22.5287	19.9682	18.3633	18.137	14.9106	17.1278	16.8686
Smp_004220	67.4552	66.8025	61.4945	56.5151	56.3164	46.0973	52.4201	71.3769	65.9511	67.6349
Smp_004260	5.66083	6.10983	5.21861	5.36776	5.12214	5.94098	5.17287	5.12565	6.55694	6.39212
Smp_004310	1211.78	1450.74	1313.78	1316.12	1310.14	1206.3	1306.9	1394.59	1545.26	1626.13
Smp_004350	263.318	205.721	271.12	275.222	275.375	265.869	262.723	287.821	317.468	219.649
Smp_004360	96.3788	102.568	88.5559	88.5731	85.5387	89.4646	77.5954	79.8736	99.4749	99.4224
Smp_004420	43.9143	59.6877	80.8931	97.3728	96.5108	90.0074	96.8691	99.435	99.1901	116.756
Smp_004440	17.6855	12.035	17.5252	13.2509	12.3314	14.6126	10.7571	10.8814	11.8772	6.38587
Smp_004470	204	164.629	220.168	208.22	223.823	194.465	229.042	240.387	173.481	149.042
Smp_004480	128.225	110.259	128.61	110.247	118.642	98.7575	117.126	127.612	146.133	182.69
Smp_004550	8.55911	9.15199	8.10634	7.83137	7.8647	9.03056	6.11351	5.61067	6.98516	9.33601
Smp_004590	21.2843	18.8243	22.012	17.7871	21.3967	19.9732	23.4094	30.0112	28.7935	31.3317
Smp_004600	442.103	419.681	446.173	446.837	425.03	379.959	409.022	461.443	370.229	322.814
Smp_004630	8.60571	8.00986	8.52582	7.28192	8.83156	7.7956	11.8862	9.19522	15.6508	12.695
Smp_004640	39.0576	27.4073	36.2298	36.098	32.8724	27.6546	38.4967	46.2991	34.0313	26.351
Smp_004680	238.262	192.372	250.67	227.11	244.05	227.865	336.448	522.526	489.838	439.1
Smp_004690	65.9284	45.8699	80.9874	64.6026	62.7011	58.2235	50.8495	54.2592	54.4012	71.5278
Smp_004710	2.39586	1.91897	2.88569	2.89923	2.9941	2.61995	2.74891	2.96467	1.98725	1.85368
Smp_004730	1.19689	1.07347	1.17589	1.09688	1.1922	1.24277	1.25625	1.01819	0.958274	1.69056
Smp_004780	1247.45	1242.34	927.452	895.424	1207.65	915.085	1295.87	1574.08	1645.49	1502.79
Smp_004810	304.66	266.092	288.85	252.388	293.098	253.321	325.09	313.319	285.872	237.092
Smp_004820	460.306	433.256	522.109	554.628	485.878	477.66	488.824	520.22	557.31	447.82
Smp_004910	9.35182	8.90518	9.30122	7.48017	8.40363	8.79894	11.5945	12.9473	14.3046	14.1482
Smp_004940	247.957	260.802	285.552	325.129	268.708	255.244	279.999	309.485	258.517	185.009
Smp_004980	4.66397	4.21034	4.74896	4.56803	4.78391	4.60492	5.18561	3.99652	3.98569	3.623
Smp_004990	426.552	433.966	376.008	391.978	409.822	314.432	371.71	446.395	384.799	326.394
Smp_005000	26.7529	28.1563	22.504	21.2615	22.1166	23.2198	25.3337	29.7198	28.1826	37.9756
Smp_005010	10.4255	8.68811	12.394	12.4563	11.1068	9.83307	10.8862	13.0314	9.9965	7.41195
Smp_005020	26.6911	24.9942	26.8278	22.0451	23.9771	21.4366	23.8671	25.4263	30.4949	30.0621
Smp_005070	78.0012	65.2488	79.6834	79.2096	77.1505	65.5235	79.7047	75.8543	74.0492	63.3667
Smp_005080	38.2481	38.7376	37.2334	34.8576	45.8499	37.5116	45.6369	54.9308	46.9114	46.9898
Smp_005140	0.589793	0.449903	0.556214	1.01148	0.645225	1.13607	0.982839	0.92951	1.18402	1.88518
Smp_005160	161.32	172.497	140.27	115.574	134.066	129.474	161.762	252.332	298.643	401.03
Smp_005180	250.484	241.868	263.389	247.182	239.506	217.709	247.048	275.914	241.23	236.151
Smp_005190	86.9665	86.3152	79.4595	63.0783	72.097	71.1627	79.203	92.2455	103.901	140.729
Smp_005210	76.8332	73.9378	71.9861	67.6082	74.0246	65.0852	87.0255	91.8868	86.1987	81.9364
Smp_005230	322.466	309.734	286.22	269.098	312.73	327.742	347.739	321.166	420.841	488.643
Smp_005260	314.008	231.111	317.454	319.965	318.577	253.891	283.28	278.436	230.251	152.475
Smp_005280	29.2544	26.553	33.0691	31.8987	35.6638	31.9616	42.0147	39.9333	39.3314	34.7479
Smp_005290	85.1053	74.2409	90.4729	87.0628	82.9534	74.8112	86.2101	78.6353	66.595	52.3817
Smp_005320	13.035	13.4381	14.5606	13.7497	12.7231	15.9335	15.763	14.7198	15.7642	14.8694
Smp_005330	20.4889	21.6172	21.7595	23.2934	23.3993	20.4062	24.9449	26.4849	23.7453	27.26
Smp_005390	22.432	19.2513	25.9574	23.9263	25.9417	18.8119	29.298	36.8389	31.6122	30.3404
Smp_005470	12.7679	8.43516	13.6705	13.2658	10.2498	10.4225	8.47726	11.4633	6.18334	7.51793
Smp_005500	16.4756	17.197	16.0776	14.9269	16.1459	16.786	21.378	25.9423	27.8484	33.4434
Smp_005520	11.9787	10.1542	11.9385	11.7554	10.2154	10.155	10.0867	10.7627	14.0971	19.4181
Smp_005640	7.97417	8.58319	7.15214	6.17047	7.45259	7.78169	11.0801	11.033	14.3222	13.2794
Smp_005670	192.987	147.253	189.877	162.965	181.786	159.803	192.902	167.754	168.439	134.858
Smp_005720	24.3765	28.8599	16.0508	13.6915	17.1425	18.2554	11.5965	10.1014	16.9889	29.2851
Smp_005780	70.914	70.117	72.3357	76.0988	69.7172	71.1654	60.3434	46.1517	77.2229	70.1401
Smp_005790	25.2647	21.43	25.7573	23.307	22.6629	20.3735	30.7692	23.1326	18.553	28.6369
Smp_005880	20.5225	15.0049	29.3502	24.6176	23.0896	18.2588	22.2362	13.4093	6.87755	8.39624
Smp_005900	95.5499	76.3684	96.5069	84.5945	95.7727	82.4822	106.563	105.338	99.7315	87.4671
Smp_005910	6.35984	4.76522	6.7701	5.28184	6.2	5.45152	9.20786	11.499	11.4302	7.67615
Smp_005960	4.58522	5.92134	3.91992	3.24691	3.38306	4.37397	3.68601	3.4601	6.51683	6.77297
Smp_006000	181.083	173.404	184.182	200.465	177.247	158.745	170.94	209.69	169.108	152.052
Smp_006060	593.092	562.273	516.268	460.897	574.598	511.157	474.93	517.201	619.039	748.261
Smp_006190	63.7354	64.8576	70.0129	60.3161	60.2097	65.1632	53.3176	53.1128	71.3558	86.1609
Smp_006250	36.202	32.363	33.2539	26.7415	31.8987	26.222	33.9235	38.5549	37.9503	43.6134
Smp_006320	66.7887	74.9654	57.7263	55.4867	64.7909	63.4593	74.5988	93.0022	86.0954	115.867
Smp_006340	125.144	139.613	108.091	100.811	105.536	102.557	87.4418	90.0682	124.169	164.889
Smp_006350	37.0451	36.9031	34.2074	33.0442	33.1497	31.9776	38.5478	37.6497	32.9939	60.079
Smp_006390	91.4835	101.799	109.856	111.765	100.984	99.8724	111.841	127.04	122.781	146.699
Smp_006440	63.8979	59.4171	49.6764	46.1218	48.8602	39.535	57.1309	71.0811	56.1982	67.8623
Smp_006550	172.626	154.631	181.771	174.611	179.159	162.008	163.974	178.32	191.184	170.026
Smp_006560	195.903	218.685	178.416	189.855	187.7	218.532	188.035	204.239	229.564	204.468
Smp_006590	24.9888	18.3044	27.5011	25.7953	24.099	21.7638	26.8956	21.9657	21.8411	18.8373
Smp_006630	46.1732	46.21	45.8611	48.6054	48.9325	43.2045	56.3179	65.0852	48.5087	57.4099
Smp_006680	116.191	98.6217	137.367	132.071	124.381	118.46	105.17	79.0895	78.5536	75.6833
Smp_006690	86.8296	77.9119	96.8957	94.302	102.568	102.928	103.032	115.692	123.186	113.007
Smp_006700	26.5895	25.7646	23.9429	22.3622	28.6123	24.5157	38.5841	41.0858	38.12	44.7122
Smp_006710	34.1489	37.341	34.5772	33.4658	31.7985	34.8797	25.9823	31.3805	35.2589	45.1101
Smp_006720	20.3628	21.4869	21.0225	20.5204	19.5138	21.2769	19.278	20.2825	20.6719	27.2504
Smp_006730	120.892	125.147	112.794	89.4224	94.5544	98.9405	83.2272	86.0917	161.156	198.793
Smp_006750	106.822	99.8793	109.068	95.1769	118.282	119.772	115.576	113.911	80.4914	82.1093
Smp_006760	15.3078	13.5354	24.7869	25.4695	28.7737	24.679	29.5707	18.8842	11.9717	8.00216
Smp_006780	62.2784	70.2041	69.8852	66.7617	54.7164	60.2839	51.8831	52.8943	61.809	57.447
Smp_006810	42.078	41.4779	34.6044	27.1206	34.9232	30.8477	33.7473	40.0431	44.978	52.8435
Smp_006830	77.5697	70.7458	79.598	84.8433	84.461	83.7257	95.7558	104.212	93.5556	84.5557
Smp_006840	10.1227	8.87165	9.73033	8.87435	8.90537	8.26687	8.07732	9.2633	9.97153	7.57974
Smp_006850	283.663	255.298	287.684	306.797	261.785	318.827	236.201	269.671	296.015	238.074
Smp_006860	95.96	86.2626	72.461	58.4625	68.4908	66.609	69.2825	44.5044	36.322	32.0552
Smp_006920	50.0662	46.7043	44.3873	38.7286	46.2966	43.2138	47.2723	41.1631	47.8909	65.5363
Smp_006930	11.8426	11.3784	9.16357	7.91907	7.94949	7.08696	7.07757	8.11123	12.5255	14.7178
Smp_006980	73.0468	54.652	85.9922	80.079	106.407	92.7398	94.7399	108.978	78.3686	32.9124
Smp_007000	2.46554	1.7682	2.86172	2.74048	1.54124	1.33947	2.4485	2.19787	1.13919	0.645207
Smp_007070	6.19685	6.22858	5.62721	4.376	5.46897	6.17887	6.09649	7.31156	8.61414	12.5099
Smp_007170	25.5022	21.8718	21.0221	19.0749	22.162	19.5377	28.7697	27.5133	29.2409	29.7437
Smp_007180	46.8443	44.855	44.7206	44.6243	47.0773	44.5883	66.874	72.6374	61.1401	65.4171
Smp_007190	62.4873	61.2816	59.1602	51.132	57.4269	55.3218	52.3707	60.0342	76.612	76.7768
Smp_007210	8.90181	7.39752	8.3096	7.42601	6.16979	7.59151	9.55999	8.04428	9.1595	11.9531
Smp_007260	314.455	278.009	317.643	293.526	309.755	241.046	335.758	454.723	382.377	382.798
Smp_007270	19.6072	16.7996	15.767	13.1434	15.035	14.772	14.5151	11.7798	10.1674	14.525
Smp_007290	5.64293	3.70336	4.77561	5.38236	6.73382	4.55906	7.25027	8.18755	6.11461	9.75464
Smp_007300	1949.31	2164	1914.18	1762.63	1754.3	1585.71	1604.62	1849.48	1749.96	1694.94
Smp_007330	9.47846	9.69462	10.6274	11.8026	11.7502	11.4003	9.55208	16.7538	24.8275	32.9209
Smp_007380	20.5687	27.6312	24.7966	17.4362	18.9605	18.0282	22.5515	19.1318	27.0986	59.5918
Smp_007450	178.289	232.706	146.783	140.743	170.279	180.574	154.531	142.265	134.409	199.178
Smp_007500	30.0455	27.4295	29.1252	25.1913	26.912	25.8125	26.5971	27.5049	29.1229	26.8839
Smp_007510	62.5498	60.3538	61.6309	58.169	73.373	62.1649	95.032	110.059	88.9226	107.167
Smp_007540	78.7301	80.7423	93.322	84.0516	94.0406	77.0722	96.3834	94.4322	75.5312	81.394
Smp_007550	144.464	135.22	134.557	148.855	163.28	150.921	137.586	105.381	90.0641	144.459
Smp_007570	2.09508	3.54092	2.29299	3.62865	2.9197	3.12275	3.12024	4.87307	4.60118	0.322243
Smp_007630	92.75	81.2109	94.0535	89.5328	90.8127	83.3897	108.435	111.005	87.8631	88.2842
Smp_007650	80.3844	65.1029	75.2321	69.258	79.5854	70.0719	77.3138	68.8898	60.7275	82.3944
Smp_007660	21.1426	17.0997	24.4575	22.3361	23.7013	21.0847	27.1663	28.7113	25.4588	25.3483
Smp_007670	19.898	20.8252	22.0125	21.8218	18.0264	21.2394	13.6277	8.31085	8.12597	5.26091
Smp_007690	0.910628	1.19692	1.14152	1.08278	1.36623	1.38166	0.882895	1.12723	1.75498	3.18643
Smp_007710	14.1328	12.8923	16.3387	14.5087	16.1278	15.8203	21.2688	13.901	16.9486	26.8364
Smp_007730	283.371	298.36	241.452	230.77	264.744	233.806	278.319	285.643	360.31	413.638
Smp_007760	103.717	95.3914	116.56	103.647	125.583	131.784	103.916	123.453	156.151	180.161
Smp_007890	6.89568	7.01187	6.4673	6.45	6.44234	7.29776	7.48973	7.8955	8.24565	8.35776
Smp_007900	2025.48	1798.79	2169.69	2367.64	2007.76	2195.08	1929.05	2186.71	2213.83	1632.94
Smp_007960	51.7024	56.3414	55.0354	53.5936	51.1166	52.8489	47.3045	46.0281	47.8478	44.5058
Smp_007970	109.706	117.694	111.711	117.559	112.671	123.393	103.415	93.417	92.2608	92.109
Smp_008070	4247.46	3215.23	5546.1	5459.88	4596	4412.85	4416.49	3949.89	3140.64	2650.78
Smp_008120	103.136	106.997	101.446	97.6837	95.7029	93.559	120.65	142.992	148.624	125.817
Smp_008140	2.85101	2.60174	3.75955	3.79268	3.12191	3.34713	4.42737	5.27864	4.41423	4.14584
Smp_008220	36.1771	33.1191	30.2764	31.8855	31.2035	34.0383	29.5362	23.7889	20.2576	30.9806
Smp_008230	48.2696	35.7299	52.5937	42.9242	41.9524	39.28	48.8444	42.0968	47.7557	44.6933
Smp_008260	96.3736	91.2986	80.3068	63.8942	75.0507	67.9718	97.8505	107.078	117.718	125.173
Smp_008290	12.7812	9.87822	15.8966	14.9764	14.2044	13.7933	22.9121	17.3944	14.4628	18.2954
Smp_008310	169.707	141.912	183.384	164.879	176.55	147.773	179.831	168.77	151.7	131.147
Smp_008320	95.2177	81.8429	91.5147	81.3517	94.0879	81.0423	86.5146	92.7533	116.248	123.39
Smp_008360	51.081	49.6084	52.9738	42.826	60.8163	52.2222	89.3867	138.672	155.495	194.763
Smp_008400	1.13151	1.62562e-27	5.19914e-22	1.09527	0.0618971	7.29788e-05	1.13057	1.18267	0.54532	5.23904e-33
Smp_008430	398.915	376.653	451.286	406.42	406.853	381.497	424.324	466.276	494.047	441.263
Smp_008440	15.0902	9.5942	14.0029	16.2441	13.0134	9.85509	14.0849	12.9988	11.3454	6.82021
Smp_008450	0.792256	1.04809	1.21216	1.85275	1.1256	1.70746	1.30931	1.07315	1.23932	0.581589
Smp_008470	126.238	111.918	125.247	108.42	120.126	116.665	131.19	144.107	186.776	217.933
Smp_008490	174.758	190.39	166.923	142.736	170.583	162.565	160.397	125.307	96.4593	121.639
Smp_008500	109.157	105.591	97.8515	87.8154	107.403	85.4043	111.029	140.297	131.726	137.072
Smp_008545	1354.52	1369.96	1009.59	1059.57	1349.6	1069.57	1311.99	1450.34	1186	1021.67
Smp_008580	117.64	102.074	108.698	100.146	95.8296	82.413	90.0665	76.2664	85.349	61.3306
Smp_008610	59.809	86.7904	135.727	168.41	190.595	154.349	186.884	155.505	73.443	54.4482
Smp_008620	11.7526	11.1657	12.2706	8.79293	10.8943	7.42083	11.5903	8.9953	12.1634	11.1587
Smp_008660	965.784	1133.87	858.801	720.385	843.889	965.748	1022.79	3103.14	12330.6	11389.2
Smp_008710	1.87805	1.41804	1.6625	1.48021	1.32934	1.67145	1.31862	0.796151	1.16195	1.42243
Smp_008770	85.2569	78.7803	82.2608	86.1207	76.1089	82.2867	71.4107	80.9389	85.4599	70.9128
Smp_008830	63.7978	69.6121	55.3718	51.749	63.7933	61.4039	71.2241	70.1233	65.1072	85.4564
Smp_008850	5.18654	5.14529	6.30425	6.99419	5.93499	7.65686	4.92251	3.70214	2.69436	2.5682
Smp_008900	143.396	134.382	121.666	105.194	146.106	107.401	166.514	214.445	214.123	276.081
Smp_009020	0.524064	0.412169	0.550675	0.437013	0.238968	0.369251	0.351784	0.503019	0.50363	1.1342
Smp_009030	83.1997	75.658	89.6532	84.5325	95.5163	87.3665	129.818	153.975	99.1044	78.6502
Smp_009070	116.414	119.615	97.351	75.7355	86.3581	77.3597	65.6846	59.7918	66.3354	81.5837
Smp_009150	5.66265	4.80813	5.68617	4.89918	5.33942	4.73652	5.68275	6.53712	6.08032	5.98196
Smp_009230	1.02417	0.642006	0.79342	0.39234	0.857268	0.811834	2.49047	4.32538	3.52914	5.97327
Smp_009250	72.0491	72.2781	69.2429	61.3617	62.7351	61.5664	74.2796	72.8684	97.9102	131.224
Smp_009310	2666.64	2742.5	2119.35	2134.92	2212.17	2063.38	1692.6	2027.28	2171.21	2189.2
Smp_009320	378.243	333.153	306.333	303.613	314.632	322.897	327.555	289.217	335.3	277.725
Smp_009340	93.9037	92.1087	84.0327	84.8663	99.4663	84.6874	115.703	136.386	113.051	102.085
Smp_009390	20.1653	23.1882	19.901	19.8402	17.5579	25.213	18.0683	23.5166	28.7077	31.9258
Smp_009400	63.6704	55.2906	53.5829	48.2485	58.886	50.4907	75.8035	93.8975	72.3097	82.1906
Smp_009420	5.70665	5.28017	4.90789	4.6926	6.46609	5.40092	6.26816	6.86839	6.71079	6.98953
Smp_009430	41.9156	44.7815	42.4012	44.5163	40.7134	40.4105	41.576	37.4456	42.9509	33.1979
Smp_009520	18.4638	13.7619	19.7304	19.8568	18.6944	15.5077	19.7252	21.9639	17.8967	14.8338
Smp_009540	46.2478	34.9048	47.9809	38.1568	41.2249	35.7385	48.734	40.5842	41.7691	41.6996
Smp_009550	28.1225	20.1444	24.7076	22.1854	22.8167	19.8455	22.8965	19.7456	28.0284	28.5376
Smp_009560	25.9824	26.3595	20.8839	20.6545	20.0624	18.227	21.4631	21.341	21.0467	32.9394
Smp_009600	35.0417	33.6649	34.2515	36.6349	34.4301	35.2349	35.3491	25.1724	13.9246	9.00489
Smp_009630	0.145846	0.136906	0.145081	0.0892815	0.162738	0.178996	0.132521	0.196915	0.0537702	0.168243
Smp_009650	508.834	520.578	440.853	438.386	454.538	459.234	398.252	428.36	386.359	412.243
Smp_009690	2078.09	2013.35	2052.48	2041.68	1933.72	1766.26	1856.61	2083.59	2291.32	1786.99
Smp_009760	318.573	393.823	257.329	252.744	272.141	317.956	212.592	262.331	439.236	443.484
Smp_009800	2.25766	1.40803	2.31186	1.941	1.88575	1.52951	1.71132	1.24003	1.76277	1.81626
Smp_009810	0.0564889	0.0442284	0.0820995	0.161765	0.0294459	0.586296	0.222543	0.325942	0.330774	0.52617
Smp_009830	471.965	369.422	480.011	524.509	460.426	383.003	423.263	427.08	382.105	251.415
Smp_009990	30.1283	27.285	29.9921	25.8618	29.9196	25.3082	31.9624	32.2484	33.4209	48.9502
Smp_010090	218.717	186.802	227.022	220.606	232.057	208.218	247.519	278.063	245.778	213.619
Smp_010100	31.7003	33.1568	32.1761	30.6284	29.012	26.5268	23.5418	24.5309	26.8851	31.5003
Smp_010110	10.8841	8.99304	10.1507	9.35644	9.54519	7.99939	10.9836	12.6828	12.2502	9.47888
Smp_010140	75.6714	89.4276	64.916	61.3502	63.4732	67.6683	58.0718	59.6095	75.0572	86.4426
Smp_010160	285.946	271.707	277.356	291.224	308.861	292.274	289.248	343.672	349.723	382.064
Smp_010230	41.5145	39.8528	29.3447	21.753	27.0417	26.0534	28.9125	22.3916	25.1403	28.9016
Smp_010250	80.763	72.121	60.363	53.2434	68.4962	60.9003	96.0032	79.7213	64.5633	78.1093
Smp_010260	77.426	80.6633	77.4935	74.6364	71.3264	74.443	63.9934	72.0026	126.258	108.307
Smp_010280	69.7124	69.31	80.0519	80.0588	95.9175	85.5787	97.9391	109.413	126.872	185.711
Smp_010290	280.701	250.941	241.413	214.769	248.294	207.493	311.171	340.741	291.315	350.99
Smp_010370	143.172	162.388	180.52	179.73	214.229	196.022	317.188	919.239	1623.76	1000.47
Smp_010380	5.21015	3.94181	7.10632	6.17929	6.10833	4.29385	6.43193	6.5649	7.79657	4.97077
Smp_010400	46.4804	32.5349	47.2588	49.451	43.2298	42.0038	59.2853	60.5028	48.3647	38.3362
Smp_010450	17.5345	17.2208	12.7724	14.0624	18.5666	16.838	13.7346	19.2224	19.0274	11.3703
Smp_010550	1252.69	1492.95	1081.94	955.143	1047.64	1477.64	956.676	755.952	219.963	1367.17
Smp_010620	0.0470675	0.0441859	0	0	0.0588356	0.0557836	0.0570338	0.0809034	0.0809855	1.64697
Smp_010690	122.973	126.545	100.71	85.9625	97.3709	91.3574	101.473	87.4561	108.672	159.547
Smp_010710	194.971	155.635	214.438	189.051	198.956	176.337	196.677	198.027	149.782	108.289
Smp_010720	5.51654	3.15684	3.50233	2.66306	2.80391	3.47568	4.18082	3.955	4.15384	1.50808
Smp_010800	19.4955	17.69	18.8904	22.0383	25.0636	24.4648	30.4429	33.4965	30.4751	25.5371
Smp_010820	179.633	164.533	165.782	142.402	163.476	152.394	130.767	127.817	122.544	134.276
Smp_010930	170.912	170.963	147.069	143.908	156.815	141.854	151.615	159.897	166.118	171.121
Smp_010940	478.556	476.784	402.662	386.591	444.925	485.714	410.12	463.649	506.532	568.834
Smp_011000	9.02442	7.3901	9.00288	9.24567	9.07136	8.14606	11.8337	18.4939	35.2093	58.4699
Smp_011010	38.8465	29.5732	45.2464	44.6761	42.7473	33.7812	34.8646	34.2069	33.1535	22.3716
Smp_011030	9.07236	6.47916	8.17811	10.6505	7.90511	7.78044	7.66245	6.97053	5.4254	2.79269
Smp_011120	97.6489	91.6299	101.606	90.3602	92.1333	87.9497	86.0858	86.2352	100.52	96.7577
Smp_011150	3.17849	3.51748	2.84508	2.76953	4.79957	3.75556	7.6568	11.7895	10.6701	11.8546
Smp_011220	24.705	24.7936	26.9087	22.4198	26.4046	26.562	23.4449	34.0596	60.4215	66.8129
Smp_011230	73.4827	74.4368	74.7584	75.0436	67.5833	71.6613	74.3813	72.8709	68.2524	73.7854
Smp_011270	1204.23	1235.43	1847.38	2109.4	2365.63	2057.58	2518.97	2934.51	2460.44	2293.43
Smp_011560	436.863	382.29	356.067	324.131	362.734	338.763	352.633	240.477	195.041	220.422
Smp_011570	1956.9	1722.15	1908.03	1973.46	1978.44	1731.78	1851.61	2301.05	2593.22	2153.94
Smp_011640	35.5745	28.4019	31.3641	24.5276	29.9385	25.1815	34.6354	33.3763	39.0935	48.2334
Smp_011660	80.0981	65.5541	73.16	53.2295	65.0323	51.6985	76.8613	82.6458	89.562	114.54
Smp_011680	345.109	273.993	322.947	258.604	332.671	285.422	265.44	182.061	185.552	227.57
Smp_011700	31.66	28.9105	25.8684	20.5886	24.5096	22.4243	25.0479	32.3186	39.5697	70.6371
Smp_011710	31.9451	36.4196	30.712	26.2909	29.2285	30.0162	32.0615	37.375	45.9036	55.7757
Smp_011720	11.9477	11.9889	12.7666	12.0747	13.2828	12.3548	12.8387	17.0183	16.4491	17.5851
Smp_011830	1325.67	1182.69	1323.86	1462	1510.32	1659.27	1473.26	1547.58	1636.41	1420.85
Smp_011860	103.409	83.0181	99.9204	85.0331	98.2373	81.1366	99.7082	124.736	108.791	123.103
Smp_011870	103.527	105.805	81.5426	106.528	96.5299	115.455	65.2398	35.4023	21.7788	6.55673
Smp_011960	32.3798	29.35	33.2748	31.7799	34.288	28.1577	42.517	46.6396	31.6733	23.747
Smp_011980	32.9653	30.2184	30.1048	26.0714	34.0126	27.5348	37.4033	41.9983	39.5453	58.6627
Smp_011990	64.2878	65.7136	65.7787	63.8679	83.025	76.1654	72.956	59.7805	50.1876	65.792
Smp_012000	0.189894	0.264507	0.191947	0.202997	0.176074	0.145175	0.170692	0.266667	0.189706	0.346249
Smp_012010	9.44849	7.92601	7.61338	7.23082	8.67482	10.8207	15.7935	11.3705	11.578	17.8566
Smp_012030	118.853	130.556	103.268	91.9685	99.5363	107.334	85.8729	120.772	135.712	163.914
Smp_012050	78.6311	46.2309	119.218	113.12	98.8381	88.4844	96.2016	110.399	88.8739	55.792
Smp_012070	290.218	339.72	274.002	256.12	266.757	293.409	248.399	292.277	388.471	392.22
Smp_012110	275.061	318.185	282.746	245.845	289.135	263.283	299.024	331.821	369.664	417.987
Smp_012150	151.747	139.121	136.921	130.099	151.328	140.074	185.819	214.845	233.862	261.677
Smp_012200	41.7351	44.845	29.1867	26.0149	31.3635	28.3596	28.267	33.9654	37.9113	54.9198
Smp_012280	40.7844	36.0741	37.5674	35.2261	38.5779	33.11	43.3747	43.5959	38.1272	36.0298
Smp_012340	131.588	147.192	106.349	108.585	112.475	103.637	106.74	127.269	153.314	169.832
Smp_012350	76.3724	77.1954	72.1782	59.4441	73.3737	78.3404	79.7051	87.9955	114.356	131.147
Smp_012380	4.06319	4.56606	2.94728	2.84631	2.57571	3.13671	1.84608	1.55543	1.50125	2.53702
Smp_012400	13.2444	11.2775	17.2672	15.4228	15.3255	14.2382	17.954	17.7206	16.147	11.7312
Smp_012410	49.7383	46.0488	46.5018	45.9948	47.6293	48.9994	43.761	48.839	43.1149	39.8796
Smp_012440	366.864	346.359	309.473	206.217	225.986	211.504	213.788	147.029	139.511	156.743
Smp_012470	85.2155	77.0578	83.5654	74.7222	80.2961	76.6212	79.6758	104.379	107.31	122.69
Smp_012480	75.7833	58.6277	76.5921	75.0026	67.0372	53.4863	62.215	57.8779	41.122	46.7106
Smp_012530	50.609	42.5885	57.324	59.7067	48.2168	43.3678	48.1383	42.6517	44.2796	40.9379
Smp_012540	18.7107	21.6959	17.893	16.4986	17.1673	17.0414	14.5364	16.6525	21.7192	23.9555
Smp_012570	14.5282	14.3312	11.4254	9.62393	13.4181	10.7375	18.715	19.2964	15.1042	24.983
Smp_012580	96.6519	86.9333	95.924	73.1674	75.3968	71.5083	60.8196	51.2234	87.6182	79.1513
Smp_012670	23.8129	15.2797	20.7824	25.6271	26.5187	25.8984	26.8369	24.6206	14.9893	15.4634
Smp_012690	40.2473	38.2701	39.807	39.3672	39.1795	33.9653	40.1463	41.3975	43.6438	58.8419
Smp_012720	47.8359	43.7378	37.8348	29.6178	34.6035	31.1601	38.0397	34.5689	37.5071	48.05
Smp_012740	89.8326	106.614	88.1146	79.8003	83.9833	83.6377	74.4237	59.5012	73.7416	93.3521
Smp_012750	32.0445	25.8035	37.3613	40.2889	37.0433	30.0108	34.3125	40.7034	33.9033	24.6695
Smp_012780	18.9838	16.7688	16.3518	12.6565	12.5	12.603	12.6591	14.7509	19.5261	23.6017
Smp_012790	69.423	51.3059	65.2511	66.4277	68.2566	63.2651	82.5226	90.919	78.2574	84.3964
Smp_012800	586.152	526.993	715.372	709.078	602.185	678.62	688.522	742.228	670.512	468.459
Smp_012810	14.0944	10.8853	11.8568	10.6326	10.6129	9.2365	9.83343	7.38426	6.55804	4.95104
Smp_012860	71.0369	77.6466	76.0711	78.0384	72.842	73.7191	78.5892	83.0901	86.4655	76.9339
Smp_012900	74.4487	72.5408	63.1157	57.5423	65.9099	55.8946	88.6561	107.149	93.5698	94.7277
Smp_012920	4.65655	3.60281	3.85354	3.40176	3.55818	3.83338	2.24708	1.87811	2.47312	2.26306
Smp_012930	288.595	253.402	352.07	322.307	382.304	334.249	360.548	349.51	338.364	198.434
Smp_012980	272.158	297.642	250.759	215.222	230.012	222.463	234.054	299.218	347.332	371.396
Smp_013040	1089.53	978.022	1524.18	1551.2	1797.82	1462.34	1861.84	1942.73	1452.32	1507
Smp_013050	17.6508	16.036	15.7102	14.1415	17.406	15.7055	17.9706	20.8205	21.5535	24.4865
Smp_013060	27.4443	26.1719	23.2988	19.1788	23.5702	22.463	31.6086	28.6445	27.4905	33.9847
Smp_013070	96.0985	86.2655	82.2454	67.769	79.8961	64.6634	82.2652	108.037	93.9175	106.414
Smp_013080	9.86477	11.1387	9.51575	9.33476	9.8331	10.9423	5.97751	5.50028	6.42274	12.5587
Smp_013150	5.05678	3.64804	6.11921	5.99059	6.51337	6.28983	9.19337	10.5741	8.03152	4.17107
Smp_013200	1702.47	1378.09	1820.38	1957.99	1595.21	1457.46	1427.87	1456.74	1469.52	842.804
Smp_013210	0.0454055	0.0426307	0	0.0519205	0.170328	0.484441	0.330202	0.36435	0.260444	0.183325
Smp_013300	228.985	204.427	208.83	197.028	204.832	164.007	213.228	195.593	237.006	210.193
Smp_013360	160.133	145.939	150.967	148.969	157.248	171.066	125.802	136.731	132.033	157.003
Smp_013370	177.599	137.29	199.625	196.434	200.253	147.246	206.77	202.714	168.166	152.27
Smp_013440	23.9865	21.229	30.5476	24.7065	23.3692	21.7647	28.365	30.4348	32.5515	24.941
Smp_013460	64.9071	69.4431	54.192	46.3996	54.3265	51.9372	58.7529	72.2157	86.715	78.1562
Smp_013470	202.593	205.884	203.794	206.245	176.04	175.259	173.849	183.441	186.651	147.715
Smp_013520	32.1226	25.2008	32.9858	30.6052	33.1015	27.949	45.8188	52.4531	49.4273	55.2734
Smp_013540	318.434	370.178	326.78	328.37	291.878	310.058	192.18	111.582	71.7778	11.024
Smp_013600	0	0	0	0	0	0.15679	0.0400761	0.0379007	0	0
Smp_013610	4.04403	4.57379	3.66546	2.83939	3.36994	3.44623	4.38683	3.30991	4.63879	8.31939
Smp_013690	63.9034	60.6325	67.6333	65.6176	70.057	66.843	69.2437	81.3645	96.5154	96.0238
Smp_013790	79.6637	75.356	79.2057	81.6284	75.2112	74.4339	92.1992	139.63	129.223	119.786
Smp_013810	0	0	0	0.0134266	0	0	0.0284692	0.0134604	0	0
Smp_013840	33.8715	30.2711	30.9256	25.9514	25.8844	27.0708	29.7158	31.9842	32.0743	39.4887
Smp_013860	75.7076	56.1264	87.1988	82.575	86.067	84.6209	85.465	111.581	96.1445	124.995
Smp_013870	6.51208	7.05204	5.27328	4.39749	5.07401	4.30809	3.74396	4.58205	6.49732	7.0521
Smp_013930	24.2271	26.2484	22.3449	21.0842	21.1192	22.6735	22.6061	26.5245	33.3572	33.9962
Smp_013950	99.4046	99.8721	108.329	75.7944	82.4616	93.6043	63.7724	44.8589	64.4453	36.6176
Smp_014010	134.135	144.693	102.22	91.6064	99.7809	104.711	97.4493	104.806	131.443	207.058
Smp_014020	92.5718	70.1158	102.627	88.8559	97.004	84.7087	120.087	120.496	109.415	93.3786
Smp_014050	51.3379	50.8459	44.4262	43.8537	51.8276	42.4531	63.7601	65.262	65.1789	67.0617
Smp_014080	1.61489	1.13697	1.82067	1.51599	1.35517	1.46264	1.2718	0.753293	0.608625	1.47479
Smp_014170	254.444	236.557	217.107	186.379	230.721	197.876	227.056	247.237	325.567	454.408
Smp_014260	1.80842	1.32517	1.63836	1.40236	1.08395	1.60727	1.87803	1.74415	4.7201	2.93053
Smp_014280	11.6139	12.1577	9.3117	8.12225	7.39709	7.48322	6.07569	5.75945	8.64911	7.68188
Smp_014290	22.4355	18.8784	24.3815	25.3866	22.5042	19.3806	25.4788	21.4058	19.5145	18.1181
Smp_014400	83.9059	82.6172	76.4741	73.9342	87.2641	85.9142	94.2208	125.685	133.895	151.62
Smp_014410	0	0	0	0	0	0	0	0	0	0
Smp_014430	2.15694	1.52945	2.9828	2.54417	2.49545	2.74676	2.6693	1.70914	1.36871	1.63673
Smp_014570	83.343	108.02	179.38	219.947	253.831	196.334	295.001	290.627	214.388	158.88
Smp_014620	29.4438	26.6505	34.4484	32.2518	27.0854	29.2546	28.8401	32.3079	24.9293	20.4075
Smp_014650	825.971	1427.22	729.088	814.394	712.559	830.474	637.622	717.081	951.77	919.196
Smp_014660	38.5424	38.0802	33.5851	27.9569	30.256	30.1865	28.5505	27.9995	35.6402	35.7807
Smp_014670	137.727	116.901	117.707	96.3322	112.769	93.2927	124.304	117.065	112.336	116.966
Smp_014680	6.65282	6.65932	7.2127	6.74818	6.98638	7.44162	5.63034	5.68541	9.28881	7.77107
Smp_014730	13.6038	15.2335	12.6199	13.773	17.7798	15.7319	18.1123	21.2862	24.1779	24.2361
Smp_014780	169.59	169.938	154.507	121.328	122.184	132.351	107.088	114.943	210.412	267.494
Smp_014800	18.4304	15.4508	16.3988	14.8723	15.7648	16.9246	15.8672	15.7307	16.2388	18.2182
Smp_014840	24.1885	21.9328	19.6019	16.9436	17.2104	19.5173	19.5398	15.7683	15.6219	24.0287
Smp_014850	9.57582	7.67709	8.04756	7.35788	7.90691	7.92347	11.3157	10.6999	11.0782	11.2051
Smp_015020	53.6267	47.729	46.4834	35.4137	33.6732	30.21	30.2582	21.9152	20.1188	24.0819
Smp_015050	111.335	105.16	94.1946	82.2636	111.305	120.444	132.976	124.722	133.935	163.146
Smp_015090	162.945	157.68	166.862	167.524	149.66	146.138	139.58	128.27	122.647	133.299
Smp_015100	17.3109	16.7343	21.2785	18.4487	18.1544	18.4164	17.8009	13.7246	17.8177	22.2698
Smp_015160	0	0	0	0	0	0	0	0	0	0
Smp_015220	24.6901	20.5364	24.0982	22.6622	25.9533	19.8481	38.5196	41.6706	37.1683	41.4391
Smp_015390	26.1646	23.7118	27.3706	22.288	27.584	22.1342	31.1941	32.5019	27.3611	28.6288
Smp_015440	14.5433	13.7922	11.909	10.5894	12.2961	11.6835	16.0812	17.5395	17.4848	16.6055
Smp_015480	47.2448	38.1096	47.3465	32.5125	28.2076	31.8801	25.7233	29.6358	50.1431	120.738
Smp_015490	0	0	0	0	0	0	0	0	0	0
Smp_015530	334.857	287.271	310.178	275.317	321.679	252.944	331.29	388.188	326.086	352.409
Smp_015630	19.4073	17.2412	12.4535	8.80576	8.57833	10.4454	8.64148	8.0568	8.52699	15.9339
Smp_015670	118.457	149.994	71.5212	57.9235	79.5166	83.7202	66.8032	69.2365	59.9609	96.5167
Smp_015690	310.066	341.3	281.364	321.558	308.608	336.616	356.509	358.663	396.454	402.553
Smp_015710	53.993	48.4933	57.2254	50.2397	60.6528	50.6869	60.9605	70.6233	70.7335	79.6498
Smp_015720	392.052	478.043	358.822	354.906	337.954	325.15	303.451	303.845	339.035	407.347
Smp_015730	787.553	665.106	770.417	808.668	834.734	795.944	685.201	775.099	739.975	609.729
Smp_015760	3.18738	3.41135	2.34109	1.61906	2.15554	3.72262	3.00379	2.69933	4.34493	6.09258
Smp_015780	3.8713	3.23173	5.04767	4.66706	5.46461	4.71475	6.75029	7.0379	6.13007	5.18317
Smp_015800	7.09988	5.43328	8.94528	8.0696	7.86069	7.31615	11.337	13.1959	11.1313	8.63346
Smp_015820	0.107238	0.109818	0.0565716	0.122551	0.14621	0.0693166	0.0708694	0.0893524	0.0670933	0.170565
Smp_015840	24.0115	19.7435	26.7736	26.1725	38.3361	34.7834	61.4578	59.933	44.2893	38.2301
Smp_015850	148.318	158.529	136.969	128.455	161.503	155.839	153.032	177.55	192.538	208.65
Smp_015860	142.583	122.119	165.37	179.464	156.782	138.884	206.538	236.515	132.943	87.202
Smp_015880	14.6161	14.2071	14.4114	13.2473	13.689	12.2853	16.1922	15.8315	16.3877	15.3509
Smp_015900	32.6313	36.1752	26.7434	25.9559	26.9514	29.5806	24.6815	24.1354	29.93	29.2639
Smp_015980	162.381	262.438	106.907	106.162	105.717	172.231	91.784	96.958	154.716	221.304
Smp_016050	140.793	118.147	129.43	112.657	126.4	100.968	136.751	167.346	128.961	123.152
Smp_016090	30.938	34.563	25.9621	23.2333	24.7993	24.9882	33.5173	32.7773	39.6072	53.4897
Smp_016130	3.77201	3.02558	4.20729	3.50083	4.20355	3.79668	4.70139	5.11824	4.246	5.93544
Smp_016180	5.37212	5.10214	4.98959	4.57948	4.9886	5.73968	9.48099	6.38947	6.23429	9.36391
Smp_016200	178.862	183.574	140.521	124.606	154.592	152.567	145.734	154.991	183.371	210.736
Smp_016250	29.6835	19.0747	33.5449	31.6666	31.6728	28.922	41.7117	34.2057	20.6802	16.6535
Smp_016340	10.4674	10.8795	8.88683	8.96617	9.06323	8.95115	7.96347	8.21087	10.8707	10.7876
Smp_016380	13.8127	14.2948	13.1284	11.8423	18.8989	20.8189	17.4633	29.384	40.2979	38.8258
Smp_016410	53.9107	49.9089	56.7228	56.6141	56.7558	51.3663	66.3866	70.1882	54.4791	50.9762
Smp_016490	855.07	919.677	1814.55	2371.72	2577.02	2142.85	2942	2973.62	2007.33	1338.21
Smp_016510	12.4891	12.5648	14.7924	13.3649	11.9798	13.3268	11.6901	11.7877	16.0121	12.4665
Smp_016540	6.63639	9.56369	6.05019	8.26076	7.17189	6.9819	2.93818	5.88858	4.16245	1.43603
Smp_016550	36.8182	30.5261	40.1781	38.843	37.0875	34.319	44.5325	40.0261	33.7099	33.2533
Smp_016600	5.36889	4.10044	5.68146	4.42784	4.84254	4.83018	5.32643	2.70497	2.42552	3.258
Smp_016630	89.5157	89.7785	65.3359	56.3493	53.7938	57.1215	47.4031	32.7168	28.2315	43.4611
Smp_016640	67.3176	56.8903	59.3788	52.77	62.3446	50.5629	64.5298	59.4374	64.7968	66.5306
Smp_016670	124.844	103.957	144.382	135.158	129.093	131.762	165.214	178.439	143.365	107.415
Smp_016730	1.59754	1.18839	1.32057	1.46392	1.08303	1.21444	1.55206	1.90789	1.69411	1.27784
Smp_016750	0.0104502	0.0294297	0.0242566	0.0119426	0.0783648	0.0990713	0.0506456	0.0239454	0.0239734	0.070321
Smp_016780	390.489	336.28	358.594	275.216	307.913	291.795	405.153	269.049	172.115	69.1168
Smp_016810	31.4084	34.2736	23.7132	22.5136	24.2714	22.1866	27.569	28.4643	44.6411	43.6423
Smp_016870	18.1837	13.925	20.4822	24.0801	20.7807	17.5756	19.2895	12.3376	7.76206	4.89759
Smp_016900	149.025	159.347	117.693	141.145	112.627	146.618	90.7614	100.454	168.833	158.89
Smp_016910	6.08377	5.18846	6.91183	7.59051	8.62229	7.89583	9.08511	10.2606	8.4038	7.55348
Smp_016920	10.5225	9.86254	8.05868	6.48445	9.50341	7.60337	13.3892	12.9448	14.1698	19.3777
Smp_016990	12.2687	12.4715	11.1835	12.071	10.6902	10.7582	10.3335	11.6974	11.9183	12.2182
Smp_017010	262.665	254.308	256.997	253.398	245.517	222.944	270.816	276.484	240.263	258.754
Smp_017020	0	0	0	0	0.0497238	0	0	0	0.0456214	0
Smp_017070	293.484	263.831	347.919	329.873	329.94	295.191	343.418	393.352	442.668	398.348
Smp_017230	21.9985	25.0897	24.087	19.663	24.5586	27.8215	27.4949	29.727	35.7087	49.685
Smp_017280	2133.03	2152.53	2245.15	2482.75	2062.61	2115.56	1834.19	1911.21	2008.46	1415.11
Smp_017290	90.3704	74.0039	117.657	120.1	103.226	94.7684	100.526	90.4108	74.6248	51.5494
Smp_017360	435.319	403.426	445.408	456.163	440.421	362.323	428.217	486.639	382.471	356.081
Smp_017420	11.6184	11.8048	11.1026	10.7393	10.6454	11.1175	8.05762	4.82629	6.79616	6.12578
Smp_017430	397.202	336.766	394.321	322.084	349.492	323.629	363.51	433.26	567.672	640.004
Smp_017470	6.64642	7.27468	6.41449	6.46886	5.92344	6.95563	6.00192	5.55257	8.01662	7.24388
Smp_017520	8.65142	11.4794	5.52422	5.71131	5.19384	6.91908	5.1941	4.21887	7.29978	6.37023
Smp_017610	40.365	35.2009	30.5839	19.966	24.697	20.9182	20.5361	7.17355	4.09798	0.986223
Smp_017640	32.4726	27.3818	41.0542	38.7916	38.3448	34.4517	38.609	42.5635	36.1856	38.2747
Smp_017650	37.5961	33.4796	39.0884	34.7941	34.5968	34.1117	38.2848	39.7739	44.7108	44.8183
Smp_017660	28.1468	21.4456	34.1327	34.8013	31.5369	28.9481	29.5128	29.8001	28.3533	22.3026
Smp_017710	96.3116	84.2222	91.8735	62.617	67.8214	64.6158	60.4989	49.4823	88.2939	98.6009
Smp_017730	357.681	296.679	324.993	288.624	325.242	395.474	310.768	189.276	242.602	589.539
Smp_017750	62.0083	61.6907	63.5464	59.0584	60.6853	57.5847	56.0861	61.4417	61.3057	62.0579
Smp_017830	305.49	272.13	286.853	274.342	285.982	288.656	262.495	256.463	262.342	225.911
Smp_017860	10.2794	10.3698	10.6428	10.7263	11.1204	12.1066	10.6941	13.4609	18.1687	12.9932
Smp_017870	2.43576	2.33897	2.50271	2.65596	2.36002	2.529	2.68043	2.13779	3.0246	4.99239
Smp_017880	4.3378	3.8167	4.52071	4.53056	3.96253	4.19423	3.77661	4.48306	4.01215	3.62951
Smp_017890	95.7968	97.5829	97.2519	89.7975	100.653	89.3709	120.051	152.005	136.675	130.214
Smp_017990	101.762	99.6051	89.2749	83.9906	89.4622	87.0022	87.5109	113.954	145.954	121.586
Smp_018010	17.0446	15.1527	16.5774	16.7535	19.2167	20.1594	28.9547	25.5841	23.8915	20.9204
Smp_018020	351.651	293.087	353.122	373.526	351.772	342.162	338.118	362.945	288.688	315.079
Smp_018030	34.5282	42.0198	33.097	33.9598	34.5275	36.614	33.9146	43.7046	47.682	53.6267
Smp_018160	8.78975	8.40088	10.2321	8.28525	9.12732	8.96891	10.0547	12.7178	12.8693	12.9195
Smp_018170	13.7045	12.5822	10.4871	8.92111	11.9918	11.5074	13.0882	15.9971	35.8103	44.078
Smp_018210	7.91275	6.22501	7.16706	6.50949	6.70073	5.69702	7.37694	7.80198	7.28197	7.87622
Smp_018220	27.6563	26.5858	23.7581	22.3776	25.9268	19.6828	28.2846	32.1667	33.3934	35.0105
Smp_018240	506.196	441.633	491.358	471.363	485.848	423.965	476.808	527.749	466.731	471.113
Smp_018250	1024.21	1010.74	711.61	552.021	721.691	755.863	578.931	334.54	264.962	271.758
Smp_018260	131.354	120.648	127.201	101.423	137.182	112.806	157.881	161.625	103.922	107.807
Smp_018280	14.3335	13.5048	12.4897	12.3357	12.6213	10.9072	12.6369	14.3102	13.0507	14.4835
Smp_018290	70.1361	71.3338	76.5811	76.6512	79.76	87.1397	87.7287	76.8854	56.622	73.8446
Smp_018310	336.116	348.846	273.345	296.831	280.057	410.013	277.153	322.257	465.871	451.373
Smp_018360	270.084	272.772	217.057	219.474	263.632	285.009	284.829	316.629	456.743	527.218
Smp_018400	50.8777	46.368	56.2246	50.8138	56.3468	43.4501	63.111	81.7073	73.0561	62.916
Smp_018430	25.2755	22.2853	22.2887	23.2658	16.1628	20.6642	14.7536	21.9777	20.0958	24.8634
Smp_018440	13.5872	12.3712	12.9211	15.6921	9.60306	13.5102	7.3482	4.34044	3.34555	4.71512
Smp_018460	44.6761	34.8865	49.7381	52.9731	46.7332	36.7842	44.9306	46.3798	36.7936	34.2745
Smp_018500	9.51522	10.2932	10.2507	10.9733	8.7607	10.1101	8.58336	8.38126	10.8299	10.0399
Smp_018530	78.7551	78.975	84.8743	81.6161	80.1839	79.6255	80.0067	84.3986	100.664	89.9526
Smp_018550	235.687	221.377	228.417	218.529	232.294	211.16	245.176	242.19	267.759	335.473
Smp_018570	35.3066	40.5714	28.842	26.9772	51.8349	46.8121	71.9449	68.2347	55.2357	66.5461
Smp_018580	24.0771	18.5497	18.5226	16.8285	19.2527	16.7832	20.989	17.5123	16.2878	18.3549
Smp_018590	0.148956	0.41954	0.129669	0.0851524	0.139677	0.22071	0.361052	0.213414	0.170875	0
Smp_018610	31.8202	34.834	28.5561	22.9762	25.2345	22.8427	22.004	25.2441	28.19	31.5752
Smp_018620	54.2989	46.2139	51.0537	51.314	55.509	42.8933	57.2088	65.2589	59.7274	66.1161
Smp_018640	23.3976	23.2117	25.7922	24.0079	26.1301	24.7142	28.3602	24.1801	21.7776	26.1421
Smp_018680	9.22452	8.89224	9.63698	8.93093	9.10673	8.95746	10.4581	9.55888	8.91827	6.36896
Smp_018710	7.67634	7.81336	8.27767	6.80524	7.45971	6.85292	8.30764	8.5891	8.63113	7.59773
Smp_018760	115.978	101.542	121.472	110.973	124.031	103.565	119.145	126.881	113.09	151.624
Smp_018790	103.651	108.987	97.5496	80.9451	84.902	87.4291	76.6525	121.482	133.612	184.265
Smp_018800	1.62369	1.5247	2.06443	0.619225	0.193448	0.183379	0.187493	0.354716	0.620982	0.624351
Smp_018870	44.3562	41.1483	48.7007	58.1079	48.191	44.0981	29.3187	18.1283	12.1264	9.30186
Smp_018880	1.41512	0.553796	0.958438	1.21512	1.77129	1.11922	3.29006	5.41372	7.98426	7.142
Smp_018930	10.8884	8.61666	9.66056	10.8942	11.2851	11.8024	11.5793	14.8694	13.99	10.9989
Smp_018940	2.16983	2.32154	2.28435	1.96201	2.77648	1.67504	2.2631	2.60324	2.14192	1.56198
Smp_018950	26.8066	23.8176	27.6481	28.3541	28.3948	24.6989	31.6972	30.1361	30.1761	37.119
Smp_018980	4.54478	4.8815	5.01341	3.67372	4.24789	5.50762	4.66359	4.48051	3.63985	7.74206
Smp_018990	1397.88	1127.66	1564.93	1600.46	1277.37	1247.91	1241.81	1282.11	1116.93	764.825
Smp_019010	132.655	125.707	128.659	123.328	123.919	108.761	109.597	125.824	111.074	126.958
Smp_019030	594.873	643.71	858.008	1001.16	1215.27	997.619	1277.42	1243.14	807.995	560.188
Smp_019040	16.8015	16.9797	21.9443	20.1473	23.8159	19.1123	40.8972	33.976	26.7625	29.1413
Smp_019050	378.677	363.532	425.254	457.246	420.27	442.841	382.25	354.064	386.983	292.563
Smp_019060	922.433	738.726	1056	1100.75	859.928	893.206	970.781	985.79	856.027	750.673
Smp_019100	97.622	79.0618	98.6309	88.8558	102.852	84.6946	123.361	156.959	124.48	119.505
Smp_019130	7.00382	6.07384	6.42544	6.64749	6.81965	6.97205	8.06578	8.66651	8.89061	8.1512
Smp_019170	51.0128	42.347	47.648	42.6164	41.0883	34.8324	36.3956	42.9289	43.1607	46.5585
Smp_019190	83.7834	84.0983	72.6906	67.7603	90.767	85.8826	124.784	165.39	186.465	186.888
Smp_019260	144.438	118.743	155.908	138.287	149.615	118.048	139.077	143.861	153.629	140.488
Smp_019280	9.42365	10.4796	8.49748	7.9538	9.28229	10.7662	8.57392	6.66267	7.40708	8.83226
Smp_019310	263.77	189.559	305.285	265.639	227.759	176.361	232.523	111.995	167.454	102.163
Smp_019340	37.1548	36.5903	40.6477	41.721	37.9985	39.3265	42.16	44.6789	40.2104	57.7357
Smp_019350	43.1188	32.0268	46.7712	44.6763	45.7096	37.3173	49.9526	44.6662	36.9286	40.0667
Smp_019380	27.9959	22.6619	30.931	27.0869	26.6098	22.0404	27.9366	33.0922	30.57	32.2179
Smp_019430	76.531	83.4195	73.7926	69.1651	74.3974	72.5631	79.4207	76.1375	94.5673	88.7986
Smp_019440	513.429	573.091	472.904	524.694	489.652	548.067	527.263	618.63	665.001	710.356
Smp_019460	0.0895085	0.0210072	0.0519432	0.102312	0.279718	0.185647	0.135577	0.205137	0.179679	0
Smp_019490	118.62	121.184	116.692	113.011	114.486	109.711	118.647	120.849	149.311	137.639
Smp_019620	25.2172	21.7416	27.4253	25.9972	25.4305	22.2091	26.2154	27.1477	31.3311	40.296
Smp_019630	177.401	210.478	175.128	164.823	172.061	168.993	134.991	120.389	155.624	194.392
Smp_019640	196.976	183.51	194.329	193.985	180.494	188.69	187.449	183.147	193.969	246.243
Smp_019680	31.5023	27.5755	30.0072	25.2344	27.5766	23.3408	32.2771	36.5901	41.4204	60.1826
Smp_019690	158.818	137.679	147.523	132.074	132.559	112.651	163.186	233.896	229.486	264.104
Smp_019730	326.579	222.464	413.997	370.73	383.083	280.852	440.094	446.358	324.944	267.006
Smp_019750	920.911	792.73	934.093	879.836	827.004	799.21	838.877	852.686	698.271	583.042
Smp_019760	2.05665	1.38139	2.00622	1.94507	2.39309	1.81737	2.0192	1.51326	1.21001	1.8731
Smp_019790	8.47302	7.74543	8.22884	8.68649	9.57786	8.00358	15.6833	14.9511	13.5538	18.1212
Smp_019820	55.1019	57.8678	47.3605	44.9829	59.8719	57.2559	65.0177	70.0902	86.266	92.8419
Smp_019840	38.2361	29.6949	38.3813	35.6762	43.3316	36.3435	44.5526	46.7529	45.4122	47.6874
Smp_019880	217.716	179.129	286.264	287.469	227.72	231.775	261.139	318.6	265.687	206.852
Smp_019890	39.8513	35.3117	34.9013	32.3134	33.7834	38.0298	39.3339	35.7339	41.0429	36.443
Smp_019900	52.5046	42.0612	43.5089	36.2413	44.4886	34.3391	38.365	35.5818	38.4937	48.0504
Smp_019920	60.6924	50.9225	57.3963	59.4135	54.8744	55.1681	56.6216	70.2337	68.5208	48.53
Smp_019950	28.5094	29.7604	24.5228	19.0332	24.8456	28.1778	22.7635	21.7833	42.0873	55.3186
Smp_019980	20.7666	16.1784	23.0953	19.6484	21.662	17.9139	27.0816	34.0381	23.9602	20.8842
Smp_019990	40.6171	40.1518	38.5883	36.4169	36.2253	36.4824	37.3002	43.5412	48.0809	51.1302
Smp_020040	112.754	115.692	100.155	89.9252	96.1059	93.9771	92.638	108.062	125.31	124.721
Smp_020050	119.617	111.368	125.989	117.642	115.974	110.25	107.949	105.216	115.271	119.716
Smp_020060	38.4642	33.1763	34.49	34.524	36.8281	29.9433	31.253	34.029	38.5668	37.997
Smp_020070	61.362	63.75	50.4596	41.4481	47.7905	50.8804	36.7725	31.0302	51.5965	63.1029
Smp_020080	11.0343	13.2656	15.6629	17.9763	22.9798	18.1956	21.7433	18.0588	27.9874	33.1884
Smp_020090	27.8689	23.1354	28.3996	20.2969	35.9922	30.7623	69.5646	60.1928	55.9866	41.5571
Smp_020120	94.215	79.3009	91.6581	85.648	86.0564	84.1374	128.949	149.115	148.559	116.168
Smp_020130	0.636148	0.493846	0.596566	0.459902	0.420088	0.509077	0.418209	0.348817	0.416697	0.64718
Smp_020200	38.6092	39.9276	35.8512	35.4908	41.2603	38.617	57.2223	62.5722	56.1021	56.9012
Smp_020220	290.411	284.381	349.149	336.923	314.001	300.186	291.821	319.358	299.21	285.758
Smp_020270	9.33049	8.25484	10.2675	8.78533	6.92803	9.27778	7.87514	3.39597	2.59012	5.3544
Smp_020300	72.7729	68.4325	71.4329	56.0449	66.1981	61.3186	83.4651	77.7366	67.9011	85.7341
Smp_020340	6.20731	5.51306	6.73231	6.11207	6.9138	5.99634	6.93274	6.2401	6.70634	8.52157
Smp_020370	123.338	112.5	116.779	97.0266	96.2287	92.102	91.7029	76.4017	84.6853	94.2697
Smp_020400	17.6747	16.7257	16.7144	15.0385	17.4556	14.218	19.0489	20.9179	23.6267	22.754
Smp_020450	157.869	149.725	148.961	117.794	129.309	127.181	144.251	142.834	168.72	174.731
Smp_020480	7.34357	6.13501	6.71853	6.82488	6.55427	6.14532	5.99011	4.96164	6.94889	7.82277
Smp_020540	30.0914	28.2037	29.3599	23.8261	24.4962	24.2403	21.7302	18.7274	21.3561	12.9396
Smp_020550	28.1049	23.5202	27.9153	20.2343	23.9889	21.1583	22.005	21.0815	9.56548	5.02403
Smp_020590	12.8001	9.60314	14.56	19.7181	20.8369	12.5078	19.7283	13.4239	20.2203	16.7075
Smp_020760	69.5945	62.3785	70.0663	57.3179	59.2527	54.8464	72.1978	68.8108	75.0966	73.6382
Smp_020770	0	0	0	0	0.272735	0	0	0	0	0
Smp_020800	168.623	179.932	157.061	145.22	166.897	139.903	162.752	191.812	214.762	170.481
Smp_020920	96.821	95.1791	85.5224	93.4427	85.114	78.0342	90.0897	112.81	97.108	52.1552
Smp_021040	227.899	207.991	213.412	218.58	221.571	253.324	232.28	250.641	322.227	287.849
Smp_021060	0.189871	0	0	0	0.237897	0	0.230495	0	0.217951	0
Smp_021070	0	0	0	0	0	0	0	0	0	0
Smp_021080	26.2073	28.858	24.4559	22.3994	25.3188	25.7941	26.1262	28.3651	30.3928	30.1145
Smp_021100	24.2909	20.8077	24.4593	21.0658	24.2855	22.588	40.9915	31.9006	28.3723	30.7511
Smp_021130	23.5125	25.6994	21.4503	21.0208	29.2076	23.2486	46.8518	42.8444	35.2517	38.5653
Smp_021140	2033.76	2080.88	2114.53	2342.71	1969.48	2046.15	2031.9	2121.79	2144.24	1716.21
Smp_021160	14.4391	14.2025	14.7282	12.9908	16.0477	15.0114	18.6794	17.6634	19.4787	21.1823
Smp_021170	30.5236	23.2489	35.1942	36.685	29.5078	39.7385	43.7732	30.2251	29.5629	43.005
Smp_021220	40.3232	31.1918	42.672	32.4959	35.6571	30.5536	40.2598	32.2501	40.2072	21.9849
Smp_021280	3.03773	2.9454	9.92888e-05	7.92921e-05	0.000110288	4.09531e-05	9.82895e-05	0.000215688	1.21973	4.42445e-05
Smp_021290	61.8915	70.2807	48.4579	43.1495	46.5543	52.4266	67.8462	49.0933	56.6687	80.5678
Smp_021300	30.6246	25.724	34.9923	28.9062	32.503	27.6223	49.6946	44.4217	38.8882	35.348
Smp_021330	47.0144	48.5753	49.4415	47.4462	55.6511	47.8169	61.6139	69.3884	58.1999	68.4113
Smp_021340	309.261	250.232	317.258	265.433	358.038	373.144	435.069	469.243	367.832	389.929
Smp_021370	31.7888	29.2785	30.3472	25.4491	25.6949	22.7469	24.7575	26.8328	30.2043	36.2031
Smp_021390	16.5769	12.0904	20.3341	15.7841	15.7845	18.0692	14.864	8.5467	9.21639	10.2243
Smp_021460	0.223139	0	0	0.0638003	0.0697646	0.0661381	0.0676216	0.127918	0.127998	0.600617
Smp_021540	47.6098	45.7467	34.9204	34.9463	40.2765	35.888	55.0157	60.048	53.5947	72.9231
Smp_021550	2.62481	2.3184	3.53096	2.95883	3.1613	2.75709	5.16067	4.62028	3.85924	4.01426
Smp_021590	5.56992	5.03205	5.00399	4.95485	5.36031	4.00505	4.34897	2.59046	2.99408	1.38003
Smp_021600	45.8498	40.4646	35.3232	31.2399	40.3643	34.3675	51.6214	45.0678	30.5394	29.9126
Smp_021730	903.907	856.607	910.837	867.923	881.599	821.134	895.837	964.667	798.852	740.533
Smp_021750	12.5077	11.6667	13.0527	12.2183	14.9292	13.336	17.6938	20.6022	15.644	15.243
Smp_021760	455.362	499.478	448.714	437.394	413.495	467.358	423.962	441.324	536.456	537.563
Smp_021790	0.935814	1.30914	0.917351	0.924	0.931054	1.41574	1.07871	1.34786	2.67303	3.46652
Smp_021800	15.4801	12.4943	16.4951	15.8634	15.7641	15.4351	17.7584	16.8836	17.5021	10.6407
Smp_021830	45.4057	42.3752	49.0895	51.0591	52.6451	54.1931	63.0141	74.4149	66.3405	50.5643
Smp_021910	13.8514	9.78125	18.0488	17.8367	17.102	15.9783	20.5311	20.948	13.425	12.7117
Smp_021920	517.579	481.824	380.403	318.815	375.745	439.764	409.694	221.775	158.516	172.025
Smp_021960	16.8142	16.4552	14.5754	14.6201	12.5958	13.8588	18.686	14.914	20.0745	29.5104
Smp_022020	46.9555	48.3472	45.0695	36.5681	45.5694	44.9157	63.9286	63.5497	56.5301	76.5742
Smp_022070	0.648015	1.02701	0.732532	0.56742	0.557446	0.927472	1.06041	0.559208	0.598491	0.962728
Smp_022090	225.491	220.222	221.397	205.165	243.106	206.42	280.476	289.219	235.664	196.281
Smp_022110	7.4905	6.88218	5.69505	5.54501	6.53542	4.93908	8.65424	10.8141	10.9757	12.4948
Smp_022130	41.3772	32.9001	39.3389	33.2534	34.6558	32.7952	36.3813	30.139	37.5087	32.2419
Smp_022140	58.504	62.7817	50.2389	50.1718	47.8916	52.468	59.9287	79.7904	107.706	104.285
Smp_022170	105.486	126.968	94.8066	96.278	96.1437	102.753	93.8157	84.0735	98.5549	91.289
Smp_022320	32.837	26.4375	37.4299	34.2502	34.1427	30.5098	37.8525	43.4073	31.9283	31.0322
Smp_022330	395.756	324.002	419.664	364.186	423.533	320.48	439.633	497.3	494.398	387.038
Smp_022340	283.963	239.114	217.817	179.112	230.541	188.15	200.811	170.909	118.956	148.838
Smp_022400	658.246	705.977	573.798	486.452	587.448	565.96	513.976	385.595	495.663	578.859
Smp_022430	297.245	406.186	231.935	207.7	231.987	240.016	246.187	276.846	308.112	370.06
Smp_022450	81.4061	72.4563	86.6235	73.487	72.5965	71.9926	73.2271	210.808	536.422	516.896
Smp_022470	50.8276	46.539	52.1327	53.1121	56.2959	54.7843	40.0778	39.3759	51.8218	49.9186
Smp_022500	33.8267	33.8934	33.3234	32.4276	33.2287	33.5356	33.8127	38.2027	45.3727	51.2242
Smp_022540	3.21895	2.96143	3.81022	2.62549	3.95723	2.5913	4.0694	3.29347	4.8426	6.60809
Smp_022570	17.4087	13.8882	15.6354	14.4478	16.723	12.8124	13.5654	15.0128	17.1287	18.0686
Smp_022640	1789.55	1917.84	1655.39	1746.1	1554.94	1463.28	1307.08	1487.67	1679.55	1317.72
Smp_022660	63.638	62.3887	60.04	58.9674	66.3687	57.3057	66.4337	75.1938	83.267	102.049
Smp_022700	76.2599	82.9033	88.9061	82.7202	76.8829	76.9371	73.0843	77.648	99.0325	115.905
Smp_022740	0.429575	0.260948	0.674555	0.491046	0.284294	0.598989	0.734898	0.666021	2.116	1.80242
Smp_022810	42.4593	41.579	39.0317	26.8945	36.0203	31.6419	36.7489	36.4101	45.5826	60.3951
Smp_022850	19.5354	19.1773	19.8594	19.0449	18.2456	18.3588	18.6213	19.7583	20.3451	22.5784
Smp_022870	1.67748	2.87998	2.00277	2.08269	2.57709	3.0682	3.60176	3.79113	2.74917	0.709536
Smp_022890	9.0848	7.72244	6.03733	5.89913	6.60163	6.52796	5.77032	6.71451	9.71875	12.7834
Smp_022960	83.2623	73.4105	84.1964	92.4089	85.1366	71.324	93.2038	92.1803	78.8238	77.7992
Smp_022990	207.6	230.545	199.166	179.08	170.567	185.032	195.3	184.187	176.312	214.692
Smp_023010	5.32136	5.26509	7.94296	7.72127	8.32317	5.8607	10.6017	12.755	7.85046	5.37128
Smp_023150	221.704	253.018	222.955	231.108	222.941	227.664	279.691	303.938	278.141	229.422
Smp_023160	192.363	211.122	140.764	151.46	168.148	208.201	155.109	244.011	319.873	280.614
Smp_023170	66.1306	58.8972	82.4508	82.9713	71.9187	54.3259	78.7348	84.8605	86.4158	66.2308
Smp_023230	72.94	63.4984	80.2811	72.5846	66.8382	59.0143	64.5862	69.8771	73.6911	52.6202
Smp_023250	88.3034	72.0991	66.2349	67.9556	93.8449	69.2758	108.188	122.242	110.654	126.338
Smp_023270	42.6725	39.7287	40.5077	35.4043	39.7515	31.7342	38.8201	49.4463	58.4084	80.1792
Smp_023360	35.2147	27.4588	37.4734	36.8301	35.4137	28.0027	34.4657	34.7174	29.2038	20.9423
Smp_023470	3.2418	4.86978	3.33948	2.82631	3.648	4.70749	4.27281	4.36618	4.83457	4.41745
Smp_023550	141.058	127.575	127.892	109.511	132.422	111.994	159.023	174.987	148.685	234.163
Smp_023620	27.0563	21.2336	24.1391	19.9378	21.7401	18.0443	25.3256	27.3283	22.8104	31.4454
Smp_023660	32.6822	31.5465	34.7455	36.1417	31.4594	32.0602	30.8364	33.7756	34.3629	36.0022
Smp_023700	15.5853	13.2842	17.1272	16.4266	16.3934	15.9992	18.8122	23.9054	20.15	19.7811
Smp_023710	0.332417	0.445866	0.330731	0.217217	0.356293	0.225189	0.115119	0.217757	0.381352	0.830849
Smp_023840	1571.4	1168.61	2052.41	2036.54	2219.61	2249.5	2242.2	2581.99	2361.87	1360.72
Smp_023930	12.843	8.87346	12.6833	12.4566	12.9155	11.7241	20.7013	16.9143	15.525	13.6501
Smp_023940	30.8067	23.6649	34.2043	31.6841	28.9765	31.0806	39.4816	25.9234	25.759	26.4098
Smp_024000	30.2876	27.6905	29.1334	30.7081	26.5028	24.0826	27.8755	27.2242	27.148	33.7825
Smp_024010	2.75553	3.38594	1.72335	3.15984	5.5789	3.2722	4.89015	1.94914	2.92002	1.99692
Smp_024030	0.0474343	0.0154296	0.0183508	0.018071	0.0197628	0.0374765	0.0191581	0	0.0215489	0
Smp_024110	2802.73	2354.06	2974.8	2667.25	2912.99	2541.73	2831.23	2881.17	2330.61	2113.02
Smp_024120	329.083	216.755	375.997	381.436	362.418	338.687	351.77	379.832	280.402	228.909
Smp_024140	1315.76	1292.36	1263.52	1267.93	1101.53	1093.14	1021.72	1053.55	1114.88	1338.7
Smp_024150	251.535	239.342	253.409	231.612	248.177	226.665	241.045	253.501	264.916	238.454
Smp_024180	1142.21	1103.43	1400.38	1480.01	1454.08	1584.55	1504.33	1398.84	623.829	442.742
Smp_024240	12.0846	11.4365	12.3258	11.2697	12.9674	13.1801	18.3654	15.845	16.2331	20.8049
Smp_024360	40.3289	38.3484	39.9546	40.4945	41.3011	35.9913	49.3722	55.9189	43.1373	44.5434
Smp_024370	213.008	200.244	183.104	157.969	175.462	167.053	160.554	144.646	138.014	198.38
Smp_024380	36.2295	37.3619	35.5137	36.2828	33.6163	33.5729	32.6464	34.2834	33.3247	32.8291
Smp_024390	424.205	527.771	456.49	508.96	382.27	387.429	357.76	319.388	273.491	224.717
Smp_024490	114.29	108.801	118.83	99.7652	133.971	118.879	152.372	254.714	267.161	296.729
Smp_024500	30.288	29.5943	34.4357	31.8444	33.3899	31.8152	26.4558	26.7639	32.793	41.1188
Smp_024520	51.9701	39.1066	58.4227	55.159	57.5809	47.886	63.9506	58.5788	59.4346	53.6842
Smp_024580	49.3015	43.0564	50.9874	51.4707	49.9569	41.7799	45.485	44.5687	40.8783	45.5749
Smp_024590	381.514	313.61	495.1	481.647	448.661	410.97	474.297	573.982	530.052	389.246
Smp_024660	8.6348	7.26371	7.76016	6.24794	6.58757	6.56172	8.66193	7.51638	5.98129	13.017
Smp_024800	14.4218	9.88916	11.9192	9.75529	8.82691	6.6233	10.0204	14.8426	15.9811	13.6035
Smp_024820	67.8117	69.1376	58.7965	48.8924	55.2764	49.6438	47.3039	38.7759	38.2139	34.7356
Smp_024850	1304.69	1126.44	1469.41	1597.48	1296.4	1214.48	1260.05	1308.16	1230.9	801.338
Smp_024860	7.12507	6.37394	3.9074	5.83898	6.59532	8.24793	7.88888	10.6135	15.5118	17.1397
Smp_024870	283.447	184.811	269.458	177.61	176.39	172.3	168.216	105.327	217.061	143.052
Smp_024880	62.5389	49.3393	75.6084	72.0591	68.6905	56.4111	76.7731	69.6875	62.2878	45.0529
Smp_024900	51.115	47.7606	51.7439	46.861	59.6478	48.5556	94.8427	82.7262	60.3544	62.9183
Smp_024930	4.95649	5.89212	5.9552	6.26924	7.3973	5.10736	8.37086	11.3175	8.03501	6.21019
Smp_024970	17.9665	17.7527	15.2715	13.8713	15.6632	15.6252	22.2697	22.8343	19.6328	23.7498
Smp_025010	246.405	214.54	263.938	246.353	229.27	214.216	246.977	222.819	224.531	195.756
Smp_025020	18.795	23.1244	16.3832	16.8185	15.994	19.0982	14.9233	14.4019	19.3722	30.3718
Smp_025030	65.3308	66.3401	51.5125	39.6959	44.5199	51.2032	46.5193	50.7408	90.3583	98.6846
Smp_025100	24.65	32.2184	22.0617	21.5629	22.7916	23.595	28.5655	28.3342	31.1025	37.8744
Smp_025130	29.1997	35.6492	20.6685	20.8104	23.5983	21.4264	30.8424	36.1085	33.5753	41.0098
Smp_025150	245.098	217.793	238.978	221.778	233.187	218.113	200.153	176.685	152.663	120.774
Smp_025160	253.75	214.081	246.269	210.715	243.573	194.351	263.358	289.164	232.282	274.967
Smp_025260	52.3332	42.1983	47.4175	48.9465	57.2014	45.6271	60.9246	55.1598	39.9464	41.6409
Smp_025340	64.2996	52.4949	78.5083	69.5613	68.6589	61.2846	71.7615	70.8349	66.7748	53.8539
Smp_025360	48.5052	38.0301	45.202	37.685	40.6125	33.8718	46.7046	40.2652	31.0463	39.005
Smp_025370	697.882	762.57	777.891	620.964	586.47	575.126	603.581	519.256	689.584	807.354
Smp_025380	70.1504	48.3168	67.5645	55.3076	52.0169	51.1923	41.3545	32.8268	33.9774	39.6866
Smp_025510	228.174	230.328	232.546	195.204	208.732	202.476	253.269	302.077	284.254	307.322
Smp_025550	30.5962	26.9697	29.572	27.9478	26.4758	20.2642	26.8477	32.8138	28.4476	31.6821
Smp_025560	61.815	55.1258	56.1945	59.5764	57.9598	45.3249	62.7709	63.5285	75.5863	87.786
Smp_025570	97.5399	103.436	93.5211	89.5596	88.3412	92.3741	82.4726	90.3728	112.062	123.908
Smp_025620	13.8708	18.3163	11.4779	10.4886	13.7075	15.3293	11.9311	12.0022	17.0417	31.3136
Smp_025670	29.2899	29.0283	24.8855	22.5412	27.4766	25.7814	35.3721	41.1385	41.5462	48.7977
Smp_025680	190.367	178.512	184.689	169.814	166.33	153.742	169.733	198.937	212.483	203.307
Smp_025700	4.3957	3.85198	4.31497	4.72469	4.42898	3.1091	5.03177	4.3947	5.2915	7.08732
Smp_025740	132.531	131.003	113.346	100.753	112.799	112.921	91.7087	81.6396	86.283	112.251
Smp_025750	14.7056	13.5181	13.1831	11.6834	14.9908	12.8821	22.6271	24.2372	19.3476	21.9117
Smp_025830	198.71	237.257	239.657	267.608	211.918	207.645	148.802	130.262	104.097	77.145
Smp_025860	96.188	79.4947	101.051	106.873	106.955	103.86	113.124	146.203	167.703	150.481
Smp_025890	3.8649	3.61383	3.57256	3.5091	3.61083	4.58888	7.19331	7.28714	8.33699	5.22184
Smp_026030	2.85211	3.1715	3.25108	3.62846	3.6286	3.05818	2.50959	1.86741	1.53841	1.6679
Smp_026090	3.31155	3.31639	3.10136	2.66265	2.84344	2.47723	3.25154	3.70486	4.80251	4.51305
Smp_026160	114.407	120.023	90.8275	83.7996	109.17	91.815	114.159	125.652	119.338	128.812
Smp_026190	21.821	25.3399	23.0123	24.0999	19.5843	25.746	18.7238	16.7867	20.2456	18.6786
Smp_026200	0	0	0	0	0	0	0	0	0	0
Smp_026230	284.775	332.504	225.732	237.552	278.163	362.225	251.208	317.563	375.021	642.197
Smp_026250	73.9793	80.57	73.16	67.5536	74.6873	66.1037	89.0612	88.7945	81.2775	101.396
Smp_026260	155.742	145.544	132.699	119.361	134.559	123.325	129.196	144.375	185.252	191.471
Smp_026270	55.2811	56.618	45.9522	35.779	41.332	42.5261	50.2102	59.4292	67.0065	94.2031
Smp_026280	26.4976	28.405	25.6959	22.212	26.0044	25.0518	26.1241	32.9789	54.3998	53.8942
Smp_026300	10.7763	11.7492	10.0064	9.85512	9.78409	10.3135	8.8648	10.0424	12.9018	13.8183
Smp_026320	19.4743	20.7578	18.5012	18.0748	16.4881	18.0917	21.3298	17.6082	20.387	27.817
Smp_026340	43.54	51.3878	40.0823	42.9006	36.1543	42.1442	35.0458	35.9444	39.2381	50.2053
Smp_026390	13.4265	12.1633	11.4905	11.4662	13.78	12.8484	17.5679	19.3377	18.8175	19.722
Smp_026400	0	0	0.10475	0	0	0	0	0	0	0
Smp_026420	97.3591	77.5584	93.8934	88.8419	90.2632	84.4923	99.8225	93.2965	103.754	94.6664
Smp_026440	0	0	0	0	0	0	0	0	0	0
Smp_026510	13.2262	14.7912	12.4137	12.9688	12.9532	13.6598	19.9425	20.3367	17.487	22.5814
Smp_026540	16.1371	15.1869	15.6076	15.1287	14.48	14.9086	17.7062	17.6177	21.2798	21.4614
Smp_026560	1781.78	1990.84	1663.04	1433.79	1482.53	1518.59	1421.08	1251.47	1254.95	1393.93
Smp_026630	16.5083	14.3466	19.8992	18.701	16.7034	16.4314	17.4136	16.8045	15.7082	11.3104
Smp_026700	9.16533	8.56758	11.5634	12.1653	10.5628	13.4626	13.0883	13.977	12.617	12.7104
Smp_026770	334.447	319.214	249.156	255.367	237.752	210.937	244.584	289.196	307.475	341.987
Smp_026790	0.165021	0	0.191635	1.1345	0.826762	0.195869	0.400549	0	0.189407	0.444188
Smp_026820	11.151	12.1141	13.0948	8.67648	10.2982	12.453	10.689	14.7197	15.4711	20.766
Smp_026830	66.2173	59.1519	57.8483	53.1847	51.902	51.6573	51.5618	50.4169	77.8145	67.1476
Smp_026880	0	0	0	0	0	0	0	0	0	0
Smp_026910	268.831	234.189	265.039	222.539	230.809	179.855	199.028	201.094	170.688	190.641
Smp_026920	0.860029	0.854823	0.775019	0.589707	0.632277	0.63548	0.514871	0.602784	0.92845	1.1166
Smp_026930	41.7173	29.0379	43.011	36.7415	26.8045	23.2462	29.1288	35.7611	35.1884	22.3031
Smp_027000	104.664	94.5098	99.8841	90.1712	106.507	84.5674	127.394	159.959	186.098	203.29
Smp_027010	47.9445	34.4895	59.0318	51.4419	51.0731	44.7973	60.5256	61.5637	54.5388	49.2499
Smp_027040	26.1609	25.6696	22.3085	20.8516	22.5146	21.1973	23.3724	22.8297	27.0107	35.7443
Smp_027080	82.4222	80.8827	83.0154	85.9108	81.3064	77.8865	86.1697	86.8345	96.2674	79.7338
Smp_027210	5.99952	5.2312	7.13036	7.76216	5.0031	6.52129	5.19554	3.11255	2.04863	2.40308
Smp_027220	204.52	183.945	205.809	228.864	201.999	190.035	227.587	256.848	233.031	184.956
Smp_027240	132.427	104.461	173.319	181.116	159.31	150.888	186.112	178.025	150.687	87.6831
Smp_027250	293.751	316.17	248.157	263.193	275.632	315.498	271.835	311.488	403.914	317.067
Smp_027300	34.4611	28.3651	30.0807	27.4155	35.871	31.8719	59.7981	59.3098	36.5661	40.7215
Smp_027340	125.591	90.066	138.702	120.511	163.166	135.417	275.306	299.09	229.923	158.178
Smp_027370	24.8191	21.8363	24.1408	22.4106	23.0198	21.2216	24.9009	26.8312	26.5316	25.3161
Smp_027390	37.989	35.8879	39.6563	36.8195	35.5095	37.4414	38.6576	33.6052	38.2682	45.6619
Smp_027400	9.99341	8.03024	8.74163	7.43988	9.86794	7.31617	16.541	13.7614	9.27213	11.8746
Smp_027430	34.1901	31.828	34.1597	29.8642	26.2914	29.0478	22.5754	14.1865	11.5387	9.63733
Smp_027450	16.0077	13.1961	17.4279	15.2245	17.2479	13.4447	23.7158	19.2597	18.8429	20.6976
Smp_027480	79.0902	84.3746	72.1586	69.3143	72.8784	74.9379	69.0318	70.4388	77.1129	77.9876
Smp_027500	7.70746	9.98759	7.86874	6.88266	8.97773	8.33311	8.0173	6.17482	9.59053	8.73388
Smp_027550	198.727	172.814	175.012	162.318	179.531	151.213	227.006	285.18	225.709	288.469
Smp_027580	0	0	0	0	0	0	0	0	0	0
Smp_027610	55.3821	38.8086	72.7954	75.7103	64.1622	51.2417	68.1142	70.2934	46.1399	25.697
Smp_027850	13.543	15.3549	13.5853	13.7302	16.6858	14.9682	19.6004	18.4756	19.7937	24.4519
Smp_027870	21.2785	19.3283	20.0759	20.0376	18.2242	16.8104	24.135	23.5568	19.3438	24.4483
Smp_027880	55.5207	77.273	56.4661	57.0608	53.2231	60.7177	49.6857	53.9428	70.4988	94.5383
Smp_027910	138.091	127.116	137.808	139.509	136.876	129.131	129.044	125.135	131.25	138.588
Smp_027920	320.339	252.15	261.473	314.802	360.756	327.33	302.785	316.907	270.447	177.099
Smp_027940	0.045616	0.385456	0.158844	0	0.0570395	0	0.221155	0	0.0523306	0.122783
Smp_027970	32.8172	32.2773	28.746	27.1554	37.1071	32.0209	49.581	46.9856	49.2617	58.9054
Smp_027990	0.112439	0.0844386	0.0521972	0.0770941	0.112418	0.133241	0.108981	0.0515255	0.103176	0.332913
Smp_028030	31.1949	28.8968	28.0894	25.5435	25.6631	28.4982	27.5034	28.3795	37.3942	62.7185
Smp_028050	7.40068	7.40353	7.70287	8.82303	8.64249	9.11596	8.07527	5.42485	4.66652	5.02675
Smp_028060	40.1327	49.1813	39.1568	38.9393	36.5893	43.7952	37.9855	38.7212	49.2599	53.443
Smp_028070	37.3455	36.4677	32.8133	28.1509	33.3417	32.5595	48.3467	49.9642	52.603	55.9573
Smp_028080	60.9242	58.5769	65.3342	58.0847	62.676	54.6778	58.6223	65.3087	75.8366	82.5459
Smp_028100	308.852	319.411	313.041	293.193	307.022	297.635	297.087	308.262	301.809	339.041
Smp_028120	60.265	48.0071	62.228	61.2438	58.9561	57.4477	61.106	58.984	57.4733	59.917
Smp_028130	1.06517	1.44507	1.51156	1.08401	1.62955	2.38694	1.1485	1.08666	0.814892	0
Smp_028140	20.0794	18.0408	17.7366	14.5126	15.667	16.1573	23.1055	21.3216	24.2245	33.1197
Smp_028170	1336.02	1190.71	1285.56	1010.02	1161.14	983.474	1080.11	988.122	1131.5	1262.1
Smp_028190	4.69563	4.91623	4.44804	4.37955	4.81305	4.96654	5.77927	13.4585	15.7377	11.1207
Smp_028200	65.0315	60.5598	53.3549	48.4844	61.5936	51.325	58.8479	74.8508	90.2171	122.004
Smp_028210	10.2873	14.0851	10.3627	9.42792	10.8691	14.5248	11.0108	23.812	33.24	51.1618
Smp_028330	13.6643	13.5252	13.3404	11.9316	11.8102	13.6145	12.0613	14.0396	16.7259	16.1211
Smp_028340	19.9977	15.1009	20.0869	21.1338	18.1749	16.1242	23.4219	31.7475	26.4189	19.8769
Smp_028360	20.1029	14.0261	20.1765	18.0374	21.2514	17.8424	21.945	24.3854	22.0436	23.3183
Smp_028410	11.7622	7.89217	17.4532	15.7882	14.9971	13.5025	14.9209	17.6821	13.5219	9.29607
Smp_028430	6.17873	4.39068	7.7659	8.42991	7.59678	7.20246	8.19132	8.4901	7.36202	8.45337
Smp_028440	95.2287	94.9803	98.144	94.0546	95.0532	81.7879	91.0455	123.063	118.253	102.924
Smp_028490	35.7499	26.5934	38.1704	38.2061	41.9597	34.455	35.4958	33.1546	42.1988	32.4718
Smp_028500	206.792	183.804	220.133	184.162	198.701	182.681	200.95	208.378	225.695	235.656
Smp_028650	26.7765	22.521	22.076	20.1363	23.2407	20.6908	34.5516	29.1456	31.6749	39.8175
Smp_028670	239.187	198.376	235.928	197.413	231.281	205.59	218.94	163.057	159.97	186.547
Smp_028690	22.4765	18.8324	22.7714	19.0387	23.5592	19.5222	26.5928	26.7377	17.9614	23.5107
Smp_028730	45.4211	43.6528	50.81	50.1131	50.5031	46.3938	62.2546	70.183	62.1881	56.9439
Smp_028800	0.340057	0.263478	0.494885	0.38242	0.478944	0.633223	0.595094	1.01411	0.705801	0.93711
Smp_028850	25.6683	18.8874	20.3828	18.4212	18.1749	16.1852	31.5581	23.3213	35.7266	58.6693
Smp_028860	1.68482	1.78103	1.22305	2.17348	1.31975	5.50193	4.09151	1.21036	1.45063	4.81853
Smp_028870	247.868	235.813	407.633	536.909	586.495	417.429	998.118	792.851	616.127	263.623
Smp_028930	47.6237	36.4723	46.7978	42.2089	39.944	38.7858	44.3251	45.5787	46.1852	31.6607
Smp_028940	10.1623	8.45861	9.91454	9.04927	8.79188	8.31871	8.30708	10.0678	11.2217	9.55768
Smp_028980	54.8511	45.2476	62.4813	55.8518	50.2496	42.9924	56.282	59.5492	54.4903	48.9755
Smp_028990	166.94	135.289	142.648	116.831	148.447	127.381	154.439	173.39	180.292	147.503
Smp_029040	74.6018	53.0643	91.1345	81.4561	89.1753	70.7276	128.639	133.697	93.441	71.3131
Smp_029060	137.068	99.6428	153.622	146.364	152.268	127.484	148.569	142.79	124.278	91.4665
Smp_029070	75.8262	80.1032	71.2597	58.8644	76.1999	68.7502	94.8437	60.701	106.252	66.1568
Smp_029100	38.586	27.8157	45.5189	47.3954	42.76	37.7623	48.9191	56.9373	43.8096	29.2686
Smp_029160	143.795	118.892	134.727	102.52	112.861	108.076	135.445	134.727	157.136	150.551
Smp_029210	63.4185	57.0716	63.7655	56.1785	58.9187	50.147	61.919	63.566	67.2769	65.8796
Smp_029240	392.839	437.186	338.255	330.73	351.535	353.587	309.738	374.856	415.832	475.194
Smp_029360	40.5148	36.5649	52.3572	51.9728	59.9831	55.669	58.8068	55.1275	61.0792	65.7881
Smp_029370	27.6476	21.4881	28.6789	28.1145	29.6239	23.9825	33.8849	32.453	32.5493	28.2336
Smp_029390	324.36	293.34	385.52	346.543	370.092	298.759	418.333	376.836	336.546	275.385
Smp_029400	0.583475	0	0.441477	0.145127	0.47598	0.329246	0.615006	0.145477	0.290894	2.40679
Smp_029470	3.75994	3.05259	4.993	4.12779	5.7215	4.97768	6.59941	6.31862	3.028	5.3219
Smp_029500	244.085	191.803	303.223	288.092	250.139	192.83	264.874	208.479	139.16	100.623
Smp_029670	52.4162	52.8012	38.1996	27.1432	33.371	32.1601	35.0375	41.0126	77.4093	78.7461
Smp_029700	10.2092	8.71449	9.58442	9.95694	10.6179	10.5345	12.49	13.7082	11.9594	12.0953
Smp_029740	40.2497	47.2836	38.2071	38.6964	35.8676	40.2139	36.8184	41.333	40.6732	37.5227
Smp_029750	313.987	277.895	304.019	344.715	289.897	282.95	341.049	382.312	373.796	303.056
Smp_029800	18.0262	17.7221	13.9671	12.0844	14.034	14.7792	15.9367	23.7743	35.9232	31.0918
Smp_029820	577.95	446.429	813.047	861.58	612.422	475.608	767.077	748.485	541.301	257.662
Smp_029850	9.42492	7.54735	8.69179	7.24732	8.91151	7.69878	10.7281	9.87619	11.3859	10.3942
Smp_029890	335.574	258.842	364.603	356.745	373.961	347.207	360.525	356.88	280.312	234.92
Smp_029900	98.6949	78.7764	96.5849	99.6097	95.2485	102.922	103.136	127.854	123.629	99.7834
Smp_029940	59.9893	52.5207	56.1594	47.4757	55.5503	47.9826	68.3923	58.2975	51.6443	59.3362
Smp_029970	0.114269	6.50847	0	0.0870995	0.190494	1.17392	0.138489	2.48854	0.0873903	0.153788
Smp_029990	23.2169	19.9944	23.2094	22.0195	20.7001	24.064	25.1978	21.8004	26.8532	53.4133
Smp_030000	204.33	154.238	324.189	314.556	268.162	270.804	262.341	385.716	428.848	347.886
Smp_030010	19.7201	17.323	18.5039	15.2424	15.8144	15.0359	16.2335	16.3512	28.3477	23.3181
Smp_030020	55.2231	47.9611	46.47	41.2246	50.1105	38.9615	53.7362	56.7257	64.4635	75.5558
Smp_030030	60.86	59.3092	113.424	112.666	92.1827	87.3987	134.908	120.228	87.459	60.3285
Smp_030110	5.0829	5.76295	4.56987	4.19351	4.60841	6.0027	6.1589	5.68057	5.17348	7.37065
Smp_030150	131.62	138.489	115.794	94.2627	101.023	103.896	110.416	102.556	134.605	134.805
Smp_030180	10.8182	11.7274	11.633	11.9348	11.7964	12.5486	11.841	14.8421	12.6974	11.3772
Smp_030220	178.331	172.424	163.907	152.144	182.746	179.214	179.984	244.17	301.617	259.312
Smp_030250	81.0511	60.8305	67.6933	59.7594	92.2662	78.0338	111.456	126.474	114.964	97.3022
Smp_030260	35.4303	30.2871	40.9617	37.5595	36.6305	30.1452	32.341	39.0109	39.5247	32.9141
Smp_030280	43.2021	41.892	44.2488	45.3881	46.5207	51.8785	58.8543	57.5362	55.0903	40.1897
Smp_030290	422.172	424.409	449.377	450.884	412.083	463.209	414.948	454.342	481.164	546.432
Smp_030320	27.5811	22.1826	28.7409	24.7319	27.1828	22.6283	25.2177	21.0107	20.4164	25.0329
Smp_030330	276.424	424.224	244.982	264.36	254.482	299.239	220.826	249.738	313.921	408.225
Smp_030350	0.144631	0.203715	0.251844	0.0827296	0.452295	0.343006	0.438378	0.912276	0.165939	1.26523
Smp_030370	740.133	719.18	825.073	926.858	916.235	819.448	898.269	1046.99	1208.15	917.026
Smp_030400	99.3747	99.2872	95.0646	79.2333	97.4738	91.5666	91.262	93.9486	104.607	124.841
Smp_030440	30.842	20.9605	30.8735	30.8691	32.4024	37.6212	26.9438	23.1387	26.1086	19.4205
Smp_030500	230.649	202.504	249.814	219.814	238.063	213.123	312.877	348.259	241.49	214.321
Smp_030690	950.983	1198.56	985.224	1039.13	865.815	917.985	775.867	763.745	787.395	637.191
Smp_030710	55.2363	51.2732	49.2057	44.0181	65.9194	57.0795	80.3569	74.9732	64.6342	54.0984
Smp_030730	4211.87	3339.38	4051.74	3751.19	4364.83	3929.78	4958.71	7386.25	5626.11	3993.24
Smp_030760	17.5463	16.1212	22.2885	19.1904	18.5197	16.6699	26.1077	22.2666	20.1839	23.2708
Smp_030780	32.2906	29.5073	36.318	31.7334	30.1444	26.2672	31.0676	30.3037	30.7715	41.1008
Smp_030830	421.214	380.26	411.421	392.601	404.555	367.366	428.136	527.812	482.145	495.796
Smp_030860	24.2646	26.0075	25.015	23.9885	24.3079	24.6675	29.278	27.6936	24.9277	34.4516
Smp_030870	3.13291	2.3034	3.38173	3.10464	3.17627	2.98568	3.62327	3.32581	3.98305	3.70036
Smp_030910	3.61588	4.61932	2.8551	3.14766	3.44099	3.77599	4.73834	5.31417	2.98789	2.72519
Smp_030920	423.077	343.187	504.932	518.727	470.276	409.506	463.123	505.753	417.548	335.1
Smp_030930	7.12693	6.72314	7.86043	7.05085	7.2807	7.37258	6.56413	7.65351	7.85414	9.01265
Smp_031000	44.6083	44.4461	37.7779	30.5827	35.028	32.4244	39.9385	45.7448	50.1153	71.9187
Smp_031010	10.1551	9.46786	8.35601	7.84103	9.88724	8.51052	11.7593	11.3358	12.233	14.4452
Smp_031020	2.76481	2.91387	2.55439	2.83946	2.75206	3.14418	2.87272	2.9759	6.08495	9.41639
Smp_031040	66.7336	58.0655	60.5274	61.5224	67.1894	55.3085	64.0569	72.1449	67.3344	70.5157
Smp_031050	172.355	185.273	172.153	151.675	161.313	156.667	163.58	162.831	236.167	301.355
Smp_031070	30.3929	29.0952	29.8288	25.6314	28.4694	23.3578	28.3839	33.6978	39.2134	52.1355
Smp_031100	92.7025	101.985	80.6799	62.6864	82.4756	77.1829	81.6865	92.1841	120.413	168.252
Smp_031180	14.3085	10.3665	13.5922	9.09078	8.05646	11.009	8.21394	4.79642	4.7978	13.3939
Smp_031190	42.4978	38.7583	37.8744	37.5169	43.8557	45.1591	41.0301	31.1532	24.6443	34.9265
Smp_031220	2.75947	2.7331	1.39774	1.48327	1.5783	1.81519	1.72836	0.776989	2.05203	1.29038
Smp_031270	6.26029	4.7445	6.00897	5.50481	5.9521	6.72565	7.63758	7.42907	7.90311	6.26553
Smp_031300	32.985	27.0755	36.0352	32.3855	32.4148	30.5397	36.4332	33.8659	34.1062	45.1316
Smp_031310	88.7434	64.4159	101.843	105.283	94.9385	82.9365	108.497	109.503	91.783	74.0503
Smp_031360	73.6466	67.721	74.2227	67.9517	72.0281	61.5969	78.6009	104.667	97.438	102.648
Smp_031390	0.896133	1.47288	1.30055	1.53881	0.280397	0.7973	4.48364	17.2254	19.0241	13.4174
Smp_031560	0.757462	0.211404	0.332644	0.538188	0.358255	0.291152	0.520932	0.422248	0.187863	0.192863
Smp_031570	1883.94	2362.84	1717.8	1860.97	1622.76	1835.44	1469.27	1639.38	1835.29	1708.71
Smp_031590	102.826	108.811	83.2039	83.2535	89.5778	92.8641	92.9418	78.5138	108.009	110.59
Smp_031680	1.16263	1.1988	0.906953	0.893169	0.762358	0.655061	0.900687	0.851733	0.612154	0.56432
Smp_031690	59.0957	62.5364	56.9004	48.855	52.284	46.9947	45.996	40.5153	43.8841	52.0676
Smp_031710	209.883	202.122	215.158	213.734	207.436	202.689	202.293	161.106	161.574	140.046
Smp_031720	414.646	372.068	424.281	397.088	388.036	364.068	400.809	450.082	427.576	316.259
Smp_031730	286.62	270.246	274.681	280.422	248.317	237.117	233.698	219.572	224.025	195.712
Smp_031770	1677.48	1550.73	1401.16	1235.52	1515.8	1307.65	1401.66	1016.58	527.041	424.16
Smp_031880	334.4	306.171	309.159	255.715	277.447	277.639	290.277	237.204	245.614	285.427
Smp_031920	83.6965	70.4912	81.7861	70.6556	74.8142	55.6834	69.152	70.4545	80.6993	99.5705
Smp_031950	38.2698	34.3133	42.586	40.272	42.9224	40.3052	47.5154	47.8755	48.8157	42.9153
Smp_031990	12.3794	9.37497	13.3146	11.8243	12.4493	9.74918	10.5011	11.6963	10.6662	9.81125
Smp_032000	11.3837	10.211	14.1465	12.2906	10.9531	8.82914	10.4119	10.7689	8.68992	9.85298
Smp_032060	426.036	376.66	486.966	500.713	434.481	456.071	478.786	487.035	434.161	368.944
Smp_032120	31.3624	34.0828	31.2075	31.2876	31.7981	32.1151	30.6876	38.218	45.0873	52.2525
Smp_032150	103.946	101.536	112.969	98.4458	117.842	115.525	198.283	215.981	200.671	156.36
Smp_032180	1260.96	1078.45	1461.51	1463.38	1320.81	1273.03	1265.64	1436.15	1291.66	1114.59
Smp_032230	8.18938	6.25498	10.2389	11.6281	14.8414	6.71993	10.1629	10.8044	9.40775	7.74846
Smp_032240	77.1141	61.9095	74.6199	69.7356	70.4232	64.4599	72.502	72.8058	84.9544	80.7634
Smp_032250	78.2553	66.0785	81.4075	73.5915	85.7819	70.8615	97.1197	102.546	86.1272	96.0089
Smp_032260	97.7683	99.2312	104.241	112.036	96.8633	89.2035	87.925	91.5037	96.7028	77.8707
Smp_032280	29.9972	26.6979	28.8699	25.5241	19.6302	27.9906	30.9174	22.8385	23.3606	26.5852
Smp_032310	365.865	298.627	444.696	428.922	422.927	371.09	487.935	496.921	430.606	417.119
Smp_032320	77.7515	65.6492	74.4995	66.3812	81.0365	63.4851	90.2333	106.879	89.0888	96.9433
Smp_032370	0	0.0858367	0.212227	0.313799	0.343097	0.216813	0.332522	0	0.104878	0
Smp_032420	76.7812	63.3628	84.9653	85.1251	80.963	69.0918	86.1798	92.7365	70.5437	58.5526
Smp_032480	31.8376	35.0852	28.1137	28.0535	34.1749	33.7463	57.0539	50.2074	39.5761	61.9708
Smp_032490	2.45884	2.38339	2.68303	3.32138	3.34848	3.4917	2.39613	2.25045	2.0386	2.49088
Smp_032500	5.50336	3.62511	5.62319	7.43798	6.13165	3.9242	8.3335	7.67564	2.4903	1.73349
Smp_032510	114.191	103.153	118.653	120.37	113.706	88.7202	130.809	152.177	107.348	108.311
Smp_032520	361.042	295.185	412.601	359.16	386.726	352.088	414.222	368.846	322.317	404.186
Smp_032580	428.342	436.362	411.758	416.582	390.29	410.939	357.908	387.799	479.187	424.953
Smp_032640	31.6342	31.8358	26.4128	21.8263	23.8175	35.1311	24.5278	36.1701	51.6311	65.6225
Smp_032670	0	0	0	0	0	0	0	0.0309881	0.150213	1.56487
Smp_032720	1.36287	1.09128	1.53526	1.74102	1.77873	1.82899	1.8457	1.79132	1.65528	1.80722
Smp_032760	130.657	117.589	151.742	169.188	124.125	125.14	129.664	135.986	119.928	78.9879
Smp_032770	46.0057	45.8152	44.0207	42.9377	49.1465	44.3155	53.2198	60.0822	55.0998	60.369
Smp_032780	15.8939	12.5015	18.1602	18.9211	16.7507	14.4235	15.9745	17.6448	15.2646	9.53518
Smp_032790	13.3751	12.9201	14.3311	13.4108	13.6802	14.485	15.204	14.5207	15.6147	14.242
Smp_032800	36.9188	33.2631	41.639	39.9696	39.3929	36.1379	41.3908	40.5564	42.592	39.2454
Smp_032810	33.891	33.1852	34.4638	35.1887	31.274	33.9603	31.6947	32.576	34.1741	32.5985
Smp_032820	96.1943	78.0743	105.646	90.3075	108.507	89.956	120.491	123.78	100.74	98.5069
Smp_032920	17.3808	15.1768	17.3354	18.0796	16.8033	16.9856	20.3022	22.3284	21.5549	23.2457
Smp_032930	57.5912	53.1629	55.3472	51.1135	55.2902	48.4088	51.6419	58.8118	67.3144	86.3431
Smp_032950	52.1025	39.6707	55.002	55.1288	52.5815	54.0848	72.8732	171.554	312.499	171.662
Smp_032970	1.17495	0	0.455198	1.82568	0.492069	2.37266	1.50461	5.00077	3.21896	0
Smp_032980	0	0	0	0	0	0	0	0	0	0
Smp_032990	2.53015	0	0	0	0	1.7194	0	6.24676	3.3216	2.9189
Smp_033000	25.7116	16.002	16.2593	21.7406	18.524	29.2329	29.4331	77.5652	52.9929	38.1682
Smp_033010	0.715751	0.956175	0.894597	0.991055	0.9118	0.913471	0.650422	1.26165	2.11566	1.0559
Smp_033020	110.278	77.8292	109.141	106.461	126.276	114.704	141.851	173.076	145.328	109.468
Smp_033040	128.741	124.984	130.937	108.396	133.525	113.135	137.589	137.659	81.3836	82.9865
Smp_033050	69.27	71.8507	61.3305	53.1253	68.5139	59.896	106.995	103.368	99.1765	105.966
Smp_033110	4.74698	3.67641	3.62044	3.23591	4.32287	4.25949	5.71071	5.86647	5.44507	5.27061
Smp_033140	52.668	49.529	50.6239	49.8921	48.8861	53.2608	39.6552	63.1357	104.473	95.9911
Smp_033210	35.8248	28.2699	46.78	49.6092	51.7064	47.1177	63.9251	61.9986	48.5171	25.2932
Smp_033250	2125.64	2444.26	1827.86	2058.46	1557.13	1745.91	1079.01	423.919	200.565	45.2538
Smp_033260	103.861	100.9	88.5664	91.4427	94.4628	85.153	150.044	190.098	182.706	199.276
Smp_033330	169.82	216.661	137.342	131.398	153.664	212.697	139.045	144.965	229.2	329.15
Smp_033350	47.5233	48.3543	53.0683	53.4523	49.4848	45.2684	42.944	42.3938	41.3084	41.2682
Smp_033380	0.0227235	0	0.0263725	0	0.0142002	0.0673209	0.0275318	0	0.0260644	0
Smp_033400	590.898	438.743	679.196	745.578	647.585	567.468	766.481	945.84	732.431	473.595
Smp_033530	221.639	176.246	284.258	263.958	252.483	225.833	249.406	233.614	196.466	177.552
Smp_033540	281.089	216.5	303.127	282.787	289.932	241.541	285.576	284.313	249.709	221.864
Smp_033590	5.7368	6.05539	5.14203	5.21742	5.11678	5.69736	6.82034	6.34145	5.94704	11.3093
Smp_033600	60.6925	55.0402	57.874	56.3592	62.6499	49.4556	61.337	65.0381	67.6114	73.0464
Smp_033610	13.2102	13.9556	11.5351	11.0612	12.869	13.8575	14.0148	16.5894	18.1312	16.0122
Smp_033620	237.327	212.627	260.205	258.777	232.043	227.371	200.058	195.897	221.906	176.968
Smp_033660	27.7837	25.1739	28.27	25.515	24.8302	20.4523	22.5353	25.7213	28.6805	29.6731
Smp_033670	573.652	552.281	609.178	552.154	551.617	528.244	561.122	591.415	541.753	438.72
Smp_033680	52.0638	54.1657	48.0262	50.299	55.3216	54.8721	52.9411	56.7565	72.6956	77.0901
Smp_033700	13.3431	10.0261	12.7054	11.96	9.56227	10.5774	7.40494	6.57076	5.82254	6.71557
Smp_033710	212.013	228.741	187.764	183.948	200.983	182.579	211.21	262.287	232.636	261.465
Smp_033760	81.1025	62.8199	87.0968	82.4093	80.5992	63.6071	72.8979	80.8638	60.7608	64.3207
Smp_033770	40.9626	40.9188	36.0567	33.7653	39.0714	36.5625	41.9981	34.4581	44.3033	48.3637
Smp_033870	50.5771	61.0703	36.5841	28.7867	32.8494	32.758	30.8404	21.6412	28.3729	42.3194
Smp_033930	4.21851	3.1253	2.98512	3.41862	3.90118	4.04119	4.55111	12.9149	11.5219	7.13033
Smp_033950	30.6292	23.66	26.8797	23.1741	29.4791	26.1347	42.7261	40.2073	33.4167	38.7498
Smp_033970	59.9566	66.01	53.4772	51.8791	51.4853	51.198	48.9799	43.3296	36.7976	47.4917
Smp_033990	0	0	0	0	0	0	0	0	0	0
Smp_034000	52.7027	54.5822	48.4861	42.9399	47.5296	41.9638	52.8817	54.926	49.7756	57.6693
Smp_034080	3.27631	2.0185	3.13787	3.30048	1.68552	2.1259	1.79585	1.32644	1.16752	1.93498
Smp_034090	6.7647	6.15064	6.78913	5.58672	5.77491	5.70561	9.21483	8.90411	7.88645	8.03451
Smp_034100	0	0	0	0.0600179	0	0	0	0	0	0
Smp_034120	174.197	212.839	132.9	109.931	138.346	137.359	147.919	160.101	215.7	340.562
Smp_034190	232.544	209.029	228.826	218.604	216.35	183.886	216.906	223.853	219.409	219.282
Smp_034270	22.0449	17.0358	18.0188	17.0682	18.8082	16.3736	25.249	24.2689	25.7582	28.3494
Smp_034300	6.06519	6.97191	4.56885	3.91614	4.9863	6.49011	9.25371	11.6922	11.8646	16.6167
Smp_034400	23.6851	24.6872	21.3356	20.1423	21.2723	23.7734	21.6605	22.8957	26.6992	36.7561
Smp_034410	719.302	776.753	658.005	550.17	569.263	594.552	538.008	484.104	613.459	1017.36
Smp_034420	349.576	264.828	360.229	364.562	384.683	322.158	410.743	444.19	297.009	332.987
Smp_034430	41.2286	35.725	39.4161	36.0417	35.3297	37.0042	31.8713	34.2851	40.3548	33.5148
Smp_034450	61.6056	45.1819	65.9233	58.8141	68.7011	54.4346	88.4045	104.359	82.0039	68.4066
Smp_034490	430.13	452.247	419.842	443.333	404.191	439.288	374.764	447.374	438.358	450.442
Smp_034500	13.1369	11.8866	10.7335	11.3447	12.9517	19.3832	25.0608	37.2581	101.439	130.918
Smp_034530	24.502	19.2856	26.6707	27.5682	26.6969	26.4058	28.4924	32.7882	26.7735	21.092
Smp_034550	125.247	98.5731	105.66	84.6163	101.564	92.9978	102.151	78.628	60.7075	97.7036
Smp_034610	0.323625	0.327518	0.36091	0.242676	0.281203	0.353518	0.217476	0.251976	0.374094	0.52061
Smp_034660	52.5514	44.8769	51.3624	43.5974	58.6392	51.7367	54.2161	57.7625	53.9961	40.0512
Smp_034670	28.986	22.4917	32.1702	29.3942	31.5613	23.9394	38.4121	42.137	28.9114	25.8969
Smp_034680	0.611116	0.795069	0.553699	0.575814	0.703431	0.67334	0.376684	0.282492	0.270543	0.129862
Smp_034700	173.953	177.731	173.154	165.229	169.862	159.996	183.789	188.404	188.334	175.493
Smp_034840	3496.61	3612.88	3152.34	2753.8	3088.94	3152.12	2999.12	2780.47	2751.47	3253.53
Smp_034850	63.3897	67.0391	49.2178	39.3485	48.4001	49.3052	53.06	44.4148	42.1774	55.7802
Smp_034860	0.179862	0.186613	0.230716	0.302909	0.189298	0.549682	0.33261	0.26029	0.48862	0.509609
Smp_034870	136.581	132.447	142.012	121.033	129.604	119.17	127.165	158.879	137.143	167.42
Smp_034920	2.78559	2.93893	3.07449	3.68783	2.97971	4.10004	3.19984	1.4531	1.33514	1.27485
Smp_034940	30.8956	31.1361	27.1774	24.8317	26.9254	27.0833	32.312	28.6774	32.2681	36.2423
Smp_035000	60.0799	59.5372	64.996	68.1542	51.9008	64.6115	52.5708	51.2395	55.1659	36.3473
Smp_035010	92.1934	68.8262	95.9716	93.0219	101.982	102.192	97.0219	102.036	109.389	86.3147
Smp_035020	105.222	96.295	122.182	105.769	110.55	107.43	123.792	126.611	127.51	132.259
Smp_035030	58.5993	50.7015	49.0167	45.6923	51.737	42.7592	49.9951	51.1933	49.9679	53.7344
Smp_035040	15.6403	15.4654	22.5367	17.4774	17.6127	18.4408	18.0739	13.2986	16.5737	15.3537
Smp_035080	25.1845	19.4294	26.3549	27.1573	21.791	17.2745	21.9359	19.6423	18.825	13.5733
Smp_035090	52.144	55.0641	46.7149	47.0757	57.8311	55.353	77.5587	80.5488	81.3624	98.2061
Smp_035110	23.5413	21.5194	24.4905	21.5461	25.5631	22.4355	30.1556	33.4714	37.1609	39.0593
Smp_035150	52.5673	56.291	46.6123	44.2176	50.4122	49.746	54.8038	47.8724	69.9783	89.5551
Smp_035180	12.0497	12.5225	10.1081	9.49399	9.62243	9.71125	7.47039	7.36777	6.67166	12.3267
Smp_035190	22.4799	19.0684	22.6196	22.8816	26.7261	21.325	43.9553	40.7061	31.4438	52.9239
Smp_035200	2041.54	1828.81	1740.64	1646.65	1971.56	1550.37	1896.32	2380.53	2442.62	2159.71
Smp_035210	194.736	169.603	161.294	135.9	160.804	153.759	145.269	95.1147	63.502	92.9323
Smp_035220	7.98707	9.78577	10.0605	9.42026	9.37132	11.6759	10.3038	8.44438	13.0393	18.3959
Smp_035250	8.56713	9.65556	12.2014	12.0309	9.865	8.80817	5.95783	6.68563	5.11214	3.38214
Smp_035260	35.0614	27.8357	31.8531	24.547	24.9268	22.9226	21.3334	19.6766	20.3499	23.0186
Smp_035270	669.335	832.858	653.241	594.674	728.636	767.13	660.036	776.134	901.114	1133.69
Smp_035280	72.3071	65.0285	71.947	71.985	77.0725	63.487	95.5152	100.861	85.3804	95.8452
Smp_035290	5.39122	7.64858	5.66802	4.33866	6.37664	6.3324	4.42363	3.04746	3.9934	8.00401
Smp_035300	254.628	209.718	283.139	285.082	280.024	220.091	304.246	345.796	258.715	189.577
Smp_035310	201.976	176.869	181.127	180.568	188.198	136	193.499	212.644	189.228	215.25
Smp_035360	22.2348	20.626	22.7178	24.1054	24.0844	19.519	31.468	33.272	27.137	30.4024
Smp_035370	0.826158	1.07197	0.913028	0.96887	0.640734	1.04013	0.794795	0.622621	0.656922	1.23699
Smp_035380	3.23515	3.14811	3.75534	3.63292	3.75181	3.97518	2.13913	1.14654	2.09197	1.42494
Smp_035390	11.5845	11.124	10.1495	8.11991	8.83283	8.78896	10.9541	12.628	13.5575	16.449
Smp_035410	18.2225	12.5649	22.6978	20.5965	18.8785	14.1748	18.1361	22.8762	16.5978	9.94975
Smp_035430	223.826	214.402	198.808	166.925	189.742	172.525	205.363	223.684	214.536	263.951
Smp_035460	3.43449	2.38275	4.36023	4.00154	3.48097	3.30623	5.04677	4.05884	4.53891	3.55845
Smp_035470	223.735	232.074	225.772	230.89	223.846	218.123	196.961	185.862	179.833	179.705
Smp_035480	80.7158	69.1541	70.1109	67.8876	80.2606	75.5045	85.96	81.9314	88.0774	80.5515
Smp_035500	12.9446	16.4166	10.7088	13.107	15.9136	16.3204	17.4082	18.344	18.01	16.0196
Smp_035540	2.46002	1.70402	2.85497	2.79866	2.82221	2.59065	3.39048	3.03678	3.20997	2.14739
Smp_035550	3.15367	3.58227	3.61531	3.96192	4.67326	6.55362	6.03994	7.67585	6.74427	11.3182
Smp_035560	64.5911	68.3728	141.532	162.82	188.858	145.05	226.879	377.289	504.291	253.341
Smp_035580	66.6426	69.8462	57.4932	47.1748	49.9945	51.7329	64.6263	64.5583	82.1176	99.8074
Smp_035620	191.217	213.024	169.379	139.68	173.912	175.821	177.258	214.996	259.574	291.958
Smp_035650	1.97015	1.96978	2.41668	2.10526	1.88191	3.07514	3.08584	1.76185	1.87404	3.92333
Smp_035700	8.16809	9.54767	9.91966	9.53203	8.4262	7.84307	7.16996	10.132	9.57694	6.5114
Smp_035730	85.8523	65.4854	91.5736	91.9244	88.2697	73.467	118.275	132.46	113.679	98.7241
Smp_035790	3182.91	3496.34	3336.51	3700.86	3084.67	3493.19	2935.88	3077.11	3735.95	2874.63
Smp_035800	1585.38	1243.43	1721.45	1885.54	1564.96	1629.12	1543.55	1655.46	1547.82	871.487
Smp_036010	9.794	10.2503	15.8689	16.2485	21.3571	13.7449	20.8445	15.6892	14.7716	9.5269
Smp_036020	0.749447	0.718945	0.833601	0.836186	0.858224	1.05149	0.861593	0.823548	1.08155	1.91524
Smp_036060	41.312	37.0842	41.1232	37.9636	44.3707	39.0572	51.8599	47.7832	49.0929	47.83
Smp_036130	106.175	99.4428	97.6333	92.7373	104.153	97.8768	103.251	108.743	120.322	127.267
Smp_036180	15.5275	11.8885	15.182	15.4014	16.7957	14.2522	27.5596	22.0301	17.2517	26.2089
Smp_036220	1275.4	950.977	1308.35	1410.13	1277.54	1295.16	1300.1	1488.55	1378.47	970.776
Smp_036250	212.852	267.791	188.594	186.181	205.992	213.494	197.227	170.659	183.444	205.084
Smp_036270	687.364	652.78	609.033	575.181	609.686	507.152	452.594	496.491	555.303	539.905
Smp_036370	123.67	107.852	115.03	97.0161	105.437	97.4313	105.407	120.087	119.103	105.564
Smp_036390	118.693	90.7932	135.171	143.575	150.16	126.561	145.457	150.533	143.941	132.274
Smp_036400	854.732	849.924	724.096	699.458	726.336	796.523	598.515	638.075	714.421	749.377
Smp_036500	23.5945	19.2535	21.0506	15.9186	18.1137	12.5639	28.1655	26.921	31.3775	34.4376
Smp_036550	21.8423	17.0781	23.6594	22.3811	21.9204	22.2281	23.0196	25.7544	21.3877	23.1511
Smp_036590	210.345	208.754	194.298	172.079	213.882	172.793	221.159	356.622	298.869	325.647
Smp_036630	41.2899	44.7815	44.1297	42.0968	43.4564	48.8731	61.2386	76.8002	56.2018	61.4137
Smp_036670	2.1151	1.84495	1.40347	2.94211	2.27029	2.86871	1.83325	2.42879	1.90733	2.64327
Smp_036720	12.1465	9.74682	11.3643	7.83077	9.74209	11.1922	13.0172	18.542	22.8701	21.7435
Smp_036780	7.21313	6.52133	6.39999	6.56296	6.16339	7.63165	5.79054	7.02971	8.70997	8.08686
Smp_036920	45.8448	29.3554	61.8377	63.4068	56.7487	48.0314	66.7048	73.0911	53.0728	41.5301
Smp_036940	1380.66	1950.63	1300.42	1474.39	1212.24	1283.58	1093.91	1225.88	1455.62	1352.17
Smp_036950	151.327	123.661	155.685	134.195	129.731	105.865	110.234	104.672	137.793	135.413
Smp_036980	6.69094	5.4211	6.13475	7.16008	6.03486	5.72167	7.18283	7.77326	7.6403	7.64798
Smp_036990	150.512	137.627	128.089	108.682	113.211	121.243	105.14	100.258	137.498	155.662
Smp_037120	58.5805	49.4047	55.3486	52.5568	53.2209	57.9638	45.7177	52.5811	75.3237	82.8507
Smp_037190	83.8218	73.4795	89.2085	83.4763	82.1221	74.866	80.9478	77.2369	73.8547	87.9781
Smp_037230	664.401	709.808	638.969	495.929	530.788	551.021	544.793	613.349	739.947	724.791
Smp_037290	10.1219	9.10723	11.7879	13.2487	10.5203	10.0858	11.0331	12.5865	11.195	9.44295
Smp_037400	13.7408	11.0898	14.555	12.5859	12.1427	14.0003	19.8873	18.6097	19.5738	19.8845
Smp_037460	100.804	73.3361	96.851	102.966	94.0121	82.7325	113.704	108.509	94.4163	75.209
Smp_037530	12.6872	11.1683	13.759	13.6344	12.3909	12.8938	12.6635	13.534	11.1505	9.67948
Smp_037540	534.663	474.219	563.47	520.916	520.065	455.626	576.445	629.463	447.787	328.335
Smp_037590	31.111	25.9589	30.9768	32.7056	32.4409	29.7155	26.7109	26.4084	21.2241	25.0668
Smp_037640	139.87	146.165	142.53	127.795	144.157	147.447	136.195	151.631	210.166	222.295
Smp_037690	3.20717	1.33917	3.10381	4.69662	1.11604	1.26907	1.51389	3.27505	5.52195	6.95417
Smp_037700	480.277	377.492	497.001	488.496	490.707	506.972	466.384	521.033	588.228	462.274
Smp_037780	17.3156	15.7317	16.1543	13.0814	13.3457	11.8997	7.98896	6.93815	11.8539	13.8896
Smp_037900	5.99417	4.95408	6.14255	4.86351	6.25293	5.74802	6.89324	7.60194	9.34246	10.8383
Smp_037910	171.457	224.708	124.874	130.136	133.498	156.752	124.374	122.603	155.914	158.572
Smp_037930	15.2411	17.4855	15.0391	16.188	15.8554	16.8627	13.1858	14.6534	16.6787	20.3548
Smp_037960	32.8899	37.4559	24.5783	21.1274	24.1607	21.8561	20.5897	21.2264	18.288	27.0896
Smp_038030	184.905	153.219	225.255	206.361	224.27	176.691	215.749	234.682	220.252	111.774
Smp_038080	67.9711	55.913	67.6463	65.068	71.1069	56.9138	84.5552	95.0897	65.2055	59.5089
Smp_038100	955.517	832.077	945.493	861.194	893.577	752.661	794.185	781.38	543.56	453.426
Smp_038140	25.6546	22.9686	26.8331	24.5565	26.8081	21.8499	29.9939	28.4132	33.5773	32.3853
Smp_038210	94.2579	103.256	75.4499	68.5593	81.1657	81.3907	78.3927	87.4536	118.785	133.938
Smp_038240	62.9551	71.5234	62.0768	59.8078	61.0618	59.2025	73.768	64.0824	57.1151	62.2493
Smp_038300	84.5336	78.8814	96.1241	91.2872	90.0016	99.7612	92.8968	102.497	94.1312	73.064
Smp_038330	74.2788	57.9461	90.7164	94.9706	105.749	92.4629	102.381	103.035	89.4537	77.7256
Smp_038340	159.579	167.423	154.89	127.755	143.145	142.71	136.832	123.25	171.175	169.586
Smp_038410	3.89245	3.10668	1.58145	1.40993	1.70398	1.99995	3.53912	1.6366	4.46577	2.27006
Smp_038420	30.7551	26.3721	37.4186	36.8241	35.5692	31.529	33.6323	34.7773	31.3236	29.6381
Smp_038430	6.05015e-07	3.86425e-07	2.5879e-07	5.33747e-07	6.45141e-07	3.17443e-07	3.89374e-07	4.28111e-07	4.38961e-07	3.86137e-07
Smp_038440	102.232	90.2085	89.7814	86.8281	99.415	92.796	90.9098	85.122	74.8485	101.935
Smp_038510	2365.69	2431.52	2420.68	2515.8	2337.36	2486.85	2106.68	2500.96	2701.01	2169.89
Smp_038530	12.7089	10.9149	10.0216	7.64917	8.05124	7.43152	11.333	10.9582	13.285	16.4813
Smp_038540	49.7276	45.2291	52.1715	43.2077	52.8878	44.0156	77.1652	80.7118	76.0779	105.965
Smp_038560	1274.75	1210.58	1245.12	1251.89	1364.58	1392.77	1296.15	1620.89	1664.24	1630.71
Smp_038630	10.1874	8.97598	13.2345	11.6928	8.67128	10.404	12.2519	12.1262	12.5407	12.0759
Smp_038680	181.136	138.518	247.245	259.086	196.368	162.467	268.253	290.166	157.679	96.6973
Smp_038700	140.39	153.853	149.481	151.79	166.483	142.109	172.11	159.283	118.741	130.205
Smp_038710	61.3481	56.5895	60.6318	65.5723	55.351	60.5787	60.847	54.596	61.5074	57.222
Smp_038820	14.4015	11.6586	17.6929	16.2299	18.358	15.3003	17.752	19.7022	20.0665	20.4676
Smp_038830	4.26532	2.71139	3.90799	3.48304	3.52246	2.90251	5.14939	5.86924	4.94956	5.78738
Smp_038840	25.1994	27.0889	24.5271	21.9778	23.4624	20.423	21.8873	29.9796	27.527	31.4558
Smp_038870	117.927	98.1429	128.37	117.509	127.476	102.842	120.686	116.91	80.7284	71.2242
Smp_038930	69.8598	60.6633	63.4679	63.8271	68.5017	57.2619	74.0148	75.0371	73.0825	76.6238
Smp_038940	18.0031	18.4955	20.5927	18.4727	20.2671	17.5785	20.7677	20.1608	22.2264	26.4987
Smp_038950	1132.15	1264.78	1099.95	913.98	1038.49	1038.41	928.136	827.665	878.597	1067.98
Smp_038960	201.577	180.026	235.807	184.343	193.301	163.616	193.906	171.849	167.028	209.756
Smp_038980	20.5275	22.7834	16.9352	20.5852	20.5785	22.0533	20.0388	23.0092	33.3321	36.8242
Smp_039000	621.173	521.494	583.436	591.6	551.235	605.792	588.766	537.365	479.976	396.469
Smp_039010	0	0	0	0	0	0	0	0	0	0
Smp_039080	125.176	123.292	117.251	112.154	107.941	99.7351	103.812	95.1786	99.3379	115.663
Smp_039130	103.807	98.1341	112.478	97.3888	108.122	113.466	120.051	96.1041	124.385	139.896
Smp_039160	18.1378	17.9387	16.2534	13.5638	15.2933	17.2422	16.1333	13.7438	13.3733	20.1437
Smp_039180	127.398	138.821	144.257	130.939	132.341	116.634	134.149	119.152	137.407	158.764
Smp_039300	63.8197	56.3195	51.3269	45.526	53.3017	50.5002	47.2449	43.7882	33.6354	43.7305
Smp_039390	48.8503	45.3563	47.4161	51.5958	55.7002	55.3518	70.9451	73.0863	63.3338	59.3235
Smp_039400	5061.07	7271.73	4558.33	4823.67	4398.84	5454.52	3477.83	3592.98	5110.94	6520.31
Smp_039470	0.100996	0	0.0390665	0.0384799	0	0	0.0407897	0.0385758	0.0386104	0
Smp_039490	149.23	131.856	120.717	116.141	155.574	120.295	176.378	178.332	175.581	206.008
Smp_039590	2.51392	1.78904	1.62357	0.764699	1.54584	1.72998	2.77595	2.32309	7.46498	5.70253
Smp_039600	1.35518	0.60585	0.374507	0.811533	0.685765	0.688418	0.625645	0.850543	1.29548	1.2159
Smp_039640	67.9147	53.1133	74.0401	72.81	85.7739	76.8967	98.0732	113.944	92.4537	118.665
Smp_039650	47.7325	43.0185	53.7897	48.3179	49.8765	54.225	65.4071	103.593	132.607	90.4776
Smp_039670	29.713	29.3186	33.8556	37.1188	36.0615	32.4389	42.7099	42.9827	42.7778	52.3499
Smp_039740	247.116	353	206.16	211.527	226.03	270.175	212.873	238.061	314.088	420.416
Smp_039750	12.2652	11.8976	12.4955	13.3068	12.3956	14.6128	14.9719	18.7747	20.1468	31.6554
Smp_039810	25.3484	26.7901	20.1996	17.1099	16.8027	23.0591	19.3538	14.3672	25.8631	30.1332
Smp_039820	143.044	125.906	157.036	142.594	139.085	123.411	150.899	135.198	129.138	141.563
Smp_039870	24.1394	20.0215	23.9002	21.1073	23.283	21.0157	26.4614	25.4621	29.082	47.4522
Smp_039970	57.8251	78.4734	42.7691	47.8597	38.8906	50.4306	42.852	46.3308	69.0439	70.3193
Smp_039980	4.37357	5.03619	3.55212	3.50191	3.12952	4.00762	3.38523	3.70378	5.37608	7.56858
Smp_040020	21.5646	12.3973	17.3146	20.299	19.9238	20.6781	23.4644	15.6085	10.7534	3.79733
Smp_040080	69.4763	53.8901	80.64	77.7093	84.0812	60.6999	96.5941	79.3721	74.4017	74.9041
Smp_040100	39.7111	42.5488	39.8153	41.176	38.5599	41.3141	34.6656	35.4153	33.7815	38.3423
Smp_040110	4.89006	2.92314	5.15873	3.78379	4.97377	4.69483	6.27414	8.59566	7.07654	6.16099
Smp_040130	3409.15	2875.92	3922.62	4081.16	3702.3	3600.27	3414.35	3807.98	3640.81	2495.29
Smp_040190	129.297	137.064	99.9265	87.5979	107.658	92.6448	135.17	146.147	220.963	412.257
Smp_040270	256.902	242.466	223.269	218.863	239.311	215.636	254.454	276.844	293.081	271.779
Smp_040280	60.0305	52.6213	61.3492	61.7199	59.7906	53.3911	72.1164	81.8099	78.5607	78.7183
Smp_040350	1.85136	1.33877	0.929199	1.48711	2.56452	1.74948	4.75974	2.89567	2.20979	1.61619
Smp_040360	111.567	116.254	103.595	101.729	103.733	115.271	94.3665	105.087	119.437	118.662
Smp_040390	0	0	0	0.0277773	0.0101261	0	0.019633	0	0.00929358	0
Smp_040460	30.407	28.9219	28.4592	23.9581	27.1529	24.9593	36.4851	38.4767	36.9492	37.1305
Smp_040500	255.294	223.738	246.276	231.212	251.009	194.858	211.299	240.705	230.892	220.318
Smp_040510	55.955	58.2014	67.8654	68.3242	70.4935	61.5515	59.3583	36.0575	36.8835	50.8805
Smp_040550	17.8967	19.0033	11.1237	9.61297	12.2445	10.3365	11.219	10.447	15.1287	24.1239
Smp_040560	3.22257	3.62676	3.32642	3.15312	4.29166	3.96051	4.7395	4.72203	4.22637	6.86092
Smp_040570	418.361	415.378	323.98	264.662	326.642	332.728	303.922	323.839	462.869	590.723
Smp_040610	10.0019	10.9212	11.2845	10.8555	7.9327	10.1779	9.02921	9.11147	13.3565	17.5024
Smp_040710	32.5305	24.048	33.0252	33.4304	24.8027	27.2222	26.422	25.4607	25.7245	16.9555
Smp_040720	72.7417	63.7574	69.8553	54.0549	52.1232	59.2969	50.9204	47.8332	63.4476	73.17
Smp_040770	18.2481	16.5057	22.851	22.8308	19.0381	17.447	16.9246	17.1471	16.5313	15.1143
Smp_040790	1549.55	1201.78	1733.09	1855.67	1724.45	1514.26	1561.02	1576.19	1281.8	927.471
Smp_040800	162.595	148.989	149.032	131.758	138.17	121.579	132.899	163.951	152.199	163.306
Smp_040960	20.3487	19.657	19.1875	16.7163	19.3683	19.0286	19.183	17.6033	22.0868	22.1732
Smp_040970	272.122	229.611	281.182	265.548	292.693	230.221	297.187	337.636	303.94	386.478
Smp_040990	15.8369	14.21	20.6114	22.5136	19.0608	15.4347	16.8823	13.8885	12.5007	5.70183
Smp_041050	21.0043	19.7171	18.0422	17.0657	17.6281	18.6679	20.0792	21.7213	25.2701	31.9288
Smp_041060	121.557	125.031	124.698	109.592	118.759	103.799	111.002	110.721	134.316	164.214
Smp_041100	21.1185	15.3719	20.3077	18.0156	22.3276	17.7764	32.8817	30.4331	27.3842	28.0321
Smp_041190	112.732	101.821	109.513	95.551	110.989	93.3146	116.902	117.074	126.408	138.86
Smp_041320	0	0	0	0	0	0	0	0	0	0
Smp_041370	45.4968	41.6771	42.7407	40.3505	40.995	37.9302	55.1361	57.3959	45.1712	59.8943
Smp_041390	26.1338	19.1672	30.3312	27.9516	29.3008	26.6421	31.2424	34.231	28.9346	21.9499
Smp_041430	43.2287	39.8556	45.9362	40.5513	38.4538	38.8953	34.8293	29.7422	26.6424	21.9912
Smp_041450	109.121	88.4056	116.667	112.393	109.001	94.9831	102.242	111.089	92.9233	74.9086
Smp_041460	14.3251	16.6948	15.6447	17.0637	22.0906	18.9195	24.5344	35.7052	60.4227	83.4981
Smp_041480	23.8972	22.0679	20.2064	20.5457	23.248	19.1728	21.6472	20.9323	27.0503	25.1472
Smp_041490	19.8837	15.5806	23.7449	21.2476	20.6535	16.8614	21.1322	22.6154	21.0991	20.1731
Smp_041500	257.079	223.849	221.83	227.053	249.216	203.16	258.726	289.194	323.751	285.8
Smp_041540	84.4135	73.3501	93.0351	87.2511	70.2896	61.068	55.8357	45.9147	48.2598	29.0528
Smp_041550	101.808	82.9821	122.878	142.896	135.084	124.17	146.526	115.149	82.5442	81.3054
Smp_041570	3.74589	2.17042	2.40558	1.91496	2.39293	3.11899	2.41591	3.74796	4.29789	3.11062
Smp_041600	79.3759	77.8396	82.4009	82.2217	79.9325	68.2424	82.0408	76.5984	72.5596	74.4148
Smp_041630	28.7028	24.5187	22.9907	20.9546	20.1801	23.2057	35.3123	39.872	45.1306	58.6599
Smp_041650	1232.83	1291.72	1682.24	1744.65	1335.02	1293.85	1591.98	1669.57	1393.24	814.537
Smp_041700	0.304915	0.308733	0.278321	0.274036	0.26973	0.288235	0.278089	0.313974	0.730905	0.585573
Smp_041730	96.628	114.746	96.5696	101.671	99.2057	126.597	123.758	134.474	148.28	183.429
Smp_041740	638.015	623.376	541.409	538.221	563.941	540.552	491.254	562.518	574.249	537.168
Smp_041750	23.8255	21.3446	23.1786	20.5829	20.4002	16.7825	28.4592	30.9294	34.3381	40.7069
Smp_041760	34.9321	34.846	36.9693	38.5396	38.0782	51.3283	60.6417	68.4402	64.089	103.425
Smp_041770	180.211	169.788	151.853	130.308	142.525	130.463	172.059	190.776	227.171	321.558
Smp_041830	61.6752	54.4908	66.0807	68.4303	71.022	62.7742	63.3232	64.0847	66.2633	69.4121
Smp_041880	13.6803	8.42011	14.487	15.7614	12.2597	11.9498	18.3831	16.4364	8.59095	4.10526
Smp_041890	50.1044	43.1347	56.0381	50.3592	51.2832	53.206	53.8681	59.3523	57.938	59.476
Smp_041980	1775.21	1262.89	2273.8	2302.17	1772.22	1452.49	1762.88	1710.94	1322.27	663.804
Smp_042020	11.4388	11.2497	9.43427	7.07229	6.35683	6.12499	5.04632	3.08693	6.04239	3.88576
Smp_042030	17.3483	15.2583	14.8098	12.3557	14.5806	15.2449	16.3146	15.2903	18.4908	21.487
Smp_042050	25.8189	24.5634	28.023	29.9344	27.84	27.5993	31.9035	34.1277	39.2939	34.2726
Smp_042060	37.2961	34.7569	36.7208	29.3365	29.0122	32.4511	26.4977	22.4872	36.1447	41.3511
Smp_042080	13.9943	11.3403	17.6178	16.6735	14.4447	17.0721	19.9404	21.1554	19.0593	16.7481
Smp_042090	2070.15	1921.58	2378.42	2591.38	1997.21	1851.46	2038.25	2022.09	2005.73	1443.92
Smp_042110	9.4924	11.9253	8.63989	8.28815	8.54881	9.73527	7.53195	8.35967	10.1274	9.75483
Smp_042120	0.856567	0.678572	0.758498	0.843013	0.76727	1.00327	1.05574	1.65625	1.13582	0.653026
Smp_042140	599.926	736.941	530.641	540.343	597.552	626.214	513.947	477.599	648.589	684.488
Smp_042150	17.7593	11.8234	20.8803	16.7277	16.0375	16.2674	13.9061	8.25532	18.0575	23.2962
Smp_042160	782.329	769.1	653.983	561.16	704.453	647.363	634.857	646.702	598.686	727.418
Smp_042210	8.36202	7.56903	9.85019	10.1863	9.95382	9.23038	14.6701	13.7588	10.7088	12.1945
Smp_042270	200.931	188.358	212.207	201.843	212.134	203.588	206.984	269.2	260.215	214.446
Smp_042280	28.6793	29.9679	27.5115	32.8996	28.7739	29.764	26.9795	26.6407	30.2326	30.0937
Smp_042300	62.5413	47.4569	57.8714	52.6512	61.9641	55.345	74.9419	68.4622	48.5398	41.2047
Smp_042340	6.42579	5.749	4.21345	3.35366	3.79812	4.49471	3.696	3.29565	4.57668	11.8637
Smp_042390	24.0459	21.6106	23.7403	24.8593	21.5257	19.5632	22.7317	31.7207	29.8599	30.2602
Smp_042400	946.533	1333.69	965.612	1123.29	924.532	1063.23	793.759	811.106	952.903	1017.92
Smp_042420	7.20075	5.48221	7.13766	7.32434	7.14867	6.43095	8.30755	7.48091	8.57587	6.25974
Smp_042430	15.2424	14.1676	15.7594	14.4376	15.0888	12.9677	15.6466	17.5532	13.0444	13.3969
Smp_042440	36.6361	45.8857	54.739	56.5951	69.5343	60.4797	68.1386	62.1354	83.9229	61.4888
Smp_042530	4.61502	5.50288	5.11014	4.72977	5.305	4.58967	5.56033	5.19755	4.86797	4.28347
Smp_042550	61.9828	53.8616	68.5312	57.5655	57.5725	49.2529	56.0045	42.2377	48.1404	54.0878
Smp_042560	29.3051	24.1739	27.3704	26.9539	25.3897	20.4296	29.953	31.7458	24.1154	18.7034
Smp_042590	418.302	417.047	478.468	458.549	458.238	444.234	468.863	485.262	378.078	335.235
Smp_042630	9.84758	7.50544	10.3511	8.50305	9.05934	6.73246	9.74823	9.44632	10.4524	10.9931
Smp_042670	28.8055	29.0281	27.8635	25.9385	28.2069	26.2037	34.4391	39.3608	29.1704	39.3319
Smp_042680	181.701	124.599	203.697	198.975	210.596	180.282	215.54	202.534	141.906	102.087
Smp_042700	126.195	91.277	132.605	141.378	136.148	120.888	119.457	91.1477	80.3779	66.6067
Smp_042740	48.4246	44.4718	48.3059	43.0246	42.6695	44.1546	42.4184	46.857	42.008	39.103
Smp_042770	8.089	7.39329	7.92841	7.86793	7.99191	7.704	6.84361	4.96952	4.86531	5.14917
Smp_042780	5.39965	5.40727	5.01708	4.60894	5.06105	5.33636	6.4822	6.22961	7.08982	8.01722
Smp_042790	95.1173	92.1369	104.843	116.13	103.692	107.456	96.4523	97.7377	80.3607	71.9652
Smp_042810	2.09219	2.28689	2.74418	2.84969	2.93738	2.87001	3.38577	2.36431	2.08754	2.02501
Smp_042910	173.204	213.66	237.315	259.787	305.925	254.455	307.959	291.582	239.475	252.855
Smp_042920	16.1128	16.7011	16.2684	12.6581	16.8321	16.2306	17.9925	18.1299	21.0643	37.6037
Smp_042980	11.7971	12.7385	10.055	11.4992	9.95458	11.3766	8.92406	7.09424	10.4388	12.4327
Smp_042990	13.1891	9.90039	12.3921	10.4069	10.7267	9.32431	15.8935	12.6834	15.6882	14.0176
Smp_043030	470.148	546.274	432.323	323.472	435.239	455.87	544.401	663.807	920.317	1301.57
Smp_043070	9.96974	9.27244	9.0808	8.82469	9.57653	10.9387	11.1166	13.1494	14.331	11.5755
Smp_043100	53.8749	48.1676	48.6133	47.2785	49.4168	47.2767	50.2152	64.1302	59.8441	55.5901
Smp_043110	152.892	117.522	140.266	130.926	144.169	133.636	143.626	117.226	93.2784	80.0925
Smp_043120	2574.67	2219.97	3199.37	3316.91	2778.71	2569.8	2895.53	2969.89	2351.28	2171.38
Smp_043130	7.89647	5.91127	8.60913	8.47754	8.07496	7.49224	8.16367	9.17706	9.34647	8.71201
Smp_043150	1055.14	931.565	1040.09	936.126	1006.58	833.304	934.066	1243.34	1226.74	1110.15
Smp_043170	35.9627	39.6762	28.459	22.3725	27.5031	25.4512	29.0929	28.1367	41.3119	48.8261
Smp_043200	41.4477	39.1833	39.1322	38.1297	53.0164	42.5624	79.8718	84.0429	65.6243	59.9257
Smp_043210	51.7206	42.8306	51.7419	52.9732	56.3774	52.8119	60.4594	62.2981	70.8064	67.3939
Smp_043220	472.112	425.405	525.57	388.831	406.088	364.506	364.79	255.637	169.068	135.865
Smp_043250	0.983529	2.40267	0.913826	2.48059	1.23243	0	0.23881	0.226047	1.80643	1.85317
Smp_043260	0.858002	1.1077	1.43167	1.71719	0.871802	0.953643	1.30004	1.22961	1.72258	2.81466
Smp_043270	0.0498594	0.140423	0.202541	0.313465	0.0623273	0.236376	0.181256	0.285681	1.17247	2.04662
Smp_043290	0.0624628	0.0293208	0.289995	0.249928	0.0780894	0.185092	0.264938	0.10738	0	0.0840645
Smp_043300	0.0709589	0.199893	0	0	0	0.0841417	0	0.0813765	0	0.0954994
Smp_043320	0	0	0	0	0	0	0	0	0	0
Smp_043340	0	0	0.0687727	0	0.0740971	0	0	0	0	0
Smp_043350	64.0776	56.377	67.3578	69.8171	66.1421	60.6003	73.7696	86.7183	77.5853	67.3752
Smp_043360	3.12305	2.59909	4.03625	3.98099	8.17757	7.13734	5.47305	8.93047	4.76331	7.44188
Smp_043390	34.6568	40.5237	52.2126	58.4579	72.7057	56.8473	69.8845	67.3345	58.6189	103.586
Smp_043500	15.6639	14.6244	18.9011	16.4034	15.772	14.8765	17.4593	15.0842	22.0316	23.085
Smp_043570	4.03494	3.98217	3.71615	2.87695	3.3427	3.01987	3.23107	3.88188	8.29101	6.01081
Smp_043580	10.7311	8.5931	12.9682	12.6649	16.4542	14.0664	27.8836	30.9277	25.2355	23.0228
Smp_043600	41.2719	30.3297	29.7913	38.5254	32.4765	39.3475	38.6927	42.0903	36.3858	21.0101
Smp_043610	50.6105	43.431	44.7896	48.644	49.868	52.9535	72.0512	77.7875	84.0206	49.7576
Smp_043650	169.491	176.36	119.914	109.953	127.829	155.745	139.752	118.253	138.595	121.728
Smp_043670	303.593	251.879	308.009	261.177	306.697	261.169	326.393	300.299	253.64	298.566
Smp_043780	54.6534	50.2191	40.0817	45.2016	38.5926	30.1152	44.712	52.0997	48.305	81.3792
Smp_043910	4.92772	4.81989	4.9258	3.99285	5.22202	4.78805	4.31466	5.18002	7.22406	8.10568
Smp_043940	337.165	365.536	334.464	343.496	362.359	362.565	377.528	416.216	411.384	371.004
Smp_043970	165.722	171.241	166.294	163.004	182.362	189.322	182.241	214.2	199.912	207.152
Smp_043990	545.371	493.09	514.723	431.231	462.49	423.414	451.674	381.964	391.041	557.577
Smp_044000	1704.91	1666.75	1802.66	1834.52	1809.04	1709.02	1738.83	1867.81	1960.75	1741.68
Smp_044020	3.15315	2.52584	3.40333	3.39926	3.61246	3.05158	4.69902	3.8654	2.72462	2.6169
Smp_044060	14.0754	13.8057	11.1871	10.0136	10.3033	10.2227	8.9236	6.76133	4.75328	7.42567
Smp_044160	7.69907	6.08333	8.60814	6.73493	7.5393	7.03306	9.12622	9.78908	10.3075	10.6285
Smp_044250	23.5106	20.4318	22.6435	20.8849	21.1984	20.2044	21.4766	21.4766	26.1577	32.1428
Smp_044260	14.4946	15.6591	12.3745	11.9703	12.7684	14.9904	12.5767	13.4687	19.8889	23.3202
Smp_044280	211.385	232.324	200.273	203.483	197.496	176.28	179.987	231.156	200.551	156.304
Smp_044400	22.768	25.2358	22.9174	23.3266	23.2527	27.3399	29.3511	30.9862	28.7676	20.0725
Smp_044440	17.0762	16.969	16.6151	14.8929	14.5993	15.4237	13.2235	13.211	17.6931	20.2998
Smp_044470	13.6953	11.0345	13.4849	13.888	15.6573	13.2796	12.6999	17.2289	21.1792	18.9817
Smp_044520	21.9307	18.1993	26.6564	22.8377	22.7916	22.4859	24.8908	25.0656	28.3144	22.2657
Smp_044530	25.4145	22.4525	24.5999	21.2126	23.8942	18.8889	27.7616	27.698	31.161	34.4104
Smp_044550	734.118	609.032	570.078	551.789	570.736	475.344	537.825	535.789	633.264	741.621
Smp_044560	413.541	319.332	416.407	389.015	464.288	465.837	492.464	691.917	683.992	701.511
Smp_044580	1861.86	1568.91	2406.35	2480.57	2123.48	1841.78	2367.59	2543.28	2388.51	1481.85
Smp_044610	0	0	0	0	0	0	0	0	0	0
Smp_044680	301.298	314.31	250.958	226.928	269.629	249.308	203.277	268.793	400.77	430.572
Smp_044690	50.0933	48.6156	47.4774	44.089	49.5523	48.0063	55.1489	59.5951	68.833	61.4385
Smp_044750	19.2558	23.097	11.4347	8.60322	10.3168	12.4334	6.91603	8.4925	22.0294	33.9811
Smp_044800	2.84071	2.72802	1.95164	2.05251	2.63236	2.68937	2.0375	1.62743	1.8914	3.58141
Smp_044810	84.2292	86.3263	80.1412	69.0774	91.4328	75.1207	122.383	158.245	123.959	138.956
Smp_044850	22.525	21.7691	23.2992	25.032	25.676	20.2993	21.4367	31.8902	44.1545	52.2931
Smp_044920	78.2524	71.2799	76.5198	70.7235	80.5685	72.2709	99.6881	109.975	93.3545	129.441
Smp_044950	13.3811	12.9883	13.3854	11.803	14.3973	12.7471	12.4893	16.8863	22.3814	28.2336
Smp_044970	209.211	165.149	196.779	173.581	196.499	164.371	189.918	191.609	164.093	210.708
Smp_045010	131.378	148.085	120.388	118.939	106.59	114.153	75.7788	60.8462	73.2511	62.8447
Smp_045040	22.6774	21.4222	29.5851	29.1259	35.6429	26.9305	35.1512	32.8213	33.2783	22.8145
Smp_045060	83.178	69.8142	94.2843	97.8387	86.2047	73.6694	88.4182	100.946	72.3984	59.6955
Smp_045070	10.2151	11.8826	10.3424	10.6446	11.9235	9.01602	11.8324	13.7942	10.2869	9.54712
Smp_045200	2101.58	2089.13	1865.84	1542.17	1650.32	1826.64	1428.76	861.522	947.39	1180.2
Smp_045220	2074.62	2070.72	1554.23	1404.18	1676.81	1721.91	1663.57	1248.11	1037.05	918.519
Smp_045230	19.8267	18.9741	20.5516	18.7522	20.2266	19.6917	19.919	20.749	26.5911	29.5787
Smp_045250	70.8741	48.3025	70.6778	69.2108	66.8876	51.8353	79.5924	92.3	90.2732	69.9629
Smp_045260	47.9731	38.8378	49.6514	44.9629	44.309	38.4527	60.3476	88.8052	81.8268	72.4673
Smp_045300	88.0503	77.599	67.5096	58.1954	66.2589	67.9261	59.914	62.5321	67.2322	80.4921
Smp_045360	110.36	105.891	100.676	68.4754	68.6201	68.2281	60.5885	57.072	100.463	109.498
Smp_045400	81.7431	70.6127	93.6817	76.5233	88.4422	76.7389	99.9784	114.669	95.2981	89.9617
Smp_045410	56.7286	46.0916	56.8492	51.9701	53.4771	46.3032	59.3674	65.5	59.7186	49.1846
Smp_045420	15.0101	9.78781	12.8041	11.5689	11.3844	10.0693	16.3445	16.6115	17.8245	18.5718
Smp_045430	109.955	103.513	105.925	98.0282	120.01	103.662	128.019	131.536	156.959	156.849
Smp_045470	0	0.0355575	0.0439605	0.0649384	0	0.0448896	0	0.043401	0.0868948	0.0254879
Smp_045480	63.8316	67.0082	45.9817	37.8764	50.9039	45.344	56.6807	50.5099	61.4911	99.7455
Smp_045490	4.04634	2.90221	5.08834	4.04931	4.70898	2.79844	4.35995	4.76814	8.31722	5.14318
Smp_045500	85.7989	84.8246	83.5985	69.826	78.9712	83.7627	80.8465	117.431	135.098	124.344
Smp_045510	783.277	705.646	901.318	922.081	890.214	788.359	913.612	985.916	816.374	633.158
Smp_045550	33.6818	31.9705	29.7141	24.1933	28.0916	26.5752	31.3715	31.0834	43.3846	41.6407
Smp_045560	410.68	375.79	451.504	442.549	475.884	494.066	455.894	440.301	619.774	555.559
Smp_045590	27.4655	25.063	32.7791	32.7218	30.2367	25.4082	33.4534	28.1111	25.0304	31.7171
Smp_045600	7.36533	6.15368	6.2523	6.32111	5.69106	5.98912	5.8345	5.18976	7.10896	12.126
Smp_045610	631.721	532.947	594.636	501.053	567.703	524.204	518.441	487.581	610.588	562.593
Smp_045620	212.577	213.931	189.866	184.168	199.024	179.902	191.87	216.123	244.454	253.666
Smp_045650	17.1969	19.6244	14.3525	13.1374	17.5837	21.5808	13.5432	16.4805	20.0177	35.1387
Smp_045680	4.09199	4.20293	2.47625	1.9593	2.36123	2.52884	1.22919	0.561198	1.12338	2.07106
Smp_045710	78.0888	56.9291	93.4475	76.5805	75.9417	65.3466	101.625	108.2	97.3501	86.4184
Smp_045730	11.7501	11.4563	11.8516	11.6911	11.2455	10.9702	12.058	13.6528	12.064	11.0246
Smp_045750	93.1434	95.9988	80.3095	78.1995	75.3844	77.8848	76.3928	71.0255	73.7308	90.23
Smp_045760	47.0343	46.7364	50.5631	50.6394	45.7343	48.9588	42.0318	42.8524	42.3777	30.0473
Smp_045780	89.9891	84.0346	96.8253	94.7737	83.3359	71.8601	95.2306	95.0089	108.531	89.5922
Smp_045790	78.076	82.9816	74.3989	61.6757	73.5278	61.4253	70.9455	77.9398	89.3001	100.868
Smp_045810	23.7479	18.2455	25.901	22.7865	28.4147	21.6751	31.484	40.774	33.2576	29.608
Smp_045860	39.2906	35.4508	43.4676	37.8872	41.0722	34.65	45.765	40.4916	40.3666	52.0896
Smp_045920	96.2682	72.0486	98.5206	96.5559	86.9463	79.4195	105.965	109.152	86.6223	53.1074
Smp_045930	218.544	201.996	208.25	177.056	219.027	188.086	216.094	215.034	231.266	248.227
Smp_045950	380.586	433.323	373.45	363.398	383.656	303.257	375.422	480.852	435.589	415.374
Smp_045960	40.1244	37.5428	37.6588	34.7362	37.4513	31.9449	32.9065	28.1625	30.5366	34.1099
Smp_045980	44.9713	42.6256	40.0885	36.109	39.9477	39.3611	42.5152	42.8698	41.8998	52.8327
Smp_045990	0.651408	0.574693	0.724557	0.644152	0.589756	0.600125	0.771924	0.929408	0.702637	0.684496
Smp_046020	440.786	498.318	402.265	379.74	404.804	450.767	415.623	421.586	532.553	666.402
Smp_046030	12.8689	10.4034	14.3013	13.2297	12.6694	12.6295	13.0175	12.1802	12.6323	13.1996
Smp_046060	218.98	201.168	226.941	203.747	215.577	248.134	254.776	225.915	294.926	437.067
Smp_046090	461.68	471.587	449.863	454.12	410.791	365.138	370.687	410.045	334.098	269.509
Smp_046100	55.4201	54.262	46.1623	45.5409	47.0628	54.2465	40.3073	42.7761	48.6395	50.4603
Smp_046120	0.627052	0.455347	0.425654	0.425872	0.406611	0.469663	0.329679	0.555706	0.502106	0.772254
Smp_046130	48.7104	39.4003	47.2595	47.6104	42.4735	37.0676	47.4791	38.1055	31.0747	44.9684
Smp_046140	48.1985	49.4694	46.586	43.5356	48.8294	46.4624	59.4156	62.3889	56.4742	79.7582
Smp_046160	41.8959	58.7355	34.9197	34.8661	39.7526	43.044	40.8244	47.1007	66.4504	73.789
Smp_046190	25.564	23.7522	24.2384	23.2423	21.7097	19.8999	23.8378	21.703	26.5917	33.0094
Smp_046250	18.6275	17.9154	18.1083	18.6439	16.3272	15.8392	19.5037	20.4096	18.8169	18.3259
Smp_046290	757.289	681.066	685.364	631.502	702.574	572.541	556.969	485.905	534.596	581.718
Smp_046360	48.3996	44.1896	41.2986	37.1456	37.1444	44.4607	37.8168	46.2413	77.6504	85.5565
Smp_046410	28.2727	34.0023	27.8187	27.8486	27.0458	35.4989	23.9219	27.9174	25.7598	25.9435
Smp_046430	24.8184	23.055	23.1602	21.1563	24.6864	22.083	37.5141	32.8678	30.5458	36.3344
Smp_046500	278.797	275.378	305.311	324.36	308.507	311.039	312.814	324.53	277.398	188.061
Smp_046550	24.8839	24.2309	26.7296	27.0042	24.6293	24.6757	29.6927	32.1648	28.6805	24.8852
Smp_046630	2133.36	2067.47	1916.75	1858.38	2173.85	2583.29	2303.29	2811.55	2984.65	7382.87
Smp_046680	84.5366	63.7184	75.0039	71.7596	74.781	56.5677	100.117	102.841	74.5629	75.7808
Smp_046690	15.1598	13.0574	23.1289	21.3532	27.1114	20.8718	45.6405	47.6954	31.2628	38.2764
Smp_046740	47.0099	41.283	43.9084	39.622	41.0441	39.2263	50.0366	52.3331	42.451	40.2546
Smp_046750	46.3711	49.9221	46.4458	42.765	44.5181	46.0095	42.5366	45.9639	52.5401	63.3761
Smp_046780	0.0125997	0.00591371	0.00731134	0	0	0	0.015265	0.0216515	0.0361299	0.101742
Smp_046790	5.61341	4.54904	5.57759	4.3744	4.33228	4.53198	3.49823	4.28484	6.03989	6.08531
Smp_046800	368.206	268.759	372.338	407.228	394.793	457.592	461.255	468.124	289.717	215.869
Smp_046810	24.7891	21.9736	20.7905	19.1834	29.6363	27.8201	27.1163	27.2256	26.6948	35.4937
Smp_046870	26.9022	23.39	24.6983	25.423	25.5692	19.7768	26.3389	26.6552	25.7982	33.0993
Smp_046880	11.0165	10.8563	11.1064	11.3557	10.9889	11.2232	11.1682	13.7664	15.4158	13.6991
Smp_046890	18.4488	17.346	15.9066	15.3178	20.0458	19.5977	27.9038	35.1316	42.294	51.2636
Smp_046900	24.2547	21.8527	27.7323	26.6952	28.0338	26.0208	31.3308	28.7698	30.4182	27.3234
Smp_046910	39.8566	36.7037	52.5084	61.1526	54.6652	54.1511	58.7404	51.7277	52.3541	36.5616
Smp_046930	588.579	490.124	576.358	491.466	466.457	332.338	415.376	554.432	543.706	644.687
Smp_046980	45.8321	47.9178	42.2272	42.8565	47.461	48.3911	52.1961	62.7756	63.2044	64.1885
Smp_047060	72.1835	65.5065	68.4239	64.6376	70.5738	75.1161	66.1855	71.3266	75.1479	65.019
Smp_047090	40.4808	39.5916	41.174	38.5328	37.5861	35.6096	39.2664	57.4269	70.6048	80.0074
Smp_047110	75.3032	88.0247	69.1366	62.4251	71.9144	62.5327	72.5255	80.2567	78.5088	80.96
Smp_047190	17.2677	17.0169	16.266	14.4817	16.9653	17.6279	23.6491	18.8688	17.7927	23.8982
Smp_047200	1339.29	1138.72	1480.2	1488.66	1358.71	1140.4	1271.98	1431.76	1193.74	966.239
Smp_047240	4.26309	2.28998	3.67785	3.62211	4.55956	3.78268	5.19344	4.38879	3.92257	3.83515
Smp_047330	36.0845	36.6315	44.2341	42.7846	40.8141	35.4089	44.2957	47.5787	49.8199	52.4252
Smp_047360	45.8583	53.4143	46.6139	44.236	47.9241	47.2477	44.4833	40.6422	46.7101	58.0002
Smp_047370	781.746	698.898	652.001	584.977	632.699	604.714	621.222	556.33	488.265	386.858
Smp_047400	59.9224	66.1948	66.2988	70.0411	81.8057	85.7819	60.5613	48.9477	35.2185	39.7757
Smp_047410	73.4597	72.3654	74.5989	64.141	71.0814	62.442	82.7986	86.9552	90.4686	106.512
Smp_047440	41.1295	38.4687	30.8785	34.0975	43.0336	36.217	52.8572	47.0822	54.8206	52.702
Smp_047450	22.3304	14.9702	24.5217	22.1663	24.2401	18.3062	27.9129	31.6851	26.6516	25.4192
Smp_047460	39.502	31.9551	31.2268	24.023	21.4232	22.1949	19.8266	19.0619	14.8976	23.3208
Smp_047500	55.9162	49.2462	56.5589	53.5689	57.951	44.2409	62.8861	63.6632	54.7611	54.7709
Smp_047540	13.5995	11.0803	11.7872	10.3987	10.0558	10.6021	16.0885	14.7186	18.7657	17.5552
Smp_047550	19.551	20.7141	13.0109	13.7854	9.99776	18.386	10.2672	14.9136	19.5629	27.1149
Smp_047610	10.4163	8.30827	9.80179	10.6976	9.92738	11.5696	10.6032	8.9852	5.91692	3.06234
Smp_047620	20.6233	21.5856	17.7322	21.6666	21.5296	20.2683	21.5324	17.8919	9.54659	3.76067
Smp_047640	0	0	0.153698	0.151587	0	0	0.0460382	0	0.607642	0.356301
Smp_047650	306.444	319.953	436.9	445.048	443.923	487.05	469.466	559.906	423.673	571.267
Smp_047680	19.8358	21.3563	35.5175	41.6975	36.7704	38.5201	50.6768	30.3977	12.5715	10.8453
Smp_047700	37.9524	32.712	38.4762	35.9728	35.5116	30.6877	39.7826	29.6136	36.7119	47.109
Smp_047720	8.22048	7.99724	7.30627	7.61171	7.90956	7.7094	10.0269	8.34071	11.7008	13.7138
Smp_047740	242.146	290.911	250.097	256.065	226.52	260.034	222.028	266.963	294.069	306.586
Smp_047860	18.6823	18.3569	19.2859	19.1573	24.4527	19.2249	33.4075	38.0268	38.6581	23.9759
Smp_047870	75.8099	60.3432	72.1353	61.332	73.642	71.344	79.6499	94.4112	132.221	116.317
Smp_047900	81.2574	71.0469	64.9982	50.8273	65.083	56.9962	74.4758	56.2305	57.4397	66.0312
Smp_048050	0.401429	1.131	0.116513	0.469976	0.376756	0	0.243422	0.230293	0.690939	3.24156
Smp_048080	19.8807	21.8963	19.7393	21.842	18.4252	19.4824	16.1347	18.2295	27.9852	32.4676
Smp_048160	28.0605	26.1787	27.1675	26.116	24.7921	29.2865	30.288	30.7889	30.5334	49.6695
Smp_048230	41.19	33.7463	35.7996	29.7117	31.3078	29.6576	37.1632	32.4508	44.4461	36.5932
Smp_048240	73.7901	77.2464	80.7184	72.9978	70.1722	63.7355	54.8751	48.0438	62.6647	57.4511
Smp_048260	58.7159	65.5055	51.6841	51.463	52.4171	57.4353	44.1921	48.3876	70.2329	86.8738
Smp_048380	11.3389	7.39426	7.4957	5.85597	5.12237	5.04246	7.25606	7.22513	7.31802	13.5648
Smp_048420	19.6694	18.0282	19.2218	21.2692	16.1425	16.4523	16.5053	15.5015	19.4244	25.2446
Smp_048430	591.141	589.603	637.499	635.551	594.344	541.656	579.784	668.606	561.702	598.773
Smp_048520	19.7845	16.6709	18.7893	18.3043	16.8746	17.2121	20.287	17.3283	20.6021	20.6098
Smp_048540	13.4066	8.92833	13.5942	12.0883	11.3743	9.5223	13.2253	12.3682	11.0482	10.4871
Smp_048550	61.0152	68.8519	53.6201	46.9037	54.3546	47.1691	67.2073	58.9672	68.4012	83.3912
Smp_048560	154.437	133.101	153.239	122.907	140.531	114.417	191.493	180.085	167.547	154.197
Smp_048620	11.4739	7.06952	13.6479	12.5452	12.472	9.5727	16.3216	18.9738	12.8891	9.59124
Smp_048650	60.4852	53.6277	62.8843	69.051	58.185	59.1552	68.1963	71.614	68.7158	46.7115
Smp_048660	211.84	225.595	207.189	212.639	186.984	185.498	200.99	212.665	209.289	189.896
Smp_048760	29.2856	26.8528	34.0707	32.3874	29.5216	29.2044	30.3976	40.3798	40.494	40.2873
Smp_048830	16.0417	9.9083	19.5309	17.3561	15.5734	12.7571	18.9505	19.6622	12.3474	9.64232
Smp_048870	28.8107	37.4681	13.4677	27.842	15.8818	12.4327	43.2319	31.5122	49.0522	57.7571
Smp_048880	62.481	50.444	56.6901	62.8913	66.0868	54.7874	58.1239	57.8687	62.6349	61.4326
Smp_048930	5.54494	4.0803	5.65327	5.99702	5.15272	4.52991	5.72123	6.14084	6.87669	6.202
Smp_048940	13.6352	16.6552	11.4752	10.4199	11.2016	12.6786	10.4402	10.7292	17.6311	19.1104
Smp_048970	58.1712	56.4845	54.2432	53.7502	55.6854	49.9255	59.5744	64.2294	65.5037	75.9756
Smp_048980	25.6724	23.6556	21.6189	17.9349	21.3974	19.8237	29.2133	23.9871	24.4963	29.6663
Smp_048990	64.9429	66.6892	63.1379	59.1193	59.123	53.337	57.5888	63.2832	75.2498	75.3695
Smp_049000	72.6927	55.3191	69.2733	64.4605	80.3905	65.9738	82.1205	79.4789	96.6846	128.101
Smp_049010	112.598	110.744	84.4395	67.4341	83.5897	73.4757	92.9588	89.0903	105.312	141.065
Smp_049140	84.9198	74.1862	95.2893	85.1493	87.4501	71.3443	85.2346	78.2031	65.5802	65.8698
Smp_049150	553.332	565.424	597.57	584.322	485.751	482.323	431.97	318.956	235.464	181.369
Smp_049160	5.04227	5.43488	4.79558	4.98978	7.17843	5.5334	7.94867	7.46332	5.35549	9.3308
Smp_049170	384.924	351.445	417.244	408.775	434.986	398.423	417.673	620.591	745.078	660.092
Smp_049230	1.2704	0	0	0.363544	1.19241	2.5116	1.66921	1.57922	0.121481	0.427441
Smp_049240	3.06279e-07	2.47078e-20	3.1389e-07	2.20008e-81	5.79695e-07	3.78086e-07	5.49148e-07	0.0865358	3.37603e-07	4.04456e-07
Smp_049270	511.445	427.356	493.34	382.955	470.435	399.992	589.046	907.279	1268.24	903.889
Smp_049330	150.366	142.181	140.64	134.9	135.553	115.117	119.791	118.151	97.7376	90.3902
Smp_049380	125.923	118.453	97.3663	80.7255	91.7241	77.8588	97.7666	134.947	144.447	169.131
Smp_049390	127.586	120.434	151.611	157.31	150.991	152.651	152.969	149.084	159.883	157.38
Smp_049500	141.818	128.251	154.038	136.324	151.838	129.745	142.302	144.927	163.453	177.829
Smp_049510	85.1014	84.483	70.3893	68.5741	72.3521	68.1571	72.5552	87.2361	84.8875	118.267
Smp_049520	310.417	222.792	342.342	346.136	332.188	275.393	338.322	276.959	227.153	246.044
Smp_049550	2412.76	2992.32	1873.55	1971.38	2108.42	1686.79	1923.94	2136.47	2270.63	1964.15
Smp_049580	10.1862	11.5207	9.63971	8.02184	8.17163	9.9182	8.6052	9.45491	11.6059	19.5639
Smp_049600	213.981	218.148	179.793	178.309	202.179	181.387	223.541	229.346	266.818	272.875
Smp_049610	9.38494	7.99428	11.3122	10.7594	10.3757	10.1273	10.3241	10.9707	14.6018	19.9764
Smp_049630	16.8657	15.064	15.8446	13.776	16.6852	13.778	22.0324	21.5405	18.7518	17.3958
Smp_049680	388.391	437.544	375.835	358.037	356.173	426.226	387.442	507.406	541.441	556.769
Smp_049730	47.6339	44.0602	33.858	30.557	33.66	32.1286	40.9937	37.2782	42.4842	50.9013
Smp_049740	21.7081	20.7802	17.0138	13.8589	16.3646	15.1539	14.1442	11.7206	12.0149	20.8987
Smp_049760	52.3056	47.2146	51.0909	42.9832	49.5926	46.856	74.1406	63.8809	61.98	71.3916
Smp_049880	132.901	140.288	124.634	110.598	137.97	125.554	154.887	191.052	202.123	200.684
Smp_049890	13.1457	13.0779	11.927	12.9801	12.9072	13.691	15.5433	18.0996	19.7776	29.4425
Smp_049910	25.0878	26.5965	19.3263	16.874	20.9585	17.9548	18.479	19.5581	21.6685	24.1944
Smp_049920	33.995	27.7382	33.1889	33.4239	32.2843	29.3158	35.2623	34.1811	39.5417	46.5046
Smp_049930	37.3789	35.7554	38.4877	37.5948	39.1751	35.4719	46.8406	41.7207	33.6808	34.463
Smp_049970	212.59	221.595	213.495	182.092	204.113	185.979	240.649	251.718	279.545	278.153
Smp_049990	57.6946	38.4614	76.5434	66.4586	75.471	60.8518	73.5735	69.6364	66.3971	62.8767
Smp_050080	13.1967	9.89244	14.4043	13.3001	12.0985	11.1563	13.2073	12.5305	12.7113	10.1814
Smp_050110	48.9478	41.0012	48.3812	44.0693	47.0246	40.5475	54.8978	58.411	71.8805	74.6778
Smp_050130	53.6026	51.4566	45.8499	40.2013	46.6333	40.5551	45.9954	56.3331	47.3468	44.201
Smp_050160	15.2713	11.8611	15.2053	13.6875	13.7834	12.3448	17.5103	17.6635	23.1226	21.6992
Smp_050220	27.4268	29.3947	20.3899	16.4173	17.1475	19.4516	11.8993	10.6974	12.5326	23.5107
Smp_050250	57.66	60.5838	48.0459	47.9496	43.517	48.6904	40.7218	31.8962	58.4386	53.2402
Smp_050270	1210.19	1363.5	1110.12	1198.64	1041.63	1094.05	803.039	420.28	226.885	35.1728
Smp_050280	45.7358	42.1489	48.2355	55.8885	41.3016	41.6279	41.4761	40.8333	39.0933	23.9373
Smp_050350	55.8284	56.4463	61.9074	61.1056	55.8073	60.4616	63.181	63.8293	61.9808	58.3528
Smp_050360	48.4243	48.2458	54.1879	55.0501	50.8272	45.4017	52.2428	57.2968	53.8293	41.735
Smp_050380	0.264535	0.248284	0.307007	0.318194	0.208737	0.313466	0.326111	0.260512	0.186312	0.487184
Smp_050430	47.5309	42.5732	57.4811	63.0685	53.713	45.3151	72.2378	65.6594	52.018	50.0505
Smp_050470	15.467	12.7528	18.5724	17.7749	18.2755	16.3652	35.7723	34.509	20.1963	22.8892
Smp_050520	109.276	123.475	104.763	98.0771	109.23	119.103	89.1524	48.4364	55.0239	148.094
Smp_050540	17.9382	16.637	18.6707	18.3057	16.6824	15.7886	14.4233	12.6753	16.2463	11.456
Smp_050570	36.8689	41.1349	35.98	33.5112	35.2469	35.8282	33.1084	36.4801	41.5618	40.967
Smp_050590	7.10536	0	19.9785	1.07163	0	0.221987	2.04284	0.214839	0	0
Smp_050700	21.119	20.5619	20.5439	18.4669	22.6891	17.9984	23.6064	27.3509	22.6532	21.4242
Smp_050730	44.4319	36.2557	56.698	51.1674	45.1535	40.1536	42.2345	51.4444	43.3686	31.6036
Smp_050740	22.0096	19.6125	17.0759	11.6994	12.311	10.7105	14.1329	13.7203	14.3075	14.6027
Smp_050760	10.0605	9.74779	9.69337	10.9485	9.5541	10.1284	7.46374	8.49984	10.394	9.76423
Smp_050820	4.16241	4.7393	3.90318	4.12362	4.08449	3.74156	5.043	5.85652	5.24634	3.62099
Smp_050830	82.4196	92.0743	76.3632	65.8428	74.3347	74.6728	81.8795	83.3371	76.2149	93.9322
Smp_050880	71.9447	51.7789	74.765	79.323	88.3612	77.5773	87.4179	113.636	99.5821	56.9354
Smp_050890	46.714	43.2646	44.6582	40.386	42.6555	34.9501	58.4668	52.5239	45.6226	49.4364
Smp_050920	24.5384	22.2245	21.449	20.9592	20.8436	21.4433	31.5895	37.5646	37.9033	53.4742
Smp_050940	2404.49	2844.51	2225.66	2409.68	2069.92	2470.29	1839.11	1984.05	2435.47	1903.7
Smp_051000	28.3451	34.3869	30.7054	27.875	32.6817	33.8818	48.3564	52.0572	65.9633	76.8803
Smp_051010	119.537	124.303	119.682	119.249	129.932	112.95	160.585	190.794	211.69	185.768
Smp_051070	1.51718	1.35299	1.03691	1.1077	1.27462	0.958868	1.42968	1.23602	2.533	1.9738
Smp_051080	266.937	232.429	262.704	254.97	268.599	263.716	234.982	234.315	308.068	280.849
Smp_051090	1.71941	1.31613	2.16921	1.76622	1.40815	1.91642	2.23189	2.10094	2.14977	1.63431
Smp_051120	10.6576	5.54887	6.85947	9.01837	10.0047	5.08484	11.9438	9.5722	10.103	6.70399
Smp_051130	0.952749	0.86093	0.775047	0.691936	0.667699	0.812478	0.625706	0.550862	0.949837	1.53389
Smp_051210	305.802	272.683	225.622	192.924	235.941	198.321	275.571	336.185	406.524	484.963
Smp_051220	0.941782	0.984516	0.962578	0.941662	0.728917	0.868698	1.11506	1.18924	1.3196	1.29628
Smp_051230	175.295	146.831	164.701	156.369	161.805	130.949	168.582	213.347	184.449	205.172
Smp_051260	1158.35	1140.95	1176.98	1237.89	1061.87	948.001	1064.37	1241.27	1116.68	813.614
Smp_051280	50.0242	47.7486	50.3527	51.3514	55.3469	55.3871	71.3173	68.898	74.1986	99.3694
Smp_051290	3.78059	2.96685	3.99534	4.25944	2.69447	3.6794	1.84677	0.905716	0.517915	0.911265
Smp_051300	2.66662	2.18367	5.08342	2.37313	2.15568	2.75666	2.84592	3.48417	6.55991	2.50452
Smp_051320	66.9575	50.2051	61.554	64.3345	56.7369	64.3242	65.5026	71.0417	59.578	41.0686
Smp_051360	129.827	121.32	126.315	109.134	107.869	100.992	91.6192	83.6306	69.6881	68.6603
Smp_051390	43.2324	42.3784	38.9083	36.6392	38.3658	40.6592	36.3655	48.4192	53.2295	46.8591
Smp_051400	58.0683	44.4973	75.2346	74.249	57.5163	55.1478	60.1333	92.773	111.229	127.973
Smp_051410	33.5674	49.9991	39.0963	32.6725	36.5242	36.6481	33.1925	42.9341	76.9142	75.678
Smp_051420	26.8264	18.5246	23.7734	28.672	29.0853	24.994	23.0603	23.278	25.9677	28.1206
Smp_051530	43.0338	33.6685	40.9696	37.4424	40.5534	36.0962	51.6629	60.0059	44.2021	41.6551
Smp_051550	32.8775	26.3136	38.7195	38.0743	32.6396	25.6776	36.9076	35.9239	33.5907	40.4084
Smp_051640	23.6332	20.3039	26.2879	26.2631	24.3401	21.6231	27.9208	28.4899	39.9468	55.8264
Smp_051660	19.0389	17.8082	16.9533	14.3967	15.6447	14.2925	15.7474	13.059	18.406	16.9848
Smp_051670	1.74411e-08	1.87589e-07	8.92527e-07	1.83529e-07	0	2.26332e-08	2.37072e-07	3.43016e-07	6.46794e-07	1.08068e-06
Smp_051810	12.3901	9.58228	12.0818	10.8708	11.8557	10.4801	9.60609	9.12382	10.8304	6.4663
Smp_051920	24.0067	18.9999	30.9053	23.4869	29.9189	24.2261	29.2311	38.6487	26.4357	31.1369
Smp_051930	43.3265	45.8257	55.1899	64.1316	68.9417	62.4036	74.5712	67.0965	62.9966	68.3289
Smp_052060	49.5922	48.1084	50.0699	43.5456	48.5402	45.5874	52.4969	56.7795	49.4854	42.0405
Smp_052140	29.291	29.2883	32.0875	35.8532	39.6407	32.7281	53.7678	58.2275	49.0585	48.3775
Smp_052150	6.424	6.94111	7.63427	7.92951	7.45952	7.31366	7.60128	7.13092	8.42259	9.81212
Smp_052160	8.42119	7.24696	8.46498	8.25102	9.39914	7.78276	8.56462	7.78344	7.93495	7.89298
Smp_052230	6.64616	6.36604	6.19374	4.5612	5.15758	5.09362	4.9014	5.06926	6.10069	5.01918
Smp_052280	220.356	200.455	227.604	214.014	226.108	215.093	221.451	223.319	215.285	186.875
Smp_052290	0.28483	0.267371	0.29463	0.283028	0.224411	0.227459	0.292569	0.418519	0.6392	0.874996
Smp_052330	32.55	27.779	35.3693	35.3979	33.5386	29.8766	34.7048	38.3307	33.5853	23.898
Smp_052350	22.3352	18.5018	19.8139	14.7714	21.0485	16.9908	34.5991	36.5677	30.7495	35.3033
Smp_052390	4.41271	3.52466	4.55565	4.62605	4.84566	4.82547	5.70172	5.7831	3.04827	1.67335
Smp_052460	0.138915	0.782911	0.322602	0.477297	0	0.164838	0	0.318969	0.6377	0.560875
Smp_052500	284.557	244.81	256.726	288.881	232.531	255.196	216.901	255.091	256.963	192.301
Smp_052630	0.203148	0.104574	0.178723	0.183459	0.196546	0.143656	0.123057	0.15014	0.101472	0.145521
Smp_052640	35.5392	34.1506	34.0937	32.3271	35.7919	32.5489	34.1292	31.7154	35.7095	45.3095
Smp_052710	55.8009	44.8153	58.186	50.3331	53.9999	52.0058	51.9273	57.3544	62.164	42.7819
Smp_052740	12.2967	15.032	15.4868	15.4323	15.0122	15.8148	17.2789	18.6191	15.6362	13.5915
Smp_052750	19.8902	16.2899	21.9747	21.7037	19.7177	18.0684	23.5275	21.1535	20.289	14.5132
Smp_052760	5.2903	3.3382	7.41528	6.67559	6.03535	4.07747	8.16259	7.2224	4.57632	3.22922
Smp_052780	8.35805	6.57307	7.92226	8.2325	8.71349	7.2402	11.3324	11.9469	12.0783	13.7886
Smp_052790	43.2296	40.3378	39.6993	36.4966	41.9199	37.5982	41.4143	41.0736	34.2101	42.4556
Smp_052800	17.0147	14.9567	16.1771	14.6941	20.081	16.609	25.6098	27.6777	25.9428	25.9147
Smp_052870	77.7502	66.4593	89.3654	83.7043	78.1208	73.7693	82.0948	86.156	90.3745	72.3294
Smp_052890	130.729	128.7	153.273	150.185	149.479	126.599	137.735	148.966	149.6	104.515
Smp_052910	603.181	536.273	524.227	463.151	523.987	518.393	571.11	690.783	782.831	784.411
Smp_053020	23.0409	17.5763	21.4451	22.523	22.3305	19.0781	19.1192	17.9118	20.4068	23.3147
Smp_053030	141.249	132.909	159.736	154.998	147.758	128.303	130.828	128.69	119.201	127.158
Smp_053040	44.3798	45.9526	54.2305	55.7076	44.6805	45.1307	53.6563	53.7006	49.5735	38.4809
Smp_053060	248.897	222.753	201.036	187.103	173.946	159.585	155.034	136.109	181.102	236.959
Smp_053120	5.51866	3.78892	4.66042	4.73088	4.68463	4.41729	5.689	4.24724	4.15722	4.37871
Smp_053130	1760.01	1653.13	1927.56	2083.73	1820.72	1734.48	1767.68	1742.57	1586.51	1015.9
Smp_053140	73.0843	82.2807	68.1557	58.8026	73.0637	66.123	84.6684	91.6977	88.5088	95.8233
Smp_053160	37.4602	32.2036	45.7211	44.6601	36.9065	36.6082	40.3796	39.5014	44.5472	29.2361
Smp_053220	91.3529	66.5004	111.233	113.045	98.1134	86.8016	107.862	108.651	90.6449	68.497
Smp_053230	792.068	557.679	901.285	754.698	784.036	664.157	780.131	740.673	654.228	542.917
Smp_053300	0	0	0	0	0	0	0.0451485	0	0	0
Smp_053390	1229.25	1119.13	1097.32	1109.2	1278.18	1059.85	1888.9	2376.69	1837.37	1426.81
Smp_053420	25.4407	23.5798	23.4228	19.1005	23.6591	22.1859	36.4359	46.7912	39.1506	41.3861
Smp_053430	65.1813	53.9616	63.393	59.9484	48.9185	44.5891	52.8099	62.0558	74.045	86.761
Smp_053470	24.2997	18.4487	20.1387	20.4387	26.14	20.3828	57.3258	61.8882	37.5895	36.2903
Smp_053510	61.6195	54.3631	67.2431	66.8266	61.22	53.4356	68.3093	101.139	83.4642	83.5543
Smp_053550	28.6154	26.4852	33.8566	33.096	29.1205	25.5945	33.3378	42.8861	33.6764	24.7304
Smp_053560	8.13272	6.20841	7.89152	5.99925	6.4189	7.06592	11.5062	25.123	43.2641	34.2961
Smp_053610	295.522	315.642	283.434	265.992	256.638	249.072	239.323	273.511	346.259	264.864
Smp_053640	25.209	31.4653	28.406	25.1844	32.0945	30.9738	36.6432	45.4297	65.3111	58.402
Smp_053700	16.0292	17.6949	14.7514	15.1044	14.2297	17.5149	12.928	12.6546	13.3279	12.053
Smp_053780	71.5292	76.6859	84.2184	115.92	89.1769	90.7966	120.57	121.904	116.498	77.3262
Smp_053790	0.374908	0.234757	0.870607	0.286188	0.469315	0.148269	0.454802	0.286885	0.286825	1.00914
Smp_053800	49.1353	45.7698	55.9418	51.6152	47.5566	40.2174	51.639	42.2446	43.345	36.6199
Smp_053820	650.864	572.134	691.62	653.213	613.842	545.471	657.004	736.666	548.843	486.931
Smp_053830	1550.77	1341.88	1754.26	1884.9	1545.2	1288.38	1545.21	1714.05	1532.17	968.95
Smp_053900	512.787	510.338	638.45	677.958	816.375	750.819	827.692	926.879	866.491	1133.77
Smp_053940	291.126	287.573	266.588	256.22	265.612	227.016	235.564	302.004	347.286	347.288
Smp_053990	19.7686	18.8538	18.3233	17.4601	19.9396	16.6628	21.823	20.017	23.1579	26.8881
Smp_054010	71.5554	70.0865	77.2221	77.1711	67.2809	70.119	60.108	47.4495	25.1407	4.21674
Smp_054070	12.9065	9.57696	14.8707	12.1491	11.9347	11.0289	11.7392	12.201	13.1461	11.2202
Smp_054120	190.894	186.535	208.111	221.869	204.843	193.645	207.341	283.108	308.342	289.374
Smp_054200	349.643	283.039	420.875	422.967	374.895	371.611	417.767	442.059	311.188	231.866
Smp_054220	88.3229	109.855	91.8199	91.6205	97.4363	105.824	103.709	151.005	244.282	243.88
Smp_054230	73.4522	68.5743	102.616	114.235	79.2494	98.2661	77.3557	113.941	137.289	108.055
Smp_054240	627.42	601.919	664.408	722.452	628.807	634.622	630.911	752.241	877.774	611.812
Smp_054300	5.23072	6.24142	7.39988	5.98217	4.56537	6.20143	6.67077	6.05952	4.75072	2.27324
Smp_054310	15.4559	14.4918	16.2717	13.692	13.9108	11.3756	12.7982	16.2162	16.797	16.0712
Smp_054320	1.54947	1.20765	1.42516	0.668421	1.53503	0.900945	0.779425	0.770608	1.17377	1.92795
Smp_054330	33.4705	43.7851	30.9954	29.0955	28.0038	38.3027	25.7117	26.3516	40.3205	83.2228
Smp_054340	119.075	125.881	104.925	98.783	90.6392	94.7595	91.9634	123.989	119.312	92.9618
Smp_054350	10.0463	9.54847	8.59188	7.43146	9.33219	9.73266	7.19927	4.2419	6.24384	15.195
Smp_054360	33.3535	28.581	32.9353	34.6974	31.7852	29.3648	31.5054	33.0239	30.6033	21.5532
Smp_054410	151.237	125.257	158.624	145.273	168.65	149.678	152.026	175.771	163.859	98.6827
Smp_054450	36.5366	26.404	55.5195	49.9376	44.5031	52.0692	71.9248	108.506	63.3294	41.5435
Smp_054470	6.42124	8.41096	5.25713	5.2621	5.83253	8.43543	5.75967	7.02904	8.49306	17.0493
Smp_054540	449.627	500.093	451.77	404.646	449.89	439.049	432.4	458.632	421.85	441.047
Smp_054560	679.621	1060.32	571.609	618.168	646.615	765.062	565.913	733.846	1036.3	1330.94
Smp_054600	55.342	66.8334	50.5301	47.4451	46.4118	46.3275	39.0908	37.1429	41.545	45.9478
Smp_054610	10.6936	9.18446	12.3232	13.2627	10.4278	11.123	9.25863	5.82246	3.15357	2.0669
Smp_054620	28.0547	22.7447	31.4364	38.6576	23.9778	24.3316	21.2607	10.1146	11.3033	10.2033
Smp_054730	7.86578	4.66257	6.8763	5.93658	7.15397	4.27289	9.80659	11.2096	9.16743	8.41453
Smp_054770	30.9064	41.0562	35.1377	48.4148	44.0223	46.1085	43.7313	33.2487	45.0725	50.4894
Smp_054790	28.515	25.8375	28.7684	28.2925	30.3093	26.7566	35.2739	34.8693	29.3917	34.4469
Smp_054800	127.382	121.266	111.854	115.039	126.255	122.123	122.593	123.961	149.294	156.977
Smp_054810	8.10771	6.83766	9.92625	9.13467	8.81573	8.43677	13.0586	15.4452	17.2579	9.84704
Smp_054820	17.9075	14.7457	19.44	14.7489	14.6476	15.0905	20.6135	21.4856	17.5281	21.3833
Smp_054840	20.539	19.1051	22.4132	26.1814	20.3608	18.408	19.7368	21.1925	13.1175	10.7261
Smp_055050	66.8418	84.4461	54.2604	59.578	51.8808	63.1186	45.5143	48.8065	68.0305	54.1504
Smp_055090	31.4931	24.4446	30.9552	27.3223	25.7417	21.0131	31.3402	34.5381	35.9304	31.1132
Smp_055100	59.4318	61.3941	42.7185	33.1846	34.1248	38.6172	55.1483	88.8411	192.747	152.793
Smp_055130	17.6038	13.8429	20.3561	17.2011	16.7269	15.8594	18.0515	16.5495	18.504	15.911
Smp_055190	71.6419	58.9951	63.4774	57.74	56.9557	58.268	67.9936	65.7692	62.4312	53.8252
Smp_055200	73.6761	62.6368	78.505	75.7048	79.2116	68.7655	72.9508	77.8704	61.963	61.0722
Smp_055220	46.0714	53.4591	29.5827	20.226	27.0893	25.2307	22.9787	30.9719	44.8923	63.6711
Smp_055240	3.8113	4.25449	3.45759	3.54184	2.50996	3.84725	2.56108	3.14085	2.55517	3.69799
Smp_055260	21.5991	26.0415	19.8843	21.3962	21.2185	22.3513	13.6775	8.47606	4.60286	0.680929
Smp_055310	13.9439	15.0304	13.558	13.3773	14.2486	14.4893	16.3429	14.6572	16.1696	13.8185
Smp_055340	41.187	31.2351	37.0308	32.3174	41.5423	32.4786	57.9743	61.9785	55.9687	57.0234
Smp_055390	39.195	41.6258	35.8457	32.9264	47.1291	35.4154	66.7212	53.7413	46.9608	42.6283
Smp_055400	40.1238	47.3748	40.5535	41.0879	45.0759	40.9719	48.7273	46.4751	53.4513	46.9849
Smp_055420	93.0411	103.832	74.9047	75.7244	86.3479	85.0598	85.3898	83.0805	138.275	138.1
Smp_055440	0.755748	0.795331	0.904393	0.827705	0.712415	1.03186	0.972604	0.599127	0.824845	0.974874
Smp_055450	54.391	52.783	49.9003	50.6007	47.9867	51.6433	52.4562	58.3746	67.9602	68.5209
Smp_055600	209.998	175.08	268.724	253.391	220.625	237.749	270.743	261.482	243.647	187.686
Smp_055630	43.2898	50.2908	42.7539	52.9199	51.2244	42.2675	49.9862	92.1975	84.5187	89.0606
Smp_055670	21.7393	23.2851	21.2972	21.5543	22.2327	21.925	28.0385	31.2196	37.56	42.9058
Smp_055720	53.7529	58.6465	45.5572	38.7094	49.4966	46.7975	71.5095	66.5257	62.0946	83.5647
Smp_055740	7.02256	7.16236	7.89156	9.23262	8.46024	6.92394	5.80258	2.7438	1.39146	0.300719
Smp_055760	123.191	112.866	96.256	89.6919	103.97	92.4586	136.654	146.157	138.163	168.605
Smp_055770	83.3831	71.7498	81.5899	71.6494	88.875	72.1224	102.374	83.3694	68.9023	83.4239
Smp_055780	45.2872	57.5462	74.6564	80.5485	105.076	86.2208	89.9581	46.4288	64.5488	90.9224
Smp_055800	221.613	222.833	203.914	213.284	191.353	173.618	166.745	164.942	165.112	162.427
Smp_055870	18.0088	20.548	16.9778	14.0917	16.2834	17.0859	15.3173	16.2826	24.2043	26.4206
Smp_055880	233.567	216.823	211.465	206.722	227.768	202.823	218.056	230.035	267.283	271.948
Smp_055890	207.705	197.737	211.709	219.279	207.411	211.167	218.292	250.817	205.073	173.488
Smp_055900	46.4318	36.5127	52.8567	47.9999	46.9864	43.8685	52.6173	56.8126	56.648	40.688
Smp_055920	96.1421	101.416	92.7911	89.5469	87.9071	77.9362	117.73	125.201	101.759	107.115
Smp_055960	312.825	340.395	291.938	257.6	306.671	292.518	320.914	362.721	382.818	411.977
Smp_055990	452.75	423.536	473.522	461.084	494.59	498.49	483.242	542.851	459.331	348.642
Smp_056060	0.460974	0.320808	0.419686	0.363275	0.342668	0.258993	0.288866	0.218514	0.21423	0.192536
Smp_056080	0.0802612	0.033485	0.0258742	0.0356666	0.0557239	0.0528372	0.0324124	0.0408645	0.0153433	0.0300048
Smp_056200	161.953	157.12	159.64	160.707	148.734	152.33	150.913	138.826	130.26	112.516
Smp_056240	11.9843	11.0108	10.426	10.3525	10.5553	10.4109	13.2166	13.9246	13.3133	14.5033
Smp_056260	2.68417	2.87675	2.58548	2.98058	2.05087	2.89755	2.01448	1.74305	1.19663	1.63802
Smp_056280	6.00342	5.4662	5.11219	6.10433	5.69491	4.97031	4.20428	4.70208	2.83773	1.13683
Smp_056350	3.31322	3.23341	3.40109	3.88639	3.94961	4.2114	4.49123	4.97356	3.70003	1.67766
Smp_056360	958.454	1019.84	779.152	788.089	755.12	773.034	732.239	1075.31	963.317	1246.7
Smp_056370	98.0829	85.3551	89.7737	81.3139	87.3324	87.3626	80.6968	91.9623	108.487	117.774
Smp_056390	16.4745	15.5867	15.4612	12.8371	13.9476	13.4267	13.7436	11.2264	13.4404	15.8826
Smp_056420	0	0	0	0	0	0	0	0	0	0
Smp_056440	534.687	494.942	554.466	541.398	558.895	518.327	528.732	587.948	474.287	400.069
Smp_056460	2.14729	0.815432	1.49353	2.56139	1.849	2.17585	2.22464	1.85934	0.957686	0.421088
Smp_056500	361.051	427.248	385.31	370.599	351.776	343.532	325.66	384.263	374.288	435.468
Smp_056620	9.49099	11.0656	9.96117	9.95074	9.79185	10.5737	11.8006	9.7174	13.9598	16.218
Smp_056640	46.0445	48.1493	43.1758	43.5837	43.5695	48.1206	43.5858	47.916	50.3195	54.0284
Smp_056760	585.967	504.054	624.609	623.709	560.986	484.243	494.245	503.698	567.502	435.056
Smp_056770	0	0	0	0	0	0	0	0.337842	1.01128	0.790134
Smp_056780	47.0597	27.0453	55.2914	56.8239	48.4879	43.0873	53.564	52.4339	44.2474	22.8446
Smp_056810	209.367	201.797	177.035	161.114	180.893	160.246	197.121	196.814	233.924	239.852
Smp_056850	32.2357	28.642	31.7691	30.5005	32.5268	28.2465	35.5066	40.8681	42.3597	39.4329
Smp_056860	105.209	88.7362	113.797	105.478	107.486	94.0906	108.788	113.869	110.139	101.101
Smp_056900	21.7404	19.8192	20.2603	21.2953	19.9272	18.9133	20.2347	22.6958	24.0693	31.2744
Smp_056930	20.7511	22.7797	19.4582	19.3087	21.5485	23.0255	37.7477	29.7554	25.02	45.7703
Smp_056970	7503.22	6781.78	8159.19	7345.59	7773.98	7167.78	7394.17	7924.13	7997.96	7585.76
Smp_056990	188.475	153.066	194.399	184.641	201.642	189.796	196.465	144.214	229.802	310.956
Smp_057020	26.8853	22.6569	30.7355	30.3481	30.6425	25.0439	36.2455	40.1248	33.2841	32.5011
Smp_057060	67.6769	51.5283	63.2686	56.6074	65.9141	55.1798	75.3068	66.2546	36.2372	30.0055
Smp_057090	12.1462	16.9962	10.0611	12.5434	12.0198	11.1153	10.8643	10.8168	12.7849	16.6642
Smp_057120	45.3621	41.1794	35.6383	32.0762	39.3001	29.1126	54.6786	54.0283	47.4028	61.5336
Smp_057130	88.795	91.9781	86.9283	64.8141	73.7982	70.8911	102.318	104.995	107.855	102.154
Smp_057210	124.894	127.553	114.82	102.44	114.717	103.331	73.8471	75.0911	108.077	121.755
Smp_057230	39.52	38.1687	34.4517	33.8671	36.561	35.0144	27.966	34.1231	42.0671	47.1206
Smp_057320	37.947	33.1714	39.7353	33.5605	36.961	29.0435	42.9305	50.5585	41.0068	41.0406
Smp_057360	6.16982	6.33234	6.61158	6.05202	4.85798	6.81184	4.54746	2.79213	2.90155	6.76737
Smp_057430	16.0049	18.2897	19.0625	19.9862	20.6545	22.0673	28.2398	27.6949	26.1385	24.4937
Smp_057530	38.4187	37.005	29.3816	25.8841	28.1949	26.3948	21.6237	19.2116	17.8238	26.4598
Smp_057590	35.8725	39.1653	38.732	32.8945	38.2813	49.4745	31.7972	45.7387	40.7122	67.3411
Smp_057620	34.5259	33.9316	31.7485	28.8322	31.9029	24.4475	34.984	43.3229	43.2469	57.6613
Smp_057630	29.317	28.1327	30.0525	27.361	26.1205	26.324	32.291	34.9343	38.5515	50.5505
Smp_057650	275.958	251.495	239.163	187.235	231.561	214.881	226.003	317.2	525.81	510.401
Smp_057860	106.523	90.7868	111.456	92.8237	89.0438	73.0173	60.6161	71.4441	98.497	68.2939
Smp_058050	2.09018	1.5719	2.92837	2.92532	2.60694	2.48302	4.14099	4.42771	2.79085	4.92497
Smp_058080	5.51156	5.03244	4.04985	3.52733	4.9953	4.13627	3.37097	3.13032	3.2485	4.96778
Smp_058130	23.5871	22.2806	28.8657	28.8356	24.6111	21.1358	28.3563	33.3572	28.766	29.6517
Smp_058140	121.859	95.0175	137.929	125.2	127.359	113.338	135.792	137.239	98.5387	90.7506
Smp_058150	51.0305	55.6601	52.1929	52.5244	47.6109	50.6186	44.0331	40.7009	45.725	48.5417
Smp_058170	229.559	222.988	190.602	179.282	211.169	168.501	206.928	246.742	219.342	240.968
Smp_058190	22.7591	28.7661	23.8488	25.675	30.0117	32.2594	23.8177	16.7306	18.7054	25.0401
Smp_058240	960.985	1108.73	834.915	913.877	868.309	915.424	765.047	660.698	686.057	621.676
Smp_058270	51.6543	48.8533	45.0162	42.1199	41.2896	46.3422	45.4893	46.4001	51.2562	64.0555
Smp_058320	268.101	273.94	257.529	249.504	281.558	295.442	311.243	319.199	301.977	424.431
Smp_058350	7.68811	7.90557	8.61365	9.0863	7.84628	7.90271	7.71795	8.97781	7.79763	8.02919
Smp_058360	18.3933	16.3467	18.4722	20.0449	27.8916	20.869	32.4587	26.5894	23.2857	28.0643
Smp_058380	3.16206	2.84599	3.28281	3.6133	3.18349	3.60498	3.69836	5.8066	26.1888	50.3169
Smp_058400	41.7015	38.8249	45.6813	40.1699	38.6885	35.1909	44.3471	48.1552	49.448	49.0537
Smp_058410	20.2102	20.0647	17.9593	15.4023	17.1867	16.2012	18.9009	17.1669	17.2653	20.3344
Smp_058450	5.54942	5.57598	5.16459	4.34347	5.17232	5.05741	6.14948	6.59613	8.40078	10.7706
Smp_058460	144.503	139.08	149.739	149.149	141.451	121.841	131.124	143.907	125.37	109.741
Smp_058470	4.1599	4.91842	4.76904	3.28898	4.55984	3.95756	4.04632	3.94482	4.24209	6.91178
Smp_058530	83.499	74.5069	60.9647	60.7128	60.3852	53.4356	64.247	68.6426	93.9695	84.3262
Smp_058620	67.8165	63.0147	61.2048	54.2617	76.2968	59.1032	127.406	138.011	104.209	98.54
Smp_058650	248.024	245.457	268.303	272.424	264.039	270.34	266.438	278.208	301.585	301.538
Smp_058690	741.713	663.504	1165.56	906.069	705.375	761.104	787.377	843.971	732.189	681.402
Smp_058700	130.69	4.32297	9.0004	7.34999	6.8226	6.75382	6.31785	6.39479	3.33588	0.326023
Smp_058730	18.0788	17.3907	18.2585	16.2517	17.3122	17.1041	17.1348	17.2038	16.0428	20.9894
Smp_058780	49.4903	47.3339	46.3827	40.6663	35.4482	37.9699	37.05	50.1743	68.1232	74.4619
Smp_058790	35.5086	25.081	37.8764	36.884	40.8164	32.9664	39.7488	42.3339	45.2974	37.8328
Smp_058850	6.25871	6.46841	5.95091	5.60825	5.5273	5.48452	4.2367	6.32936	8.15649	10.1632
Smp_058880	11.4075	11.6468	8.6135	9.0566	10.7343	11.752	14.0294	17.1424	15.3108	16.4706
Smp_058970	0.471375	0.00121616	8.3956e-05	2.80278	3.90449	7.38169	11.5802	9.12041	0.0010009	5.81994
Smp_058980	88.733	81.4901	82.2043	65.924	72.0157	63.3414	71.7552	67.1387	71.094	76.9613
Smp_058990	162.506	176.346	127.297	142.776	121.779	172.874	118.957	106.261	149.503	154.126
Smp_059090	25.962	29.3543	18.7941	18.7616	24.2076	24.9983	25.8067	25.8166	29.7906	43.8474
Smp_059100	65.227	61.7721	72.7788	68.6181	67.7597	66.3705	70.0003	67.7474	75.0906	58.6746
Smp_059130	108.479	97.3647	95.6442	84.7954	85.1414	85.6966	92.3123	81.3664	97.9807	113.599
Smp_059140	0	0	0	0	0	0	0	0	0	0
Smp_059150	113.384	123.163	117.452	106.041	108.607	110.874	116.086	97.7105	95.98	114.354
Smp_059170	9.18408	8.92037	7.13964	5.47446	6.17985	6.29124	5.2247	2.86399	3.91219	5.49915
Smp_059200	55.8753	79.2917	54.9212	53.5541	65.7603	82.1981	47.3061	89.9866	167.153	181.778
Smp_059210	139.478	138.641	137.839	137.021	154.745	128.981	152.758	177.621	189.497	235.743
Smp_059240	63.304	57.9845	61.8016	62.4831	54.1913	54.7757	51.9809	52.7609	72.9673	86.5293
Smp_059290	75.0331	64.0379	80.1853	71.6643	67.7993	63.7307	73.8711	68.9298	81.4946	91.9849
Smp_059340	244.411	216.405	203.251	161.76	203.454	173.762	214.305	219.444	215.451	256.353
Smp_059350	258.304	225.587	324.024	325.723	278.619	266.247	260.791	276.976	303.533	249.156
Smp_059360	33.3582	27.8471	33.3022	31.554	33.067	32.0692	41.6735	44.4458	46.4337	52.9275
Smp_059530	616.086	593.318	472.206	340.557	367.929	391.607	357.193	273.825	964.168	1279.35
Smp_059540	34.3813	31.8129	35.0415	32.9118	32.1532	32.2773	35.1502	40.3538	38.6082	49.3885
Smp_059570	6.22509	5.54433	6.2723	5.86448	6.09981	6.59418	5.11174	4.86014	4.99589	6.13768
Smp_059600	11.5329	8.41634	4.26318	4.20175	4.1335	4.61798	6.41211	2.35811	18.1197	15.2756
Smp_059670	46.0605	35.9886	46.7156	37.893	37.9239	31.0006	42.1509	46.1493	35.0995	33.0675
Smp_059710	97.7519	104.592	78.6876	74.1546	89.5523	88.5838	119.55	108.07	118.968	152.637
Smp_059750	147.112	131.168	149.253	141.87	140.179	141.261	169.377	203.636	184.604	172.159
Smp_059780	57.5433	54.3957	57.3816	55.1415	53.9474	57.5694	47.2922	39.5328	34.8624	36.8095
Smp_059790	20.0623	19.7805	21.0085	12.2649	16.1061	19.3562	17.2367	11.3074	4.88876	2.96425
Smp_059810	14.5781	14.9519	11.6665	12.7645	13.1598	13.9668	12.2922	13.2765	13.492	11.6027
Smp_059820	9.4992	11.2158	8.94159	10.0928	9.9479	9.26773	6.64815	6.07123	10.0914	11.3706
Smp_059870	76.3579	113.497	68.5736	80.7808	70.3732	75.0544	64.8998	83.9559	102.94	107.921
Smp_059880	37.1218	35.7612	41.4821	36.6691	38.6645	38.869	37.6225	38.9022	47.1517	53.8528
Smp_059910	8.42785	8.14593	7.48199	6.59634	7.64482	6.45833	8.00264	11.5829	13.3473	12.5598
Smp_059920	18.2591	17.0027	18.7799	17.989	18.0165	16.9661	17.5049	15.6534	19.5742	27.2379
Smp_059930	62.8419	63.6319	55.0833	61.0465	61.1487	73.557	53.2688	59.0098	72.4148	66.2764
Smp_059980	86.7951	77.9559	99.9815	99.1455	88.1392	83.8993	84.956	65.6498	49.1946	64.2878
Smp_060010	39.5191	39.2307	37.438	35.3888	38.1853	33.6924	41.9734	47.6261	47.8709	50.913
Smp_060030	3.72664	3.56538	3.04843	4.09834	1.73057	2.86076	2.75285	2.31869	3.17572	3.34361
Smp_060070	44.3699	41.3077	39.1825	30.7458	40.9151	38.1667	54.1833	51.6638	47.1122	58.0448
Smp_060080	24.1725	31.1259	16.8128	14.5891	19.3665	19.1431	20.4342	18.2762	18.8458	34.9477
Smp_060090	1691.1	1322.74	1936.79	2075.06	1626.5	1654.32	1642.31	1755.48	1599.99	1172.12
Smp_060160	19.0315	18.142	17.781	15.5952	18.5768	19.7436	20.8196	20.3573	18.2394	19.9908
Smp_060170	80.6018	56.8295	78.3955	82.6218	85.6796	64.7886	106.346	120.365	105.495	75.7359
Smp_060180	14.575	13.6936	14.1225	14.6259	16.0878	13.4843	22.788	24.2917	21.5027	17.124
Smp_060190	39.6396	31.4247	36.8491	34.208	36.9887	37.5049	32.0787	28.8113	45.6643	38.309
Smp_060210	0	0	0	0	0	0	0	0.284905	1.1377	1.3336
Smp_060220	15.1477	10.3146	26.774	24.6739	18.1616	27.375	11.9964	10.5996	9.57718	0.59092
Smp_060240	0.953462	1.09407	1.47557	0.686349	1.36866	1.08832	1.06992	1.21423	1.37733	0.760415
Smp_060270	37.0044	36.4969	38.8981	35.9838	35.6822	33.7766	41.7875	44.3377	40.2999	36.2703
Smp_060290	5.7068	5.92552	5.1582	5.00061	5.46871	6.02545	5.38517	4.95374	6.03031	5.46937
Smp_060420	292.975	251.578	307.067	262.276	277.693	251.391	242.766	245.689	273.633	386.342
Smp_060480	65.6256	50.9363	66.9011	62.6035	65.4105	60.0866	62.911	69.2786	65.6547	69.7945
Smp_060490	21.7049	20.0214	20.6351	18.2515	28.4064	27.0812	42.4795	37.9492	31.1486	32.678
Smp_060560	0	0	0	0	0	0	0	0	0	0
Smp_060570	84.4755	85.9493	97.2178	82.3928	91.1926	73.9197	74.0146	71.8962	56.2661	55.1098
Smp_060620	0	0.233401	0.288488	0	0	2.06511	0.301666	0	9.12461	4.34516
Smp_060660	0.653181	0.817591	0.5054	0.746604	0.326592	0.5677	0.712338	0.873224	0.874129	1.2014
Smp_060700	23.444	23.0584	26.6015	21.8534	27.6346	27.1012	36.2351	37.7674	35.7051	31.8671
Smp_060750	0.129824	0.196866	0.0927206	0.159776	0.0499246	0.130178	0.193592	0.297473	0.744559	1.31713
Smp_060760	0.46709	0.0536559	0.187052	0.242959	0.0658425	0.380349	0.44036	0.977941	1.321	0.844787
Smp_060820	22.1804	24.334	20.7848	17.7748	19.4812	19.5133	22.6271	22.9845	21.1109	22.2821
Smp_060860	51.7995	55.1739	43.2672	36.9841	53.2908	48.3349	73.6563	69.0262	65.3333	97.5901
Smp_060900	70.8213	56.8545	67.4272	63.9484	81.9484	58.0432	105.105	112.232	99.945	91.6551
Smp_060910	1668.71	1600.65	1539.17	1684.84	1593.71	1836.66	1407.41	1850.61	2370.68	1955.23
Smp_060940	86.9652	82.2946	97.5123	85.3036	91.3276	80.4851	109.914	118.716	111.573	111.407
Smp_060950	148.902	138.547	147.595	137.652	131.052	133.028	155.772	145.09	157.474	140.773
Smp_061040	100.391	78.9788	101.388	86.6678	95.7213	94.4242	112.766	123.573	120.142	112.259
Smp_061050	3.63054	3.2064	3.46468	1.93676	2.82398	2.67746	2.11829	2.55799	2.37539	3.11263
Smp_061100	10.602	9.36551	9.75524	9.71109	10.2579	9.43688	8.4654	4.70171	4.96941	4.2703
Smp_061200	2862.58	3657.23	2469.48	2703.8	2492.5	3105.43	2147.03	2252.91	3217.18	2910.01
Smp_061210	7.15729	4.88295	7.11254	7.12516	6.76109	6.77601	11.9835	12.0426	6.32074	5.2667
Smp_061230	115.057	102.701	104.837	100.128	106.497	93.2073	111.45	116.681	88.4611	83.6008
Smp_061250	19.4182	19.6003	17.5284	14.7162	18.1772	15.5575	20.1247	16.9636	15.2417	17.53
Smp_061300	19.0996	20.0762	17.0234	15.1563	16.7289	15.0069	18.625	19.2046	21.9891	28.9949
Smp_061310	75.1395	72.7582	68.1844	65.1221	67.0557	68.5517	60.8972	73.322	100.789	105.871
Smp_061390	0.0956713	0	0.22214	0	0	0.226949	0	0.109761	0.658662	0
Smp_061400	0	0	0.0443829	0.0437193	0	0	0	0	0	0
Smp_061480	6.60448	6.60374	4.84219	4.5114	5.20274	5.95301	6.67575	5.98035	9.34597	12.6403
Smp_061500	0	0.609346	1.50639	0.247889	0.812792	2.05356	1.57487	0.99391	1.48891	0.290917
Smp_061510	35.5025	32.7019	37.9456	34.8953	32.0738	32.8514	47.7555	37.5275	36.3366	40.7951
Smp_061540	13.3317	10.6142	12.1792	11.6725	11.3427	10.8423	15.437	12.4808	15.326	14.5606
Smp_061560	95.9338	77.5029	108.676	112.584	88.4058	93.3541	118.779	133.201	121.19	71.0146
Smp_061570	9.90548	10.2324	6.94671	7.05969	9.25027	8.47596	15.2233	18.0551	18.8421	25.8901
Smp_061580	24.9593	30.2074	22.591	23.0272	23.8136	26.4094	24.064	28.99	35.9008	54.9542
Smp_061590	111.605	92.7386	103.015	101.842	117.985	97.4038	173.288	213.57	150.103	158.467
Smp_061650	213.299	224.742	252.655	242.535	203.924	206.958	229.808	273.561	269.62	243.057
Smp_061680	13.3368	10.4309	10.5226	9.22778	8.53515	10.9791	12.4489	10.2024	12.6531	22.5449
Smp_061840	48.1404	40.2801	45.8993	40.019	49.1651	36.9989	59.0555	56.9674	52.4007	70.4973
Smp_061870	380.432	273.298	378.447	331.06	356.157	293.555	382.641	392.831	278.654	266.399
Smp_061920	134.798	128.038	113.728	100.829	122.423	110.154	102.634	114.101	124.029	143.3
Smp_061940	39.4309	34.7098	39.0049	37.8808	43.8401	40.9071	44.617	45.1019	34.687	35.7631
Smp_061950	64.1051	62.6065	73.1714	70.7942	63.0218	63.8599	69.5057	81.9746	89.402	77.8147
Smp_061970	13.4266	13.2405	12.81	11.1354	11.813	11.2873	10.2762	10.5898	16.2503	19.2774
Smp_062020	16.923	23.3836	15.0302	13.2389	17.2146	19.1479	17.4036	18.5329	12.7987	23.5798
Smp_062070	157.21	145.992	169.593	163.267	154.352	144.125	138.433	111.863	107.401	60.4087
Smp_062080	8.84532	8.02095	11.5196	11.7095	9.692	12.1519	15.0926	20.2136	15.5181	9.83904
Smp_062120	13.6483	12.3494	18.5291	14.0848	12.8549	11.6387	19.4586	14.7571	17.3919	25.7238
Smp_062240	0	0	0	0	0	0.246387	0	0	0	0
Smp_062250	241.435	168.335	269.065	248.002	227.359	218.594	243.874	215.595	223.65	164.714
Smp_062260	50.4304	45.9402	49.4637	49.3354	53.1886	47.8264	55.6487	67.5717	72.5504	67.7796
Smp_062270	10.5822	7.68149	11.6198	12.6348	11.6047	11.306	11.75	13.1849	12.5898	11.9123
Smp_062300	95.1966	86.4184	84.6535	75.1078	78.7041	66.7089	68.8495	75.6704	78.6424	99.752
Smp_062420	1892.98	1899.87	1544.89	1474.12	1813	1648.92	1561	1835.41	2143.74	2029.16
Smp_062490	1.1755	0.735965	0.682359	1.90593	0.980632	0.813326	1.18798	1.46106	0.449608	0.131837
Smp_062510	38.6079	31.863	33.6683	28.6337	31.8243	27.6299	31.6457	30.3931	33.8859	32.7614
Smp_062520	70.8262	74.7796	70.3605	66.7439	72.8738	62.3354	78.5517	84.1568	63.8089	70.1188
Smp_062530	22.2057	21.3911	18.2457	18.3428	22.0793	20.6489	27.0285	27.3938	23.8456	32.5045
Smp_062550	25.3306	22.2702	20.1561	18.4578	17.8709	19.7515	24.0553	19.2832	24.6046	24.5212
Smp_062560	20.7941	16.2554	18.2836	17.0422	13.6701	19.1491	8.81575	7.97969	9.62386	8.40763
Smp_062620	5.74666	2.62932	6.79676	5.07321	4.27453	3.19035	7.14088	6.50326	5.29887	4.94392
Smp_062630	251.459	216.327	261.323	254.704	257.409	261.83	251.008	236.569	252.277	313.875
Smp_062640	50.1451	55.7306	43.1249	40.9877	36.6437	40.6219	35.956	41.5008	50.3442	57.1872
Smp_062680	19.7463	22.9485	18.0113	17.153	17.4856	19.3507	16.5255	16.25	23.7949	27.2566
Smp_062790	48.8579	40.6635	53.666	52.1048	47.6841	45.4325	46.4225	48.9924	44.3742	38.3699
Smp_062830	2.70331e-19	3.19855e-91	1.46129e-52	2.74876e-20	4.28772e-88	7.75814e-85	9.51679e-16	1.57786e-18	1.01904e-36	1.55563e-150
Smp_062890	409.938	371.954	477.005	485.331	459.397	406.708	546.913	672.557	591.051	480.926
Smp_062900	2.19714	1.70575	2.35561	2.18412	2.11796	1.88344	2.52773	2.39345	4.19137	3.53924
Smp_062950	9.38665	8.8826	8.33133	7.28882	7.86921	7.41997	8.62647	8.62543	10.2172	10.4946
Smp_062970	2.31057	2.53591	1.94566	2.14414	2.26891	1.90429	1.94696	1.41312	1.73363	2.06919
Smp_062980	211.552	210.209	192.985	171.225	184.273	187.926	191.877	154.874	147.718	182.784
Smp_063000	5.24818	4.36504	5.31538	4.60561	4.82143	4.53973	5.1506	5.69746	5.44491	5.22846
Smp_063030	5.16238	4.21779	4.30484	4.18772	4.47633	6.05696	8.40872	6.06742	5.59235	7.72825
Smp_063040	82.4586	72.9779	89.8512	81.7707	95.4418	90.5668	137.94	137.467	96.696	102.464
Smp_063070	4.32252	3.80695	3.32049	2.96431	3.14358	3.50794	5.32379	6.37876	8.2985	7.0748
Smp_063090	71.3822	59.017	66.9264	56.1745	66.0834	57.6391	65.3625	63.9227	44.409	40.768
Smp_063110	89.3124	78.5519	68.81	57.9464	83.4403	64.7765	111.29	109.176	90.6633	114.911
Smp_063120	13.1616	13.319	15.7566	16.5322	17.7097	15.6219	16.7372	16.3928	17.4287	15.695
Smp_063180	201.985	206.747	196.432	166.237	212.749	196.259	213.688	233.463	312.195	403.227
Smp_063190	1.06409	0.393544	0.48654	0.774137	0.685314	0.879069	0.976929	1.9217	2.58926	2.82077
Smp_063230	100.885	98.8325	117.912	107.462	105.939	98.1937	138.022	162.193	138.508	132.428
Smp_063250	46.5167	41.7045	44.9559	45.9593	41.8177	40.1292	45.4991	52.9174	48.5552	47.3313
Smp_063260	74.8389	60.4934	86.3488	75.6509	79.4733	57.86	93.096	104.395	83.2576	93.8238
Smp_063300	226.148	275.79	213.923	243.476	186.399	237.778	169.809	169.42	204.503	173.256
Smp_063330	1199.39	1105.86	1017.63	1144.03	1248.58	1496.29	1353	2232.08	5213.96	11899.2
Smp_063350	2489.15	2489.92	2427.34	2688.49	2201.76	2710.74	1927.6	2141.21	2471.2	1635.78
Smp_063380	5.39143	1.22785	7.01973	7.30051	5.5249	4.07218	3.96548	5.44167	3.1878	5.05725
Smp_063390	6.4367	6.14529	7.15407	7.93697	7.15938	6.47006	8.35542	7.32153	6.3493	7.32182
Smp_063420	533.222	470.052	547.695	523.992	522.935	418.845	496.967	582.215	451.394	378.502
Smp_063500	9.27051	6.80421	9.05524	8.37829	7.8357	7.25456	8.49106	7.41558	10.517	10.7741
Smp_063520	9.49275	9.02058	9.18933	11.9521	11.7246	16.0815	12.9487	13.1273	8.20037	3.67236
Smp_063530	1107.49	895.991	1171.09	1271.56	1343.75	1319.58	1571.43	1768.33	1604.22	1293.58
Smp_063540	13.0057	10.0875	12.3536	11.3327	11.9703	10.287	12.2443	11.1826	14.2787	12.3704
Smp_063580	95.7077	83.3952	104.232	107.427	104.832	100.199	99.1056	107.562	113.028	110.108
Smp_063630	13.0961	13.3053	14.5345	15.717	14.7773	23.6496	14.8661	13.5954	14.9111	13.4759
Smp_063640	446.573	528.274	337.771	288.232	332.879	326.807	347.945	339.899	378.408	383.801
Smp_063650	95.6317	80.7113	106.627	92.5626	97.9798	85.182	111.438	135.122	118.234	101.144
Smp_063670	113.004	128.804	104.182	106.285	122.088	119.695	159.478	162.043	169.1	220.019
Smp_063680	1.74264	1.60082	1.45908	1.5648	1.13569	1.40134	1.16128	1.24073	0.899493	1.30666
Smp_063830	127.873	101.407	134.697	126.647	132.697	109.274	139.827	148.631	108.515	107.489
Smp_064010	16.3001	14.7572	14.0683	11.5221	13.4575	12.0803	14.4432	14.0465	17.6931	22.7693
Smp_064020	0.47076	0.378804	0.130075	0.281852	0.252205	0.265694	0.321652	0.205492	4.26871	0.603391
Smp_064030	227.697	171.943	241.321	217.917	229.662	184.095	234.019	255.373	216.729	165.997
Smp_064040	195.957	190.463	175.771	151.105	171.284	162.853	175.48	207.959	203.97	197.814
Smp_064050	49.1223	49.193	39.602	38.3683	42.062	38.642	49.9872	57.8613	55.454	55.6849
Smp_064150	242.237	210.454	241.96	226.948	276.39	235.317	272.68	315.193	247.382	360.599
Smp_064240	114.749	102.326	114.958	88.6968	113.926	91.635	126.267	140.048	144.875	132.29
Smp_064250	13.2955	11.3984	14.024	11.7326	19.9671	14.7375	33.2865	27.6015	20.0952	22.1037
Smp_064280	4.49416	3.41022	6.08517	6.02069	5.13331	3.99439	5.21831	5.86421	3.73734	2.70495
Smp_064320	0.151049	0	0	0.0605346	9.26727	0.0334675	0.15391	0.121371	0.182177	0
Smp_064330	76.5282	87.8178	72.3246	75.4453	69.3717	89.1612	49.4158	65.8656	90.8722	87.6687
Smp_064350	298.868	248.692	309.368	296.582	297.816	292.738	296.936	267.668	256.695	262.884
Smp_064360	193.672	174.821	201.49	196.06	208.984	179.209	209.29	259.852	240.385	222.271
Smp_064380	97.8943	77.3055	111.741	107.01	118.515	100.042	115.85	129.918	132.068	93.6077
Smp_064390	15.3478	16.2672	16.4643	16.4538	17.3337	16.3931	17.7755	21.6857	22.9883	27.0807
Smp_064400	8.51212	7.51327	8.8362	8.02335	8.15979	7.3348	7.72517	9.05381	7.97452	12.4143
Smp_064430	153.143	133.407	138.251	127.191	127.96	119.649	135.662	103.291	68.0347	56.4401
Smp_064460	10.9667	13.5119	8.1482	10.943	8.78154	12.7983	7.65985	10.2655	11.9793	6.13995
Smp_064500	40.2476	42.7844	37.6935	36.4387	39.7144	43.6266	42.4541	42.6722	55.6972	61.0928
Smp_064510	107.104	100.16	112.633	105.827	107.474	102.244	125.659	153.706	170.569	176.423
Smp_064520	54.3394	44.9739	50.1458	56.1656	57.8792	49.289	50.8233	51.1843	57.3738	43.4371
Smp_064590	220.458	190.023	187.887	184.442	194.273	156.486	190.028	200.962	219.33	266.378
Smp_064600	138.249	151.376	119.966	133.157	135.103	138.265	175.941	244.694	213.064	216.255
Smp_064640	41.7609	37.12	43.5966	40.3093	45.1608	37.8359	53.559	63.0224	49.8914	42.7344
Smp_064650	82.8627	90.8945	67.8805	59.8346	66.6927	72.0646	78.3441	84.9033	108.799	143.817
Smp_064750	42.7365	41.4923	44.496	40.9885	45.4459	43.9633	37.7294	35.0996	38.1778	60.3257
Smp_064800	15.1304	13.5662	15.668	15.6598	13.8735	15.4626	16.0287	22.3474	24.8387	23.6857
Smp_064860	1076.46	1085.2	801.642	801.803	946.567	792.433	928.831	987.9	1115.39	1020.47
Smp_064870	92.0594	97.0632	96.975	85.4695	89.5898	83.7307	99.7399	120.953	136.857	153.129
Smp_064950	392.276	379.991	352.316	314.101	348.46	350.723	383.222	397.107	437.976	392.558
Smp_065060	20.2	20.212	20.5477	18.4044	21.8311	19.2973	18.0006	20.7522	18.2224	17.8424
Smp_065120	77.1214	60.0589	84.8532	83.4356	80.6915	74.1505	105.576	149.3	117.164	108.253
Smp_065130	38.1302	40.0383	43.3474	40.8297	40.4877	38.5864	41.2439	37.6222	43.3348	56.5688
Smp_065150	20.058	18.9061	15.7818	20.0331	18.9331	18.9368	16.2386	13.2676	11.3231	8.32251
Smp_065160	6.34737	5.68771	5.81744	6.76463	6.62158	5.35059	8.09167	9.0544	7.55284	7.01861
Smp_065170	34.0794	42.4652	30.3265	34.1304	35.5783	35.2428	37.1594	48.1276	50.1547	62.43
Smp_065180	51.8173	51.2759	44.872	36.5153	44.7401	39.7052	44.3612	44.0607	39.2206	46.8366
Smp_065190	60.2381	67.6143	59.2553	61.2942	53.6655	57.5181	50.0341	44.0701	44.8142	39.7538
Smp_065210	243.775	235.21	230.911	221.727	227.49	219.938	198.59	159.063	109.235	92.0121
Smp_065240	18.5252	15.4554	21.9834	20.2436	18.3727	19.7257	35.4016	46.2021	37.5654	40.9708
Smp_065290	33.6797	27.1445	30.8811	21.9354	22.8335	25.2028	21.4809	24.6342	30.7413	35.7549
Smp_065370	37.0003	34.5989	35.8958	37.995	38.8644	42.471	42.5206	62.3248	120.055	62.8311
Smp_065420	36.6311	28.5558	37.8049	35.3013	35.3934	30.1359	39.0221	42.2174	37.372	35.977
Smp_065470	280.774	262.705	298.528	294.117	287.09	270.046	304.01	284.784	325.491	305.617
Smp_065530	32.702	31.0225	35.7095	42.4931	35.2589	37.5049	27.9521	17.7172	9.2262	2.41248
Smp_065580	261.035	281.986	228.494	220.165	243.216	234.124	227.207	288.536	323.857	442.033
Smp_065610	302.054	237.855	307.267	264.077	303.535	242.77	266.717	249.658	203.061	190.136
Smp_065770	29.2277	21.7055	34.1241	31.1233	33.1193	29.8144	38.0993	42.9951	35.6354	35.1242
Smp_065810	6.95253	6.43304	8.28404	8.2553	7.90631	8.20558	14.3449	12.6834	9.15152	11.2743
Smp_065840	50.0784	44.7876	52.535	51.4802	52.7775	47.5863	60.567	72.6252	57.9999	81.0324
Smp_065890	138.783	138.899	145.303	127.079	145.13	115.824	154.661	162.131	223.528	180.314
Smp_065980	245.204	250.929	230.068	225.033	227.35	225.838	218.278	236.766	291.233	278.242
Smp_066050	5.58963	7.04254	4.27104	4.4518	5.39879	6.46026	5.40426	4.70625	5.76366	7.61796
Smp_066200	2.45408	2.18696	2.70381	3.04368	2.43723	2.50481	3.10801	3.11882	2.49209	2.87122
Smp_066260	40.0967	37.7594	49.0625	50.4763	46.1239	51.2821	43.258	49.8557	36.5855	43.9276
Smp_066330	46.9327	44.7251	41.7735	42.0885	44.6127	38.9531	61.9823	64.4385	55.611	49.6731
Smp_066340	7.59627	7.63209	7.36726	6.97771	7.1182	6.83029	7.82024	8.9406	7.6295	7.73368
Smp_066410	190.696	153.364	182.04	154.858	161.36	133.676	175.447	166.507	158.948	215.579
Smp_066430	5.43372	5.42932	5.2782	4.63206	4.93202	4.32504	6.67283	6.16336	5.30162	4.75141
Smp_066480	30.0386	33.5961	26.9689	23.7578	26.9125	28.8297	31.6218	36.5268	37.4513	35.9536
Smp_066520	0.732736	0.840985	0.850631	0.372615	0.305563	0.868958	0.49359	0.0933837	1.02755	1.75315
Smp_066590	397.051	343.59	655.462	649.949	498.956	402.247	681.401	737.837	421.406	351.442
Smp_066610	20.6294	19.4102	23.4693	23.7928	19.7259	21.6222	24.92	27.789	26.0384	23.4146
Smp_066620	77.9917	60.1849	89.9431	85.4353	84.454	75.2747	86.5144	100.878	97.1232	68.4577
Smp_066630	209.755	168.616	215.136	219.636	228.567	177.884	276.345	346.491	252.415	203.125
Smp_066670	19.8512	20.4766	22.1403	21.9418	20.8171	19.2586	17.5027	16.4313	21.0068	18.6215
Smp_066730	27.3019	20.3919	31.3343	35.2059	29.2734	25.6875	36.6945	36.7616	31.2626	25.5759
Smp_066740	497.374	506.23	374.575	437.747	425.549	430.61	332.251	376.413	454.013	339.457
Smp_066760	258.718	274.246	243.206	206.988	237.169	250.083	243.411	321.114	531.417	596.081
Smp_066820	35.5405	26.6332	36.6636	31.8292	55.6493	48.0245	105.909	86.2421	63.0272	50.739
Smp_066830	50.1483	52.8399	50.0407	52.5101	62.9799	55.3005	70.2558	66.5699	61.0512	53.3944
Smp_066890	1731.13	1205.99	2170.92	2281.76	1828.2	1655.5	2018.68	2243.98	1626.58	1008.78
Smp_066900	21.1966	16.4393	22.9011	21.8175	22.9634	23.7352	24.4756	26.7731	25.6084	17.8246
Smp_066930	0.00593094	0.0167022	0	0.033887	0.00741208	0.0843368	0.0287421	0.0271779	0	0
Smp_066940	2505.83	2998.35	2516.26	2996.12	2375.98	2959.16	2042.19	2234.39	2544.88	2093.93
Smp_066950	50.045	53.1841	45.0654	40.3034	44.4996	40.9846	41.0452	42.5901	47.3964	47.4157
Smp_066960	38.0645	38.4452	41.2158	36.8145	39.8521	38.3451	36.0533	35.4622	41.9735	47.7509
Smp_066970	4.7827	4.08303	4.13902	3.6817	3.80791	5.67217	3.47969	3.39153	2.39461	3.74502
Smp_066990	2920.78	2351.13	3164.04	3500.9	2980.88	2837.87	3163.24	3683.58	3439.3	2024.51
Smp_067000	245.414	249.251	212.93	178.189	214.745	206.258	218.927	271.735	458.075	712.119
Smp_067010	29.7429	25.2276	35.6994	33.0533	34.0612	34.5562	25.8109	28.7645	34.0107	32.8918
Smp_067060	1792.98	2160.94	3002.99	3494.72	4278.05	3941.93	3956.24	2665.04	1238.62	2028.16
Smp_067090	102.75	75.7326	146.361	140.199	135.738	109.102	168.719	212.526	154.723	103.743
Smp_067140	12.3355	9.34963	13.1099	11.4431	12.4248	11.0775	12.6065	14.7342	16.9249	16.989
Smp_067250	5.73348	5.51063	7.03695	6.33838	6.53517	6.26297	8.04745	8.2086	7.80448	6.87008
Smp_067260	9.33201	10.1561	10.3012	12.4988	11.4296	10.475	12.7872	10.5654	5.11234	3.53711
Smp_067280	30.4989	32.7963	30.0668	26.0853	29.6753	25.4985	28.0883	33.6786	32.8231	31.932
Smp_067400	115.066	105.992	112.863	102.441	101.109	86.7719	89.5314	91.0283	99.1675	89.2441
Smp_067420	82.8336	100.682	60.7086	55.8899	67.0667	59.4854	76.2496	84.4654	88.4477	78.9979
Smp_067430	1.56857	2.48377	1.6889	1.70643	2.71655	3.44919	4.44245	2.8151	1.88597	0.81389
Smp_067480	181.571	147.464	221.08	212.206	198.369	174.17	265.955	554.105	1038.03	908.885
Smp_067490	94.5507	65.289	123.012	114.892	108.966	95.8561	147.488	205.335	243.16	165.155
Smp_067510	5.28529	5.4324	4.56011	5.06582	5.80717	6.86005	5.28215	5.81555	7.12921	11.3426
Smp_067520	34.8738	32.9842	25.1361	20.8735	24.6599	23.6683	49.7394	42.9982	42.6102	54.9117
Smp_067540	8.3305	5.45958	10.277	9.51994	9.38265	8.2426	10.6409	11.6682	10.9247	9.48285
Smp_067580	86.532	83.5539	81.5684	64.2191	70.2887	68.2475	66.4825	57.3056	71.3201	69.8747
Smp_067590	45.7846	44.905	38.1534	35.158	39.7725	35.8671	38.0023	41.3227	60.7764	70.2828
Smp_067780	23.8149	22.3616	26.3745	25.2529	18.9185	21.8266	23.0966	15.7945	22.375	21.2229
Smp_067810	130.26	100.266	136.372	121.215	139.224	112.365	169.85	193.069	132.698	125.411
Smp_067890	261.427	243.5	333.238	310.418	274.564	275.068	296.654	350.334	330.456	239.757
Smp_067900	359.596	316.282	317.768	297.423	324.086	283.687	322.701	312.407	349.421	292.56
Smp_067930	62.6427	74.0999	52.0514	51.1626	52.7283	62.5008	55.7556	48.8819	67.7694	97.0269
Smp_068000	674.296	620.685	598.457	598.356	599.601	567.796	515.871	624.201	740.558	718.303
Smp_068060	79.9038	72.7054	67.9407	59.4501	67.9948	58.4151	80.8776	101.886	95.8901	116.317
Smp_068070	47.4056	41.0831	54.4887	49.5924	48.8335	44.6361	54.6983	73.322	81.4451	67.4694
Smp_068100	28.439	33.5416	27.2254	24.2303	28.8683	28.9239	33.5609	37.3451	39.5607	50.5218
Smp_068110	26.5078	23.5355	29.4957	27.9153	28.7564	26.4494	26.1289	26.4857	25.1307	25.5806
Smp_068120	15.4014	15.2182	14.8928	14.8973	17.6477	17.8056	25.4371	20.6156	23.9978	25.9923
Smp_068170	23.0107	24.3437	19.9219	15.8978	19.3351	18.1636	20.7972	18.4316	18.4193	28.5456
Smp_068220	230.469	234.167	193.274	164.259	197.342	177.38	207.906	245.858	256.651	269.954
Smp_068240	6.04564	4.06402	3.72499	3.24205	4.38518	3.56796	4.9443	4.76124	3.0822	5.52473
Smp_068250	29.6668	26.1344	28.1289	24.4027	25.7822	21.0617	24.6025	23.5899	23.9015	28.3789
Smp_068270	142.883	149.664	125.838	118.42	151.034	125.045	152.354	178.899	205.772	247.79
Smp_068280	395.921	371.336	357.952	291.147	368.167	315.135	282.597	197.847	107.342	110.735
Smp_068300	14.7246	11.4454	16.7224	14.0143	14.2816	13.8843	17.8428	21.7592	21.8251	21.4875
Smp_068340	83.2909	65.593	80.4235	72.3791	74.5333	69.5503	80.1373	88.2909	81.7373	75.1449
Smp_068350	21.3128	32.0217	24.1119	21.0148	26.856	28.1231	22.9283	27.8223	39.1255	56.533
Smp_068420	53.8342	58.7106	49.8107	50.4002	48.971	53.7966	41.9965	49.7274	57.7295	49.6428
Smp_068440	129.95	129.546	115.362	93.7154	92.3798	98.7813	105.159	109.039	140.779	183.53
Smp_068480	32.0161	22.5517	41.2448	28.6169	39.9322	22.5013	45.6145	45.421	40.3874	45.8922
Smp_068500	60.4386	72.0201	51.4152	47.2139	44.8904	46.5569	31.4394	27.5185	31.4146	42.3735
Smp_068510	7.73005	7.46498	5.33533	4.14814	4.53663	5.29741	4.76854	3.27378	3.59332	5.30145
Smp_068530	239.959	223.788	258.99	195.71	185.531	173.755	177.652	111.367	137.449	166.5
Smp_068580	20.2433	20.4598	19.2099	18.8083	18.4658	20.7902	17.7001	20.1779	22.957	20.0115
Smp_068680	5.32639	6.64379	4.28348	4.43692	7.1828	6.13339	6.91644	5.36376	4.49539	8.09009
Smp_068710	2.24188	1.54982	2.95482	2.94922	2.16111	2.10062	2.8425	2.50867	3.03992	2.06992
Smp_068720	88.0809	90.5953	72.5045	72.2794	73.271	62.2907	61.4159	78.1564	77.9831	106.991
Smp_068750	1.79069	1.15403	1.26776	1.32012	1.4092	1.32591	1.91054	1.84513	2.52869	3.58781
Smp_068760	31.3579	28.5902	34.4677	33.332	28.8497	29.0899	28.3214	30.3931	32.8048	28.6608
Smp_068840	24.037	19.5887	28.7031	25.5095	22.7921	24.6259	21.3292	19.0916	20.3625	45.3914
Smp_068920	0	0.146677	30.6513	0.178714	0.0976809	8.24461	29.646	23.0241	22.4053	0.420488
Smp_068950	18.6084	16.9037	21.1649	19.6803	22.0966	19.7969	27.64	36.0203	28.9639	29.0673
Smp_068960	39.3106	31.9026	40.2807	40.0504	46.4569	39.634	52.1911	55.7769	48.0267	63.4758
Smp_068990	20.159	16.2648	18.893	17.5166	14.1338	12.7426	20.0083	17.2668	16.8579	17.6363
Smp_069120	18.5989	15.3465	14.9816	12.5695	13.1807	13.1637	9.76969	6.84964	19.7211	12.5155
Smp_069130	627.089	493.352	541.58	537.776	693.231	466.618	790.82	939.667	718.36	574.78
Smp_069160	149.672	159.692	110.799	114.311	117.271	124.46	146.477	172.903	176.773	300.261
Smp_069170	43.7691	44.8465	39.014	31.5758	44.4237	38.6353	60.859	90.5685	143.426	116.275
Smp_069220	46.8451	39.6121	42.4366	44.4809	58.1063	44.5737	83.2248	92.521	73.1941	61.7398
Smp_069240	52.0547	47.3504	49.6643	38.1308	38.177	35.8451	37.9426	31.4209	28.3058	36.6568
Smp_069380	10.589	9.46987	10.4526	8.53205	9.49204	10.3235	16.0559	10.4941	8.46414	12.4233
Smp_069400	2.88412	2.93356	2.51079	1.75899	2.34422	2.3364	1.45658	1.047	1.70949	1.94077
Smp_069600	17.9078	18.6051	14.4685	17.2021	17.6068	16.1762	16.8253	18.9553	23.7146	24.0518
[truncated: 8,154 more rows]

## Sheet: filtered list z-scores
Feature ID	PZQ.0hr	PZQ.15min	PZQ.1hr	PZQ.3hr	PZQ.6hr	PZQ.9hr	PZQ.12hr	PZQ.24hr	PZQ.48hr	PZQ.96hr
Smp_308060	1.26476	-0.473926	0.187455	1.27922	0.0751891	-0.512687	-0.0144537	-0.022548	0.458583	-2.24159
Smp_144160	0.706671	-0.296138	0.419927	0.270004	-0.494668	0.921899	1.3618	0.301463	-1.46785	-1.72311
Smp_159330	0.0462189	0.499663	-0.0739292	-0.19944	-0.00396268	2.05454	0.571428	-1.62704	-1.22737	-0.0401057
Smp_079960	0.116246	-0.197963	1.03217	-1.21949	-0.119774	0.516709	0.0855543	1.1739	0.678494	-2.06584
Smp_245060	1.35991	1.8815	0.470977	-0.0982671	-0.420612	-0.240093	-1.46668	-0.503276	-0.849884	-0.13357
Smp_303980	0.742834	0.186318	0.937557	0.43485	0.469437	0.984027	0.381868	-1.51713	-1.68245	-0.937312
Smp_316080	1.69425	1.25383	0.40377	-0.498576	-0.352909	0.439787	0.0667939	-0.322131	-1.10211	-1.58271
Smp_060030	0.958864	0.726186	-0.019725	1.49519	-1.92127	-0.290507	-0.446216	-1.07266	0.163939	0.406199
Smp_128210	0.00427396	-0.51456	0.531106	1.10631	0.419151	0.820362	1.14967	-0.469197	-1.21038	-1.83674
Smp_301560	-0.312667	-1.29187	-0.390784	-0.569797	1.05568	2.13171	0.416935	-0.956125	-0.0955788	0.012501
Smp_176310	1.33025	1.44551	1.17324	-0.700511	0.26635	-0.361648	-0.502603	-0.954883	-1.33256	-0.363144
Smp_315880	0.437055	0.0263872	-1.19735	-0.812063	-0.912351	0.301376	-0.339007	-0.658018	1.20937	1.9446
Smp_139200	0.772065	0.746011	0.51687	-0.379269	-0.576073	1.14538	0.195504	-1.95811	-1.18337	0.720999
Smp_024010	-0.32672	0.178513	-1.15395	-0.002688	1.93603	0.087354	1.38404	-0.972995	-0.194892	-0.934696
Smp_346180	-0.328855	-0.319716	-0.542405	-0.695241	-0.471641	-0.584998	-0.170183	-0.121911	0.575571	2.65938
Smp_051300	-0.411761	-0.746123	1.26145	-0.614952	-0.765498	-0.349424	-0.287628	0.154252	2.28367	-0.523989
Smp_137090	0.239939	-0.325331	-0.46212	0.686656	0.954556	-0.0230942	1.63071	0.197408	-1.03685	-1.86188
Smp_170690	0.392295	-0.094326	1.78154	-0.448618	0.414213	-0.351648	0.546199	0.669759	-1.14844	-1.76097
Smp_193610	0.389515	1.17196	0.174811	0.491941	1.5199	0.0583441	-0.19155	-0.668828	-1.65323	-1.29287
Smp_340340	-0.380848	0.173341	-0.800574	-0.9935	-0.582315	0.102086	-0.393912	-0.395775	0.86624	2.40526
Smp_327040	-1.28611	-1.49742	0.107785	0.194683	0.843213	0.415823	1.27962	1.04211	0.0990407	-1.19875
Smp_342270	-0.141728	-0.386043	-0.248851	-0.505427	-0.814243	-0.0736995	-0.718099	-0.730631	1.45721	2.16151
Smp_127030	1.25509	0.608426	1.33432	-0.520191	-0.400575	0.930562	-0.258936	-0.74538	-0.420775	-1.78254
Smp_334970	0.219464	-0.715819	0.78337	-0.4589	0.589142	1.23006	-0.702835	-2.13353	0.561386	0.627656
Smp_170760	-0.916442	-0.844413	-0.69161	-0.398546	-0.719628	0.46519	0.428129	0.100888	0.156139	2.42029
Smp_313440	-0.437284	-2.44683	-0.412282	0.247254	0.346587	0.534018	-0.172986	1.01243	1.01615	0.312945
Smp_346130	0.585431	2.24932	-0.276008	-0.607422	-0.537211	0.105864	-0.44012	-0.950789	-0.999102	0.870033
Smp_194820	0.137517	-0.410118	0.575182	1.59022	0.768446	-0.190338	0.838401	-0.400626	-1.11311	-1.79557
Smp_317020	-1.28645	-1.79078	-0.0348467	0.290195	0.608021	-0.496189	1.55954	0.995014	0.113505	0.041984
Smp_303490	-0.914582	-0.852908	-0.0514381	2.51486	0.0163521	-0.428155	0.552454	0.137093	-0.23456	-0.73912
Smp_313490	-0.337772	-0.657407	-0.220433	-0.211668	-0.34228	-0.0280345	-0.367772	-0.464802	-0.173572	2.80374
Smp_346220	-0.424353	-1.01382	-0.883945	-0.777968	-0.185117	-0.127846	0.126638	0.746324	0.139588	2.40049
Smp_165330	-0.32678	-0.480955	-0.557831	-0.674371	-0.651611	-0.764906	0.0669367	0.70511	2.52152	0.162885
Smp_243800	-0.237722	-0.427812	-0.61716	-0.841811	-0.397594	0.515825	0.244784	-0.695018	-0.129427	2.58593
Smp_343290	0.822014	0.903545	-0.351907	1.40862	-0.0245906	1.04686	-0.634146	-1.64666	-0.641846	-0.881895
Smp_130070	0.32379	-0.100063	0.347805	-0.00548172	-0.410579	0.853721	-0.732732	-1.72707	-0.558238	2.00884
Smp_246970	-0.322681	-0.0307337	-0.548822	-0.77972	-0.447545	0.151743	-0.203089	-0.725271	0.233958	2.67216
Smp_244240	-0.400034	-0.179746	-0.60833	-0.629996	-0.666052	-0.372579	-0.626259	0.163108	2.53419	0.785695
Smp_245170	-0.455013	-0.694029	-0.337582	-0.636179	-0.241979	-0.289841	-0.49162	-0.0624987	0.542194	2.66655
Smp_149400	-0.694356	0.350139	-0.132016	-0.339152	-0.207007	-0.025398	-1.15559	-1.10267	1.33435	1.97169
Smp_347030	0.309146	-1.27608	-0.521516	0.0331568	1.26632	0.405668	1.29013	0.810796	-0.821691	-1.49594
Smp_146940	0.734648	1.66024	-0.141329	-0.286981	-0.4656	0.43881	-0.959051	-1.80378	-0.171634	0.994669
Smp_022540	-0.477851	-0.690424	0.0102349	-0.967743	0.131592	-0.995963	0.224187	-0.41633	0.862455	2.31984
Smp_163590	1.03527	0.830823	-0.376223	0.235604	-0.978571	0.277978	-0.614915	-1.97007	1.29472	0.265389
Smp_139380	-0.0803723	-0.953785	-0.167626	-0.0979452	0.601965	-0.301414	1.73597	0.862048	0.331521	-1.93036
Smp_330760	0.747538	-1.19428	0.324032	0.518553	-0.318997	0.626721	-0.639332	1.33111	0.525517	-1.92085
Smp_318970	0.449755	-1.83542	-0.212879	1.82441	0.481887	0.377934	-0.436602	0.729437	-0.749382	-0.629142
Smp_153640	-0.187092	-0.269101	-0.325526	-0.493689	-0.540181	-0.229192	-0.550023	-0.68497	0.627864	2.65191
Smp_123220	0.19789	0.508597	1.384	0.16428	1.05223	0.503874	-0.192168	-0.564723	-1.09144	-1.96254
Smp_334600	0.197753	-0.687762	0.954362	1.01692	0.496354	1.14393	0.135724	-0.994953	-0.288389	-1.97395
Smp_168140	0.406414	0.459581	-0.326207	-1.17045	-0.594674	-0.240903	-1.28596	-0.100926	0.718898	2.13422
Smp_344210	0.501521	-0.135369	1.08821	0.997225	0.00162942	0.97731	0.31738	-0.692895	-1.10979	-1.94523
Smp_141570	0.813785	-0.192259	-1.52805	-1.10524	0.156191	0.349131	-0.465784	0.138581	2.07456	-0.240925
Smp_345280	-0.273317	-0.585945	-0.135261	-0.389819	-0.598343	-0.572823	-0.313378	-0.41222	0.622071	2.65904
Smp_154970	0.168003	-0.971021	0.931612	1.31023	1.00767	0.243364	0.142009	0.075591	-1.21174	-1.69572
Smp_210390	0.280395	-0.818253	-0.619158	0.336383	-0.55378	-1.94031	1.15339	0.712402	0.0934671	1.35546
Smp_318890	-0.331521	-0.431859	0.56619	0.0251008	0.222268	-0.573321	2.41194	0.155496	-0.830991	-1.2133
Smp_152210	-0.619673	0.031594	-0.486497	-0.606587	-0.565177	0.0307795	-0.266098	-0.67765	0.538172	2.62114
Smp_345910	-1.3764	-1.10684	-0.124479	-0.0911489	-0.505219	0.0638349	1.4893	1.81888	0.0846354	-0.252559
Smp_342200	0.233211	-0.547538	1.2986	0.559361	-0.126742	0.942278	-0.367388	0.696866	-0.476105	-2.21254
Smp_347940	0.0674299	-0.602467	-0.555286	-0.178477	0.142147	-0.45635	1.58788	0.625812	1.25817	-1.88887
Smp_143860	2.16146	0.457864	-0.167241	-0.665912	0.0654369	0.259961	-0.864837	-0.28655	-1.54877	0.588594
Smp_138810	0.902745	-1.68242	0.429949	0.132786	1.96794	-0.29762	0.294722	-0.344794	-0.713722	-0.68959
Smp_040560	-0.901959	-0.533868	-0.807383	-0.965206	0.0716467	-0.229921	0.479491	0.463583	0.0121869	2.41143
Smp_347840	-0.0266337	-0.455059	0.624044	0.12625	-0.434429	1.53963	1.64932	-1.01765	-1.17716	-0.828311
Smp_336620	1.15208	0.243026	1.02476	-0.109255	0.491847	-0.327832	1.00903	-1.27125	-1.85473	-0.357677
Smp_043570	-0.121738	-0.153253	-0.312149	-0.813392	-0.535203	-0.728029	-0.601882	-0.21316	2.42037	1.05843
Smp_013610	-0.139287	0.203366	-0.384155	-0.918469	-0.575302	-0.525954	0.0824395	-0.614132	0.245412	2.62608
Smp_087010	-0.430273	-1.02842	0.0683127	-0.137525	-0.136629	-0.520956	2.39203	0.953693	-0.316299	-0.843925
Smp_194280	-0.550498	0.161198	-1.16371	-0.776845	-0.281756	-0.164032	-0.564932	0.0430521	0.997161	2.30036
Smp_016600	0.933302	-0.17076	1.20536	0.114206	0.475162	0.464405	0.89635	-1.38538	-1.62862	-0.904025
Smp_052390	0.090669	-0.621609	0.205319	0.261786	0.437932	0.421732	1.12455	1.18983	-1.00371	-2.10649
Smp_133580	1.66187	1.04286	1.10335	0.446211	-0.318826	-0.179059	-0.815281	-1.1665	-0.901272	-0.873346
Smp_144960	0.0670581	-0.648587	1.42694	1.67285	-0.130326	0.288802	0.488203	-0.906706	-1.25075	-1.00748
Smp_335650	0.975779	0.272121	-0.199199	0.228123	-0.412921	-0.382172	1.77342	0.382629	-0.688349	-1.94943
Smp_327400	0.945568	-0.980962	0.308781	-0.612064	-0.268949	0.0971844	-0.62015	1.71549	0.951196	-1.5361
Smp_131060	-0.386426	-0.245803	-0.139172	-0.416449	-0.386358	-0.285543	-0.533459	-0.644968	0.284014	2.75416
Smp_130020	-0.813006	-1.21018	-0.847704	-1.09764	0.0969722	-0.231533	1.62857	0.47102	0.942818	1.06068
Smp_315570	-0.819264	0.222769	-1.34368	-0.886541	-0.150891	0.768886	-0.0720874	0.155634	2.24288	-0.117705
Smp_003900	1.27225	1.56919	-0.410294	0.0348409	-0.435618	0.8268	-0.101176	-1.60084	-1.14148	-0.0136779
Smp_149010	0.0911354	0.0089068	-0.28052	-0.506212	-0.337305	0.616545	-0.0389863	-1.52735	-0.406044	2.37983
Smp_181180	-0.709966	-1.0853	-0.817256	-0.460191	0.0177798	-0.368634	0.435928	0.564285	0.0163978	2.40696
Smp_347690	-0.107017	-0.176379	-0.33245	-0.877958	-0.464003	-0.379816	-0.303371	-0.135928	0.0190854	2.75784
Smp_213490	-0.810569	-0.0466869	1.50082	-0.810888	-0.553892	-0.216421	-0.79809	-0.50805	0.209519	2.03425
Smp_316120	-0.491648	-0.851228	0.118243	0.893981	0.545507	-0.628846	1.08522	1.34759	-0.144544	-1.87427
Smp_345360	-0.27467	0.842263	-0.577772	-0.553599	-0.637984	-0.432376	-0.856755	-0.636602	0.874189	2.25331
Smp_151580	-0.91427	-0.680676	-0.506877	-0.504435	-0.52735	-0.0706181	-0.0986558	0.00337181	0.797345	2.50216
Smp_045490	-0.372755	-1.11851	0.306433	-0.370815	0.0591655	-1.18615	-0.168337	0.0977273	2.41105	0.342183
Smp_267220	-0.78268	-1.00117	-0.66021	-0.936558	-0.204445	-0.494975	1.94278	1.13848	0.170812	0.827969
Smp_141070	0.886881	0.784473	0.26382	-0.236316	-0.529886	1.19768	0.621397	-1.12431	-2.02054	0.156807
Smp_315070	-0.606238	-0.601075	-0.576876	-0.471622	-0.474342	-0.187556	0.164955	-0.335713	0.415834	2.67263
Smp_245570	-0.566698	0.214763	0.296337	1.31546	1.19934	0.922441	-0.0909049	-0.51988	-0.933892	-1.83697
Smp_143130	1.45741	-0.00799104	1.39231	-0.0526828	0.438798	0.0815681	0.339676	-0.94786	-1.15924	-1.54199
Smp_162980	-0.324429	0.0658528	0.101417	-1.34822	-0.395634	-0.395622	0.133826	-0.354482	-0.0523503	2.56964
Smp_144500	1.03584	-0.475223	-0.528025	1.58946	-0.358157	0.701545	0.0222979	-0.261636	0.302471	-2.02857
Smp_143910	-0.380603	-0.688976	-0.281234	-0.665923	-0.363647	-0.0732976	-0.443794	-0.365109	0.614481	2.6481
Smp_134260	-0.288499	-0.554847	-0.193225	-0.835638	-0.533476	-0.240783	-0.334131	-0.301702	0.655936	2.62637
Smp_162300	-1.05166	-0.940023	-0.618421	-0.946799	0.109861	0.115586	1.93286	1.22487	-0.389953	0.563678
Smp_135480	-1.27252	0.521643	-0.396348	-1.2718	-0.798693	-0.108448	0.534595	-0.0336573	0.9618	1.86343
Smp_063380	0.318327	-1.99656	1.22364	1.37975	0.392535	-0.415154	-0.474475	0.346262	-0.906855	0.132531
Smp_246690	1.32072	0.435544	1.73276	0.197872	0.265036	-0.261195	-0.492482	-0.877995	-0.859573	-1.46069
Smp_141160	0.487747	1.20295	0.535163	1.10753	-0.0905481	0.41504	0.26762	-0.887513	-1.24736	-1.79062
Smp_105780	0.256691	0.235675	0.142682	-0.763683	0.425003	0.367525	0.605036	1.40567	-0.327197	-2.3474
Smp_174880	-0.365122	0.598186	-0.268621	-0.48215	-0.0317522	-0.109412	-0.903178	-0.756801	-0.274841	2.59369
Smp_199800	-0.556311	-0.289372	-0.599904	-0.586903	-0.289817	0.16676	-0.267499	-0.554453	0.268316	2.70918
Smp_077180	-0.130391	0.34145	-0.129674	0.553041	0.694266	0.34064	1.44458	0.114886	-1.05175	-2.17705
Smp_344850	-0.137503	-1.16104	-1.52897	-0.871591	0.191322	1.23965	0.436572	0.218921	1.64998	-0.0373399
Smp_168670	1.04322	0.880249	0.166647	-0.688476	-0.753267	-0.150822	-1.64628	-0.680656	0.140725	1.68866
Smp_123300	-0.453173	-0.649296	-0.600985	-0.126819	-0.736293	0.234192	-0.884492	2.45121	-0.0140059	0.779667
Smp_025890	-0.657538	-0.793406	-0.815737	-0.850081	-0.795028	-0.265742	1.14368	1.19446	1.7626	0.0767915
Smp_008850	0.0440902	0.0200355	0.695905	1.09826	0.480567	1.48471	-0.109881	-0.821565	-1.40927	-1.48284
Smp_062620	0.394753	-1.70205	1.10108	-0.0582287	-0.595438	-1.32469	1.33254	0.90366	0.0935567	-0.145193
Smp_074410	-0.855943	-0.487719	-0.89814	-1.24295	-0.436798	-0.163405	1.27357	1.80518	0.694839	0.311363
Smp_267300	-0.673815	-1.05708	-0.487218	-0.0432908	-0.50469	-0.653472	1.3897	1.93221	0.696174	-0.598516
Smp_330830	0.495252	-0.423882	0.601415	1.45215	-0.199669	-0.804086	0.333129	0.990462	-0.404537	-2.04023
Smp_316090	-0.08333	0.283406	-0.668013	-0.805419	-0.626334	-0.149455	-0.58226	-0.639277	0.827014	2.44367
Smp_169050	1.23972	0.156593	1.15529	0.484168	0.253628	-0.269417	0.746043	-0.832885	-1.16607	-1.76707
Smp_146580	-1.41855	-1.42962	-0.477614	0.0131462	-0.42125	0.531917	1.08445	-0.292442	0.993182	1.41678
Smp_245600	-0.335307	-0.452218	-0.0422613	-0.252683	-0.59255	-0.863871	-0.782274	-0.317197	1.51206	2.1263
Smp_134600	0.457695	0.267142	0.620846	1.18978	-0.285651	1.09819	0.0559287	-0.708509	-0.483764	-2.21165
Smp_128430	-0.975009	-1.18475	0.396663	-0.228733	0.649626	0.643106	1.61961	1.00762	-0.736952	-1.19119
Smp_346430	1.32452	0.787361	0.902943	-0.453507	-0.245421	0.652774	-0.426662	-0.995291	-1.94587	0.399151
Smp_158690	-0.533033	-0.265534	-0.862811	-0.982909	-0.501339	-0.669837	0.0255334	0.708971	0.83857	2.24239
Smp_304890	-0.543352	-0.219655	-0.329876	-0.571316	-0.398269	-0.244466	0.0811002	-0.570955	0.0273848	2.7694
Smp_082250	-0.098654	-0.61048	-0.426488	-0.631957	-0.497675	-0.246055	-0.567419	-0.0693865	0.468163	2.67995
Smp_127740	0.49349	-0.444336	0.782231	0.642838	-0.485341	1.04273	0.440885	-1.53115	-1.74135	0.799997
Smp_342900	-0.241099	-0.785026	-0.0369174	0.0755847	-0.54842	0.143349	-0.82884	-1.01822	0.903549	2.33604
Smp_301670	-0.501922	-0.583523	-0.655247	-0.947829	-0.627539	-0.726479	0.398805	0.453688	1.00122	2.18882
Smp_123000	-0.2536	-0.36743	-0.632993	-0.731191	-0.774273	-0.444427	-0.0133113	0.233494	0.359983	2.62375
Smp_347720	-0.680314	-0.837343	-0.774168	-0.0417806	-0.220966	-0.26411	-0.820204	0.501061	0.77217	2.36565
Smp_156460	0.888601	-0.925062	1.11525	1.63862	0.281268	-0.167842	0.0505727	-0.568537	-0.757676	-1.5552
Smp_080870	-0.41815	-0.861854	-0.768818	-0.491969	-0.926324	0.000740956	0.856744	0.329624	-0.0743473	2.35435
Smp_144020	0.921915	0.78228	0.119109	-0.178617	-0.0641007	0.525157	-0.808649	-2.21118	-0.333886	1.24797
Smp_266840	0.475467	1.95617	0.252581	-0.125061	-0.775707	0.812089	-0.870614	-1.60323	-0.428944	0.307251
Smp_137890	0.937384	0.406586	0.869579	0.369534	0.0632379	0.109078	1.1176	-0.648535	-1.31294	-1.91153
Smp_300360	-0.226657	-0.35262	-0.372811	-0.41366	-0.577119	-0.42764	-0.206605	-0.247655	0.0151424	2.80963
Smp_139090	-0.616825	-0.954326	-0.418533	-0.650879	-0.651995	-0.389409	0.927062	0.0576792	0.340407	2.35682
Smp_054300	-0.214148	0.491317	1.29992	0.310363	-0.67856	0.463407	0.791001	0.36435	-0.549187	-2.27846
Smp_159490	0.289862	0.332336	-0.0518457	0.132775	-0.0863635	0.02977	-0.138892	-0.494155	-2.06991	2.05642
Smp_075770	-0.17617	-0.287995	-0.78885	-0.779571	-0.654782	-0.105012	-0.328639	-0.106855	0.642535	2.58534
Smp_144510	0.4761	0.196396	0.432932	0.00425046	-1.01596	0.1319	-0.608917	-1.97219	0.696484	1.65901
Smp_125080	-0.704057	-1.18357	-0.667925	-0.808167	-0.471412	-0.245515	0.953862	0.476455	0.592798	2.05753
Smp_071540	1.42293	0.304515	1.35216	0.590598	-0.525191	-0.420521	-0.354106	-0.0419392	-0.323155	-2.00529
Smp_345430	1.79418	0.256149	1.35341	-0.273388	-0.237339	0.0620099	0.141766	-1.56193	-1.00311	-0.531736
Smp_343420	0.176569	0.0218239	1.00059	1.52546	0.590639	0.0549396	0.0658499	-0.516746	-0.844641	-2.07448
Smp_333180	-1.43343	-1.07041	0.224687	0.648238	2.20666	-0.189999	-0.296212	-0.482191	0.310337	0.0823168
Smp_336810	0.519071	-0.631022	1.11317	0.633404	-0.724085	0.74703	1.48923	-0.964666	-0.890544	-1.29159
Smp_332270	0.370047	0.472244	0.593968	0.0140477	-0.27774	1.71383	0.419586	-1.87109	-1.24953	-0.18536
Smp_334160	0.0978665	-0.219	0.615416	0.855877	0.678868	0.428899	1.19397	-0.331572	-1.39695	-1.92338
Smp_154830	0.0421045	-1.05964	0.736561	1.20693	0.866993	0.775785	0.641607	-0.658697	-0.816651	-1.73499
Smp_160540	0.706257	-1.18088	0.701343	1.06214	0.930403	0.143125	0.0181285	0.131565	-0.411153	-2.10093
Smp_166020	1.06587	-0.0829443	0.366317	-0.348155	0.930642	0.290642	-1.00067	-2.23053	0.216646	0.792176
Smp_335930	0.133164	0.318017	-0.863434	-0.762201	-0.330223	0.0918452	-1.34335	-0.504386	1.4535	1.80708
Smp_175860	-1.0918	-1.14506	-0.80713	-0.377064	-0.369188	-0.241909	1.9732	0.920518	0.324814	0.813618
Smp_312850	0.51276	1.76196	-0.146594	0.204325	-0.836802	-0.110466	-0.23047	-1.88999	-0.325693	1.06096
Smp_135210	1.67821	0.835564	0.814925	-0.906455	-0.924388	-1.26156	-0.629592	-0.707401	0.390567	0.710131
Smp_079050	0.774984	0.621741	0.815868	0.622382	0.441279	0.999805	-0.204487	-1.04918	-1.67775	-1.34464
Smp_146810	-0.238409	-0.669104	-0.429071	0.00034716	0.882525	0.145467	1.7553	0.96063	-0.652026	-1.75566
Smp_203310	-0.347043	-0.819043	-0.358109	-0.063622	-0.227266	0.563117	-0.28503	-1.07194	0.0646851	2.54425
Smp_158660	-0.702839	-0.395854	-0.478929	1.09902	-0.156791	-0.73573	0.310168	2.2785	-0.210513	-1.00704
Smp_067510	-0.498588	-0.423185	-0.870284	-0.611076	-0.231094	0.308571	-0.500198	-0.226797	0.446529	2.60612
Smp_162370	-0.189974	-0.444035	0.51711	0.758797	1.5408	0.0378833	0.520669	0.425851	-1.38312	-1.78398
Smp_334710	1.15664	1.08037	0.506183	1.05081	0.202012	-0.498586	0.150704	-1.67494	-0.799095	-1.17409
Smp_344550	0.310222	-0.803246	-0.743119	-1.38083	0.032222	-0.543113	-0.0543473	-0.0123094	1.15113	2.04339
Smp_162010	0.736363	0.99216	0.390417	-1.00753	-0.549709	0.263074	-1.11782	-1.62615	0.64424	1.27496
Smp_137940	0.953608	-0.43991	0.941234	0.613511	0.729311	-0.0392252	0.230135	0.30463	-1.13055	-2.16274
Smp_198660	-0.301031	-0.478038	-0.409547	-0.871839	-0.823974	-0.607003	0.116368	-0.105072	1.18088	2.29926
Smp_342540	-0.12706	-0.518159	-0.647285	-0.742903	-0.673183	-0.562241	-0.6176	0.325008	1.51794	2.04548
Smp_138900	0.753648	0.742585	-0.373544	-0.567027	-0.335365	-0.243733	-0.955269	-1.13821	-0.124538	2.24145
Smp_214380	0.595006	-0.273521	0.210325	0.851942	0.201051	-0.158911	-0.264274	0.75944	0.658671	-2.57973
Smp_163240	-0.296828	-0.663967	-0.345505	-0.76901	-0.4562	0.184696	0.327321	-0.503524	-0.148204	2.67122
Smp_334210	-0.568297	-0.799733	-0.368367	-0.553528	-0.466546	-0.165424	-0.2394	0.00134794	0.507499	2.65245
Smp_346880	1.19069	1.48624	0.615713	-0.147393	-0.165887	0.601611	-0.854933	-1.77633	-0.825452	-0.124262
Smp_327240	-0.12636	-0.0582474	2.01666	0.301113	0.710342	0.00153369	-0.434088	-0.0759497	-0.331406	-2.0036
Smp_246540	0.0397859	-0.35413	-0.413909	-0.359598	-0.564941	-0.0479113	-0.485703	-0.616139	0.0396103	2.76294
Smp_171460	-0.427464	-0.176455	-0.713003	-0.954702	-0.750873	-0.678473	-0.166225	0.627857	1.03929	2.20005
Smp_301170	-0.650722	-0.503996	-0.405299	-0.868788	-1.15586	-0.00723982	0.150547	0.135759	2.1833	1.12229
Smp_344130	-0.0121945	0.420735	0.928695	1.03498	0.546891	0.583635	0.360282	-0.498355	-1.35767	-2.007
Smp_078230	-0.282743	-0.357408	-0.485034	-0.54258	-0.216575	-0.292723	-0.563989	-0.482031	0.519408	2.70367
Smp_332800	-0.445181	0.804875	-0.422397	-0.976604	-0.537719	-0.578412	0.0962623	-0.0769671	2.50009	-0.36395
Smp_013150	-0.693209	-1.34337	-0.202876	-0.26224	-0.0209615	-0.124132	1.21591	1.85317	0.679694	-1.10199
Smp_333320	-0.564569	-1.06995	-0.284921	-0.412581	-0.247541	-0.426196	-0.320774	0.0946499	0.691888	2.54
Smp_017520	0.944048	2.28212	-0.535618	-0.447094	-0.691939	0.124371	-0.69182	-1.15326	0.304506	-0.135319
Smp_093790	-0.0749036	1.35687	0.196779	0.649139	0.56683	0.839403	0.0920052	-0.727397	-0.768045	-2.13068
Smp_161510	1.96878	0.733499	0.853323	-0.707394	0.077686	-0.139269	-0.319897	-0.888264	-1.56213	-0.0163358
Smp_146420	-0.418374	-0.0311256	-0.502789	-0.509732	-0.119951	0.18072	-0.735708	-0.641138	0.0750681	2.70303
Smp_007070	-0.291457	-0.277532	-0.541496	-1.0907	-0.610951	-0.299352	-0.335508	0.197829	0.769582	2.47959
Smp_143930	0.763197	0.611676	0.0913303	-0.560961	-0.590512	0.0454071	-0.647224	-1.83343	0.241439	1.87908
Smp_157560	-0.565664	-0.892424	-0.486062	-0.460882	-0.658231	-0.580031	0.255989	0.0664016	0.925234	2.39567
Smp_024930	-1.0423	-0.553384	-0.520419	-0.35632	0.233151	-0.963462	0.741884	2.28164	0.566387	-0.387178
Smp_133660	-0.115396	-0.855425	-0.708979	-0.64686	-0.261308	-0.144118	1.47391	1.75628	0.716313	-1.21441
Smp_203190	1.35251	-0.629509	0.457567	0.2615	0.694554	0.0999445	0.729901	-0.417144	-0.26273	-2.28659
Smp_327680	-0.139771	-0.130526	-0.444096	1.38434	0.600029	1.42681	-0.116099	0.271752	-1.03995	-1.81249
Smp_345780	-0.698875	-1.16541	-0.616397	-0.768498	0.0705963	-0.50929	2.16656	0.598867	0.930489	-0.00803551
Smp_247830	-0.776664	-0.476036	-0.804884	-0.964106	-0.565256	-0.644619	1.88419	0.835674	0.272811	1.23889
Smp_304910	-0.635659	-0.800706	-0.621739	-0.865511	-0.391082	-0.307671	0.104196	0.354666	0.735879	2.42763
Smp_331650	0.461169	-0.732287	0.495648	0.926807	-0.0177162	0.0286726	0.607772	1.04298	-0.476067	-2.33698
Smp_306300	-0.0818369	-0.773692	0.597305	-0.659434	-0.397394	-0.759951	-0.502122	0.619911	-0.490384	2.4476
Smp_146440	1.20717	-0.392059	0.0865714	0.0374192	0.159161	-0.432404	-0.990059	-1.55852	-0.0552084	1.93793
Smp_157950	0.928784	-0.283742	0.860097	0.586576	0.651648	0.303947	0.762488	-0.720309	-1.00471	-2.08478
Smp_011030	0.839643	-0.383125	0.417981	1.5838	0.28925	0.230464	0.174832	-0.151432	-0.880008	-2.12141
Smp_197070	-0.407802	-0.3952	0.350268	1.15527	-0.255201	2.23222	-0.311125	-0.70829	-1.1429	-0.517243
Smp_243900	0.988842	1.87829	-0.140421	-0.718467	-0.461249	0.481495	-0.391041	-1.5449	-0.742627	0.650075
Smp_135900	0.20362	-0.683333	0.275315	1.28538	0.815305	0.840957	0.635853	-0.433527	-0.980468	-1.9591
Smp_141940	0.428374	0.134866	-0.442325	-0.574444	-0.131043	1.11527	-1.09962	-1.40999	0.0260269	1.95288
Smp_158230	-0.433016	-0.129039	-0.347934	-0.541754	-0.522025	-0.0565687	-0.673108	-0.295061	0.260317	2.73819
Smp_181440	-0.76802	-0.207475	-0.780819	0.0432473	-0.527423	0.566926	-0.957246	-0.640757	1.14716	2.12441
Smp_334460	-0.336274	-0.482365	-0.593813	-0.78463	-0.194586	-0.431827	-0.3739	-0.346052	2.45146	1.09199
Smp_128190	0.661394	0.0991054	0.438981	1.29196	0.0404891	1.08127	-0.212301	-0.39601	-0.868605	-2.13629
Smp_023010	-0.964168	-0.986966	0.0978983	0.00808658	0.251932	-0.745672	1.17503	2.04738	0.0604262	-0.943944
Smp_310050	-0.167994	0.0501675	0.771863	1.57102	0.765308	0.298745	0.127557	-0.423654	-0.969413	-2.0236
Smp_343680	0.904384	-0.0330239	0.796315	0.505742	0.249772	1.35923	-0.0146086	-1.39658	-1.74203	-0.629187
Smp_054470	-0.392529	0.17598	-0.72514	-0.723722	-0.560736	0.182972	-0.581555	-0.218867	0.199439	2.64416
Smp_346640	-0.713505	-1.2674	-0.682692	-0.671482	-0.478037	-0.10339	2.11749	0.72393	0.270439	0.804644
Smp_172120	1.05638	-0.327172	-0.306868	-0.0392513	0.336061	-0.823227	-1.6025	-0.7535	1.83374	0.626331
Smp_336830	-0.702318	-1.03995	-0.700188	-0.227075	0.219981	0.200129	0.0726332	-0.705095	0.406556	2.47533
Smp_330640	-0.31339	1.63703	-0.396098	-0.675306	-1.06508	-1.48847	-0.212728	0.685782	1.10417	0.724096
Smp_174090	-0.38506	-0.470818	0.144339	-1.09131	0.0396957	-0.0127691	-0.124251	-0.545009	-0.211733	2.65692
Smp_345840	-0.00464853	-0.0156517	-0.296009	-0.79694	-0.71013	-0.248083	-0.34344	-0.277994	-0.0482	2.7411
Smp_168590	1.06467	0.427392	0.581635	0.48771	0.923102	-0.0880856	0.458572	-0.685128	-2.1065	-1.06337
Smp_347820	0.424452	-0.237818	1.17286	1.28765	-0.407194	1.14654	0.136948	-1.42206	-1.03686	-1.06452
Smp_306800	1.26148	1.052	-0.0426232	-0.389646	-0.366598	0.969429	-0.379903	-1.00678	-1.83595	0.738587
Smp_159630	-0.636355	-1.16309	-0.768746	-0.958005	0.359945	2.25916	0.23046	0.186433	-0.137108	0.627303
Smp_344720	-0.270327	-0.561648	0.0871092	-0.217898	0.00939272	0.0700008	-0.658995	-0.815645	-0.349353	2.70736
Smp_180800	-0.0453959	-0.768634	0.857031	2.00367	0.247837	-0.0274369	-0.215029	0.234163	-0.479268	-1.80693
Smp_345090	1.45145	0.878147	-0.406955	0.42647	-0.382253	0.111357	-1.08355	-1.04249	-1.27111	1.31893
Smp_035250	0.117077	0.491279	1.36654	1.30793	0.563285	0.199946	-0.780002	-0.529782	-1.07075	-1.66552
Smp_344380	0.795766	0.386517	-0.141705	-0.0575231	-0.539193	-0.50529	-1.11281	-1.21875	0.181338	2.21164
Smp_314740	1.18395	0.815906	-0.206697	-0.37144	-0.911672	0.937711	0.518044	-1.56168	-1.26332	0.859205
Smp_034300	-0.536194	-0.312908	-0.904678	-1.06541	-0.801876	-0.431553	0.249001	0.849503	0.891938	2.06218
Smp_148250	0.629368	1.26762	0.357131	-0.765345	-0.125372	1.43857	-0.467819	-1.04073	-1.66162	0.368201
Smp_148670	1.61843	0.78007	0.943508	-0.230915	0.0501176	0.472847	-0.563793	-0.6156	-0.559117	-1.89555
Smp_088090	-0.364317	-0.177443	-0.199128	-0.510652	-0.622469	-0.397578	-0.641946	-0.420897	0.70769	2.62674
Smp_078910	0.00794221	-0.480877	-0.751361	-0.510662	0.476902	0.488086	0.613434	1.03857	1.23734	-2.11938
Smp_246430	0.665276	0.0633089	0.486219	0.76928	-0.00947949	0.843217	0.684738	-1.36266	-2.16512	0.0252222
Smp_121660	1.11544	1.76715	-0.0148292	-0.115283	-0.517611	0.338736	-1.67786	-1.17142	0.0624177	0.213255
Smp_160170	-0.724036	-0.898232	-0.967347	-0.71292	-0.352716	-0.144833	0.230036	0.412748	0.918346	2.23895
Smp_014280	1.50971	1.76716	0.419711	-0.143436	-0.48676	-0.445984	-1.11238	-1.2621	0.106008	-0.351929
Smp_242110	-0.769078	-1.16286	-0.177092	0.200122	-0.414569	-0.348989	-0.180928	-0.205134	0.54461	2.51392
Smp_346680	0.57556	1.22321	0.721983	-1.02762	-0.487293	0.461696	-0.224395	-1.95122	1.07388	-0.3658
Smp_051120	0.903094	-1.28565	-0.72414	0.200806	0.623362	-1.48445	1.45415	0.438084	0.665496	-0.790755
Smp_155030	-0.838435	-0.432538	-0.544258	-0.758845	-0.632087	-0.697686	0.810878	0.0767915	0.753276	2.2629
Smp_244610	-0.352285	-0.639129	-0.0925256	-0.781581	-0.435882	-0.563098	-0.491314	0.14799	0.62092	2.5869
Smp_054350	0.444111	0.27273	-0.0566021	-0.456112	0.19827	0.336143	-0.536048	-1.55421	-0.864983	2.2167
Smp_165940	1.07868	-0.767662	-0.146984	0.567373	-0.130925	1.24965	0.130963	-0.852197	0.839879	-1.96878
Smp_152350	-0.548379	-0.460872	-0.944364	-1.0734	-0.725069	0.0867289	0.938231	0.298701	0.216335	2.21209
Smp_047610	0.57251	-0.238863	0.33598	0.680783	0.384317	1.01638	0.644448	0.0216798	-1.15927	-2.25797
Smp_180660	0.416964	0.764662	0.282856	0.864518	-0.503523	1.1768	-1.23618	-1.62777	-0.96032	0.821993
Smp_333450	-0.860462	-1.1626	-0.707526	-0.753321	0.329046	0.485897	0.0848776	-0.310202	0.671385	2.22291
Smp_163810	-0.310727	-0.426342	0.0953205	-0.286125	-0.734529	0.5307	-0.18555	-1.37353	0.28041	2.41037
Smp_167070	-0.317885	0.0588083	-0.663704	-0.293665	-0.468067	-0.473976	-0.266233	-0.562442	0.253378	2.73379
Smp_141930	0.231647	2.39882	-0.130804	-1.0321	-0.498494	-0.350101	-0.548858	-0.86001	0.834131	-0.0442281
Smp_152960	1.25998	0.735507	0.292409	-0.260497	-0.631548	0.261106	-1.01326	-2.05377	0.783444	0.626626
Smp_126050	1.28224	1.56446	0.415406	-0.0279898	-0.507789	0.623975	-0.894123	-1.44854	-1.08793	0.0802927
Smp_345890	1.34201	0.809461	1.06967	0.385922	0.427296	-0.802691	0.184771	-0.70081	-1.68273	-1.0329
Smp_110280	0.905734	1.40719	0.336503	0.166126	-0.474682	-0.298306	-0.0451726	0.754341	-0.543023	-2.20871
Smp_246150	1.25457	1.25981	0.974765	-0.164567	-0.288739	-0.165305	-0.581331	-2.04246	-0.448158	0.201409
Smp_167750	-0.162977	-0.401381	0.0409964	-0.522739	-0.558877	-0.289985	-0.691109	-0.246363	0.0762	2.75623
Smp_346310	-0.149422	-0.400725	-0.233456	0.0525009	0.855876	0.6614	1.48167	0.754454	-1.15187	-1.87043
Smp_017420	0.90446	0.976664	0.704671	0.563963	0.527599	0.710463	-0.474806	-1.72647	-0.963436	-1.22311
Smp_154560	0.881928	-0.217973	1.26459	0.815828	0.365386	0.886792	-0.174174	-1.2892	-1.05548	-1.47771
Smp_065810	-0.929829	-1.13138	-0.413226	-0.424376	-0.559778	-0.443665	1.93829	1.29366	-0.0766591	0.746957
Smp_246670	-0.967284	-1.37439	-0.163807	-0.36244	-0.363272	-0.515178	1.91797	1.31444	0.458741	0.0552247
Smp_243660	-0.811356	-0.207464	-0.536055	-0.694781	-0.700423	-0.221893	-0.141814	0.183988	0.555697	2.5741
Smp_343220	-0.525774	-0.769054	-0.131286	-0.607343	-0.975061	-0.568312	0.272636	0.295866	0.559334	2.44899
Smp_331310	-0.116726	-0.655938	0.471855	0.200575	0.311041	0.386313	0.539392	0.438741	-2.5657	0.99045
Smp_067260	-0.0955976	0.178458	0.226708	0.957574	0.602006	0.284524	1.05348	0.314577	-1.49893	-2.0228
Smp_171610	0.97464	-1.19207	0.882143	-1.40561	-1.26959	-0.237788	0.104834	0.135749	1.28839	0.719289
Smp_200410	-0.645271	-0.881813	-0.322813	-0.559935	-0.0766293	-0.394521	-0.449989	-0.0280333	2.51078	0.848223
Smp_153660	1.30045	0.558248	0.191574	0.233424	0.838464	0.542888	0.294505	-0.895082	-1.12922	-1.93525
Smp_150740	1.11315	1.4569	0.221247	-0.189531	-0.110776	0.90334	-0.404005	-1.92448	-0.913916	-0.151931
Smp_086830	1.26317	2.00735	0.36021	-0.774801	-0.513739	-0.56037	-0.472893	-0.600801	-1.1388	0.430678
Smp_127080	-0.837584	-0.88613	-0.981923	-0.940892	0.0118133	-0.306887	1.83783	1.15421	0.0226753	0.926887
Smp_324960	0.942369	0.587713	1.72218	-0.391591	0.918139	-0.0713648	-0.643173	-1.07729	-0.639293	-1.34769
Smp_322800	-0.680525	-0.432201	-0.897294	-0.921396	0.845042	0.637445	1.98602	0.760874	-0.324975	-0.972994
Smp_342520	0.298958	1.24239	-0.695845	1.59695	0.391082	0.272762	-1.12227	-1.66065	-0.0279589	-0.295414
Smp_176780	-0.414832	-0.341935	-0.523542	-0.487249	-0.697447	-0.350613	-0.564849	-0.166141	1.08256	2.46405
Smp_163980	-0.778339	-0.518322	-0.956969	-0.539082	-0.938273	0.0686642	1.61413	0.263754	-0.0477205	1.83216
Smp_245550	-0.712991	-0.691241	-0.796068	-0.806562	-0.361322	0.889924	2.34762	0.0983181	-0.361685	0.394008
Smp_130260	1.16445	1.51968	0.805663	-0.0396089	-0.148834	0.0349294	-0.919952	-1.91234	-0.374985	-0.128992
Smp_005470	0.984602	-0.706552	1.33689	1.17896	0.00172626	0.0691427	-0.69012	0.475409	-1.58548	-1.06457
Smp_133490	1.60633	1.24584	0.150561	-0.611412	-0.217013	0.354131	-0.768732	-1.91911	0.00234811	0.157055
Smp_345680	-0.632999	-0.963768	-0.892041	-0.812857	-0.647662	-0.0202757	1.49306	0.806907	-0.036944	1.70659
Smp_332900	-0.684131	-1.2	-0.550257	-0.82683	-0.635539	-0.374572	0.632611	0.670526	1.09268	1.87551
Smp_097320	-0.0560614	0.235564	-0.583027	-0.808914	-0.717395	-0.775075	-0.522796	0.0187278	0.765062	2.44392
Smp_347290	-0.702036	-0.943874	-0.429143	-0.576939	-0.839369	-0.898617	0.422578	1.6367	1.2482	1.0825
Smp_310040	-0.289224	1.26328	0.913717	0.819224	0.84442	-0.0867131	-0.109421	-1.07376	-0.326413	-1.9551
Smp_203410	0.00952717	0.585247	0.524998	1.58394	-0.120952	1.08543	0.0297627	-0.985598	-1.23494	-1.47741
Smp_145410	-0.270299	-0.499736	-0.561851	-0.813959	-0.369594	-0.401943	-0.28366	-0.280527	0.972338	2.50923
Smp_145400	0.00635802	-0.382392	-0.563946	-0.881568	-0.583749	-0.332669	-0.555903	-0.253688	1.20759	2.33997
Smp_063520	-0.307662	-0.446252	-0.39672	0.414178	0.34742	1.62623	0.706708	0.759109	-0.686992	-2.01602
Smp_163820	-0.505331	-1.27861	-0.345488	-0.626692	-1.12212	-0.0143731	0.875842	0.854878	0.2139	1.94799
Smp_142670	-0.593417	-1.35662	-0.381984	0.195445	-0.0702537	-0.629918	-0.0762372	0.000748861	0.462325	2.44991
Smp_322990	-0.696299	0.518582	-0.0644992	0.758976	1.79207	1.12279	-1.16221	-0.472413	-0.950313	-0.846685
Smp_143460	0.377585	0.541433	0.407294	0.975794	0.577871	0.609576	0.533821	-0.610725	-1.346	-2.06665
Smp_054810	-0.754451	-1.12598	-0.22247	-0.454032	-0.547334	-0.658191	0.693825	1.392	1.92228	-0.245642
Smp_154910	0.271412	-0.345799	1.02659	1.38373	0.0142324	0.543035	0.826642	-0.842781	-1.36541	-1.51165
Smp_153100	0.808603	0.681579	0.0451101	-0.138292	0.449653	1.10234	-1.03086	-2.04181	-0.713998	0.837672
Smp_167020	-0.597315	-0.271454	-0.83898	-0.921476	-0.59008	-0.652247	0.870016	0.119556	0.628962	2.25302
Smp_035220	-0.944021	-0.350592	-0.259968	-0.471182	-0.487327	0.273005	-0.179668	-0.793146	0.722827	2.49007
Smp_342110	0.201565	0.0203824	-0.399581	-0.784344	-0.306997	-0.578248	-0.426396	-0.341681	-0.113093	2.72839
Smp_147060	-0.51275	-1.54547	0.333153	-0.135149	-0.101435	-0.257349	-0.536401	-0.344595	2.23241	0.867581
Smp_246620	-0.56635	-0.4702	-0.63232	-0.713507	-0.779576	-0.299783	0.0109271	0.0213257	1.01818	2.4113
Smp_167540	-0.36468	-0.577918	-0.639407	-0.23812	0.446236	0.00864055	2.39472	0.68356	-1.17205	-0.540976
Smp_318120	-0.614909	-1.43028	-0.168116	-0.0218183	0.0492031	-0.315769	1.25885	2.08442	-0.136483	-0.705099
Smp_127270	-0.170621	1.37634	1.05937	0.206768	-0.0217804	-0.207945	-0.0767391	0.0866812	0.162087	-2.41416
Smp_134540	-0.315343	0.265381	-0.46467	-0.70597	-0.395327	-0.00239321	-0.77729	-0.866411	0.829674	2.43235
Smp_019790	-0.730899	-0.918852	-0.793978	-0.675757	-0.4455	-0.852166	1.13166	0.942519	0.581557	1.76142
Smp_343710	-0.18389	-1.01491	-0.317387	0.468914	-0.681411	-0.463624	0.206612	2.59008	-0.267223	-0.337158
Smp_145650	-0.725612	-1.05192	-0.96827	-1.01016	-0.28106	-0.401577	1.41053	1.29286	0.834821	0.900396
Smp_331780	-0.252306	0.249396	-0.811691	-0.863412	-0.521533	-0.613468	0.0165466	-0.065173	0.264101	2.59754
Smp_159780	1.08952	-0.383454	1.17146	-0.121972	-0.235624	0.972612	0.201139	-1.77067	-1.3768	0.453786
Smp_319910	-1.00363	0.453816	-0.0500768	0.771959	-0.275736	0.0891405	0.295783	-1.01976	2.05808	-1.31958
Smp_049610	-0.647886	-1.05785	-0.0797419	-0.242706	-0.35581	-0.429051	-0.371016	-0.180411	0.890025	2.47445
Smp_024800	0.932668	-0.559295	0.1089	-0.60336	-0.90894	-1.63427	-0.516085	1.07115	1.44592	0.663309
Smp_148470	0.522103	0.379876	0.15175	0.666712	0.611395	0.531394	0.426583	0.249953	-1.08069	-2.45907
Smp_144080	-0.582511	-1.05433	-0.424763	-0.689179	-0.631096	-0.557577	0.13546	0.397094	2.02361	1.38329
Smp_144180	-0.679886	-1.10615	-0.25815	-0.240579	-0.521196	-0.218691	2.42475	0.445295	-0.547417	0.70203
Smp_092950	-0.652213	-0.319745	-0.696038	-0.574462	-0.557398	-0.564859	0.42976	-0.0483327	0.39823	2.58506
Smp_148460	0.508018	-0.205086	0.807923	0.95032	-0.430472	1.1823	0.816198	-0.925989	-1.78952	-0.91369
Smp_345490	-0.650279	-0.275842	-0.8013	-0.741971	-0.68799	-0.299966	0.382527	0.10019	0.44699	2.52764
Smp_247070	0.480271	0.952908	0.493991	0.615645	0.158814	1.16283	0.155336	-1.09263	-1.8871	-1.04007
Smp_342750	-0.743759	-1.07841	-0.559831	-0.507644	-0.346481	-0.459211	2.28169	0.846656	-0.102618	0.66961
Smp_306200	0.698855	1.23799	0.265418	-0.493745	0.756383	0.666321	0.614487	-0.96511	-1.877	-0.903604
Smp_334510	-0.620562	-0.802924	-0.499465	-0.661268	-1.06458	0.0118128	0.253322	0.0688717	1.11558	2.19922
Smp_166610	-0.21486	-0.40797	-0.33489	-0.624904	-0.183628	-0.196396	-0.546535	-0.503687	0.257163	2.75571
Smp_320460	-0.0896205	-0.970261	0.509686	-0.391038	0.308644	0.817551	-0.0948355	-0.447788	1.99552	-1.63786
Smp_327030	0.549774	-0.386418	0.879037	1.58415	0.0910554	0.371339	-0.0331988	-0.094094	-0.879008	-2.08264
Smp_062080	-0.916884	-1.13822	-0.198871	-0.147887	-0.689557	-0.0290836	0.76046	2.13542	0.874697	-0.650077
Smp_342730	-0.581058	-0.00598383	-0.779225	-0.487494	-0.479164	0.126202	-0.804766	-0.000593077	0.413338	2.59874
Smp_008440	0.967039	-0.941139	0.58952	1.36766	0.245965	-0.850562	0.618009	0.240907	-0.333146	-1.90425
Smp_210770	-0.291974	-0.236829	-0.585213	-0.879895	-0.85023	-0.259108	-0.183786	-0.0531534	0.852504	2.48769
Smp_041880	0.293949	-0.920805	0.480246	0.774563	-0.0341115	-0.105685	1.38	0.930449	-0.881353	-1.91726
Smp_161240	0.894316	0.150251	-0.0196786	0.239312	0.397393	0.571926	-0.620155	1.40638	-0.91278	-2.10696
Smp_129580	-0.692903	-0.338015	-0.530916	-0.800628	-0.664189	-0.226901	0.188611	0.0736651	0.383152	2.60813
Smp_145020	-0.118213	-0.323331	0.609623	1.72896	0.547858	0.890189	0.223169	-0.961512	-1.09575	-1.50099
Smp_141660	0.931012	-0.607393	0.978452	0.802813	0.53689	0.0830953	0.731033	-0.722496	-2.09988	-0.633527
Smp_078700	-0.467644	-0.458628	-0.786705	-1.16557	-0.521421	-0.71221	0.545393	0.548288	0.934512	2.08399
Smp_004440	1.48322	-0.209442	1.43519	0.154769	-0.120678	0.562701	-0.592262	-0.555044	-0.256734	-1.90172
Smp_154160	0.244294	-0.160453	-0.13862	1.51809	-0.792402	-0.713517	1.95834	-1.06771	-0.179989	-0.668028
Smp_247870	-0.309675	-0.184709	-0.764975	-1.0097	-0.649799	-0.681347	-0.0120465	0.409141	0.866262	2.33685
Smp_132270	-0.197022	-0.702909	-0.260722	-0.552965	-0.451186	-0.433623	-0.46048	-0.550981	1.22594	2.38395
Smp_139330	2.11243	0.882405	0.212128	-1.129	-0.426254	-0.501202	0.0854038	-0.316201	-1.319	0.399286
Smp_246790	0.904805	0.845806	0.0296707	-0.431002	0.579243	-0.232982	-0.0687137	-1.28051	-1.7833	1.43698
Smp_247590	1.15769	1.2423	0.288882	-0.922152	-0.297877	0.332952	-0.256266	-1.78455	-0.803583	1.04261
Smp_061570	-0.491191	-0.439095	-0.962648	-0.944645	-0.595595	-0.718975	0.356153	0.807382	0.932786	2.05583
Smp_247600	0.291897	-0.675259	0.364605	0.619502	0.745589	0.0333803	1.21593	0.61266	-1.16561	-2.04269
Smp_123520	-1.59808	-1.54681	-0.250432	0.0186992	0.544504	-0.172466	1.4633	0.840851	0.884367	-0.18394
Smp_346440	-0.161681	-0.489732	-0.405165	-0.805646	-0.476837	-0.700704	0.0983827	-0.445404	0.899918	2.48687
Smp_336870	-0.663086	-0.510188	-0.489138	-0.500093	-0.411832	-0.350959	-0.448678	-0.208349	1.13669	2.44563
Smp_332250	0.132164	0.63081	-0.112441	0.0976555	0.129755	0.232279	0.566286	-0.101843	1.07288	-2.64755
Smp_307460	0.737801	0.280537	1.93135	0.139868	0.654085	-0.0708857	-0.362743	-0.94043	-0.754105	-1.61548
Smp_158460	-0.338724	-0.437724	-0.234062	-0.904176	-0.700314	-0.430301	-0.764509	0.509937	0.995469	2.3044
Smp_163600	-0.577836	-0.636579	-0.861964	-1.29325	0.00878975	-0.211224	2.28116	0.533692	0.265688	0.491521
Smp_334190	0.697482	-0.666479	1.54895	0.81565	0.493288	0.0992848	-0.86853	-1.96264	-0.336366	0.179362
Smp_343600	1.08042	1.02265	-0.0982023	-0.671546	-1.30794	-0.521961	-0.439717	-1.06924	0.297297	1.70825
Smp_127180	-0.443844	-0.370419	-0.90232	-0.774721	-0.619658	-0.741912	0.875369	0.630779	0.0780779	2.26865
Smp_247030	1.19608	1.0722	0.630037	-0.301543	0.310881	0.0432036	-0.760251	-1.55988	-1.46063	0.829907
Smp_345340	-1.15249	-1.32361	0.159205	-0.137316	-0.123364	-0.66068	1.72532	1.36498	0.609254	-0.461292
Smp_175590	-0.425805	-0.817101	-0.589714	-0.438951	-0.250662	-0.790192	-0.493658	0.210033	1.50668	2.08937
Smp_069120	1.29592	0.440832	0.344921	-0.28924	-0.128566	-0.13303	-1.02533	-1.79302	1.59094	-0.303433
Smp_149950	-0.852175	-1.40485	-0.411384	-0.752969	0.0512204	-0.410902	1.4442	1.73916	0.526364	0.0713432
Smp_333600	-0.221007	-0.496293	-0.252891	-0.689605	-0.71019	-0.920286	-0.399353	0.257135	1.12572	2.30677
Smp_342890	0.321639	-0.469954	0.809763	0.0741885	-0.258045	0.16144	-1.00916	-1.63376	-0.053159	2.05704
Smp_317870	0.199437	-0.889654	1.10615	1.51102	0.111842	-0.305311	0.511556	0.536312	-1.12706	-1.65429
Smp_181450	-0.262834	0.128961	-0.616209	-0.736452	-0.81202	-0.00492493	-0.459385	-0.470618	0.702248	2.53123
Smp_320440	0.0516314	-0.000725581	0.984856	1.36825	-0.0609104	0.496043	0.803673	-0.528934	-1.30032	-1.81356
Smp_327500	-0.736199	0.351018	-1.32283	1.64057	-0.43112	-0.161656	-0.548084	0.993835	-0.981425	1.19589
Smp_004060	0.548839	0.194085	-0.493672	-0.276629	0.235172	0.410299	1.29134	0.739352	-0.230096	-2.41869
Smp_213180	-0.703317	-0.951795	-0.290382	-0.85308	-0.353968	-1.01556	1.30007	1.76108	0.889975	0.216974
Smp_137910	-0.35482	-0.27947	-0.390231	-0.727151	-0.471199	-0.343962	-0.767558	-0.0928053	0.906119	2.52108
Smp_345410	-0.724998	-0.255663	-0.604086	-0.824276	-0.602331	-0.394396	0.166616	0.0643974	0.645316	2.52942
Smp_345550	-0.879878	-0.786669	-0.594237	-0.541635	-0.683618	-0.303823	0.891732	0.0411201	0.555944	2.30106
Smp_300080	0.938757	-0.602255	1.56169	-0.145735	0.772111	-0.199605	0.221037	-0.829176	-1.96516	0.24833
Smp_173120	-0.648574	0.481972	-0.270878	-0.785883	-0.503489	-0.846017	-0.109051	-0.392116	0.589303	2.48473
Smp_181270	-0.400635	-0.491817	-0.484898	-0.50739	-0.46093	-0.442261	-0.528822	-0.159449	0.916543	2.55966
Smp_334000	1.23261	1.20428	0.512433	-1.02091	-0.209197	-0.462818	0.379362	-1.74982	-0.735202	0.849272
Smp_127190	-0.32842	-0.485649	-0.342155	-0.742151	-0.934979	-0.560954	-0.669191	0.693039	1.99462	1.37584
Smp_171370	0.0196615	-0.211192	0.082445	0.451407	0.972001	0.54939	0.66721	0.287836	-0.185225	-2.63353
Smp_333160	-0.640283	-0.954904	-0.760129	-0.832324	-0.408136	-0.593076	1.83987	1.16402	0.119625	1.06533
Smp_302370	1.02622	-0.11776	1.19336	-0.0594376	-0.915454	0.665932	-0.214522	-1.68115	-1.03171	1.13452
Smp_343110	-0.401803	-0.050897	-0.2833	-0.22903	0.12209	0.556759	-0.0633472	-1.40514	-0.681592	2.43626
Smp_315510	0.893455	-0.0934995	-0.104549	-1.36485	-0.202044	1.86522	-0.879574	-1.08837	0.0589483	0.915264
Smp_341030	-0.637211	-0.6412	-0.654496	-0.49737	-0.40979	-0.366538	-0.152841	0.0897189	0.678874	2.59085
Smp_050740	1.96211	1.28937	0.577473	-0.931424	-0.759788	-1.20894	-0.24846	-0.364273	-0.199455	-0.116607
Smp_088940	-0.0084663	0.564499	-0.31007	-0.577455	-0.302191	-0.411483	-0.891981	-0.755928	0.122273	2.5708
Smp_317540	-0.567103	-0.675363	-0.737462	-1.25034	-0.462262	-0.375233	1.46819	0.526606	0.268656	1.80431
Smp_140020	-0.499193	-0.679344	-0.486144	-0.800958	-0.925507	-0.55367	-0.195401	0.83309	1.49937	1.80776
Smp_171200	-0.550408	-0.821871	-0.676023	-0.857422	-0.622935	-0.666348	1.99348	1.12369	0.239076	0.838754
Smp_333070	-0.525753	-0.488842	-0.444485	-0.608732	-0.273108	-0.281199	-0.239698	-0.241209	0.361382	2.74164
Smp_164070	0.00298807	-1.70067	0.335918	0.600179	0.147822	-0.220045	1.01869	1.59493	-0.443253	-1.33656
Smp_245610	1.79373	-0.091014	-0.334032	-0.542117	-0.118826	1.36381	-0.230486	0.239939	-0.259884	-1.82112
Smp_320400	1.57955	-0.591111	0.847983	0.0228112	0.251006	0.0749717	-0.874922	-2.07304	0.299103	0.463648
Smp_060220	-0.0429581	-0.598974	1.29457	1.05297	0.303776	1.36371	-0.40549	-0.566179	-0.683805	-1.71761
Smp_025620	-0.275921	0.455456	-0.66959	-0.832347	-0.302786	-0.0359605	-0.595039	-0.583329	0.245761	2.59375
Smp_040990	0.036755	-0.309216	1.05208	1.45659	0.722326	-0.0487731	0.259068	-0.377586	-0.672713	-2.11853
Smp_332380	1.90715	1.4131	0.10739	-0.811234	-0.500631	-0.224652	0.359351	-1.34108	-0.290242	-0.61915
Smp_159140	-0.759974	-1.18117	-0.651633	-0.746208	-0.245366	-0.620824	0.991666	1.95442	0.676353	0.582738
Smp_044950	-0.46576	-0.539291	-0.464947	-0.761167	-0.27553	-0.584437	-0.632695	0.190382	1.21899	2.31446
Smp_128200	0.609594	0.315554	1.03719	1.07288	0.514578	0.304603	0.155403	-0.979485	-1.08537	-1.94495
Smp_049890	-0.545379	-0.558077	-0.77351	-0.576381	-0.590029	-0.4433	-0.0965728	0.381952	0.696058	2.50524
Smp_151820	1.07691	0.85247	0.325837	0.0923657	-0.0325302	0.984838	-1.17017	-2.07063	-0.459292	0.400192
Smp_243810	-1.14719	-1.02128	-0.120871	0.29972	0.573978	0.0790128	2.3986	-0.172092	-0.340069	-0.549811
Smp_065150	0.961267	0.67574	-0.0987304	0.955096	0.682435	0.683352	0.0145084	-0.721953	-1.20396	-1.94775
Smp_039750	-0.652878	-0.713074	-0.61518	-0.482327	-0.631526	-0.268453	-0.20966	0.413055	0.63774	2.5223
Smp_334740	0.131822	-0.0231569	0.676331	1.07217	0.580252	1.06917	0.0678125	-0.605588	-0.737062	-2.23175
Smp_042150	0.339664	-1.04296	1.06661	0.0993726	-0.061396	-0.00783938	-0.557848	-1.87407	0.409116	1.62935
Smp_133260	0.431476	0.307479	-0.721516	-1.51523	-0.980365	-0.0830518	-0.357467	-0.0584765	1.91978	1.05737
Smp_326730	-1.22236	-0.70706	-0.668422	-0.344166	-0.862804	1.7987	0.472042	1.48912	-0.0765278	0.121477
Smp_090890	-0.814199	-1.02215	-0.862823	-1.05403	-0.192389	-0.277589	1.34634	1.47332	1.1228	0.280726
Smp_072560	0.726449	0.857972	-0.396564	0.318426	0.337119	0.373905	1.13026	0.0878247	-1.58003	-1.85536
Smp_162180	-0.254504	0.18465	-0.372896	-0.75878	-0.450702	-0.666986	-0.669381	-0.457206	1.03572	2.41008
Smp_242800	-0.453864	-0.196628	-0.421886	-0.855088	-0.810833	-0.857981	-0.481059	0.68807	1.649	1.74027
Smp_151420	1.37322	0.771791	0.607512	-0.57508	-0.00824571	-0.735428	-1.51	-0.979584	-0.332561	1.38838
Smp_157240	0.589245	0.917161	-0.45774	-0.680197	-0.94196	-0.373537	-1.33335	-0.511492	1.09938	1.69249
Smp_343730	0.284425	0.370951	-0.363365	0.103508	-0.332481	-1.45206	-0.738522	-0.874283	0.951161	2.05067
Smp_302830	0.279774	0.115006	0.560989	0.728309	0.239552	0.60591	0.844349	-0.113267	-0.73665	-2.52397
Smp_155370	-0.583098	-0.346484	-0.597383	-0.79127	-0.521785	-0.840263	0.417481	0.0954253	0.753289	2.41409
Smp_078570	-0.485328	-0.568769	-0.373682	-0.255643	-0.333561	-0.655793	-0.23271	-0.442918	0.715449	2.63295
Smp_309710	0.262824	-0.131826	-0.461775	-1.14839	-0.326425	-0.910458	-0.885974	0.731013	0.726522	2.14449
Smp_300910	-0.94689	-1.27486	0.100429	-0.125028	-0.787605	0.218509	2.25309	0.811047	-0.222394	-0.0263012
Smp_126760	-0.531802	-1.07908	-0.533224	-0.392354	-0.733279	-0.0825429	0.254584	0.196448	0.388088	2.51316
Smp_343700	1.92771	1.01482	0.839501	-0.305416	-0.0904806	-0.22952	-0.524273	-1.54049	-0.820802	-0.271048
Smp_161360	0.805193	1.95548	0.0951555	-0.695241	0.182217	-0.134116	0.665248	-0.732989	-1.66734	-0.473615
Smp_344250	-0.13613	-0.026786	-0.199391	0.0325067	-0.601183	-0.361829	-0.787389	-0.98805	0.498681	2.56957
Smp_245100	0.793465	0.0545227	0.173141	1.12332	0.470248	1.28692	0.00791017	-1.22618	-1.55915	-1.12419
Smp_076540	-0.25858	-0.281676	-0.497917	-0.673049	-0.367658	-0.194658	-0.83247	-0.40864	1.0705	2.44414
Smp_125130	0.955803	0.743916	1.1045	-0.412343	0.788962	0.423202	-0.297385	-1.98128	-1.13666	-0.188719
Smp_121580	1.30203	1.11071	0.790486	0.138324	-0.00489045	0.0175399	-0.45185	-1.27778	-1.8777	0.253137
Smp_331240	-0.438179	0.435879	-1.03365	-0.282349	-0.26123	0.432022	-0.666138	-0.969642	0.402272	2.38101
Smp_326770	0.826077	-1.82951	-0.0912436	1.43707	0.601557	0.390096	-0.765718	-0.987856	0.815067	-0.39554
Smp_074510	-0.570436	-0.598403	-0.731059	-0.922153	-0.689701	-0.784589	0.2617	0.990053	1.80246	1.24213
Smp_165630	-0.567092	-0.122493	-0.941408	-1.24273	-0.381922	-0.743517	1.02629	0.553938	0.419421	1.99951
Smp_329920	1.05687	0.501688	0.779241	0.7661	0.0780827	-0.146404	0.338058	-0.422462	-0.536912	-2.41426
Smp_342070	-0.779609	-1.02823	-0.714125	-0.710104	-0.716593	-0.444194	0.993517	0.678229	0.880658	1.84046
Smp_124750	0.294827	1.14685	0.28311	0.218685	-0.115371	0.726775	-0.271026	-2.25849	-0.949101	0.92374
Smp_045650	-0.261769	0.119035	-0.707983	-0.898603	-0.201098	0.425944	-0.834937	-0.37416	0.180743	2.55283
Smp_042920	-0.41385	-0.328318	-0.39123	-0.916125	-0.309272	-0.396725	-0.140573	-0.120586	0.306034	2.71064
Smp_161530	-0.369422	-0.0762315	-0.765792	-1.08096	-0.658761	-0.624748	0.256195	0.170489	0.791989	2.35724
Smp_170540	-0.813294	-1.00239	-0.442166	-0.601049	-0.762517	0.129801	2.27626	0.381195	-0.0849824	0.919137
Smp_166780	-0.705986	-1.00976	-0.416235	-0.642066	-0.814643	-0.512117	0.470923	0.421684	1.1433	2.06491
Smp_152670	0.0521089	-0.58038	-0.318553	0.81992	0.647662	0.0526911	1.29158	0.831609	-0.625628	-2.17101
Smp_301610	0.205176	-0.369392	0.290171	0.116252	-0.61852	-1.78111	-0.24472	-0.308068	0.536151	2.17406
Smp_307640	1.09486	0.786673	0.60034	0.359866	-0.545864	0.788111	0.100881	-2.10209	-1.15713	0.0743458
Smp_151490	1.47765	0.478557	1.67006	-0.0338848	0.0817511	-0.551557	-0.208844	-0.624178	-0.679949	-1.60961
Smp_133170	0.0501209	0.415115	1.46754	1.70696	-0.520662	0.0861198	-0.151039	-1.49913	-0.782224	-0.77279
Smp_160460	0.762104	0.79852	-0.071351	-0.32746	-0.769352	1.12949	0.0606831	-1.89448	-0.88337	1.19521
Smp_319650	0.162363	-0.629807	1.17096	1.59408	0.274852	0.874963	-0.65948	-0.621274	-0.510814	-1.65584
Smp_326790	-0.270608	0.945351	-0.498642	-0.568073	-0.801747	0.958306	-1.15327	-1.10449	0.898229	1.59494
Smp_337660	-0.382499	-0.92256	1.00404	0.994567	0.534157	-0.558352	1.0743	0.761391	-0.734462	-1.77058
Smp_160870	-0.97453	-1.34701	0.529513	0.113524	-0.126614	-0.528357	0.647758	2.23956	-0.10544	-0.448398
Smp_309990	-0.545771	-0.825963	-0.450548	-0.475631	-0.326306	-0.278503	-0.187943	1.15141	2.41276	-0.4735
Smp_074150	0.483478	-0.452316	1.1299	0.73036	0.785462	0.326556	0.614564	-0.410132	-1.19356	-2.01432
Smp_204750	-0.301641	-0.497278	-0.408218	-0.488024	-0.676503	-0.22922	-0.373945	-0.355441	0.681468	2.6488
Smp_005500	-0.653591	-0.539875	-0.716316	-0.8977	-0.705556	-0.604658	0.11915	0.838587	1.13903	2.02093
Smp_138500	-0.548595	-0.5589	-0.58521	-0.825698	-0.823688	-0.561252	0.0727863	0.513273	1.11182	2.20546
Smp_181080	0.0378876	-0.0476875	-0.604843	-0.926117	-0.609385	-0.429362	-0.155218	-0.181356	0.252157	2.66392
Smp_188430	-1.13096	-0.976704	-0.140204	-1.08875	-0.410834	-0.656699	1.34477	1.16589	0.97473	0.918755
Smp_127450	-0.132426	-0.213157	-0.470431	-0.874488	-0.87637	-0.576375	-0.638412	0.242832	2.01697	1.52185
Smp_172580	-0.614102	-0.279719	-0.504353	-0.865907	-0.807724	-0.448625	-0.178123	0.385955	0.94235	2.37025
Smp_165170	-0.793679	-1.05265	-0.527407	-0.506287	-0.325275	-0.304887	0.0012255	0.219044	0.91387	2.37605
Smp_325640	-0.0341625	0.400433	-0.686795	-0.679502	-0.820085	-0.885679	-0.549114	-0.100841	1.17493	2.18081
Smp_331910	-0.163587	-0.68773	0.767627	0.63885	0.805638	0.540386	0.824406	0.470243	-1.07143	-2.1244
Smp_303420	-0.502964	-0.614709	-1.11615	-0.576276	1.22388	-0.833893	1.91428	0.908834	-0.31632	-0.0866763
Smp_308260	-0.607072	-1.00145	-0.82215	-0.459351	-0.310571	-0.670852	0.713844	0.460015	0.390809	2.30678
Smp_174310	-0.759366	-0.967886	-0.027706	-0.847232	-0.389089	-0.713263	0.692673	0.634826	0.0931014	2.28394
Smp_078550	-0.762709	-0.641222	-0.526464	-0.710442	-0.454857	-0.309498	2.31259	0.488847	-0.457473	1.06123
Smp_137750	1.6325	0.0845576	0.872091	-0.162241	-0.390061	0.789881	-0.374996	-2.03004	-0.665966	0.244268
Smp_324180	0.765745	0.387701	0.165926	-0.162353	0.297098	0.986147	0.136671	0.716834	-0.874973	-2.4188
Smp_337380	0.509853	0.299199	-0.128226	0.677163	0.755445	0.958859	0.340458	-0.418201	-0.519787	-2.47476
Smp_166280	0.0981145	0.593202	0.858218	1.28257	0.835506	0.0464308	-0.128456	-0.481621	-1.05651	-2.04745
Smp_315500	0.281048	-0.727768	0.179303	-0.0900928	0.955201	1.21883	-0.787815	-2.11268	0.166756	0.917219
Smp_170560	0.479417	-0.0199326	1.14285	0.780844	0.436713	0.643598	-0.209047	-0.163077	-0.70889	-2.38247
Smp_245740	-0.550614	-0.144182	-0.414645	-0.57918	-0.413594	-0.59695	0.117591	-0.158264	-0.0173481	2.75719
Smp_164950	0.78098	-0.390378	0.621578	1.25324	1.085	0.483539	-0.196804	-0.804128	-1.1239	-1.70914
Smp_131680	-0.67218	-0.567333	-0.710082	-0.703724	-0.486256	-0.62836	-0.00704725	0.617357	0.794878	2.36275
Smp_336710	-1.09512	-1.15191	-0.67769	-0.813574	-0.111562	-0.0512748	1.88979	1.0016	0.14899	0.860747
Smp_331380	0.520821	-0.324004	1.46643	-0.387569	0.0398475	1.07064	-0.214813	-0.128591	-2.25145	0.208685
Smp_245800	-0.517121	-0.80758	-0.636313	-0.438553	-0.353054	0.0216507	-0.587989	-0.338954	1.50703	2.15088
Smp_128750	-0.705789	-0.983396	-0.487376	-0.765315	-0.742849	-0.123156	0.350831	0.00632966	1.54137	1.90935
Smp_155210	-0.2196	-0.791747	-0.747361	-0.716447	-0.426018	-0.53861	-0.171291	-0.0014678	1.46945	2.1431
Smp_176350	-0.413045	-0.78403	-0.629269	-0.931615	-0.705871	-0.761351	0.0715824	1.10576	1.53812	1.50972
Smp_333580	-0.388437	-0.773369	-0.734683	-0.316708	0.132167	0.0188578	2.35633	1.04289	-0.496244	-0.840807
Smp_020540	1.26755	0.904697	1.12695	0.0632383	0.192046	0.142868	-0.339631	-0.916823	-0.411533	-2.02935
Smp_139760	-0.321925	-0.653482	-0.46702	-0.993721	-0.346431	-0.961386	0.00645382	0.761427	0.709866	2.26622
Smp_124030	-0.488063	-1.11232	-0.513295	-0.969938	-0.32246	-0.667494	0.265304	0.738911	1.06354	2.00581
Smp_074080	1.93625	1.19559	0.602036	-0.539826	-0.445508	0.0891743	-0.363318	-1.01732	-1.33383	-0.123248
Smp_328410	-0.384063	-1.34507	0.518293	0.191678	0.304921	-0.690939	2.09469	0.631206	-0.155745	-1.16497
Smp_214260	0.199941	1.16607	0.0690877	0.640672	0.217692	0.680064	0.623102	-0.208617	-1.19194	-2.19607
Smp_170910	-0.582505	-0.136768	-0.711635	-0.964734	-0.490297	-0.63323	0.474466	0.276762	0.281471	2.48647
Smp_267120	1.01258	0.62798	0.853791	0.540664	0.11593	-0.400409	0.458715	0.028554	-0.936142	-2.30167
Smp_096160	-0.855794	-0.521981	-0.682058	-0.834966	-0.38061	-0.493788	0.116717	0.203991	1.25371	2.19478
Smp_210300	1.08757	0.609584	0.647554	-0.381623	-0.302055	-0.419261	-1.1039	-1.89152	1.25069	0.502956
Smp_244390	0.453316	-0.793385	1.06959	1.06606	-0.510319	0.638002	0.747703	0.114205	-0.773553	-2.01161
Smp_007380	-0.400761	0.164092	-0.0626151	-0.651297	-0.529385	-0.603957	-0.242183	-0.515685	0.121497	2.72029
Smp_326760	0.516716	-0.671224	0.660905	0.596251	-0.104637	0.346226	1.05949	0.706308	-0.883535	-2.2265
Smp_029990	-0.287876	-0.615687	-0.288639	-0.409678	-0.543895	-0.201708	-0.0863701	-0.431975	0.0820151	2.78381
Smp_316430	-0.491676	-0.853382	0.569943	0.428126	0.179085	-0.572915	0.36961	2.12397	-0.177225	-1.57553
Smp_267210	0.190585	0.492057	-0.72638	-1.64559	-0.52183	-0.0923266	0.317219	-0.927093	1.48112	1.43223
Smp_138880	-0.427943	-0.468517	-0.571947	-0.705585	-0.150188	-0.432559	-0.169672	-0.155051	0.365532	2.71593
Smp_172530	0.44228	0.314159	0.531831	0.542396	0.531078	0.115079	1.01223	0.122287	-1.43628	-2.17506
Smp_056930	-0.65589	-0.42511	-0.802966	-0.819974	-0.565168	-0.397139	1.27769	0.368459	-0.170244	2.19035
Smp_131580	-0.932403	-0.848109	0.110917	-0.498994	-0.457245	-0.580477	-0.36681	0.111336	1.24867	2.21312
Smp_131080	-0.434831	-0.628562	-0.753433	-0.426689	-0.119378	0.10533	-0.551048	-0.506078	0.766442	2.54825
Smp_028850	-0.0800816	-0.606676	-0.490552	-0.642882	-0.662013	-0.816526	0.377311	-0.262352	0.701036	2.48273
Smp_159510	0.244202	0.173089	-1.00987	-1.53489	-0.618268	-0.992596	0.510771	0.576203	1.49804	1.15332
Smp_103920	-0.6978	-0.245824	-0.610297	-0.917779	-0.1731	-0.496817	-0.27816	0.127127	0.795805	2.49685
Smp_057530	1.67927	1.47064	0.34559	-0.170556	0.170461	-0.0951912	-0.799298	-1.15526	-1.36007	-0.0855898
Smp_347240	-1.98707	-0.580029	-0.485415	0.625859	1.03891	0.620613	1.35915	-0.256945	-0.739317	0.404242
Smp_136040	-0.481442	-0.0394164	-0.689256	-0.882886	-0.639516	-0.627009	0.448488	-0.300859	0.812166	2.39973
Smp_000870	-0.547479	-0.674442	-0.536556	-0.621559	-0.280792	-0.480155	-0.219036	0.194276	0.542419	2.62333
Smp_123390	-0.545138	-0.650541	-0.722599	-1.15958	-0.299834	-0.245517	2.30175	0.906885	0.374987	0.0395961
Smp_164040	0.0158649	-0.250264	0.450253	1.05444	1.00722	0.98155	0.464411	-0.727333	-1.04447	-1.95167
Smp_145490	0.93277	0.182019	0.343902	0.295123	0.768581	0.719557	-0.340868	0.0149935	-0.359223	-2.55685
Smp_300070	0.277633	0.120745	0.413531	-0.513168	2.03952	-0.0419597	-0.433233	-0.690188	-1.80314	0.630254
Smp_335730	0.154278	0.483649	0.11127	0.197675	0.654234	0.680099	1.05873	0.205897	-1.3543	-2.19154
Smp_163380	0.533878	1.03038	0.726306	1.38424	0.153486	0.379785	-0.483669	-1.53601	-0.929759	-1.25863
Smp_247940	-0.584609	-0.456201	-0.628045	-0.59669	-0.462032	0.427725	-0.265718	-0.559867	0.554013	2.57142
Smp_017230	-0.762807	-0.404718	-0.52087	-1.03335	-0.46624	-0.0882581	-0.126088	0.132483	0.825403	2.44444
Smp_140520	0.115901	-0.307408	-0.472001	-0.592377	-0.631251	-0.537478	-0.549645	-0.451874	0.920754	2.50538
Smp_135500	0.628993	0.177027	1.04683	1.34322	0.639481	0.0706502	-0.0606662	-0.86011	-1.66469	-1.32073
Smp_044850	-0.579825	-0.649258	-0.508715	-0.349549	-0.290394	-0.784263	-0.679789	0.280404	1.40692	2.15447
Smp_245490	0.142218	-0.370264	-0.178445	-0.353328	-0.6019	0.26068	-0.422235	-0.999022	-0.134997	2.65729
Smp_140390	-0.874419	-1.00549	-0.567321	-0.815226	-0.373208	-0.742531	1.06487	1.25959	0.427763	1.62598
Smp_342350	0.420776	0.181078	1.4912	1.20937	-0.151018	-0.349422	0.203376	0.11558	-1.42984	-1.69111
Smp_050920	-0.427625	-0.639935	-0.711095	-0.756033	-0.766636	-0.711617	0.219345	0.76758	0.798662	2.22735
Smp_051640	-0.543901	-0.854482	-0.296249	-0.298558	-0.477951	-0.73142	-0.143915	-0.0908265	0.977962	2.45934
Smp_061580	-0.460633	0.0727384	-0.70133	-0.656998	-0.577075	-0.313258	-0.551629	-0.0509824	0.651372	2.5878
Smp_129060	1.59469	1.42396	0.898411	-0.122913	-0.329907	0.000693569	-1.38704	-0.546452	-0.992743	-0.538699
Smp_145810	-0.468541	-0.704065	-0.784787	-0.771527	-0.344007	-0.648812	0.323102	0.845061	2.38481	0.168766
Smp_244680	-0.903631	-1.01214	-0.25487	-0.665644	0.16446	-0.64223	0.279965	0.184155	0.415484	2.43445
Smp_159090	-0.8175	-1.05198	-0.41293	-0.906765	-0.543816	-0.257519	-0.109202	0.964678	1.64962	1.48542
Smp_132390	1.03604	1.46413	0.64476	0.138088	0.298689	0.41912	-0.449707	-0.982303	-0.729117	-1.8397
Smp_163290	-0.872487	-0.932917	-0.795804	-0.674598	-0.340164	-0.109945	2.09942	0.810722	-0.206388	1.02216
Smp_068350	-0.802734	0.188528	-0.543635	-0.83032	-0.289633	-0.172339	-0.653196	-0.200182	0.846093	2.45742
Smp_341690	-0.866324	-1.04583	-0.552266	-0.683095	-0.441724	-0.188739	2.30202	0.731756	0.22775	0.516445
Smp_035190	-0.686333	-0.98148	-0.674244	-0.651577	-0.318973	-0.786245	1.17162	0.890508	0.089182	1.94754
Smp_127460	-1.15979	-0.454889	-0.0396275	0.430471	1.87042	0.419355	-0.325355	-1.12346	-0.84428	1.22716
Smp_321780	-0.332004	-0.932318	0.437716	1.54433	-1.76562	-0.326298	0.787766	1.04773	0.213982	-0.67529
Smp_266790	-0.426624	-0.260121	-0.569406	-0.791349	-0.618009	-0.604969	-0.168061	-0.0138656	0.996828	2.45558
Smp_346450	-1.08262	-1.40733	-0.221261	-0.424062	0.224125	-0.65472	0.77685	1.93242	0.894698	-0.0380921
Smp_210660	-0.636419	-0.76254	-0.407919	-0.592503	-0.0291729	-0.599641	2.16981	1.4901	-0.254289	-0.377435
Smp_307240	0.301132	1.19663	0.429935	-0.359547	0.36808	1.19014	0.16571	-0.752997	-2.21649	-0.322589
Smp_041630	-0.256647	-0.587072	-0.707742	-0.868535	-0.929694	-0.690764	0.265305	0.625393	1.04067	2.10909
Smp_305550	-0.610014	-0.375286	-0.965033	-0.639269	-0.179197	-0.841451	-0.308772	0.767475	0.960772	2.19078
Smp_153970	-0.227524	-0.277098	-0.353907	-0.525701	-0.645053	-0.520803	-0.505145	-0.31351	0.747664	2.62108
Smp_011700	-0.0337563	-0.221821	-0.429909	-0.791052	-0.522849	-0.665486	-0.48603	0.0112978	0.507279	2.63233
Smp_301160	-0.944348	-1.04553	-0.534098	-0.875943	-0.248736	-0.591814	1.78414	1.08566	0.332325	1.03834
Smp_123020	-0.321022	-0.64922	-0.567185	-0.777904	-0.544531	-0.432532	-0.0960016	0.104735	0.732539	2.55112
Smp_028030	-0.106765	-0.312386	-0.384622	-0.612414	-0.601716	-0.348052	-0.437055	-0.358669	0.44791	2.71377
Smp_344600	-0.4811	-0.527182	-0.655	-0.869474	-0.715102	-0.445524	-0.275312	0.64623	1.12134	2.20112
Smp_332540	0.203251	-0.200334	-0.0850697	-0.636531	-0.435319	-0.330906	-0.623901	-0.459134	-0.184007	2.75195
Smp_245480	1.6293	0.610535	1.0466	-0.140745	0.545301	0.0837933	-0.678884	-1.75922	-0.440301	-0.896374
Smp_139800	-0.404742	-0.742228	-0.713867	-0.731453	-0.832305	-0.176145	-0.0554868	0.363729	0.95298	2.33952
Smp_130910	-0.72052	-1.02674	-0.19306	-0.380519	-0.832373	-0.596072	1.3945	1.93386	0.67058	-0.249649
Smp_159050	1.46976	1.15359	0.786764	0.222722	-0.566393	-0.275373	-1.11493	-1.64126	-0.520609	0.485736
Smp_155050	0.661731	0.234145	0.988704	0.490106	0.104183	1.29593	-0.0811675	-1.84503	-1.41413	-0.434476
Smp_126720	-0.813988	-0.72544	-0.983528	-0.762115	-0.0928947	-0.44611	0.102485	0.531878	1.01398	2.17573
Smp_145550	-0.328505	-0.00999806	-0.557999	-0.405889	-0.328284	-1.02797	-0.673366	0.139949	0.6785	2.51356
Smp_316440	-0.691348	0.151666	-0.581623	-0.654466	-0.194191	-0.638881	-0.261081	-0.0815218	0.280688	2.67076
Smp_329300	0.80365	0.272795	-0.162688	0.419773	0.430516	1.62945	-0.277004	-0.41142	-0.536483	-2.16859
Smp_135980	-0.31442	-1.0154	-0.402083	-0.636535	-0.528285	-0.515853	-0.2236	0.391438	2.4257	0.819037
Smp_126260	0.566249	0.226421	0.0998692	-0.769175	-0.236431	0.0487412	-0.546588	-1.44254	-0.292399	2.34585
Smp_032640	-0.23349	-0.218897	-0.611305	-0.943193	-0.799108	0.0195506	-0.747704	0.0947361	1.21349	2.22592
Smp_176930	0.617184	0.0756156	0.925699	-0.640426	-0.614725	-0.694579	-1.1639	-1.21159	1.36267	1.34405
Smp_345400	-0.652753	-1.00383	-0.720226	-0.892564	-0.362235	-0.761227	1.44225	1.59169	0.638775	0.720109
Smp_149420	-0.35122	-0.48595	-0.465259	-0.744936	-0.496327	-0.533483	0.00443068	-0.0325653	0.431137	2.67417
Smp_122280	0.494456	0.590017	0.604385	0.680522	-0.00795909	0.717836	0.33182	0.0484728	-1.03445	-2.4251
Smp_142980	-0.0875911	-0.316725	0.83558	-0.086416	1.05325	0.7642	0.45932	-1.06193	-2.18306	0.623372
Smp_319120	-0.617335	-0.952967	-0.815513	-1.00689	-0.269962	-0.638846	0.993768	1.84924	0.929225	0.529286
Smp_161080	-0.530766	-0.419592	-0.512486	-0.727443	-0.658513	-0.491649	0.268644	-0.0464564	0.524976	2.59329
Smp_033870	1.19182	2.08529	0.000354335	-0.663579	-0.317647	-0.325426	-0.488707	-1.272	-0.69881	0.488702
Smp_140990	0.0288951	-0.0602901	-0.368733	-0.592206	-0.621242	-0.289345	-0.344604	-0.526214	0.00905656	2.76468
Smp_156480	-0.270322	-0.0264774	-0.672711	-0.609468	-0.525927	-0.290077	-0.529125	-0.431047	0.770059	2.5851
Smp_000700	1.38825	0.508582	0.53702	-0.50437	-0.0798253	-0.508588	-0.830542	-2.0031	0.437897	1.05468
Smp_054330	-0.261161	0.343441	-0.406241	-0.517604	-0.581595	0.0220827	-0.715947	-0.678441	0.140357	2.65511
Smp_072210	-0.372215	-0.716975	-0.632764	-0.920113	-0.702953	-0.699889	0.286329	0.859203	0.710428	2.18895
Smp_312150	-0.476352	-0.620589	-0.525016	-0.625192	-0.639465	-0.538029	0.374617	0.124405	0.325354	2.60027
Smp_130110	-1.23566	-1.091	-0.044342	-0.362581	-0.313785	-0.728113	-0.0711304	0.982656	1.9058	0.958158
Smp_340980	-0.624275	-0.806274	-0.326593	-0.233334	-0.429485	-0.60939	-0.748207	0.23564	1.34944	2.19247
Smp_074590	1.5807	1.44333	0.419456	-0.161069	0.621465	-0.518433	-0.280169	-0.853136	-0.79528	-1.45687
Smp_247850	0.70484	0.529333	0.51899	0.290076	0.775467	0.748804	-0.929523	-1.91475	-1.34031	0.617067
Smp_097830	-0.499578	-0.642607	-0.333162	-0.0370813	-0.633562	-1.28547	0.351623	0.178569	0.500084	2.40118
Smp_246240	0.171353	0.51668	-0.192249	-0.87963	-0.867324	-0.868115	-1.00282	-0.0855756	1.2651	1.94258
Smp_137970	-0.775833	-1.16279	-0.52916	-0.511152	-0.0591749	-0.837543	2.07383	1.05412	0.141178	0.606523
Smp_135860	0.79514	0.191722	1.09544	1.49116	0.0849453	0.118147	-0.0928065	-0.996328	-0.973657	-1.71376
Smp_125050	-0.703903	-0.364885	-0.910456	-0.942288	-0.520188	-0.724417	0.988994	0.808655	0.340958	2.02753
Smp_149700	-0.851525	-1.1884	0.00194386	-0.270446	0.125203	-0.619062	1.56469	1.88412	-0.0204485	-0.626079
Smp_122900	-0.305201	-0.421543	-0.402744	-0.665328	-0.485159	-0.520842	-0.539947	-0.086511	0.86349	2.56378
Smp_166300	1.85649	1.55649	0.132733	-0.734766	-0.249852	0.138355	-0.416109	-1.3541	-0.301474	-0.627767
Smp_245090	-0.230817	-0.12228	-0.295882	-0.50656	-0.358729	-0.345286	-0.581479	-0.669847	0.390514	2.72037
Smp_003270	-0.270569	-0.207221	-0.69362	-0.9822	-0.83944	-0.904639	0.315357	0.26208	1.31747	2.00278
Smp_334750	-0.529519	-0.640195	-0.800882	-0.915303	-0.62413	-0.819031	0.683342	0.771764	0.899467	1.97449
Smp_175900	0.818011	1.83192	-0.240672	-0.626185	-0.545286	-0.490934	-1.0741	-0.53013	-0.61637	1.47374
Smp_128790	-0.342905	-0.161441	-0.734614	-0.833397	-0.599971	-0.47672	-0.0579542	0.307054	0.281122	2.61883
Smp_175270	-0.250335	-0.0956178	-0.457456	-0.549231	-0.453056	-0.282757	-0.549249	-0.645605	0.635792	2.64752
Smp_000150	-0.583618	-0.57019	-0.743774	-0.959114	-0.556871	-0.763386	0.253103	0.730886	1.22733	1.96564
Smp_340350	-0.721891	0.0418259	-0.414042	-0.596998	-0.610393	-0.206725	-0.691034	-0.19786	0.908908	2.48821
Smp_092020	1.73475	1.00141	0.733927	-0.314439	-0.0134949	0.48652	-0.881647	-1.61678	-0.769355	-0.360895
Smp_244470	-0.599746	-0.632501	-0.711494	-0.876976	-0.681608	-0.717662	0.71574	0.729362	0.648838	2.12604
Smp_304260	-0.204337	-0.518057	0.680071	1.0773	0.209542	0.299968	0.326211	0.808269	-0.202659	-2.47631
Smp_328260	-0.7935	-1.13055	-0.52712	-0.264681	-0.657362	0.626396	-0.19724	0.222546	0.329243	2.39227
Smp_154500	0.388786	-0.5726	0.967344	0.775887	0.593764	0.00128228	0.812719	0.308461	-1.1328	-2.14284
Smp_167920	-0.73149	-0.384054	-0.934275	-1.14299	-0.494641	-0.606369	0.976835	0.752215	0.683745	1.88102
Smp_333080	-0.921874	-0.542776	-1.16433	-0.626331	-0.598292	-0.428084	0.487352	1.05503	0.888052	1.85126
Smp_137210	-0.560363	-0.591381	-0.512884	-0.603577	-0.644862	-0.818227	-0.0931839	0.349235	1.26104	2.2142
Smp_123550	0.0108645	0.484129	0.498726	0.356593	0.315085	1.00041	-0.723908	-2.55523	0.461924	0.151403
Smp_138030	-0.379612	-0.691099	-0.448089	-0.656702	-0.760881	-0.761904	0.0942198	0.544921	0.634647	2.4245
Smp_248160	-0.343971	-0.500302	-0.937868	-1.21425	-0.638486	-0.527226	0.916306	1.10508	0.283076	1.85763
Smp_316340	-0.676619	-0.791967	-0.510418	-0.548037	-0.811609	-0.492211	0.173527	0.523564	0.779918	2.35385
Smp_311360	-0.950116	-0.865302	-0.663537	-0.630228	-0.655891	-0.570456	1.03208	1.07016	0.391651	1.84163
Smp_343890	-0.465232	-0.554443	-0.697897	-0.870653	-0.64095	-0.862737	0.166186	0.877082	0.962222	2.08642
Smp_095350	0.607176	-0.493896	-0.225161	0.639462	0.382863	0.460608	1.11668	0.321049	-0.337993	-2.47078
Smp_148400	0.763776	0.833995	0.569898	-0.199549	-0.530251	0.381307	-0.71511	-2.20952	-0.127549	1.233
Smp_140460	-0.661119	0.994161	-0.751251	-0.625564	-0.748526	-0.101774	-0.801923	-0.363857	0.986154	2.0737
Smp_196220	-0.651191	-0.463238	-0.824225	-1.11949	-0.539238	-0.507756	0.277832	0.618242	1.23594	1.97312
Smp_056780	0.170132	-1.55734	0.880621	1.01289	0.293405	-0.17273	0.73153	0.633991	-0.0726002	-1.9199
Smp_015480	0.0747599	-0.25191	0.0783972	-0.452056	-0.605998	-0.474671	-0.694835	-0.554927	0.178401	2.70284
Smp_301290	-0.475577	-0.989935	-0.148055	-0.661093	-0.380705	-0.933043	0.22802	2.22211	1.15299	-0.0147164
Smp_068500	1.08646	1.93036	0.428969	0.122838	-0.0464709	0.0749644	-1.02659	-1.31229	-1.02839	-0.229861
Smp_125810	-0.500479	-0.605968	0.0875568	-0.464202	-0.634961	-0.755821	-0.39655	-0.299106	2.31733	1.25221
Smp_171880	-0.466698	-0.5247	-0.472902	-0.772893	-0.527569	-0.829046	0.16898	0.366931	0.558978	2.49892
Smp_313330	0.389213	2.30694	0.075612	0.0819534	-0.225837	0.713817	-0.665762	-0.634039	-1.12969	-0.912203
Smp_151100	0.944445	1.23191	0.940014	-0.136261	0.126563	0.665617	-0.243981	-1.63773	-1.53703	-0.353539
Smp_175780	-0.427242	-0.259319	-0.664535	-1.14512	-0.430145	-0.718386	0.358051	0.676386	0.23192	2.37839
Smp_142050	0.936632	0.946057	0.855471	0.32202	0.692758	0.397108	-0.383138	-1.98275	-1.09805	-0.686107
Smp_241450	1.25393	1.13671	0.774588	-0.182052	-0.401967	0.474316	-0.585373	-2.00985	-0.790408	0.330111
Smp_123570	-0.725841	-0.456772	-0.968926	-0.88829	-0.538018	-0.516931	0.163333	0.648365	1.37359	1.90949
Smp_018570	-0.851711	-0.529669	-1.24714	-1.36121	0.159303	-0.147931	1.38941	1.16246	0.367325	1.05917
Smp_343610	-0.576055	-0.628534	-0.523856	-0.827927	-0.741636	-0.472339	0.142081	0.252725	1.07178	2.30376
Smp_244020	-0.752488	-1.02163	-0.498624	-0.761344	-0.678266	-0.586458	0.449155	0.799025	1.16171	1.88892
Smp_157350	-0.44944	-0.697067	-0.64823	-1.11179	-0.580515	-0.699698	0.164141	0.936458	1.25738	1.82876
Smp_161560	-0.514281	-0.70272	-0.600929	-0.591517	-0.320402	-0.825741	0.0515396	0.21354	0.843941	2.44657
Smp_065370	-0.551241	-0.642819	-0.593363	-0.513312	-0.480157	-0.342625	-0.340731	0.414482	2.61598	0.433789
Smp_332970	0.26461	-0.0875105	1.05532	0.798553	0.792983	1.16507	-0.147536	-1.16718	-1.00198	-1.67233
Smp_151600	2.11339	0.110551	-0.579086	-1.83281	-0.00736384	0.291675	-0.351531	-0.544118	0.363642	0.435651
Smp_304370	-0.200485	-0.157554	-0.524918	-0.940739	-0.689721	-0.51148	-0.214038	0.0196781	0.658546	2.56071
Smp_305490	1.13498	1.08303	0.600604	-0.133648	-0.411451	0.822105	-0.289523	-1.92532	-1.19424	0.313462
Smp_133690	-0.688588	-0.467252	-0.488197	-0.4557	-0.513576	0.635007	-0.00779893	-0.827383	0.277132	2.53636
Smp_138320	-0.14297	-0.0728261	-0.586721	-0.969624	-0.842336	-0.559554	0.0750088	0.21561	0.333089	2.55032
Smp_347500	1.10646	0.592403	0.31237	-0.440669	-0.0804701	0.322053	-0.472262	-2.03995	-0.743907	1.44397
Smp_041760	-0.831548	-0.835482	-0.738454	-0.666694	-0.68778	-0.0822848	0.343316	0.699686	0.500847	2.29839
Smp_043200	-0.738509	-0.868686	-0.871625	-0.929258	-0.0734263	-0.674426	1.47048	1.71027	0.651395	0.323783
Smp_343860	-0.495382	-0.887137	-0.55176	-0.635295	-0.348785	-0.929034	0.229584	0.278417	1.13641	2.20299
Smp_054450	-0.808882	-1.25213	0.021528	-0.222652	-0.460386	-0.129404	0.739179	2.33943	0.363172	-0.589853
Smp_139340	0.204895	-0.525494	1.08772	0.80798	0.550266	-0.191808	0.967439	0.19498	-0.939778	-2.1562
Smp_097180	-0.501175	-0.141512	-0.785643	-0.765526	-0.680822	-0.562391	0.149863	-0.19428	1.18165	2.29983
Smp_094140	0.596102	-0.0346221	0.5335	1.02521	0.79544	0.133648	0.464039	0.0348582	-1.50403	-2.04415
Smp_150500	-0.18218	0.173232	-0.613426	-0.889644	-0.674889	-0.763571	-0.560065	0.086801	1.18827	2.23547
Smp_176070	-0.24329	-0.0909745	-0.558745	-0.762271	-0.463285	-0.309989	-0.34556	-0.423873	0.522912	2.67508
Smp_057060	0.759546	-0.367911	0.451767	-0.0132991	0.636472	-0.112973	1.29225	0.660245	-1.43551	-1.87059
Smp_027610	-0.0886587	-1.10034	0.974289	1.15222	0.447298	-0.341398	0.688543	0.821566	-0.652823	-1.9007
Smp_128230	-0.382322	-0.331865	-0.472295	-0.600507	-0.323303	-0.359438	-0.557133	-0.328111	0.707868	2.64711
Smp_084540	-0.756058	-0.697788	-0.679055	-0.872731	-0.396386	-0.59643	0.129912	0.689356	1.01506	2.16412
Smp_180160	-0.612648	0.235042	-0.68484	-0.778092	-0.331808	-0.439116	-0.544956	-0.304849	1.09346	2.3678
Smp_128120	-0.212102	-0.0664021	-0.464605	-0.807243	-0.417057	-1.00608	0.0355904	0.221257	0.102005	2.61464
Smp_042440	-1.79393	-1.08237	-0.4013	-0.258517	0.736877	0.0403206	0.629504	0.167693	1.84377	0.117951
Smp_341150	0.690937	1.10704	0.327802	1.02298	0.236804	0.804667	-1.08475	-0.8333	-0.433566	-1.83861
Smp_127440	-0.0887254	-0.168279	-0.549983	-0.824848	-0.70009	-0.679037	-0.269843	-0.290396	1.28767	2.28353
Smp_204380	-0.387157	-0.46347	-0.716719	-0.925459	-0.541069	-0.733785	-0.202019	0.699851	1.10696	2.16286
Smp_134140	0.251879	1.39724	-0.1822	-0.270549	-0.570958	-0.033928	-0.549746	-1.43506	-0.571895	1.96521
Smp_147840	-0.460689	-0.378825	-0.619285	-0.810778	-0.29675	-0.18104	-0.196111	-0.213508	0.479582	2.67741
Smp_313450	-0.0369289	-0.149879	-0.0931794	-0.588679	-0.474874	-0.510009	-0.477914	-0.662969	0.275723	2.71871
Smp_340120	0.559903	0.817217	0.941914	1.08554	0.282841	0.451593	-0.175845	-0.851773	-1.3655	-1.74588
Smp_038540	-0.616539	-0.830074	-0.50053	-0.926026	-0.466528	-0.887678	0.685888	0.854239	0.634272	2.05298
Smp_132740	0.464437	0.513898	1.47047	0.310752	0.408497	0.680292	0.219404	-1.23348	-1.56799	-1.26629
Smp_132280	-0.14241	0.321359	-0.426676	-0.456068	-0.379401	0.0909056	-0.699859	-0.955335	0.0147086	2.63278
Smp_166180	-0.555778	-0.349867	-0.202621	-0.875038	-0.636983	-0.398565	-0.614943	-0.0392187	2.02644	1.64658
Smp_041540	0.953289	0.414272	1.37334	1.09154	0.265162	-0.184116	-0.43904	-0.922395	-0.808138	-1.74391
Smp_163840	0.594779	-0.847054	1.43608	0.765965	0.451652	0.424736	-0.412556	0.0115273	-0.26801	-2.15712
Smp_159100	-0.336766	-0.515847	-0.369733	-0.771427	-0.716564	-0.894821	0.165988	0.662332	0.327081	2.44976
Smp_128220	0.287428	0.318011	0.116578	0.0151108	0.300749	0.369574	-0.587494	-1.84999	-0.94739	1.97743
Smp_131020	1.46873	1.16823	0.383168	-0.0301306	0.373146	0.378572	-0.544293	-1.99009	-0.780123	-0.4272
Smp_212940	0.454306	-0.634139	1.19017	0.644094	0.492462	0.726332	0.478747	-0.354285	-0.812448	-2.18524
Smp_248190	-0.714185	-1.27632	-0.528757	-0.531991	-0.365991	-0.690688	0.81454	2.04562	0.798263	0.449509
Smp_002820	-0.300547	-0.424819	-0.805493	-0.867871	-0.573403	-0.916538	-0.0463617	1.15145	0.700345	2.08324
Smp_127820	1.3437	0.947813	1.08318	0.445636	-0.300251	0.524108	-0.557477	-1.50684	-1.08507	-0.8948
Smp_121600	-0.509084	-1.07204	-0.270409	-0.631652	-0.373396	-0.601665	-0.339266	0.390558	2.22633	1.18062
Smp_140590	-0.189449	-0.154411	-0.500954	-0.835341	-0.796506	-0.722806	-0.466575	0.202716	2.2695	1.19382
Smp_246870	-0.371079	-0.453416	-0.814544	-0.951654	-0.616047	-0.686925	0.458367	0.715633	0.407023	2.31264
Smp_158310	-0.222722	-0.295603	-0.638364	-0.882776	-0.800733	-0.742222	0.00719643	0.598701	0.567444	2.40908
Smp_155560	-0.394606	-0.464852	-0.669423	-0.601276	-0.441433	-0.722382	-0.19764	-0.021221	1.08846	2.42437
Smp_156410	-0.562494	-0.943727	-0.0932162	-0.460121	-0.384875	-0.903505	-0.0592695	0.425055	0.496763	2.48539
Smp_179660	-0.864589	-1.02629	-0.583126	-0.823335	-0.388103	-0.308001	0.0966394	0.670538	1.98222	1.24404
Smp_051400	-0.651996	-1.15434	-0.0165655	-0.0530502	-0.672427	-0.7601	-0.575559	0.632637	1.31579	1.93561
Smp_337570	-1.34757	-1.29496	0.311025	0.448644	-0.681249	-0.749147	0.33478	1.7886	0.881915	0.307971
Smp_248010	0.955536	1.47395	-0.362523	-0.580515	-0.380431	-0.496598	-0.829381	-1.31953	-0.078971	1.61846
Smp_166170	-1.43826	-1.42443	-0.635801	-0.189186	0.464897	0.360402	0.472342	-0.168999	1.82282	0.736214
Smp_181390	0.315457	0.455459	0.413755	0.485732	-0.0543767	0.49146	0.884254	0.456059	-0.979631	-2.46817
Smp_302360	1.40556	0.881524	1.29503	-0.272895	-0.740768	-0.0506517	-0.708721	-1.61495	-0.735509	0.541382
Smp_154640	-0.0956888	0.392682	-0.726952	-0.931803	-0.884007	-0.574033	-0.0113697	0.207596	0.119281	2.50429
Smp_341510	-0.560207	-0.446136	-0.466741	-0.565593	-0.342668	-0.66637	-0.392362	0.430562	0.382261	2.62725
Smp_133470	-0.365964	0.356923	-0.930369	-0.864726	-0.677697	-0.199337	-0.410238	-0.346841	1.25709	2.18116
Smp_347390	1.12425	0.332965	0.999141	0.352574	0.708814	0.474962	0.0845517	-1.67051	-1.40413	-1.00262
Smp_320940	1.02738	0.99219	0.0454617	0.950668	0.613908	0.0183518	-0.182871	-0.244307	-1.16476	-2.05602
Smp_006980	-0.333386	-1.12521	0.223865	-0.0306753	1.10265	0.514322	0.600416	1.21333	-0.104303	-2.06101
Smp_334940	-0.285515	-0.112712	-0.505402	-0.669153	-0.299624	-0.397344	-0.93209	-0.47113	2.08022	1.59274
Smp_156630	1.38351	0.955798	1.15583	-0.142175	0.0922718	-0.167781	-0.954806	-1.93805	-0.329935	-0.0546683
Smp_147150	-0.472028	-0.082926	-0.920597	-1.00452	-0.654625	-0.652627	0.115953	0.62124	0.815045	2.23509
Smp_102240	-0.471749	-0.678423	-0.786447	-0.964087	-0.464278	-0.890824	0.208634	1.13833	1.14612	1.76272
Smp_084890	0.777811	0.909527	0.690566	0.510492	0.438271	0.316838	0.390075	-0.628911	-1.39068	-2.01398
Smp_320450	1.97061	-0.0398629	1.25331	0.18243	-0.147823	-0.360562	-1.04221	-1.26697	0.234023	-0.78294
Smp_058620	-0.568939	-0.72805	-0.788024	-1.01809	-0.287938	-0.857663	1.40561	1.75701	0.636967	0.449109
Smp_015670	1.13668	2.21996	-0.475523	-0.942591	-0.200887	-0.0564968	-0.637582	-0.554	-0.872609	0.383051
Smp_183710	-0.484277	-1.16441	-0.111054	-0.356857	-0.491587	-0.937592	-0.389866	1.99066	1.23987	0.705109
Smp_074190	1.42033	1.12061	0.565617	0.464379	0.0359924	0.437562	-0.823532	-1.82956	-0.746166	-0.645227
Smp_171080	-0.00427495	-1.23447	0.999385	1.5114	0.47335	0.0781463	-0.0518014	0.0663621	0.145471	-1.98357
Smp_176260	0.467507	0.0428861	0.584694	1.06464	0.725898	0.593322	0.0761391	-0.182126	-1.09576	-2.27721
Smp_143830	-1.04399	-0.968996	-0.24519	-0.48878	0.163539	-0.557223	-0.20352	0.168517	0.805933	2.36971
Smp_347040	-1.21109	-1.12418	-0.406078	0.220477	0.179682	-0.287826	-0.0957899	-0.216577	0.587818	2.35356
Smp_134550	-0.663063	-0.83059	-0.501469	-0.714374	-0.33783	-0.50284	-0.511691	0.872241	1.03257	2.15705
Smp_166320	-0.378255	-0.248249	-0.731618	-0.954453	-0.581645	-0.594166	-0.551135	0.666517	1.35399	2.01902
Smp_149480	0.910181	1.27192	-0.739203	-0.638119	-0.471734	-0.278184	-0.814714	-1.46747	1.14936	1.07796
Smp_244640	-0.410156	-0.736274	-0.149502	0.0739811	-0.312506	-0.482522	-0.395771	-0.30307	-0.0554265	2.77125
Smp_173910	-0.903157	-0.39565	-0.514802	-0.361904	-0.654246	-0.99425	0.0844919	0.654461	0.828051	2.25701
Smp_030030	-1.18232	-1.23959	0.75878	0.7308	-0.0256144	-0.202283	1.55218	1.01005	-0.200056	-1.20195
Smp_145300	-0.753363	-1.0289	-0.32139	-0.516769	-0.462141	-0.83547	0.0993749	2.17409	0.861334	0.783228
Smp_135020	0.974815	0.898075	0.910375	0.333068	0.0910643	0.31496	0.23987	-0.372985	-1.33696	-2.05229
Smp_034550	1.75931	0.218789	0.62807	-0.587277	0.391535	-0.103208	0.425453	-0.933127	-1.96812	0.168571
Smp_082490	0.00854573	-0.750344	-0.0586041	0.574596	0.748802	0.6103	0.826955	0.842962	-0.440693	-2.36252
Smp_328080	-0.612432	-1.66468	-0.0217685	0.339112	0.235134	-0.235961	0.821051	2.11575	-0.475127	-0.501078
Smp_123200	1.31092	-0.54541	1.71262	-0.284365	-0.0539152	-0.795732	0.0501875	-0.131565	-1.75318	0.490428
Smp_010280	-0.866353	-0.877841	-0.571151	-0.570954	-0.118174	-0.413355	-0.0604551	0.267135	0.765621	2.44553
Smp_050520	0.291551	0.761272	0.142252	-0.0789329	0.290019	0.616639	-0.374174	-1.72112	-1.50319	1.57569
Smp_317460	0.834052	0.64293	0.0512408	0.32553	-0.262921	-0.060737	1.09758	0.476594	-0.697873	-2.4064
Smp_179360	-0.211329	-0.144893	-0.327712	-0.518915	-0.259255	-0.140694	-0.527285	-0.643147	-0.0158111	2.78904
Smp_140180	-1.11893	-0.645548	-1.08316	-0.895584	-0.0525041	-0.203982	1.84095	1.18722	0.629069	0.342474
Smp_077890	0.348393	1.42609	0.314012	0.390129	0.230046	1.01479	-0.214999	-0.46079	-0.972173	-2.0755
Smp_150460	-0.16345	-1.12474	0.924929	0.900604	0.470721	-0.419856	0.84364	1.12277	-0.825395	-1.72922
Smp_312630	-0.229793	-0.616387	-0.451444	-0.439105	-0.504839	-0.806284	-0.519821	0.5158	2.54389	0.507983
Smp_088270	-0.394113	-0.319323	-0.536295	-0.422674	-0.412964	-0.0791233	-0.567236	-0.513532	0.562367	2.68289
Smp_165850	1.53771	1.44911	0.932494	-0.336926	-0.0335811	-0.107109	-0.680139	-1.50663	-0.527787	-0.727147
Smp_158890	-0.177159	-0.325648	-0.522967	-0.615323	0.00769382	0.415218	-0.815409	-0.714152	0.13129	2.61646
Smp_067090	-0.819775	-1.50743	0.290193	0.133363	0.0198082	-0.658117	0.859248	1.97421	0.503016	-0.794516
Smp_310080	-0.514993	-0.174439	-0.916428	-0.985754	-0.569513	-0.741774	0.161772	0.666496	0.896549	2.17808
Smp_062070	0.660377	0.32282	1.03298	0.842622	0.574355	0.266628	0.0953363	-0.704185	-0.838438	-2.25249
Smp_032150	-0.823024	-0.874926	-0.628669	-0.941484	-0.523701	-0.573601	1.20894	1.59015	1.26037	0.30595
Smp_083800	0.301403	0.494445	0.630928	1.18044	0.145264	1.19865	-0.102146	-0.740598	-1.44164	-1.66675
Smp_341810	1.14976	2.08654	0.332451	-0.344678	-0.196211	0.289799	-0.680457	-0.98113	-0.531668	-1.12441
Smp_322810	0.898385	1.68678	0.474211	0.36946	-0.012336	0.613001	-0.445879	-1.39649	-0.90704	-1.28009
Smp_094810	-0.521507	0.188405	-0.712136	-0.926981	-0.415953	-0.345467	-0.789867	0.250012	0.93338	2.34012
Smp_174490	-0.266052	-0.0745926	-0.572224	-0.729047	-0.54209	-0.419288	-0.31825	-0.352299	0.634271	2.63957
Smp_040190	-0.282662	-0.203047	-0.583719	-0.710092	-0.504468	-0.658359	-0.222461	-0.109938	0.656955	2.61779
Smp_069160	-0.136243	0.0436155	-0.834016	-0.770967	-0.717833	-0.588795	-0.19359	0.280764	0.350232	2.56683
Smp_124070	0.152346	0.680668	-0.401886	0.239084	0.451307	1.30556	-0.00148355	-0.21255	0.288583	-2.50163
Smp_340360	-0.526592	-1.00752	-0.678751	-0.991919	-0.310387	-0.674247	1.1577	1.91714	0.363387	0.75119
Smp_103560	0.417074	-0.0695102	1.21083	0.50552	0.421749	-0.0727752	0.963255	-0.0501331	-1.18611	-2.1399
Smp_071610	-1.1868	-1.07684	0.369722	0.855969	1.49014	-0.0256265	1.15451	0.357646	-0.944326	-0.994389
Smp_153390	1.38829	0.578829	1.7159	0.194611	-0.0252778	-0.415931	-0.752583	-1.46642	-0.359723	-0.857693
Smp_128630	-0.246807	0.0236126	-0.769877	-0.760985	-0.42669	-0.642605	-0.629926	-0.024168	1.13539	2.34205
Smp_086190	1.11309	0.960383	1.53947	0.274568	0.248993	-0.0872121	-0.620039	-1.04502	-1.14245	-1.24179
Smp_082780	-0.0835154	0.545458	-0.66156	-0.88887	-0.733737	-0.613766	-0.633144	-0.0395617	0.742486	2.36621
Smp_087580	-0.479581	-0.88293	-0.345539	-0.72963	-0.410903	-0.613474	-0.0992214	0.0961208	1.11179	2.35336
Smp_025830	0.257954	0.864242	0.901985	1.34161	0.465697	0.39849	-0.527046	-0.818648	-1.23018	-1.65411
Smp_068530	1.17364	0.814777	1.59594	0.191721	-0.0341485	-0.29546	-0.209006	-1.67988	-1.10111	-0.456467
Smp_024870	1.73281	-0.0916763	1.47405	-0.22487	-0.247442	-0.3231	-0.398628	-1.5619	0.504849	-0.864092
Smp_099770	1.25695	-0.00351713	0.373236	-0.411629	-0.842793	-0.361678	-0.575083	-1.56791	1.84324	0.289182
Smp_000660	0.468322	0.551823	0.588151	0.466226	0.633477	1.01169	0.391778	-0.714526	-1.53351	-1.86343
Smp_181410	0.434431	-0.364832	0.548814	0.984035	0.813502	0.316976	0.56634	-0.0604531	-0.885569	-2.35324
Smp_005160	-0.383704	-0.262479	-0.612021	-0.879874	-0.679311	-0.729113	-0.378906	0.603436	1.10573	2.21624
Smp_022340	1.80971	0.867498	0.420079	-0.39304	0.68739	-0.203175	0.0628113	-0.565387	-1.65684	-1.02905
Smp_025150	1.05095	0.376939	0.899875	0.475316	0.756928	0.384835	-0.0584845	-0.637754	-1.23072	-2.01788
Smp_071380	-0.406748	-0.868419	-0.204627	-0.611029	-0.526744	-0.912952	-0.393315	0.453046	1.4429	2.02789
Smp_332360	0.889158	0.0465252	0.905093	0.100614	-0.858593	1.66429	-0.0423559	-1.76619	-0.862475	-0.0760658
Smp_166500	-0.282668	-0.100594	-0.751448	-0.945303	-0.316547	-0.608164	-0.325321	0.0200287	0.819152	2.49086
Smp_029500	0.399037	-0.411026	1.31534	1.08089	0.492844	-0.395116	0.721161	-0.152645	-1.22669	-1.8238
Smp_347990	-0.805363	-0.232394	-0.937764	-1.21525	-0.388602	-0.674176	0.547992	0.82948	1.11291	1.76316
Smp_332980	1.49287	1.45746	0.31384	-0.578853	-0.819786	-0.0539489	-1.40837	-1.13157	0.295461	0.432896
Smp_205270	0.500196	0.273073	0.873443	0.798656	0.929557	0.554821	0.223753	-1.01823	-1.7921	-1.34316
Smp_103380	0.426436	-0.0878665	0.822426	1.19223	0.330568	0.0524963	0.230115	0.0344799	-0.489551	-2.51133
Smp_074460	1.17526	1.80895	0.390196	-0.267718	-0.333549	0.261472	-0.899049	-1.56863	-0.790083	0.223161
Smp_072190	-0.58783	-0.87089	-0.418909	-0.510727	-0.328881	-0.500918	-0.289366	0.355798	2.55657	0.595148
Smp_156910	1.15594	1.27805	0.431037	0.131072	0.144579	0.892005	-0.292082	-1.6627	-1.07132	-1.00658
Smp_146250	-0.357613	-0.231675	-0.574952	-0.614476	-0.451324	-0.145513	-0.345623	-0.528382	0.574311	2.67525
Smp_005260	0.812704	-0.716254	0.876265	0.922582	0.89697	-0.296089	0.245952	0.156608	-0.732118	-2.16662
Smp_071050	-0.397455	-0.69131	-0.469814	-0.485073	-0.489054	-0.41973	-0.431581	-0.0550405	0.885893	2.55317
Smp_194970	0.519623	0.599973	-0.0902382	-0.472647	-0.577058	-0.211073	-0.792909	-1.45461	0.253616	2.22532
Smp_326530	0.516485	1.52095	0.128162	0.381522	0.252101	1.00826	-0.266491	-0.737955	-0.838615	-1.96442
Smp_030000	-1.11872	-1.72932	0.342307	0.224888	-0.340638	-0.308436	-0.411597	1.09229	1.61806	0.631169
Smp_067000	-0.310517	-0.287316	-0.506948	-0.717028	-0.495974	-0.54729	-0.470685	-0.15135	0.97545	2.51166
Smp_163610	-0.636085	-0.224189	0.364798	0.752469	0.475467	0.59468	0.563537	1.2715	-1.17356	-1.98862
Smp_011560	1.49732	0.792408	0.453701	0.0411952	0.539814	0.230181	0.409337	-1.03934	-1.62623	-1.29839
Smp_086860	0.504144	-0.547688	0.740728	1.45052	0.692217	0.326647	0.162247	-0.338889	-0.94893	-2.041
Smp_171190	0.423795	0.0984633	0.429267	-0.13367	0.654702	1.37668	-0.0736416	-0.640522	-2.40726	0.272189
Smp_026230	-0.380541	0.0149998	-0.86984	-0.771885	-0.435336	0.261304	-0.658711	-0.108817	0.367343	2.58148
Smp_335370	-1.72027	0.163244	-0.847448	-0.124955	0.789337	0.872073	1.65621	0.287139	-0.0411492	-1.03418
Smp_099150	-0.561627	-1.08878	-0.529452	-0.712561	-0.428518	-0.805795	0.702494	2.05314	1.02415	0.346941
Smp_130580	-0.468478	-0.523514	-0.572832	-0.887934	-0.239069	-0.0530021	-0.660134	-0.281873	1.93915	1.74769
Smp_127650	0.800113	1.42194	0.052143	-0.840974	-0.523333	-0.521133	-0.976031	-1.20321	0.160652	1.62983
Smp_194830	0.0503551	0.237045	0.259006	0.671014	0.550464	-0.575798	0.494791	-0.384327	-2.46077	1.15822
Smp_346900	1.48412	-0.0703901	1.58447	0.320545	-0.168231	-0.155606	-0.597624	-1.73767	0.186131	-0.845751
Smp_131840	1.07895	0.263684	0.729657	-0.228001	-0.117849	0.351065	-0.708613	-1.81966	-1.0256	1.47636
Smp_047370	1.659	0.899534	0.469623	-0.14478	0.292686	0.0361494	0.187473	-0.40739	-1.03135	-1.96094
Smp_125320	0.501176	0.111518	0.519823	-0.297358	0.570352	1.03315	0.50732	-0.13278	-2.57984	-0.233357
Smp_043030	-0.47485	-0.215152	-0.603886	-0.975222	-0.593939	-0.523556	-0.221541	0.185803	1.06086	2.36148
Smp_029820	-0.169981	-0.864144	1.07085	1.327	0.0119608	-0.710136	0.828219	0.730089	-0.363411	-1.86044
Smp_049270	-0.422724	-0.709495	-0.484469	-0.860919	-0.562581	-0.802816	-0.158075	0.927213	2.15821	0.915654
Smp_124000	0.286406	1.58134	-0.578731	-0.522913	-0.320678	1.08989	-0.83821	-0.409221	-1.48685	1.19897
Smp_000270	0.276932	0.575069	0.462864	0.677989	0.356088	1.2536	0.114826	-0.440266	-1.07124	-2.20586
Smp_053900	-1.32056	-1.33332	-0.665603	-0.459687	0.261739	-0.0799371	0.320727	0.837686	0.522945	1.91601
Smp_038100	1.05828	0.308412	0.997388	0.485289	0.682012	-0.174016	0.0782313	0.000444573	-1.44425	-1.99179
Smp_085840	0.678732	1.36694	0.0473267	-0.522672	-0.688598	1.27434	-0.0358895	-0.285659	-2.04235	0.207821
Smp_347060	-0.441821	0.482829	-0.462079	-0.63249	-0.677706	-0.231165	-0.648115	-0.577163	0.696228	2.49148
Smp_346910	0.197676	0.945957	-0.134729	-0.0696409	0.0390651	1.0708	-1.32592	-2.03302	0.924987	0.384823
Smp_113620	-0.586245	-0.776811	-0.566911	-0.498931	-0.484415	-0.627451	-0.237855	2.07181	1.57751	0.129305
Smp_010550	0.502315	1.13115	0.0553909	-0.276483	-0.0343745	1.09108	-0.272468	-0.797836	-2.20071	0.801943
Smp_024180	-0.181936	-0.281006	0.477498	0.6809	0.614665	0.947935	0.743032	0.473559	-1.50605	-1.9686
Smp_083410	0.981784	0.30771	1.02478	1.1813	0.408883	-0.0200518	-0.413015	-0.628142	-0.82119	-2.02205
Smp_173150	0.532021	0.365404	0.909349	1.13591	0.185477	0.643467	-0.0964202	-0.47775	-1.02064	-2.17682
Smp_013200	0.635657	-0.440428	1.02678	1.48328	0.279846	-0.177118	-0.275296	-0.179504	-0.137111	-2.2161
Smp_041980	0.299028	-0.754996	1.32478	1.38315	0.292873	-0.364919	0.273655	0.166792	-0.632845	-1.98753
Smp_900070	1.41683	0.480465	0.157937	-0.36992	-0.555489	0.0275137	-0.825702	-1.52372	-0.538983	1.73108
Smp_074780	0.0474685	-0.826379	0.978948	1.49087	0.178591	0.0597553	0.257501	0.438366	-0.47762	-2.1475
Smp_900040	-0.261921	0.125964	-0.723767	-0.685777	-0.380185	0.269461	-0.669642	-0.480253	0.160477	2.64564
Smp_201030	0.717508	0.0838566	0.809527	0.93494	0.317915	0.598772	0.0432046	-0.666212	-0.416763	-2.42275
Smp_046630	-0.418249	-0.458295	-0.549897	-0.585374	-0.393642	-0.144801	-0.314974	-0.00607834	0.0991294	2.77218
Smp_900060	1.65802	0.0393518	-0.543601	-1.20749	-0.2511	-0.665651	-0.00502112	-1.15296	1.50878	0.619673
Smp_141610	-0.450477	-0.351988	-0.458865	-0.535557	-0.332969	-0.262654	-0.421192	-0.12866	0.153373	2.78899
Smp_900090	0.660245	1.12449	-0.330007	-0.653074	-0.487676	-0.231788	-0.847261	-0.998208	-0.384021	2.1473
Smp_900020	0.615402	1.30581	-0.505354	-0.6248	-0.700581	-0.161538	-0.979108	-0.862701	-0.0973766	2.01024
Smp_310510	0.872192	-0.160535	0.178524	0.460714	0.675703	1.28782	0.457907	-1.19708	-1.95685	-0.618395
Smp_058050	-0.933237	-1.41748	-0.1501	-0.152949	-0.450417	-0.5662	0.982865	1.25075	-0.278587	1.71535
Smp_342840	-0.523252	-0.633933	-0.589596	-0.712732	-0.583915	-0.575515	-0.0374466	0.0376235	1.45867	2.1601
Smp_319470	-0.546576	0.341373	-0.261038	0.934094	0.348143	0.206328	1.97309	-1.49188	-1.09175	-0.411782
Smp_346000	1.08225	0.266371	0.597658	-0.19979	0.49511	1.19754	0.327279	-1.60053	-1.66048	-0.505412
Smp_324290	0.522023	1.63532	0.225984	-0.421698	-1.41184	-0.991372	-0.551169	-0.807955	0.532679	1.26803
Smp_327830	-0.303074	-1.15613	-0.770165	-0.273708	-0.233006	-0.532927	0.14871	2.29574	-0.270607	1.09516
Smp_122340	-0.703557	-0.742822	-0.486724	-0.817323	0.0943915	-0.219506	2.3774	1.07613	-0.372979	-0.205006
Smp_137180	0.0261039	0.539657	0.246868	-0.595652	-1.19165	-0.00312732	-0.404385	-0.886513	-0.159741	2.42844
Smp_083870	0.372873	0.465979	0.0623791	1.61144	0.00231769	-1.73347	1.05548	-1.28583	-0.0316854	-0.519482
Smp_088360	-0.408421	1.7375	-0.832622	-0.711713	-1.0337	0.189072	-0.921175	-0.158793	1.48643	0.653416
Smp_333570	-1.4738	-0.943748	0.461263	0.542372	1.71046	-0.189137	1.14458	-0.635611	0.223245	-0.839626
Smp_169410	0.646293	0.253665	1.00865	0.214805	0.223167	0.341063	1.32948	-1.39989	-1.04772	-1.56952
Smp_169890	1.95228	0.963578	-0.0412264	-0.559862	-0.378588	0.0824469	-1.2174	-0.972471	-0.736697	0.907938
Smp_202580	-0.838322	-1.39625	0.362505	0.285963	0.0481216	-0.465129	1.60651	1.48343	-0.0219572	-1.06487
Smp_010720	1.88056	-0.310901	0.00995756	-0.769476	-0.638667	-0.0147992	0.640069	0.430353	0.615018	-1.84211
Smp_148590	1.24622	0.126313	0.313171	0.286167	0.83707	0.527065	-0.126551	0.19975	-1.25445	-2.15476
Smp_099090	0.448377	0.297995	1.08409	1.36329	0.11975	0.067856	0.358099	-0.637031	-1.15698	-1.94545
Smp_335020	0.600981	-0.0373177	-0.102527	-1.49289	-0.945883	0.350784	-0.494155	-0.393728	0.303613	2.21112
Smp_325970	0.75098	-0.168199	0.494707	1.06142	-0.121981	0.381198	0.725281	0.196422	-1.02709	-2.29274
Smp_148820	-0.48448	-0.224026	1.94781	0.492756	-0.788004	-0.402015	0.338721	-0.827885	-1.27027	1.2174
Smp_342950	1.17254	0.888809	0.0977283	-0.599815	-0.612339	0.421844	-0.638698	-1.27689	-1.09133	1.63815
Smp_128060	-0.687381	-0.574347	-0.648912	-0.671606	-0.494469	-0.269747	-0.320988	0.339511	0.872661	2.45528
Smp_306730	-0.758079	-1.50092	0.121152	-0.801971	-0.187692	-0.940593	0.75498	1.33177	0.611014	1.37034
Smp_126820	0.527679	0.39596	0.106003	1.81055	0.287585	0.956278	-0.788834	-1.24599	-0.980882	-1.06835
Smp_031020	-0.481759	-0.414464	-0.576762	-0.448058	-0.487519	-0.31048	-0.43304	-0.386458	1.01723	2.52131
Smp_314630	2.34003	-0.506648	-0.205602	0.371849	-0.263195	-1.32438	-0.590656	-0.714144	0.502869	0.38988
Smp_244530	0.720597	-0.314813	1.69819	1.00318	0.245249	0.0356166	0.107708	-1.26237	-0.709935	-1.52342
Smp_318260	-0.682787	-0.450155	-0.688129	-1.21016	-0.515326	-0.279461	0.121728	1.27738	2.06728	0.359642
Smp_320870	-0.591949	0.306598	-0.631913	-0.825299	-0.614543	-0.0771854	0.131524	-0.485558	0.17944	2.60888
Smp_126540	1.58913	1.01965	0.633854	-0.285992	-0.0608234	0.583446	-0.0667722	-1.36802	-1.58854	-0.455933
Smp_021590	1.04805	0.658194	0.637859	0.602236	0.896123	-0.0861985	0.163085	-1.11152	-0.818967	-1.98886
Smp_137690	-0.831322	-0.828537	-0.687677	-1.26112	-0.0497727	0.704433	1.70151	1.45597	-0.212864	0.00937881
Smp_176290	-1.13543	-1.22404	-0.055493	-0.519525	-0.12293	-0.65929	1.82398	1.38345	0.498816	0.0104599
Smp_344490	0.533149	1.56171	0.093146	0.875765	0.28735	0.655324	-0.314828	-0.754183	-1.40955	-1.52788
Smp_344760	1.1278	-0.161263	1.20359	0.379556	0.261606	1.11524	-0.222024	-1.46326	-1.33876	-0.902484
Smp_334180	-0.235892	-0.478816	-0.520753	-0.674698	-0.658529	-0.448028	-0.436876	-0.071391	1.07489	2.45009
Smp_124510	0.0742506	0.871619	0.536808	0.93565	0.170097	1.13581	0.0582202	-0.652826	-1.10368	-2.02595
Smp_134800	-0.0487534	-0.161421	-0.28356	-0.450641	-0.391294	-0.0330674	-0.755125	-0.911845	0.394368	2.64134
Smp_179600	1.33067	-0.982072	-0.329343	0.636702	0.248789	0.421837	-0.0300672	0.478299	0.473928	-2.24875
Smp_346500	0.595047	0.501956	0.765659	0.448743	-0.432126	1.4184	0.338094	-1.57163	-1.62075	-0.443383
Smp_149220	-0.866964	-0.518719	-0.902536	-0.885757	-0.223112	0.0705343	1.45261	0.524102	-0.555854	1.9057
Smp_125440	0.912488	1.30398	0.551729	-0.0880447	-0.342676	1.38249	-0.495349	-1.42887	-1.23457	-0.561181
Smp_346060	-1.22397	-0.979356	-0.460653	-0.656528	0.43076	-0.462468	0.496188	0.84378	-0.115785	2.12803
Smp_344280	-0.992502	-0.787203	-0.724632	-0.4437	-0.374016	-0.637807	-0.0558704	0.645612	1.80301	1.56711
Smp_148160	-0.566241	-0.474887	-0.591565	-0.644789	-0.025481	-0.378493	2.70933	0.224888	0.119853	-0.372614
Smp_322230	-0.558297	-0.73289	0.743047	0.110321	-0.293231	0.238271	1.99321	0.78663	-0.799219	-1.48785
Smp_245660	1.08302	0.843285	0.817243	0.71456	0.471524	0.578967	-0.8776	-1.50613	-1.26709	-0.857773
Smp_245350	0.862513	-0.106306	1.16928	0.551852	0.809727	0.910468	-0.448791	-0.91347	-1.28884	-1.54644
Smp_056280	0.885962	0.541116	0.313873	0.950734	0.687928	0.222793	-0.268926	0.0506138	-1.14613	-2.23796
Smp_341460	0.395763	0.158778	1.33385	0.25305	0.0713066	1.49838	-0.090188	-0.77185	-1.24825	-1.60085
Smp_324770	1.21084	0.613871	-0.380959	-0.193819	0.443125	0.639775	-0.733785	-1.26361	1.27749	-1.61293
Smp_331220	1.50495	1.27446	0.74628	-1.06832	-1.04504	0.0331817	-1.22726	-0.573728	-0.281012	0.636482
Smp_342670	0.96939	-0.765044	0.223565	0.605214	0.744132	0.184805	0.895708	0.44348	-1.54396	-1.75729
Smp_336730	1.66172	0.958648	0.666612	-0.220912	-0.0532235	0.20677	-0.485198	-1.49753	-1.49535	0.258471
Smp_027210	0.48918	0.0971717	1.06614	1.3885	-0.0192076	0.755393	0.0789815	-0.983786	-1.52661	-1.34576
Smp_119110	-0.501083	-0.406152	-0.528156	-0.635336	-0.547589	-0.520095	-0.476463	0.0389801	1.19257	2.38333
Smp_068510	1.75337	1.57358	0.129118	-0.676112	-0.412608	0.103402	-0.255313	-1.26915	-1.05243	0.106139
Smp_243210	0.812105	0.290745	1.0777	0.470285	0.726249	0.323259	0.205822	-0.469562	-1.52667	-1.90993
Smp_243790	-1.1013	-1.40133	0.582634	-0.372575	0.987176	-0.514161	0.503165	-0.138735	1.90552	-0.450399
Smp_132550	-0.458728	-0.938906	-0.427935	-0.671681	-0.563927	-0.398179	-0.287404	0.37456	2.35259	1.01961
Smp_153780	1.56995	1.39633	0.8265	-0.48477	0.208499	-0.00846874	-0.408058	-1.03467	-1.38908	-0.676234
Smp_032500	0.113592	-0.721396	0.166864	0.97364	0.392902	-0.588435	1.37175	1.0793	-1.22588	-1.56233
Smp_122820	-0.586968	-1.23202	-0.920994	-0.862276	-0.0927139	-0.0396418	1.59839	1.66416	0.459642	0.012428
Smp_152300	-1.18711	-1.08117	-0.782325	-0.464165	-0.173672	-0.528101	0.404999	0.849796	1.56195	1.3998
Smp_057360	0.510787	0.616479	0.79808	0.434176	-0.342356	0.92832	-0.544304	-1.68587	-1.61471	0.899397
Smp_309500	1.747	1.01373	0.402776	0.299162	-0.365319	-0.320206	0.0824774	-0.666121	-0.208948	-1.98455
Smp_140140	-0.378202	-0.67554	-0.0918564	-0.583929	-0.713148	-0.792954	-0.666482	0.341507	1.86417	1.69643
Smp_322850	0.43168	-0.203315	1.01633	1.59874	0.343338	0.522291	-0.0218658	-1.1753	-0.898126	-1.61378
Smp_167470	1.24551	0.0341132	0.556359	0.889157	-1.32936	1.06391	0.331553	-1.44233	-1.09176	-0.257146
Smp_141830	2.13564	0.677893	-0.167222	-0.204349	-0.7391	-0.317207	-0.308939	-1.60278	-0.216651	0.742718
Smp_177020	0.541591	-0.282515	0.266764	0.0590739	-0.353884	0.662757	0.212763	-1.61032	-1.36405	1.86781
Smp_093720	0.60265	0.353363	0.566789	0.156225	-0.418687	0.600948	1.63804	-0.434716	-1.35651	-1.7081
Smp_142740	0.557439	0.460146	0.551669	1.2978	-0.0977846	1.18269	-0.611264	-1.48724	-1.55019	-0.303257
Smp_179200	1.24145	1.60333	-0.195244	0.413262	0.105677	-0.21592	-1.51895	-1.495	0.227344	-0.165955
Smp_128330	-0.187008	-0.423672	-0.118618	-0.374123	-0.490545	-0.600181	-0.775116	-0.295773	0.629489	2.63555
Smp_244430	0.253033	-0.482693	0.715713	0.917174	0.752577	0.528868	0.637854	0.127383	-1.47056	-1.97935
Smp_033930	-0.43398	-0.737655	-0.776595	-0.656175	-0.522129	-0.483236	-0.341591	1.98173	1.59476	0.374871
Smp_245690	-0.45555	-0.900828	-0.448598	-0.673526	-0.178522	-0.380877	-0.176678	-0.419004	2.22966	1.40392
Smp_091210	-0.834911	0.606418	-0.130254	0.088537	0.779063	0.994759	-0.251876	1.32254	-0.51647	-2.05781
Smp_016540	0.296771	1.4911	0.057603	0.959506	0.515254	0.437735	-1.21209	-0.00833232	-0.712588	-1.82496
Smp_307730	-0.805579	-1.06729	-0.798414	-0.792581	-0.555046	-0.350548	1.17662	1.73851	0.886758	0.567571
Smp_179950	0.388872	0.0984663	-1.13093	-0.23892	-1.04963	-0.270317	0.265302	-0.626659	0.146459	2.41736
Smp_198360	-0.372706	-0.640897	-0.562959	-0.768883	-0.774748	-0.836391	-0.222042	0.895197	1.61605	1.66738
Smp_059170	1.57166	1.43861	0.540184	-0.299945	0.055942	0.112142	-0.425954	-1.61699	-1.08815	-0.287488
Smp_070110	-0.561193	0.0341781	1.65766	-0.82853	-0.725443	1.53484	-0.742454	-0.768022	0.956744	-0.557785
Smp_172150	0.435456	1.53213	0.237162	0.388433	0.752249	0.426076	0.115039	-0.742671	-1.60072	-1.54315
Smp_102430	0.435422	-0.0530239	1.10168	1.08034	0.730452	0.458668	0.192504	-0.80817	-1.38248	-1.75538
Smp_346140	0.601836	0.903409	1.7606	0.637441	0.113181	-0.195525	-0.462299	-1.5027	-0.74028	-1.11566
Smp_335040	0.426685	0.870322	-0.451678	-0.726567	-0.905031	-0.487919	-0.494305	-0.935987	0.487976	2.2165
Smp_131470	-0.942398	-1.07294	-0.502214	-0.233115	-0.153794	0.109209	-0.104234	0.453466	-0.0828526	2.52887
Smp_129960	0.257291	-0.129853	0.31654	0.610538	1.08467	0.623803	0.620496	0.068723	-1.21145	-2.24076
Smp_130780	0.703036	1.01003	0.503631	0.145147	0.0429443	0.585466	0.793042	-0.510211	-1.07955	-2.19353
Smp_309720	-0.410894	-0.260894	-0.555859	-0.762887	-0.544948	-0.512098	-0.344645	-0.303352	1.47802	2.21756
Smp_196090	1.77344	1.0256	0.595385	-0.34742	-0.322704	0.224932	-0.296181	-1.25858	-1.57162	0.177144
Smp_308830	-0.715172	-0.461693	-0.336438	-0.342671	-0.170185	0.0312319	-0.91956	-0.700586	1.53918	2.07589
Smp_326480	0.673583	-0.177825	-0.000601595	0.632774	0.691455	0.074415	1.33259	0.0703124	-1.19243	-2.10427
Smp_334680	-0.0944962	0.00112612	-0.524357	-0.400921	-0.482645	0.196023	-0.587959	-1.11618	0.464472	2.54494
Smp_144140	-0.991841	-1.78181	-0.339688	0.173357	-0.0940483	-0.711116	0.341567	1.29269	0.767514	1.34337
Smp_335980	-0.375155	-0.204374	-0.510857	-0.702086	-0.544353	-0.224015	-0.549728	-0.347863	0.918814	2.53962
Smp_324270	0.398917	-1.35656	0.677118	-0.376956	-0.595481	0.348728	0.61723	1.79584	0.0135425	-1.52238
Smp_310520	1.52703	0.218669	1.10648	0.0902651	0.0137088	0.643023	0.0225352	-1.13909	-1.78653	-0.696095
Smp_156520	-0.772916	-0.686697	-1.01864	-0.799088	0.677584	-0.310902	1.40282	1.90109	-0.33759	-0.0556637
Smp_141320	-0.782847	-0.92196	-0.695755	-0.445959	-0.708236	-0.916668	0.681163	0.927277	1.21919	1.64379
Smp_114870	-0.611263	0.869961	-0.614783	0.00221236	-0.150521	-1.05154	-0.605175	1.20738	-0.95219	1.90591
Smp_173250	-0.806409	-0.933962	-0.5888	-0.686346	-0.134757	-0.0625534	2.37635	0.961388	-0.233464	0.108553
Smp_020270	0.812411	0.401087	1.1707	0.603943	-0.106277	0.792254	0.255894	-1.45692	-1.76507	-0.708027
Smp_314750	0.276258	0.280027	-0.187302	-0.140333	-0.167956	1.67645	0.410756	-1.46345	-1.64743	0.962986
Smp_340740	-0.400461	-0.772659	-0.270341	-0.748401	-0.652768	-0.452199	-0.446881	0.0826537	2.01848	1.64258
Smp_104310	-0.886402	0.339903	-0.68682	-0.396262	-0.298157	-0.386854	-0.428046	-0.773337	2.12483	1.39115
Smp_310770	-0.386953	-0.205842	-0.991581	-0.555272	-0.67466	-0.74576	-0.271876	0.323372	1.46146	2.04711
Smp_159600	0.95001	0.69202	0.819758	0.114494	0.157778	0.971604	0.0236208	-0.304317	-1.76816	-1.65681
Smp_328010	-0.605439	2.34798	-0.0243118	-0.778436	-1.15951	-0.643152	-0.338146	0.69114	0.124965	0.384913
Smp_245150	0.465822	0.0765494	0.833077	0.543019	0.33171	1.24274	0.465591	-0.639436	-1.66388	-1.65519
Smp_048380	1.32704	-0.136173	-0.0985461	-0.706777	-0.978896	-1.00854	-0.187435	-0.198908	-0.164454	2.15268
Smp_305740	1.4442	0.968954	0.956795	0.230507	0.211017	0.142505	-0.132056	-1.23132	-1.45779	-1.13281
Smp_245850	1.32326	1.03876	0.706503	-0.119472	-0.74494	0.807588	-0.453604	-1.38315	-1.49309	0.318139
Smp_247220	-0.444848	-0.38283	-0.396674	-0.434468	-0.494803	-0.286958	-0.626481	-0.307648	0.738459	2.63625
Smp_087870	-0.636464	-0.573582	-0.67135	-1.06869	-0.498604	-0.582165	-0.025503	1.55796	1.76722	0.731173
Smp_347600	1.5533	1.34122	0.684613	-0.166554	0.0348516	-0.0138046	-0.638008	-1.24251	-1.52941	-0.0237037
Smp_125760	0.588653	-0.216211	-0.300334	0.686596	0.51855	-0.0401334	1.72428	0.13176	-1.55873	-1.53443
Smp_076400	1.2023	-0.128544	0.938575	0.0311129	0.614277	0.323202	0.786221	-0.534618	-1.46509	-1.76743
Smp_201820	-0.806054	-0.700093	-0.601403	-0.87603	-0.695386	0.196	1.12806	-0.0519684	0.194151	2.21272
Smp_129710	0.608203	0.288265	0.66076	1.25001	0.372242	0.810782	0.0974932	-1.04253	-1.4255	-1.61973
Smp_340780	0.56021	-0.702035	0.418973	0.65675	0.57853	0.0100457	1.48225	0.14751	-1.39644	-1.75579
Smp_322780	1.4406	0.409663	1.17786	1.25944	-0.638591	-0.560444	-0.429111	-0.996058	-0.330828	-1.33254
Smp_054610	0.51553	0.118982	0.943707	1.19059	0.445694	0.628351	0.138472	-0.764414	-1.46569	-1.75122
Smp_024860	-0.420038	-0.595398	-1.17124	-0.720292	-0.543716	-0.157894	-0.241718	0.394367	1.53793	1.918
Smp_092150	-0.289717	-0.583952	-0.540259	-0.5555	-0.457111	-0.55346	-0.513572	-0.250707	1.62423	2.12005
Smp_244440	-0.543369	-0.933445	-1.09058	-0.528438	-0.548189	-0.00249129	-0.157176	0.440617	1.37306	1.99001
Smp_244150	1.45388	1.40609	0.866429	-0.568757	0.165588	-0.319981	0.137491	-0.544009	-1.39532	-1.20141
Smp_128920	-0.704314	-0.662018	-0.406632	-0.390994	-0.510945	-0.0774361	-0.174331	-0.308511	0.587635	2.64755
Smp_244000	1.69494	0.925457	0.471045	0.158544	0.48545	0.139879	-0.31105	-0.648946	-1.43504	-1.48028
Smp_033700	1.42235	0.204603	1.18826	0.914597	0.0343115	0.406978	-0.757705	-1.06396	-1.33865	-1.01079
Smp_082370	-0.720401	-0.715303	-0.498087	-0.576832	-0.504285	-0.371352	-0.343052	0.0349789	2.01053	1.6838
Smp_130370	-0.683055	-0.0033923	-0.834859	-0.866568	-0.869806	-0.583067	-0.220589	1.5033	1.73102	0.827011
Smp_012810	1.67073	0.476569	0.838076	0.382544	0.375221	-0.136943	0.0851787	-0.826171	-1.13362	-1.73159
Smp_303950	-0.669455	-0.70624	-0.755855	-0.831406	-0.69697	-0.322801	0.231366	0.387006	1.27121	2.09315
Smp_044060	1.47204	1.38033	0.48973	0.0906258	0.189158	0.161727	-0.2801	-1.0155	-1.69845	-0.789553
Smp_031180	1.32771	0.176404	1.1185	-0.196202	-0.498289	0.364049	-0.452295	-1.45043	-1.45003	1.06057
Smp_319790	-0.553379	-0.832178	-0.502373	-0.366735	-0.512782	-0.332754	-0.705306	0.246048	1.36269	2.19677
Smp_075430	-0.529462	-0.852916	-0.599028	-0.197733	-0.250255	-0.63261	-0.30617	1.14935	2.38517	-0.166347
Smp_145560	-0.594692	-0.512206	-0.115844	-0.187342	-0.433822	-0.569674	-0.598954	-0.308395	0.6975	2.62343
[truncated: 885 more rows]
