# Supplementary material for: Schistosoma mansoni alter transcription of immunomodulatory gene products following in vivo praziquantel exposure
Source: PLoS Negl Trop Dis. 2021 Mar 3;15(3):e0009200. doi: 10.1371/journal.pntd.0009200 (PMC7959349; doi:10.1371/journal.pntd.0009200)
Supplement: S2 File — (Sheet 1) Read counts or (Sheet 2) Transcripts Per Million (TPM) for transcripts in worms harvested from mice (n = 5) treated with either vehicle control or PZQ (100mg/kg) 7-weeks post-infection. (Sheet 3) List of filtered PZQ up and down-regulated transcripts. (XLSX) [file pntd.0009200.s006.xlsx]

## Sheet: READ COUNTS
Feature ID	EDGE test: CTRL vs PZQ, tagwise dispersions - Fold change	EDGE test: CTRL vs PZQ, tagwise dispersions - FDR p-value correction	CTRL.A - COUNTS	CTRL.B - COUNTS	CTRL.C - COUNTS	CTRL.D - COUNTS	CTRL.E - COUNTS	Mean control counts	PZQ.A - Counts	PZQ.B - Counts	PZQ.C - Counts	PZQ.D - Counts	PZQ.E - Counts	Mean PZQ counts
Smp_319330	353.418	3.18813e-07	0	0	0	0	0	0	55	1	0	0	180	47.2
Smp_303690	307.348	8.30634e-18	0	0	1	17	0	3.6	1251	274	1019	1429	2113	1217.2
Smp_133770	149.262	2.14323e-90	0	0	6	2	4	2.4	269	363	414	457	505	401.6
Smp_032990	93.884	2.1055e-10	0	0	0	0	0	0	6	24	10	10	10	12
Smp_337730	92.0973	6.64126e-21	4	6	7	8	19	8.8	1616	796	1088	624	144	853.6
Smp_192670	81.4694	2.14947e-06	4	0	0	0	0	0.8	6	381	9	2	4	80.4
Smp_333360	81.081	3.60813e-77	4	9	11	8	11	8.6	539	572	956	498	1203	753.6
Smp_315990	54.5688	4.81007e-06	3	3	4	4	3	3.4	1	19	5	2	1075	220.4
Smp_336990	51.7161	4.50876e-06	4	2	2	24	0	6.4	426	539	689	17	37	341.6
Smp_014410	51.5204	0.00112458	0	0	0	0	0	0	5	0	1	0	28	6.8
Smp_138060	50.4566	1.47281e-30	1	1	2	0	0	0.8	41	48	40	68	49	49.2
Smp_337670	47.4458	7.29684e-12	1	0	0	0	0	0.2	5	23	14	20	19	16.2
Smp_139140	44.2927	1.14432e-26	3	0	10	3	2	3.6	79	151	135	270	251	177.2
Smp_326690	41.8789	1.05188e-05	0	0	0	0	0	0	10	3	5	2	6	5.2
Smp_336070	40.6303	0.00274119	0	0	0	0	0	0	0	0	2	24	0	5.2
Smp_194130	40.3447	3.614e-17	6	5	2	5	1	3.8	74	54	136	408	173	169
Smp_334640	38.6424	9.08669e-19	2	1	1	1	0	1	34	28	25	72	73	46.4
Smp_324120	38.0422	2.98602e-05	0	0	0	0	0	0	4	8	2	2	8	4.8
Smp_311670	37.1892	0	213	199	205	166	211	198.8	6645	6787	8093	8644	9112	7856.2
Smp_325700	31.6052	0.00179342	0	0	0	0	0	0	1	0	2	14	3	4
Smp_138080	31.2623	3.22688e-11	2	1	0	0	1	0.8	12	43	8	47	46	31.2
Smp_335140	30.8044	6.37907e-81	10	18	24	12	21	17	461	547	480	788	529	561
Smp_322920	29.8534	7.74926e-05	2	2	0	6	0	2	7	6	295	2	4	62.8
Smp_311660	28.3788	1.29518e-163	54	77	90	81	94	79.2	1802	1825	2111	3381	2928	2409.4
Smp_343060	27.7608	5.68974e-14	0	0	0	1	2	0.6	12	19	18	23	35	21.4
Smp_345640	25.7968	8.50139e-57	19	15	4	18	9	13	297	309	325	434	433	359.6
Smp_102020	25.4183	3.27867e-18	2	5	0	8	8	4.6	47	107	137	220	136	129.4
Smp_101450	25.0611	8.86256e-05	12	20	13	33	16	18.8	2242	20	7	29	24	464.4
Smp_303640	24.2045	0.000410782	2	0	0	2	0	0.8	3	114	1	1	0	23.8
Smp_345100	23.8509	1.78671e-07	0	1	0	0	0	0.2	4	9	9	11	7	8
Smp_303290	23.5763	3.70973e-40	35	29	45	36	25	34	401	754	480	1548	1156	867.8
Smp_318100	22.6393	0.00383139	0	0	0	0	0	0	0	6	2	6	0	2.8
Smp_322070	22.4736	0.0226804	0	0	0	0	0	0	0	14	0	0	0	2.8
Smp_056770	22.3897	1.70482e-08	1	0	0	1	0	0.4	4	10	10	21	17	12.4
Smp_302320	21.089	9.48927e-49	77	26	54	51	72	56	652	1425	943	1907	1477	1280.8
Smp_179970	20.0388	2.48561e-14	8	1	9	4	2	4.8	39	72	70	203	147	106.2
Smp_342210	19.7472	1.9599e-09	0	2	0	0	2	0.8	22	10	11	38	15	19.2
Smp_324220	19.7255	0.00518981	0	0	0	0	0	0	3	2	1	6	0	2.4
Smp_171060	19.288	1.32154e-11	0	6	4	2	1	2.6	20	38	32	109	83	56.4
Smp_340640	19.2801	0.0102422	0	0	0	0	0	0	0	2	0	6	4	2.4
Smp_324450	18.1694	0.0063511	0	0	0	0	0	0	1	2	4	3	1	2.2
Smp_214060	17.1639	0.00040861	43	49	57	53	36	47.6	26	1512	2563	53	40	838.8
Smp_334830	16.9474	0.0166232	0	0	0	0	0	0	6	0	2	2	0	2
Smp_195070	16.4698	1.88406e-46	78	49	58	49	39	54.6	758	547	699	1463	1347	962.8
Smp_335940	16.4124	3.98083e-20	7	12	10	10	6	9	65	96	149	289	202	160.2
Smp_323740	16.309	0.00073067	11	2	4	2	4	4.6	2	8	2	7	422	88.2
Smp_314730	15.9986	0.00111386	0	1	0	4	3	1.6	126	2	3	2	4	27.4
Smp_321790	15.5478	1.65379e-14	2	3	2	0	0	1.4	17	27	20	34	27	25
Smp_247750	15.4278	3.22165e-06	0	0	0	2	0	0.4	12	11	2	7	10	8.4
Smp_345590	15.0801	0.0187855	0	0	0	0	0	0	4	0	1	2	2	1.8
Smp_329820	15.0163	0.0206429	0	0	0	0	0	0	0	2	3	4	0	1.8
Smp_319680	14.9794	0.016414	0	0	0	0	0	0	1	2	2	2	2	1.8
Smp_329030	14.8474	0.0203518	0	0	0	0	0	0	0	0	2	3	4	1.8
Smp_340330	14.7897	0.038299	0	0	0	0	0	0	0	2	0	7	0	1.8
Smp_202010	14.5658	9.51928e-06	1	0	0	0	1	0.4	6	4	4	18	8	8
Smp_086630	14.3067	0.00447909	2	0	1	0	0	0.6	1	1	3	49	1	11
Smp_203400	13.5586	1.67773e-14	2	2	0	2	2	1.6	20	26	26	27	24	24.6
Smp_302350	13.5429	2.73812e-14	12	19	15	22	17	17	74	347	90	273	486	254
Smp_328460	13.52	0.0349653	0	0	0	0	0	0	0	1	4	3	0	1.6
Smp_318900	13.3064	0.0309762	0	0	0	0	0	0	1	2	0	1	4	1.6
Smp_316210	12.7971	2.09566e-12	9	5	4	2	0	4	30	30	57	77	86	56
Smp_200600	12.7176	5.55448e-10	2	6	2	4	6	4	20	42	35	134	52	56.6
Smp_307540	12.57	0.00151082	6	6	14	4	12	8.4	8	8	488	18	20	108.4
Smp_307630	12.528	2.01814e-06	0	0	0	3	0	0.6	8	4	14	11	10	9.4
Smp_316220	12.3104	1.5886e-16	9	6	10	4	4	6.6	38	69	78	152	105	88.4
Smp_332780	12.1783	0.00591798	0	0	4	0	0	0.8	0	0	0	59	1	12
Smp_151690	11.9095	0.0517557	0	0	0	0	0	0	3	2	0	0	2	1.4
Smp_316230	11.9045	0.047438	0	0	0	0	0	0	1	1	2	2	1	1.4
Smp_194100	11.8453	0.0607481	0	0	0	0	0	0	3	0	0	0	4	1.4
Smp_168430	11.8135	0.0511215	0	0	0	0	0	0	0	0	2	2	3	1.4
Smp_094930	11.6591	1.36042e-44	93	66	117	59	74	81.8	844	671	824	1617	1128	1016.8
Smp_138070	11.4376	1.78325e-09	21	15	6	3	0	9	64	113	66	132	180	111
Smp_326170	11.3126	0.00328779	2	9	1	4	0	3.2	1	1	172	3	8	37
Smp_204840	11.0607	0.0301632	0	0	1	0	0	0.2	0	12	6	0	0	3.6
Smp_341290	10.7872	7.67466e-128	525	292	308	247	347	343.8	3282	3726	4513	4125	4000	3929.2
Smp_303650	10.7734	1.45495e-05	4	0	2	2	0	1.6	2	21	36	25	13	19.4
Smp_194700	10.7491	0.00156155	0	2	0	0	0	0.4	0	8	8	11	2	5.8
Smp_317690	10.6524	2.9984e-37	58	45	49	38	35	45	406	355	381	770	651	512.6
Smp_032980	10.429	0.094774	0	0	0	0	0	0	0	0	4	2	0	1.2
Smp_328060	10.3951	0.0902522	0	0	0	0	0	0	0	0	4	1	1	1.2
Smp_337360	10.3803	0.0815198	0	0	0	0	0	0	1	2	2	1	0	1.2
Smp_337540	10.3733	0.00297512	1	0	0	0	0	0.2	2	0	6	4	5	3.4
Smp_328440	10.3254	0.0890811	0	0	0	0	0	0	1	4	0	1	0	1.2
Smp_325990	10.3204	0.0837146	0	0	0	0	0	0	2	2	0	0	2	1.2
Smp_309570	10.1943	0.0938318	0	0	0	0	0	0	0	0	0	4	2	1.2
Smp_154260	10.1853	0.136167	0	0	0	0	0	0	0	0	0	6	0	1.2
Smp_324500	10.1722	0.0886855	0	0	0	0	0	0	0	1	0	1	4	1.2
Smp_331630	10.0298	2.62697e-29	23	27	16	19	16	20.2	168	163	164	322	269	217.2
Smp_325230	9.57441	0.026032	2	0	0	0	0	0.4	4	2	0	20	0	5.2
Smp_302290	9.57031	1.34288e-10	79	24	18	23	61	41	397	163	568	717	239	416.8
Smp_172460	9.35152	3.34185e-72	207	206	275	185	213	217.2	1426	1677	2046	2962	2749	2172
Smp_060210	9.29587	0.000602867	0	2	1	0	0	0.6	2	4	6	19	4	7
Smp_347250	9.02325	0.0128434	0	0	0	0	1	0.2	2	1	0	7	5	3
Smp_324510	9.01276	0.0135399	0	0	1	0	0	0.2	0	1	2	4	8	3
Smp_168290	8.92935	0.147736	0	0	0	0	0	0	3	0	2	0	0	1
Smp_165180	8.79325	0.141213	0	0	0	0	0	0	2	2	0	0	1	1
Smp_324210	8.77695	1.14296e-52	145	105	107	75	58	98	831	798	936	947	1021	906.6
Smp_321690	8.77599	0.0184269	2	2	0	0	0	0.8	0	0	0	0	45	9
Smp_346510	8.73094	0.140879	0	0	0	0	0	0	1	0	0	2	2	1
Smp_330520	8.71991	0.178114	0	0	0	0	0	0	0	5	0	0	0	1
Smp_334550	8.66016	0.152062	0	0	0	0	0	0	0	0	1	0	4	1
Smp_165230	8.5527	6.54278e-25	77	36	70	76	62	64.2	422	378	509	1020	611	588
Smp_200150	8.51625	7.75592e-25	17	26	27	10	16	19.2	125	195	127	227	202	175.2
Smp_317400	8.3371	0.0131409	1	0	1	0	1	0.6	1	0	3	24	4	6.4
Smp_313310	8.28908	1.85367e-40	40	56	43	40	58	47.4	302	414	412	543	428	419.8
Smp_134870	8.22841	1.53114e-108	707	763	1076	755	749	810	4956	5498	6254	10113	8769	7118
Smp_341790	8.18921	1.67505e-63	88	111	89	104	139	106.2	966	905	901	821	1029	924.4
Smp_327780	8.10878	5.49888e-07	0	1	2	2	3	1.6	15	19	7	11	22	14.8
Smp_319570	8.07795	4.01919e-08	7	0	2	2	0	2.2	17	27	13	17	25	19.8
Smp_320110	8.04624	8.16908e-05	4	0	0	1	4	1.8	9	20	3	27	25	16.8
Smp_029970	8.0148	0.0084946	52	32	18	6	6	22.8	11	186	7	10	812	205.2
Smp_315110	7.82058	0.0171987	4	0	4	0	0	1.6	63	0	0	2	0	13
Smp_032970	7.81739	3.74064e-06	5	3	0	4	4	3.2	36	40	4	29	29	27.6
Smp_322530	7.79782	0.0503597	2	0	0	0	0	0.4	2	0	0	0	20	4.4
Smp_322430	7.67502	1.14088e-06	3	2	2	2	0	1.8	23	11	6	22	15	15.4
Smp_313300	7.65703	1.11732e-56	92	84	99	88	100	92.6	565	748	705	1012	751	756.2
Smp_305130	7.6218	0.0115423	22	0	0	14	1	7.4	0	229	35	4	39	61.4
Smp_329570	7.58691	2.63681e-29	21	21	11	18	25	19.2	148	157	124	160	192	156.2
Smp_329410	7.38874	0.259428	0	0	0	0	0	0	4	0	0	0	0	0.8
Smp_328520	7.38181	0.0226167	1	0	0	0	0	0.2	0	2	4	1	5	2.4
Smp_154590	7.35232	0.000122361	0	2	0	0	8	2	6	19	14	22	24	17
Smp_328880	7.34539	0.258855	0	0	0	0	0	0	0	0	4	0	0	0.8
Smp_318480	7.31972	1.58048e-11	11	30	17	16	12	17.2	86	56	116	215	203	135.2
Smp_319290	7.29959	0.242173	0	0	0	0	0	0	3	0	0	1	0	0.8
Smp_321720	7.27732	0.242076	0	0	0	0	0	0	0	0	3	1	0	0.8
Smp_319950	7.25584	0.238824	0	0	0	0	0	0	2	0	0	2	0	0.8
Smp_330890	7.22191	0.238606	0	0	0	0	0	0	2	0	0	0	2	0.8
Smp_129750	7.22105	0.23528	0	0	0	0	0	0	0	2	1	1	0	0.8
Smp_147340	7.20897	0.238606	0	0	0	0	0	0	0	0	2	0	2	0.8
Smp_305590	7.20895	0.238606	0	0	0	0	0	0	0	0	2	0	2	0.8
Smp_165300	7.20894	0.238606	0	0	0	0	0	0	0	0	2	0	2	0.8
Smp_309240	7.2055	0.00130041	6	4	9	10	5	6.8	203	3	14	13	14	49.4
Smp_327450	7.19364	0.235166	0	0	0	0	0	0	1	1	0	0	2	0.8
Smp_098570	7.17663	0.235342	0	0	0	0	0	0	0	1	0	2	1	0.8
Smp_321480	7.15931	0.238606	0	0	0	0	0	0	0	2	0	0	2	0.8
Smp_059140	7.15924	0.238606	0	0	0	0	0	0	0	2	0	0	2	0.8
Smp_317900	7.15138	0.238606	0	0	0	0	0	0	0	0	0	2	2	0.8
Smp_244960	7.14979	2.11804e-275	402	356	372	342	370	368.4	2215	3068	2864	2728	3120	2799
Smp_210800	7.09381	7.91218e-16	110	89	116	74	58	89.4	313	398	452	1244	1009	683.2
Smp_346960	7.07193	0.255432	0	0	0	0	0	0	0	0	0	0	4	0.8
Smp_247300	6.83174	0.0233716	1	0	0	0	14	3	0	0	2	118	2	24.4
Smp_162360	6.82517	3.94581e-06	0	14	10	2	4	6	26	59	20	51	67	44.6
Smp_070250	6.79131	0.0219252	0	0	0	2	0	0.4	0	2	10	1	5	3.6
Smp_008660	6.7211	0	26231	26311	24817	24229	23661	25049.8	154353	177666	202718	176532	177808	177815
Smp_247080	6.66343	1.96959e-21	153	72	50	148	90	102.6	850	780	693	534	752	721.8
Smp_133400	6.65882	0.0137014	0	0	0	0	2	0.4	3	6	0	7	2	3.6
Smp_331130	6.55104	4.25919e-08	16	33	34	6	9	19.6	61	94	107	249	176	137.4
Smp_303270	6.45763	2.84837e-15	48	76	48	32	60	52.8	211	254	252	608	517	368.4
Smp_334820	6.38301	0.000234665	0	0	4	0	1	1	8	5	10	8	6	7.4
Smp_129510	6.30315	2.08789e-127	438	512	506	505	459	484	2461	2697	2744	4082	4318	3260.4
Smp_346780	6.28569	1.90073e-05	2	4	5	0	0	2.2	12	11	7	26	21	15.4
Smp_180340	6.25279	0.0477836	1	0	0	0	0	0.2	1	0	3	4	2	2
Smp_031390	6.2349	6.29144e-12	4	20	23	20	10	15.4	66	94	79	150	126	103
Smp_337310	6.22978	0.0648604	0	1	0	0	0	0.2	1	0	1	7	1	2
Smp_013810	6.14054	0.0231223	0	26	4	2	2	6.8	7	20	3	120	79	45.8
Smp_128560	6.08089	0.000100308	0	4	0	0	2	1.2	6	8	8	12	8	8.4
Smp_153370	5.97739	3.89516e-05	2	2	0	6	2	2.4	14	7	18	28	12	15.8
Smp_347850	5.94794	0.00377619	4	2	0	4	0	2	13	24	10	0	19	13.2
Smp_326360	5.94705	2.81275e-06	11	0	10	2	19	8.4	56	62	51	43	60	54.4
Smp_303670	5.92433	0.0153156	2	2	5	0	0	1.8	0	13	2	30	16	12.2
Smp_311630	5.85735	9.32096e-72	689	360	508	399	408	472.8	2342	2968	2914	3013	3476	2942.6
Smp_201330	5.82345	7.39864e-29	93	97	150	109	131	116	512	574	615	1060	861	724.4
Smp_328430	5.77268	0.000196271	0	3	0	1	2	1.2	7	6	7	6	14	8
Smp_334320	5.7476	3.52238e-14	16	18	6	18	12	14	70	92	56	123	91	86.4
Smp_329130	5.7012	0.394187	0	0	0	0	0	0	2	0	0	1	0	0.6
Smp_089330	5.69392	0.394187	0	0	0	0	0	0	0	1	2	0	0	0.6
Smp_312140	5.69047	0.394088	0	0	0	0	0	0	0	0	2	1	0	0.6
Smp_329890	5.69044	0.394088	0	0	0	0	0	0	0	0	2	1	0	0.6
Smp_120070	5.6676	3.13923e-15	7	10	19	9	8	10.6	59	66	49	65	83	64.4
Smp_083950	5.66687	0.394088	0	0	0	0	0	0	0	0	1	2	0	0.6
Smp_334810	5.66303	0.038813	0	1	0	1	0	0.4	0	2	7	0	6	3
Smp_328770	5.64987	0.394088	0	0	0	0	0	0	0	2	0	1	0	0.6
Smp_094390	5.63677	0.392052	0	0	0	0	0	0	0	1	0	1	1	0.6
Smp_141130	5.63065	0.394061	0	0	0	0	0	0	0	0	0	2	1	0.6
Smp_327080	5.62101	0.394002	0	0	0	0	0	0	0	1	0	0	2	0.6
Smp_202180	5.61786	0.394002	0	0	0	0	0	0	0	0	0	1	2	0.6
Smp_083880	5.6178	0.394002	0	0	0	0	0	0	0	0	0	1	2	0.6
Smp_327550	5.58927	0.400747	0	0	0	0	0	0	0	0	0	0	3	0.6
Smp_173350	5.55443	0.151901	0	0	1	0	0	0.2	0	0	0	6	3	1.8
Smp_010370	5.4336	4.27089e-218	2253	2751	2821	2671	2693	2637.8	11284	12962	15409	18757	17942	15270.8
Smp_322880	5.29201	0.0166409	2	1	0	0	9	2.4	3	8	40	9	11	14.2
Smp_203460	5.16915	0.0122967	0	0	2	0	1	0.6	4	1	7	2	5	3.8
Smp_132230	5.09273	1.28735e-05	2	6	6	3	0	3.4	16	8	19	24	27	18.8
Smp_202660	5.08496	0.120797	0	1	0	0	0	0.2	0	1	4	0	3	1.6
Smp_158980	5.05456	0.116125	0	0	1	0	0	0.2	0	0	2	4	2	1.6
Smp_322580	5.02346	0.0193907	4	1	4	2	1	2.4	1	14	1	45	7	13.6
Smp_319780	4.98705	1.32434e-18	52	64	51	79	74	64	244	370	364	470	250	339.6
Smp_324820	4.97519	2.50619e-18	110	52	64	57	45	65.6	245	385	391	369	337	345.4
Smp_328950	4.97091	0.00332885	5	0	0	0	2	1.4	13	4	10	3	9	7.8
Smp_344520	4.96026	1.03732e-14	16	34	34	32	31	29.4	163	117	137	225	131	154.6
Smp_309930	4.92825	0.0439845	11	13	5	10	87	25.2	8	311	339	9	10	135.4
Smp_321830	4.90394	0.0588719	1	0	0	1	0	0.4	2	2	0	6	3	2.6
Smp_308040	4.87492	0.00215837	0	5	0	0	2	1.4	5	6	4	15	9	7.8
Smp_330900	4.84061	0.0253507	0	0	3	2	1	1.2	0	1	8	11	14	6.8
Smp_328710	4.81433	0.166201	0	0	2	0	0	0.4	0	0	0	9	4	2.6
Smp_043270	4.73999	1.76213e-09	4	11	8	14	4	8.2	33	56	39	33	47	41.6
Smp_033380	4.72617	0.00312402	0	2	6	0	2	2	13	7	2	11	20	10.6
Smp_330430	4.67948	0.00304516	1	8	7	2	0	3.6	10	4	14	30	34	18.4
Smp_170840	4.66705	2.68512e-19	176	184	119	318	176	194.6	712	1137	647	974	1413	976.6
Smp_168250	4.64406	0.00431906	1	0	3	0	1	1	5	6	3	8	5	5.4
Smp_311640	4.63725	1.7679e-45	618	318	551	415	387	457.8	1802	2413	2196	2184	2683	2255.6
Smp_319700	4.57143	0.0756219	1	0	1	0	0	0.4	0	0	4	6	2	2.4
Smp_033000	4.56623	1.54795e-29	104	131	103	114	103	111	438	437	604	675	528	536.4
Smp_164740	4.52503	0.110815	0	0	2	0	0	0.4	0	0	2	6	4	2.4
Smp_319770	4.51313	0.00197757	2	2	5	6	15	6	12	31	15	76	17	30.2
Smp_312560	4.50742	1.0693e-16	39	59	100	73	53	64.8	223	312	308	306	406	311
Smp_340060	4.50397	0	18665	15899	17239	14809	15070	16336.4	72311	71156	73838	79601	93244	78030
Smp_167870	4.49742	0.111895	2	0	0	0	0	0.4	0	6	0	2	4	2.4
Smp_319300	4.49491	0.169587	0	0	1	0	0	0.2	0	2	2	3	0	1.4
Smp_310740	4.47181	1.67482e-13	30	22	30	34	23	27.8	97	136	78	175	183	133.8
Smp_318610	4.43499	0.000407324	2	2	2	2	6	2.8	13	20	18	4	13	13.6
Smp_331440	4.41916	0.000349785	4	2	1	0	4	2.2	10	10	10	8	16	10.8
Smp_156400	4.31972	1.08677e-14	65	29	88	60	70	62.4	259	262	259	347	311	287.6
Smp_203090	4.30853	1.41157e-43	690	843	782	689	714	743.6	2243	3267	2553	5097	3995	3431
Smp_330130	4.25745	3.29292e-09	18	25	11	8	10	14.4	75	68	37	72	74	65.2
Smp_176110	4.25375	2.3452e-75	1532	1476	2351	1570	1360	1657.8	5991	7389	7627	7233	9130	7474
Smp_325980	4.24312	0.0870018	0	2	0	0	0	0.4	4	3	0	3	1	2.2
Smp_194930	4.20167	0.022443	0	0	2	0	2	0.8	4	6	2	2	6	4
Smp_000075	4.14598	0.650371	0	0	0	0	0	0	2	0	0	0	0	0.4
Smp_097930	4.14593	0.650371	0	0	0	0	0	0	2	0	0	0	0	0.4
Smp_200820	4.14588	0.650371	0	0	0	0	0	0	2	0	0	0	0	0.4
Smp_308480	4.14583	0.650371	0	0	0	0	0	0	2	0	0	0	0	0.4
Smp_323680	4.14578	0.650371	0	0	0	0	0	0	2	0	0	0	0	0.4
Smp_329830	4.14573	0.650371	0	0	0	0	0	0	2	0	0	0	0	0.4
Smp_155640	4.13738	0.650371	0	0	0	0	0	0	0	0	2	0	0	0.4
Smp_162070	4.13734	0.650371	0	0	0	0	0	0	0	0	2	0	0	0.4
Smp_165450	4.1373	0.650371	0	0	0	0	0	0	0	0	2	0	0	0.4
Smp_176170	4.13726	0.650371	0	0	0	0	0	0	0	0	2	0	0	0.4
Smp_201450	4.13723	0.650371	0	0	0	0	0	0	0	0	2	0	0	0.4
Smp_327370	4.13718	0.650371	0	0	0	0	0	0	0	0	2	0	0	0.4
Smp_266750	4.13378	1.56143e-50	440	419	487	396	381	424.6	1415	1581	1757	2495	2086	1866.8
Smp_243740	4.12059	0.650371	0	0	0	0	0	0	1	0	0	1	0	0.4
Smp_058380	4.11773	1.07321e-257	828	856	840	820	741	817	3252	3301	3133	4205	3955	3569.2
Smp_337690	4.10339	0.650371	0	0	0	0	0	0	0	2	0	0	0	0.4
Smp_327870	4.10338	0.650371	0	0	0	0	0	0	0	2	0	0	0	0.4
Smp_325360	4.10337	0.650371	0	0	0	0	0	0	0	2	0	0	0	0.4
Smp_303570	4.10336	0.650371	0	0	0	0	0	0	0	2	0	0	0	0.4
Smp_320730	4.09811	0.650371	0	0	0	0	0	0	0	0	0	2	0	0.4
Smp_318280	4.09809	0.650371	0	0	0	0	0	0	0	0	0	2	0	0.4
Smp_317980	4.09807	0.650371	0	0	0	0	0	0	0	0	0	2	0	0.4
Smp_193680	4.09806	0.650371	0	0	0	0	0	0	0	0	0	2	0	0.4
Smp_176180	4.09804	0.650371	0	0	0	0	0	0	0	0	0	2	0	0.4
Smp_141620	4.09802	0.650371	0	0	0	0	0	0	0	0	0	2	0	0.4
Smp_062240	4.098	0.650371	0	0	0	0	0	0	0	0	0	2	0	0.4
Smp_346710	4.09796	0.650371	0	0	0	0	0	0	0	0	0	2	0	0.4
Smp_336600	4.09794	0.650371	0	0	0	0	0	0	0	0	0	2	0	0.4
Smp_336200	4.09793	0.650371	0	0	0	0	0	0	0	0	0	2	0	0.4
Smp_335130	4.09792	0.650371	0	0	0	0	0	0	0	0	0	2	0	0.4
Smp_335080	4.0979	0.650371	0	0	0	0	0	0	0	0	0	2	0	0.4
Smp_330090	4.09788	0.650371	0	0	0	0	0	0	0	0	0	2	0	0.4
Smp_326450	4.09786	0.650371	0	0	0	0	0	0	0	0	0	2	0	0.4
Smp_321490	4.09784	0.650371	0	0	0	0	0	0	0	0	0	2	0	0.4
Smp_325740	4.0926	0.000325066	7	3	2	3	1	3.2	8	8	11	23	22	14.4
Smp_204420	4.0921	0.650371	0	0	0	0	0	0	0	1	0	0	1	0.4
Smp_131480	4.08975	0.650371	0	0	0	0	0	0	0	0	0	1	1	0.4
Smp_302270	4.08844	0.00207683	24	30	31	31	312	85.6	85	1197	110	247	358	399.4
Smp_332410	4.07561	0.650371	0	0	0	0	0	0	0	0	0	0	2	0.4
Smp_330080	4.07556	0.650371	0	0	0	0	0	0	0	0	0	0	2	0.4
Smp_329620	4.07552	0.650371	0	0	0	0	0	0	0	0	0	0	2	0.4
Smp_326510	4.07549	0.650371	0	0	0	0	0	0	0	0	0	0	2	0.4
Smp_326220	4.07544	0.650371	0	0	0	0	0	0	0	0	0	0	2	0.4
Smp_324900	4.0754	0.650371	0	0	0	0	0	0	0	0	0	0	2	0.4
Smp_185180	4.07534	0.650371	0	0	0	0	0	0	0	0	0	0	2	0.4
Smp_161690	4.0753	0.650371	0	0	0	0	0	0	0	0	0	0	2	0.4
Smp_152030	4.07525	0.650371	0	0	0	0	0	0	0	0	0	0	2	0.4
Smp_032670	4.07519	0.650371	0	0	0	0	0	0	0	0	0	0	2	0.4
Smp_315130	4.04648	6.71296e-14	161	110	295	288	113	193.4	960	761	757	864	760	820.4
Smp_315140	3.97378	0.229156	0	0	0	0	2	0.4	0	0	0	3	8	2.2
Smp_204210	3.95555	0.288921	0	0	0	0	1	0.2	5	0	0	0	1	1.2
Smp_081900	3.93416	7.76225e-140	6045	5914	6568	5535	5631	5938.6	23764	22972	22619	26521	27935	24762.2
Smp_022450	3.9322	7.88321e-193	1736	1477	1613	1412	1327	1513	4633	6483	6476	6337	7688	6323.4
Smp_334120	3.87926	2.62118e-08	32	24	66	36	87	49	182	239	191	180	232	204.8
Smp_326970	3.86592	0.26736	0	0	1	0	0	0.2	0	4	0	0	2	1.2
Smp_328850	3.86157	0.159276	0	0	0	0	2	0.4	6	0	0	2	2	2
Smp_314670	3.85767	0.00399993	0	7	5	0	8	4	8	12	15	32	18	17
Smp_323790	3.84421	0.116731	1	1	0	0	0	0.4	2	3	1	0	4	2
Smp_327720	3.83644	0.000703314	4	4	4	5	3	4	8	15	9	38	14	16.8
Smp_242050	3.83497	0.118138	1	0	0	0	1	0.4	2	3	0	4	1	2
Smp_161880	3.82869	0.000771665	3	3	5	1	2	2.8	19	15	6	10	8	11.6
Smp_316470	3.82548	0.00279045	3	2	3	1	2	2.2	16	4	5	14	7	9.2
Smp_101840	3.81948	0.0443946	0	0	0	6	0	1.2	6	2	4	10	4	5.2
Smp_319820	3.79834	2.33074e-11	22	13	14	23	30	20.4	77	82	80	83	93	83
Smp_204010	3.79818	6.69995e-07	13	7	6	9	8	8.6	28	48	42	33	23	34.8
Smp_302340	3.79342	4.3734e-08	110	166	137	469	155	207.4	584	1300	602	847	870	840.6
Smp_321880	3.79262	0.0413604	0	2	0	0	2	0.8	2	6	2	4	4	3.6
Smp_155110	3.78814	0.136167	2	1	0	0	0	0.6	2	0	0	8	4	2.8
Smp_147690	3.7619	0.000327273	16	2	11	4	3	7.2	16	35	21	47	27	29.2
Smp_323640	3.73485	7.93731e-15	103	87	80	155	103	105.6	295	558	445	383	418	419.8
Smp_167830	3.72516	5.78523e-13	108	122	82	215	160	137.4	451	559	546	435	749	548
Smp_328570	3.64377	1.09734e-05	6	2	10	6	8	6.4	15	25	26	36	24	25.2
Smp_096750	3.63906	0.0536936	0	2	0	0	2	0.8	6	6	2	2	1	3.4
Smp_147420	3.5947	1.10414e-187	1921	1953	2223	1799	1788	1936.8	6319	6541	6945	8979	8156	7388
Smp_320990	3.58707	0.0198687	40	13	4	6	5	13.6	118	15	53	48	14	49.6
Smp_316240	3.5773	0.0010615	9	2	7	4	3	5	18	19	6	36	18	19.4
Smp_241430	3.57339	5.69231e-08	10	8	18	10	10	11.2	35	43	35	38	64	43
Smp_169090	3.55354	3.27755e-86	2070	1907	1522	1764	1503	1753.2	5151	6294	5884	6927	8942	6639.6
Smp_347260	3.54928	0.0212507	2	0	6	2	4	2.8	10	1	17	18	8	10.8
Smp_342370	3.52773	5.22038e-05	12	18	10	8	19	13.4	43	50	17	54	94	51.6
Smp_334850	3.52343	0.00215265	2	8	14	2	3	5.8	21	7	25	26	30	21.8
Smp_328810	3.52305	3.52636e-05	8	14	7	5	1	7	18	29	21	34	30	26.4
Smp_344070	3.52066	2.86691e-11	36	35	42	34	50	39.4	143	157	123	207	108	147.6
Smp_345730	3.51763	0.000317336	4	0	4	9	5	4.4	18	22	11	14	19	16.8
Smp_325300	3.4872	0.16786	2	0	0	0	0	0.4	0	2	3	2	2	1.8
Smp_321650	3.47699	0.171144	0	0	0	0	2	0.4	1	3	3	0	2	1.8
Smp_331690	3.46607	0.0207823	3	0	0	6	0	1.8	5	9	4	4	13	7
Smp_123260	3.45698	2.3623e-34	713	706	921	735	613	737.6	2108	2081	2232	3566	3611	2719.6
Smp_175240	3.44208	0.0584024	2	0	2	0	1	1	0	7	3	7	3	4
Smp_325000	3.43684	9.97217e-22	269	229	278	228	245	249.8	721	724	693	1331	1123	918.4
Smp_331400	3.43575	0.0597034	0	0	2	2	0	0.8	6	3	2	2	3	3.2
Smp_306180	3.43561	3.77869e-14	53	89	112	109	106	93.8	289	375	287	353	418	344.4
Smp_327860	3.43048	0.0184222	0	0	4	0	4	1.6	3	5	8	5	10	6.2
Smp_247350	3.3994	0.0851447	2	2	0	0	0	0.8	0	4	4	4	4	3.2
Smp_202350	3.39929	1.42207e-08	23	21	14	21	41	24	89	94	71	90	94	87.6
Smp_129700	3.37891	0.00836587	2	3	4	9	23	8.2	14	25	21	34	62	31.2
Smp_324460	3.35889	0.239008	1	2	0	0	1	0.8	0	12	0	4	0	3.2
Smp_200790	3.34605	4.71751e-09	18	19	27	18	25	21.4	57	54	85	85	102	76.6
Smp_092150	3.3416	7.00574e-13	125	132	98	92	65	102.4	464	384	282	330	331	358.2
Smp_170190	3.33883	0.391743	0	0	0	0	1	0.2	0	1	4	0	0	1
Smp_204980	3.33572	0.00146534	2	6	3	7	2	4	24	11	14	10	12	14.2
Smp_344540	3.32366	1.62244e-23	173	174	190	197	151	177	496	530	601	828	668	624.6
Smp_205300	3.32306	0.000749589	2	1	6	7	6	4.4	8	19	12	22	19	16
Smp_332590	3.32108	1.65528e-05	9	21	23	5	19	15.4	39	41	46	77	72	55
Smp_176980	3.31003	0.000462956	7	4	3	8	3	5	18	16	20	8	27	17.8
Smp_149750	3.28706	0.00115683	6	5	10	0	8	5.8	15	15	31	26	15	20.4
Smp_343900	3.28644	0.389958	0	0	1	0	0	0.2	0	0	0	4	1	1
Smp_340490	3.28414	1.47193e-109	1811	1865	1982	1637	1719	1802.8	5187	6307	6535	6374	6981	6276.8
Smp_341780	3.28013	0.0289716	6	0	0	0	6	2.4	6	10	6	15	7	8.8
Smp_134460	3.22944	0.0159333	2	2	1	1	2	1.6	5	8	2	6	8	5.8
Smp_307450	3.21638	1.76448e-38	5680	2885	3778	3933	3610	3977.2	12773	14575	11276	13431	15959	13602.8
Smp_327340	3.19191	0.112351	0	0	3	2	0	1	4	0	8	1	5	3.6
Smp_089670	3.18142	7.16896e-26	14680	12556	16606	15070	12837	14349.8	46116	35902	36241	77516	46598	48474.6
Smp_156780	3.17637	0.2979	0	0	0	2	0	0.4	4	4	0	0	0	1.6
Smp_302030	3.15205	0.0038415	5	17	2	15	11	10	61	42	18	20	25	33.2
Smp_061390	3.14968	0.257439	2	0	0	0	0	0.4	4	2	0	0	2	1.6
Smp_309940	3.14909	0.295038	0	2	0	0	0	0.4	4	0	0	0	4	1.6
Smp_321130	3.14695	0.28985	0	0	2	0	0	0.4	1	6	1	0	0	1.6
Smp_323700	3.1448	1.05576e-08	20	23	23	20	18	20.8	63	63	43	91	90	70
Smp_300710	3.1426	1.00172e-11	47	29	28	40	40	36.8	120	129	99	123	146	123.4
Smp_335330	3.13571	0.0532661	0	2	0	1	2	1	5	3	2	4	4	3.6
Smp_063190	3.12968	5.84622e-13	62	45	58	48	59	54.4	168	192	146	233	167	181.2
Smp_337250	3.11356	6.80639e-05	46	12	10	21	20	21.8	61	77	83	86	53	72
Smp_347890	3.10902	0.253359	0	0	2	0	0	0.4	0	2	2	0	4	1.6
Smp_337640	3.08932	0.00429788	7	5	2	4	17	7	29	14	13	38	24	23.6
Smp_033930	3.07638	4.11577e-26	286	266	274	289	194	261.8	725	704	842	973	1021	853
Smp_317160	3.07511	0.0659601	2	2	1	2	1	1.6	4	0	2	6	16	5.6
Smp_331510	3.07039	2.76909e-16	367	254	232	188	180	244.2	736	698	670	1016	847	793.4
Smp_329280	3.06884	6.54196e-06	24	26	17	10	24	20.2	47	45	51	96	95	66.8
Smp_093070	3.06607	0.260764	0	0	0	0	2	0.4	0	0	1	4	3	1.6
Smp_201950	3.05975	1.26677e-12	106	90	102	78	59	87	252	232	223	353	353	282.6
Smp_337600	3.05168	0.0042163	181	132	84	118	44	111.8	150	603	85	599	398	367
Smp_330600	3.04336	8.46857e-05	7	8	8	4	12	7.8	14	32	29	24	29	25.6
Smp_314210	3.04319	2.74163e-09	54	49	69	63	43	55.6	105	153	161	238	249	181.2
Smp_311980	3.02776	6.72731e-05	6	11	7	4	16	8.8	20	28	28	32	36	28.8
Smp_013600	3.02251	0.12457	0	2	0	2	0	0.8	6	1	1	2	4	2.8
Smp_327920	3.00847	0.0203623	4	1	15	20	2	8.4	19	30	11	30	47	27.4
Smp_129310	3.00208	4.63577e-166	1596	1731	1988	1583	1643	1708.2	4653	5163	5138	5730	6561	5449
Smp_162250	3.00125	1.19721e-15	212	247	249	282	252	248.4	609	689	620	1252	812	796.4
Smp_067480	2.99714	6.09378e-119	6853	6741	6546	6432	5845	6483.4	18044	18436	21267	21481	23670	20579.6
Smp_133830	2.99366	9.41039e-35	1121	1096	1372	935	941	1093	3290	4036	3759	2482	3664	3446.2
Smp_329090	2.98314	0.175458	0	0	1	3	0	0.8	0	1	4	5	4	2.8
Smp_000050	2.97888	1.31013e-60	1324	1232	1405	1229	1226	1283.2	3529	3457	3678	5252	4388	4060.8
Smp_342420	2.97695	1.01702e-46	764	711	776	645	677	714.6	1957	1964	1975	2789	2627	2262.4
Smp_202770	2.97484	2.85847e-20	1391	1675	1392	1770	1691	1583.8	3364	3789	3833	7459	6907	5070.4
Smp_052230	2.96804	5.37862e-77	1121	1033	1092	961	927	1026.8	3175	3461	3118	2808	3543	3221
Smp_342040	2.96737	1.84325e-29	540	503	575	481	394	498.6	1260	1857	1797	1324	1561	1559.8
Smp_345060	2.96598	0.0162645	4	4	4	0	4	3.2	9	4	6	19	14	10.4
Smp_142820	2.95237	1.98791e-14	117	111	160	151	128	133.4	312	425	334	524	511	421.2
Smp_317480	2.94046	0.00516772	1	1	10	4	9	5	15	12	12	22	19	16
Smp_132110	2.93442	0.230182	0	2	0	0	2	0.8	0	2	4	0	8	2.8
Smp_134390	2.91548	5.7933e-42	693	962	1167	995	958	955	2526	2939	2631	3286	3429	2962.2
Smp_307490	2.90085	0.00813892	42	21	24	18	26	26.2	28	24	18	40	317	85.4
Smp_139180	2.89891	4.88946e-10	97	80	128	67	72	88.8	313	255	201	331	258	271.6
Smp_070030	2.87876	4.88606e-16	115	148	126	168	145	140.4	352	383	457	485	470	429.4
Smp_316250	2.86905	0.00522241	4	7	4	5	0	4	9	12	7	21	13	12.4
Smp_138340	2.85694	0.00756418	4	17	7	25	2	11	39	29	18	30	51	33.4
Smp_319260	2.85432	0.000667279	4	5	3	12	10	6.8	18	26	15	21	25	21
Smp_078590	2.85427	0.00251108	16	10	5	9	5	9	52	21	15	19	28	27
Smp_300570	2.84615	3.01135e-30	425	421	459	362	375	408.4	993	1117	1086	1455	1538	1237.8
Smp_156180	2.84099	0.00503459	7	2	5	4	0	3.6	13	8	10	11	13	11
Smp_016750	2.83661	0.0442923	4	0	2	3	0	1.8	8	8	4	4	4	5.6
Smp_156740	2.83457	9.36673e-41	588	611	695	703	613	642	1931	1596	1894	2064	2144	1925.8
Smp_145930	2.82466	8.3756e-19	306	209	280	233	228	251.2	558	688	710	901	925	756.4
Smp_321310	2.81775	0.029414	8	0	6	0	4	3.6	12	5	11	12	15	11
Smp_204370	2.81614	0.190996	1	1	1	0	1	0.8	7	2	0	0	4	2.6
Smp_188200	2.81172	0.000371196	19	20	12	20	14	17	24	33	37	99	65	51.6
Smp_331150	2.81134	0.000383921	32	17	22	19	24	22.8	30	55	53	142	66	69.2
Smp_306610	2.81133	4.03192e-07	44	51	46	37	50	45.6	86	115	95	202	193	138.2
Smp_201730	2.81026	2.67806e-30	598	519	438	431	408	478.8	1258	1340	1194	1643	1713	1429.6
Smp_327910	2.80869	0.000207046	21	8	16	19	10	14.8	40	29	48	29	76	44.4
Smp_122320	2.79695	0.358262	2	0	0	0	0	0.4	4	2	0	0	1	1.4
Smp_200090	2.79558	1.35042e-11	94	87	123	80	83	93.4	194	271	252	301	376	278.8
Smp_125890	2.79502	7.44283e-48	672	755	830	756	738	750.2	1945	1993	2016	2568	2627	2229.8
Smp_321300	2.79386	0.0992083	0	2	1	1	2	1.2	1	4	6	2	6	3.8
Smp_303560	2.79349	0.378104	0	0	2	0	0	0.4	0	4	3	0	0	1.4
Smp_053560	2.79335	1.2887e-94	1729	1853	1843	1742	1591	1751.6	4306	4817	5618	5306	5858	5181
Smp_337510	2.78636	0.000430477	35	28	12	20	10	21	35	53	44	110	71	62.6
Smp_324660	2.77711	0.330269	0	0	1	0	1	0.4	2	2	2	0	1	1.4
Smp_169870	2.77017	1.73539e-91	1487	1639	1715	1778	1688	1661.4	4254	4540	4304	5548	5863	4901.8
Smp_319490	2.76204	0.261677	2	0	2	0	0	0.8	1	1	0	8	3	2.6
Smp_201690	2.75964	0.0154106	1	2	3	6	3	3	12	7	5	11	10	9
Smp_174320	2.75265	8.05308e-19	199	229	212	160	171	194.2	464	514	537	655	667	567.4
Smp_151640	2.74595	7.06223e-05	70	155	244	201	148	163.6	284	251	392	844	640	482.2
Smp_247800	2.74464	0.000529364	12	14	4	8	10	9.6	27	39	16	37	22	28.2
Smp_335610	2.74124	0.54255	1	0	0	0	0	0.2	2	1	0	1	0	0.8
Smp_317880	2.72783	0.546653	0	1	0	0	0	0.2	0	0	2	0	2	0.8
Smp_200160	2.72657	0.54235	0	0	0	1	0	0.2	0	1	1	2	0	0.8
Smp_325280	2.72426	0.546653	1	0	0	0	0	0.2	0	0	2	0	2	0.8
Smp_317790	2.72406	1.93912e-10	39	52	53	58	36	47.6	103	145	143	138	159	137.6
Smp_138580	2.72319	0.20206	0	1	3	0	4	1.6	0	0	6	10	9	5
Smp_152190	2.72065	0.0335412	4	2	2	0	2	2	5	4	5	9	7	6
Smp_332460	2.71691	0.00467049	4	6	6	10	2	5.6	15	23	6	18	20	16.4
Smp_313100	2.71588	2.79665e-06	26	49	17	49	35	35.2	82	109	114	103	99	101.4
Smp_164180	2.71489	4.58356e-06	17	15	19	13	7	14.2	31	42	39	49	44	41
Smp_342020	2.71148	1.32312e-45	970	970	1186	892	858	975.2	2263	2518	2671	3212	3380	2808.8
Smp_326460	2.70666	0.546522	0	1	0	0	0	0.2	0	0	0	2	2	0.8
Smp_329440	2.7052	0.0016939	7	12	13	7	6	9	12	27	29	16	47	26.2
Smp_335760	2.70311	0.0948924	2	4	10	55	5	15.2	24	46	16	37	102	45
Smp_329590	2.69641	0.301005	2	5	0	2	0	1.8	0	0	18	0	8	5.2
Smp_309480	2.69462	9.78146e-25	582	723	627	659	637	645.6	1397	1496	1650	2319	2429	1858.2
Smp_032950	2.67597	4.98428e-74	5851	5122	4749	5038	4647	5081.4	11349	14545	13603	16579	16211	14457.4
Smp_074140	2.66885	9.34903e-124	16352	16592	16487	16531	15294	16251.2	39320	45723	47236	50137	47251	45933.4
Smp_332130	2.65047	0.339808	0	0	4	0	3	1.4	3	0	16	0	1	4
Smp_328300	2.62746	3.88805e-07	37	45	49	60	34	45	119	111	76	154	171	126.2
Smp_322980	2.62513	5.86864e-05	17	10	14	9	12	12.4	24	51	32	33	34	34.8
Smp_018880	2.61952	0.000495567	4	15	13	6	12	10	30	32	21	22	35	28
Smp_337210	2.60585	0.206921	0	2	0	0	3	1	4	2	0	5	4	3
Smp_325690	2.5892	0.197045	0	0	2	2	0	0.8	2	1	2	4	3	2.4
Smp_125560	2.58048	9.47481e-07	61	45	40	34	37	43.4	132	130	138	100	87	117.4
Smp_028190	2.57825	9.34834e-60	2694	2534	2368	2497	2279	2474.4	5474	6036	6325	8555	7517	6781.4
Smp_077820	2.56987	0.10713	5	0	0	0	2	1.4	4	3	6	4	3	4
Smp_337820	2.56604	1	0	0	0	0	0	0	1	0	0	0	0	0.2
Smp_341850	2.56603	1	0	0	0	0	0	0	1	0	0	0	0	0.2
Smp_344300	2.56601	1	0	0	0	0	0	0	1	0	0	0	0	0.2
Smp_122190	2.56594	1	0	0	0	0	0	0	1	0	0	0	0	0.2
Smp_026880	2.56594	1	0	0	0	0	0	0	1	0	0	0	0	0.2
Smp_168030	2.56592	1	0	0	0	0	0	0	1	0	0	0	0	0.2
Smp_336560	2.56592	1	0	0	0	0	0	0	1	0	0	0	0	0.2
Smp_178300	2.56591	1	0	0	0	0	0	0	1	0	0	0	0	0.2
Smp_306930	2.56589	1	0	0	0	0	0	0	1	0	0	0	0	0.2
Smp_328760	2.56589	1	0	0	0	0	0	0	1	0	0	0	0	0.2
Smp_334180	2.56527	2.86874e-18	232	224	231	198	185	214	452	638	507	661	661	583.8
Smp_129160	2.56338	1	0	0	0	0	0	0	0	0	1	0	0	0.2
Smp_132990	2.56337	1	0	0	0	0	0	0	0	0	1	0	0	0.2
Smp_327250	2.56336	1	0	0	0	0	0	0	0	0	1	0	0	0.2
Smp_190390	2.56335	1	0	0	0	0	0	0	0	0	1	0	0	0.2
Smp_327430	2.56335	1	0	0	0	0	0	0	0	0	1	0	0	0.2
Smp_328940	2.56333	1	0	0	0	0	0	0	0	0	1	0	0	0.2
Smp_324410	2.56027	9.91657e-07	21	31	28	23	23	25.2	52	60	58	76	99	69
Smp_340620	2.55898	0.000431865	6	10	9	10	17	10.4	17	32	35	29	30	28.6
Smp_131990	2.55595	5.55097e-64	1646	1943	1856	1690	1588	1744.6	3868	4257	4405	5592	5566	4737.6
Smp_346730	2.5531	1	0	0	0	0	0	0	0	1	0	0	0	0.2
Smp_329960	2.5531	1	0	0	0	0	0	0	0	1	0	0	0	0.2
Smp_328800	2.55309	1	0	0	0	0	0	0	0	1	0	0	0	0.2
Smp_180030	2.55309	1	0	0	0	0	0	0	0	1	0	0	0	0.2
Smp_000080	2.55309	1	0	0	0	0	0	0	0	1	0	0	0	0.2
Smp_176430	2.55151	1.26232e-32	749	657	728	663	568	673	1727	1841	1677	2180	1641	1813.2
Smp_346050	2.55144	1	0	0	0	0	0	0	0	0	0	1	0	0.2
Smp_335490	2.55143	1	0	0	0	0	0	0	0	0	0	1	0	0.2
Smp_335360	2.55143	1	0	0	0	0	0	0	0	0	0	1	0	0.2
Smp_323050	2.55142	1	0	0	0	0	0	0	0	0	0	1	0	0.2
Smp_321240	2.55142	1	0	0	0	0	0	0	0	0	0	1	0	0.2
Smp_317520	2.55141	1	0	0	0	0	0	0	0	0	0	1	0	0.2
Smp_244810	2.54517	0.0335744	6	2	6	2	14	6	19	9	7	21	28	16.8
Smp_326160	2.54449	1	0	0	0	0	0	0	0	0	0	0	1	0.2
Smp_325350	2.54447	1	0	0	0	0	0	0	0	0	0	0	1	0.2
Smp_315690	2.54446	1	0	0	0	0	0	0	0	0	0	0	1	0.2
Smp_313470	2.54444	1	0	0	0	0	0	0	0	0	0	0	1	0.2
Smp_247660	2.54442	1	0	0	0	0	0	0	0	0	0	0	1	0.2
Smp_337720	2.54442	1	0	0	0	0	0	0	0	0	0	0	1	0.2
Smp_332750	2.5444	1	0	0	0	0	0	0	0	0	0	0	1	0.2
Smp_328470	2.54439	1	0	0	0	0	0	0	0	0	0	0	1	0.2
Smp_030000	2.54178	2.58653e-24	8501	8776	12609	10803	12207	10579.2	19493	29569	27459	30470	37182	28834.6
Smp_130500	2.53713	2.59206e-15	171	211	222	187	145	187.2	450	462	435	545	626	503.6
Smp_328070	2.53709	0.105773	2	4	6	2	34	9.6	37	31	10	35	22	27
Smp_124340	2.52724	0.000253529	70	78	62	67	42	63.8	105	78	141	303	235	172.4
Smp_205660	2.51481	9.23398e-08	45	38	27	49	38	39.4	77	121	96	112	123	105.8
Smp_060750	2.50774	0.000218301	12	7	17	18	7	12.2	32	36	23	37	35	32.6
Smp_306320	2.48875	0.103606	0	0	2	4	2	1.6	6	3	3	8	2	4.4
Smp_200540	2.48156	0.0205184	4	3	1	8	3	3.8	12	8	7	10	14	10.2
Smp_322090	2.46564	0.339194	0	0	0	0	3	0.6	2	0	0	3	4	1.8
Smp_179350	2.46284	1.73502e-38	1601	1444	2120	1681	1811	1731.4	4324	4379	3725	5200	5057	4537
Smp_140730	2.46117	0.021967	0	8	9	6	3	5.2	8	14	10	21	16	13.8
Smp_319920	2.45734	0.48205	0	2	1	0	0	0.6	0	0	0	2	7	1.8
Smp_204720	2.44288	1.95141e-17	349	279	371	312	244	311	829	724	705	911	842	802.2
Smp_152310	2.44216	0.053661	3	3	0	4	2	2.4	7	7	3	10	5	6.4
Smp_345280	2.43988	4.42804e-41	1281	1179	1481	1283	1263	1297.4	2916	3778	3631	2905	3521	3350.2
Smp_200770	2.43876	0.00500656	6	10	8	6	12	8.4	14	24	20	13	40	22.2
Smp_302020	2.43029	0.0018456	15	17	21	8	27	17.6	63	61	24	38	42	45.6
Smp_327070	2.42353	0.0955749	2	0	4	2	1	1.8	5	3	4	7	5	4.8
Smp_131170	2.41733	0.0174351	5	6	14	7	2	6.8	22	17	23	16	8	17.2
Smp_331050	2.41287	0.467689	0	0	0	2	0	0.4	2	2	0	2	0	1.2
Smp_347320	2.41221	0.171144	2	0	1	0	4	1.4	2	0	6	7	4	3.8
Smp_121940	2.41157	3.85688e-65	2262	1999	2447	2112	1871	2138.2	4712	5048	5092	6018	6498	5473.6
Smp_158610	2.40526	2.58495e-26	2609	2295	2605	2656	2285	2490	4818	4965	5788	8974	7374	6383.8
Smp_156310	2.40517	0.461567	1	1	0	0	0	0.4	2	0	0	2	2	1.2
Smp_336230	2.40407	0.000780232	23	8	23	10	15	15.8	47	28	45	36	45	40.2
Smp_142150	2.40393	1.16313e-05	25	39	45	41	18	33.6	84	81	92	95	72	84.8
Smp_334910	2.40236	0.040007	0	2	7	4	8	4.2	11	9	6	16	13	11
Smp_201870	2.40071	0.49418	0	2	0	0	0	0.4	0	4	0	2	0	1.2
Smp_316360	2.39301	0.493403	0	0	2	0	0	0.4	2	0	0	0	4	1.2
Smp_194040	2.39095	2.42362e-08	108	108	114	127	126	116.6	315	334	343	219	257	293.6
Smp_308470	2.39048	0.0233295	9	7	12	13	14	11	11	20	12	66	35	28.8
Smp_341540	2.39014	0.467011	0	2	0	0	0	0.4	0	2	0	2	2	1.2
Smp_324280	2.38656	0.0756317	2	0	11	3	16	6.4	22	17	12	16	16	16.6
Smp_320840	2.38453	0.467044	2	0	0	0	0	0.4	0	2	0	2	2	1.2
Smp_204350	2.38368	0.539869	0	1	0	1	0	0.4	0	0	0	6	0	1.2
Smp_152980	2.37958	0.494242	2	0	0	0	0	0.4	0	4	0	0	2	1.2
Smp_330180	2.37068	0.493617	1	0	1	0	0	0.4	1	0	0	0	5	1.2
Smp_051400	2.36223	8.17315e-41	1233	1236	1071	1025	1105	1134	2743	3327	2561	2556	2997	2836.8
Smp_181470	2.35776	2.45574e-79	3161	3596	3665	3545	3113	3416	7378	7986	8298	9079	9974	8543
Smp_320750	2.35469	0.0588286	3	4	7	8	3	5	3	8	17	9	27	12.8
Smp_334610	2.35157	0.00170583	15	11	16	16	30	17.6	46	34	28	70	45	44.6
Smp_137250	2.34489	0.205806	7	2	0	3	3	3	8	3	0	13	15	7.8
Smp_060760	2.33896	0.000729367	8	14	12	18	22	14.8	44	43	34	35	28	36.8
Smp_041460	2.33874	6.21374e-40	2206	2401	3153	2694	2530	2596.8	5749	5632	5804	7150	7968	6460.6
Smp_320120	2.33828	0.199593	1	2	0	3	1	1.4	1	5	8	4	0	3.6
Smp_138690	2.32944	0.0373804	10	2	6	4	2	4.8	14	18	6	8	14	12
Smp_200980	2.32533	0.0119757	8	14	11	11	4	9.6	15	12	22	46	24	23.8
Smp_245170	2.32225	1.81426e-11	232	187	194	193	167	194.6	430	397	409	619	545	480
Smp_204120	2.32212	5.34234e-10	152	198	243	154	196	188.6	488	384	441	527	475	463
Smp_176350	2.31965	8.37541e-47	1534	1477	1412	1577	1474	1494.8	3108	3264	3862	4200	3958	3678.4
Smp_318880	2.31919	0.272886	0	0	4	1	0	1	2	3	5	0	3	2.6
Smp_332150	2.3143	0.0152974	12	24	25	18	8	17.4	46	20	16	62	71	43
Smp_202990	2.31192	0.12266	0	2	3	1	3	1.8	3	7	3	6	4	4.6
Smp_309870	2.3067	0.0748446	4	2	2	2	2	2.4	10	6	4	4	6	6
Smp_163170	2.30638	1.82591e-06	60	88	59	62	65	66.8	165	192	167	104	186	162.8
Smp_322130	2.30603	2.22342e-10	123	103	137	123	127	122.6	243	311	257	336	362	301.8
Smp_241480	2.3046	1.54816e-05	46	39	70	75	58	57.6	138	144	104	196	124	141.2
Smp_325790	2.30152	0.00126669	12	19	39	20	30	24	37	67	40	78	76	59.6
Smp_035560	2.29134	1.84644e-12	5379	6964	10310	10654	10969	8855.2	17603	19326	20520	24988	26192	21725.8
Smp_172640	2.2859	2.98601e-05	25	39	25	38	18	29	73	76	54	63	85	70.2
Smp_132790	2.27424	0.404525	0	0	2	1	4	1.4	0	0	2	1	16	3.8
Smp_245980	2.27346	1.28723e-05	38	56	69	46	47	51.2	102	120	88	184	126	124
Smp_340740	2.27074	2.20259e-10	222	206	263	160	144	199	432	468	430	544	513	477.4
Smp_166340	2.2699	8.37711e-66	7713	6944	7293	6242	6204	6879.2	15499	16373	16055	15550	19173	16530
Smp_151060	2.26915	2.38528e-51	1548	1436	1386	1322	1282	1394.8	2808	3147	3322	3745	3767	3357.8
Smp_155900	2.26843	1.55242e-11	176	174	190	188	178	181.2	322	396	430	506	537	438.2
Smp_345020	2.2603	9.25997e-12	216	249	231	244	177	223.4	396	492	493	644	660	537
Smp_314800	2.25962	0.00186553	34	14	13	12	12	17	52	36	34	36	45	40.6
Smp_334670	2.2515	3.59558e-10	216	211	193	142	214	195.2	376	435	494	470	563	467.6
Smp_169730	2.25091	1.97131e-85	2509	2572	2393	2396	2104	2394.8	5143	5905	5676	5332	6466	5704.4
Smp_332850	2.24559	6.18989e-84	2481	2491	2662	2442	2105	2436.2	5010	6302	5662	5624	6362	5792
Smp_001780	2.24417	2.05515e-18	1012	928	1175	821	704	928	2117	2338	2226	1692	2604	2195.4
Smp_317060	2.23563	0.0963726	4	6	6	2	5	4.6	24	4	8	14	4	10.8
Smp_247950	2.23343	6.00892e-13	260	299	309	272	191	266.2	648	585	637	590	665	625
Smp_340190	2.23222	1.00733e-61	2694	2522	2684	2563	2043	2501.2	5823	5403	5939	5735	6552	5890.4
Smp_135200	2.22942	0.178209	0	2	1	3	3	1.8	6	5	2	9	0	4.4
Smp_013210	2.22643	0.0942672	2	6	8	3	4	4.6	2	7	8	21	18	11.2
Smp_126560	2.2227	0.0439365	6	6	2	7	2	4.6	8	19	8	8	12	11
Smp_318330	2.21603	0.00247272	14	14	12	7	20	13.4	26	25	38	26	44	31.8
Smp_319720	2.21534	0.155944	3	1	2	1	2	1.8	5	4	1	7	5	4.4
Smp_194380	2.2122	2.93084e-11	449	540	792	764	711	651.2	1348	1258	1296	1842	1953	1539.4
Smp_321290	2.20656	0.083094	8	4	4	6	0	4.4	3	7	15	17	10	10.4
Smp_022740	2.20475	0.00201316	53	29	47	19	14	32.4	60	70	91	64	91	75.2
Smp_009810	2.20284	0.148017	2	16	2	2	12	6.8	24	8	4	21	24	16.2
Smp_313560	2.19839	4.2646e-87	22477	25617	23239	22905	22177	23283	50311	52523	51534	56088	60730	54237.2
Smp_128370	2.1961	6.31719e-94	13317	12666	11977	12230	11881	12414.2	26778	29337	27144	29201	32068	28905.6
Smp_072210	2.19236	8.38644e-66	2393	2130	2715	2252	2201	2338.2	4849	5545	5362	5533	5868	5431.4
Smp_343780	2.1887	0.000147342	46	38	37	63	31	43	81	69	95	145	110	100
Smp_343140	2.18581	0.341227	0	0	2	2	0	0.8	2	2	2	2	2	2
Smp_311250	2.18174	0.348527	0	1	1	1	1	0.8	2	5	1	1	1	2
Smp_079560	2.18066	0.373914	28	0	34	0	0	12.4	28	0	105	0	0	26.6
Smp_049270	2.17958	9.97378e-46	29646	29285	29692	28675	26437	28747	58376	68079	75983	64918	63048	66080.8
Smp_347510	2.17833	2.49397e-05	48	40	57	48	59	50.4	98	138	88	162	100	117.2
Smp_127500	2.17594	1.35898e-23	834	833	826	752	781	805.2	1456	1677	1848	2257	2074	1862.4
Smp_203830	2.17486	0.00283109	21	15	20	27	44	25.4	38	81	44	62	75	60
Smp_204710	2.16604	0.39722	0	1	1	7	3	2.4	1	0	4	20	4	5.8
Smp_011000	2.16245	1.84474e-67	1911	1704	1852	1684	1688	1767.8	3685	3950	3867	4266	4501	4053.8
Smp_342940	2.16039	8.28373e-11	127	138	116	123	116	124	269	289	270	273	318	283.8
Smp_008360	2.16026	3.81566e-41	2552	2392	2439	2541	2247	2434.2	4074	5612	5188	6144	7021	5607.8
Smp_018790	2.15939	1.2596e-51	4041	4430	4663	4096	3509	4147.8	7925	10521	9685	8980	10251	9472.4
Smp_097460	2.15907	0.161361	1	3	1	1	2	1.6	3	5	5	3	3	3.8
Smp_093980	2.15843	0.00209655	13	25	13	14	17	16.4	37	44	29	23	56	37.8
Smp_342460	2.15649	5.18687e-05	35	33	23	24	25	28	52	54	58	70	88	64.4
Smp_334480	2.15279	7.18093e-07	187	162	224	183	142	179.6	378	314	372	610	369	408.6
Smp_150150	2.15019	9.60796e-13	289	331	249	294	241	280.8	542	611	547	709	801	642
Smp_328780	2.14664	0.771189	0	0	1	0	0	0.2	0	0	2	0	1	0.6
Smp_317150	2.1458	0.0549785	16	12	9	5	30	14.4	18	20	27	69	35	33.8
Smp_044610	2.14577	0.769614	0	0	0	1	0	0.2	1	0	1	0	1	0.6
Smp_170850	2.14176	0.769401	0	0	0	1	0	0.2	0	1	1	1	0	0.6
Smp_105220	2.13735	1.13544e-38	3605	3257	3157	2696	2374	3017.8	6455	7387	5790	6587	7906	6825
Smp_345720	2.13447	4.02055e-20	605	730	781	744	538	679.6	1252	1658	1591	1490	1677	1533.6
Smp_149980	2.13381	0.00518851	9	11	6	11	10	9.4	17	17	25	26	22	21.4
Smp_328640	2.13081	0.00197714	21	27	22	7	18	19	29	45	38	56	48	43.2
Smp_041320	2.12994	0.769635	0	0	0	0	1	0.2	0	1	1	0	1	0.6
Smp_018170	2.1216	1.22603e-22	1008	792	1013	904	738	891	1787	1783	1927	2363	2145	2001
Smp_201000	2.11623	0.775417	0	1	0	0	0	0.2	0	0	0	0	3	0.6
Smp_247580	2.11222	0.384285	0	4	12	2	197	43	11	241	8	190	81	106.2
Smp_158460	2.11011	2.11691e-17	602	616	653	540	431	568.4	1145	1099	1226	1485	1379	1266.8
Smp_344000	2.10911	0.0004656	20	18	13	30	16	19.4	39	44	36	49	50	43.6
Smp_204060	2.10613	0.368686	2	2	0	0	2	1.2	0	4	8	0	2	2.8
Smp_320640	2.10344	0.0064186	46	121	75	93	46	76.2	152	298	142	162	85	167.8
Smp_334900	2.09887	1.12874e-07	130	120	110	111	127	119.6	209	293	215	337	286	268
Smp_095480	2.09628	0.298399	2	0	2	0	2	1.2	6	2	0	4	2	2.8
Smp_155860	2.09391	1.61942e-05	47	53	54	88	45	57.4	117	120	128	138	133	127.2
Smp_333790	2.09052	0.262975	0	2	2	2	0	1.2	2	2	2	4	4	2.8
Smp_246240	2.08935	3.68014e-48	1799	1905	2008	1823	1696	1846.2	3342	4181	4369	4296	4227	4083
Smp_247760	2.08829	0.217047	4	7	6	0	0	3.4	17	4	4	8	4	7.4
Smp_168450	2.08734	0.0456151	102	165	129	113	318	165.4	166	181	143	505	937	386.4
Smp_305870	2.08619	3.07393e-22	1237	1307	1616	1404	1283	1369.4	2569	2763	2806	4053	2962	3030.6
Smp_340690	2.08375	0.278871	0	0	17	3	4	4.8	11	6	13	17	6	10.6
Smp_307440	2.08078	0.388786	4522	117	88	1053	107	1177.4	7654	181	130	301	4296	2512.4
Smp_127990	2.07567	1.64294e-07	486	629	916	873	844	749.6	1456	1310	1445	1501	2628	1668
Smp_059790	2.07548	8.29825e-06	329	220	181	248	201	235.8	560	719	395	520	387	516.2
Smp_320210	2.07426	0.00803089	19	15	23	34	16	21.4	31	81	31	58	36	47.4
Smp_335880	2.07304	1.42818e-07	143	180	194	180	166	172.6	266	331	380	482	447	381.2
Smp_162680	2.06784	2.56256e-07	100	78	86	82	74	84	170	161	158	211	223	184.6
Smp_330350	2.06262	0.0224539	22	20	31	16	38	25.4	59	74	22	92	34	56.2
Smp_247220	2.06197	2.14377e-11	387	390	449	350	357	386.6	844	825	744	1085	711	841.8
Smp_320510	2.05891	0.260583	0	6	7	2	0	3	2	12	7	10	2	6.6
Smp_134160	2.05595	6.41912e-12	287	323	352	331	339	326.4	566	699	614	788	917	716.8
Smp_267190	2.05165	1.22189e-17	531	540	542	568	437	523.6	950	1032	1102	1254	1360	1139.6
Smp_345770	2.05031	5.08164e-23	795	757	815	702	716	757	1349	1577	1574	1819	1929	1649.6
Smp_166800	2.04867	5.77235e-14	484	538	460	423	404	461.8	823	886	922	1261	1129	1004.2
Smp_334510	2.04781	1.34736e-24	4353	4328	6631	5201	5424	5187.4	10884	11978	10182	11513	11801	11271.6
Smp_309540	2.04586	0.00203821	51	41	48	22	22	36.8	106	85	53	76	75	79
Smp_345810	2.04535	0.202823	5	0	2	3	3	2.6	4	12	4	4	5	5.8
Smp_074560	2.04412	5.31098e-52	9003	8862	8473	8349	7870	8511.4	17730	20319	18352	17723	17706	18366
Smp_336120	2.04332	0.0922966	9	8	16	4	1	7.6	14	5	22	16	25	16.4
Smp_245600	2.04318	3.49833e-34	1216	1251	1377	1084	1137	1213	2489	2722	2538	2409	2957	2623
Smp_087870	2.04291	2.55945e-12	334	319	320	335	290	319.6	511	665	697	768	832	694.6
Smp_322170	2.02961	0.632229	0	0	2	0	0	0.4	0	2	0	1	2	1
Smp_163220	2.02936	1.43015e-47	1878	1823	1926	1869	1817	1862.6	3526	3679	3698	4506	4679	4017.6
Smp_011700	2.02896	1.72332e-56	3371	2981	3468	3266	2732	3163.6	5895	6685	6609	6883	7953	6805
Smp_080370	2.02801	5.2843e-48	8886	9027	7838	8588	7425	8352.8	14945	17272	16627	20224	20890	17991.6
Smp_326940	2.02794	0.471111	2	0	7	2	4	3	22	0	0	4	6	6.4
Smp_034610	2.02479	6.78187e-09	160	186	169	182	153	170	340	339	392	319	430	364
Smp_144600	2.02376	2.53459e-53	2853	2707	3014	2686	2578	2767.6	5300	5362	5839	6800	6370	5934.2
Smp_303950	2.0237	1.61221e-15	1170	1104	1803	1429	1370	1375.2	2860	2933	2519	3635	2808	2951
Smp_210550	2.02354	2.50128e-19	615	697	583	583	516	598.8	1192	1468	1112	1251	1391	1282.8
Smp_319790	2.02216	1.88369e-21	1005	872	1062	1078	990	1001.4	1656	2085	2067	2401	2583	2158.4
Smp_317850	2.01722	0.170635	185	139	115	64	2	101	428	153	149	148	156	206.8
Smp_328910	2.01658	0.52701	0	1	1	1	0	0.6	3	2	1	0	1	1.4
Smp_321320	2.01607	0.650371	0	0	0	0	2	0.4	0	0	1	4	0	1
Smp_336210	2.01587	0.000291434	47	83	75	74	79	71.6	108	147	106	222	192	155
Smp_344640	2.01515	0.0618396	17	6	8	5	21	11.4	20	17	15	44	29	25
Smp_315420	2.01476	2.02788e-20	986	1109	936	914	834	955.8	1606	1831	2220	2295	2241	2038.6
Smp_346220	2.01144	3.06346e-07	122	120	121	112	122	119.4	235	215	211	287	332	256
Smp_307550	2.01138	0.394274	4	2	94	4	2	21.2	16	34	10	86	84	46
Smp_318920	2.00825	0.520744	1	1	1	0	0	0.6	2	1	1	2	1	1.4
Smp_316640	2.00339	1.58406e-23	897	973	920	779	849	883.6	1588	1781	1707	2069	2266	1882.2
Smp_245240	2.0025	0.250889	1019	1019	72	63	1426	719.8	1340	2085	414	1665	2415	1583.8
Smp_343390	2.00246	0.0126409	20	26	12	12	10	16	28	24	28	58	32	34
Smp_342340	2.00117	5.80758e-06	108	77	95	102	109	98.2	191	176	173	263	246	209.8
Smp_070370	2.00069	0.266874	2	2	2	4	2	2.4	6	4	2	14	0	5.2
Smp_321710	1.99856	0.494924	0	0	4	0	0	0.8	4	2	0	2	1	1.8
Smp_078200	1.9895	0.000147292	38	26	38	37	35	34.8	64	83	56	92	74	73.8
Smp_117340	1.98274	0.116667	2	6	3	7	0	3.6	9	8	8	7	6	7.6
Smp_198360	1.98067	4.57812e-20	848	815	988	984	740	875	1649	1764	1908	2010	1821	1830.4
Smp_158570	1.97654	1.24507e-05	67	79	73	59	73	70.2	145	115	126	162	190	147.6
Smp_316570	1.97497	5.82771e-05	36	36	30	28	30	32	65	70	60	74	66	67
Smp_128920	1.9742	2.30112e-09	852	743	996	1019	906	903.2	1835	1745	1640	2775	1447	1888.4
Smp_311430	1.97272	0.137745	22	12	11	18	8	14.2	18	17	14	87	14	30
Smp_304210	1.96996	0.00340767	36	45	26	31	35	34.6	61	74	42	122	65	72.8
Smp_244640	1.96971	1.10479e-41	2632	2597	3006	2305	2572	2622.4	5563	5311	5344	5363	5710	5458.2
Smp_135980	1.96923	5.28014e-32	1100	1180	1179	1050	1039	1109.6	1992	2206	2315	2542	2523	2315.6
Smp_318210	1.96578	0.00257247	26	29	51	40	43	37.8	48	73	74	77	128	80
Smp_310180	1.96492	2.46314e-63	7336	7483	7824	7460	7230	7466.6	13276	15579	14800	16464	17810	15585.8
Smp_342320	1.96222	0.0228803	8	13	22	16	31	18	25	35	27	48	57	38.4
Smp_063330	1.95755	7.98895e-52	18056	16511	17217	15596	16745	16825	31937	34117	33547	34933	40255	34957.8
Smp_071380	1.95203	3.29297e-53	10863	9910	10192	10127	9167	10051.8	18021	19736	20783	22325	23125	20798
Smp_155320	1.94666	9.73401e-13	583	495	532	443	380	486.6	991	1058	979	1005	954	997.4
Smp_196900	1.94508	0.00101611	36	34	22	38	17	29.4	50	60	66	67	59	60.4
Smp_317750	1.93881	0.530875	0	0	2	3	0	1	2	2	0	1	6	2.2
Smp_165750	1.93188	7.35064e-07	161	196	280	232	186	211	395	389	400	450	528	432.4
Smp_144170	1.92811	4.66625e-13	680	671	659	736	644	678	1166	1088	1309	1708	1684	1391
Smp_302170	1.92751	0.448675	60	8	208	95	21	78.4	36	8	575	130	9	151.6
Smp_314650	1.92399	0.00839174	46	28	19	42	38	34.6	54	113	69	49	70	71
Smp_164020	1.91629	1.02552e-08	305	351	508	378	354	379.2	798	770	626	875	776	769
Smp_140140	1.91612	5.35112e-40	1837	1735	1706	1600	1380	1651.6	3052	3474	3105	3506	3604	3348.2
Smp_041700	1.91247	7.66111e-06	167	159	215	148	137	165.2	363	314	249	315	433	334.8
Smp_309710	1.90959	1.32154e-09	883	985	845	941	876	906	1320	1782	2541	1831	1647	1824.2
Smp_203330	1.90859	0.0535052	9	8	21	5	14	11.4	19	37	12	22	27	23.4
Smp_346660	1.90838	5.61581e-42	3102	3227	3648	3319	2982	3255.6	5724	6049	6018	7401	7805	6599.4
Smp_103140	1.90807	3.54212e-36	1723	1723	1853	1666	1582	1709.4	3105	3082	3475	3839	3768	3453.8
Smp_010620	1.90793	0.259898	6	10	12	6	10	8.8	3	3	52	16	14	17.6
Smp_328330	1.90595	0.327256	0	4	0	2	4	2	0	5	6	6	4	4.2
Smp_324610	1.90228	0.179944	2	14	10	8	4	7.6	12	24	4	8	30	15.6
Smp_317420	1.90194	3.26318e-36	20129	18117	20589	20921	19162	19783.6	33288	38489	42180	42994	42579	39906
Smp_150860	1.90063	7.28691e-41	3623	3574	4010	3720	3542	3693.8	6089	7188	7836	7728	8403	7448.8
Smp_156550	1.89981	0.00886589	29	15	17	31	35	25.4	58	69	43	42	45	51.4
Smp_328120	1.89909	1.01331e-06	102	89	109	111	91	100.4	194	215	169	205	229	202.4
Smp_145560	1.89446	7.77046e-18	990	832	968	1083	1006	975.8	2017	2091	1721	1940	2032	1960.2
Smp_331890	1.89373	0.00787442	16	14	26	31	34	24.2	44	46	61	42	51	48.8
Smp_007690	1.8894	0.00224189	67	72	67	31	72	61.8	132	161	111	115	98	123.4
Smp_034500	1.8879	2.93247e-16	1089	985	1118	880	817	977.8	1617	1746	1829	2335	2265	1958.4
Smp_055100	1.88742	4.66654e-26	1438	1577	1609	1360	1252	1447.2	2334	2698	2861	3319	3267	2895.8
Smp_343360	1.88538	3.83985e-13	552	472	503	530	401	491.6	827	941	999	1042	1098	981.4
Smp_144950	1.88496	0.240499	25	6	11	24	8	14.8	7	17	15	93	19	30.2
Smp_124710	1.88316	5.03601e-07	251	260	278	353	268	282	459	567	420	653	741	568
Smp_174870	1.88313	7.05647e-19	1602	1571	1847	1596	1730	1669.2	2885	2826	2902	4196	3942	3350.2
Smp_004680	1.88188	1.79597e-30	9110	8875	8854	8267	7697	8560.6	13052	16756	15513	19504	20953	17155.6
Smp_011150	1.88157	1.22598e-14	873	966	751	881	806	855.4	1388	1585	1478	2058	2063	1714.4
Smp_318160	1.88129	0.111779	33	2	15	15	10	15	26	25	26	51	22	30
Smp_342860	1.88059	0.0197553	12	29	22	17	39	23.8	63	40	32	49	55	47.8
Smp_326090	1.88043	2.73129e-21	1671	1564	1565	1422	1335	1511.4	2471	2819	2661	3111	4072	3026.8
Smp_340280	1.8799	0.000134543	53	54	38	42	50	47.4	98	97	93	78	106	94.4
Smp_324080	1.87675	0.427446	2	4	5	5	10	5.2	1	43	2	3	5	10.8
Smp_030350	1.8749	0.0836254	10	4	8	8	4	6.8	18	10	10	8	22	13.6
Smp_126730	1.87426	1.64982e-11	411	352	388	446	389	397.2	732	771	709	893	848	790.6
Smp_070360	1.87403	6.38285e-05	72	106	67	108	73	85.2	155	166	178	180	164	168.6
Smp_300470	1.87365	0.0575551	38	26	22	10	4	20	46	40	34	33	43	39.2
Smp_322450	1.86986	0.45079	7	0	11	0	7	5	6	7	0	20	19	10.4
Smp_247410	1.86776	2.87588e-22	1756	1703	1829	1556	1347	1638.2	3106	2966	2946	3986	3150	3230.8
Smp_167190	1.86766	1.06829e-09	856	847	911	814	774	840.4	1852	1802	1900	1311	1355	1644
Smp_123720	1.86676	3.97788e-15	845	813	815	690	646	761.8	1444	1380	1329	1483	1900	1507.2
Smp_316490	1.86559	3.89182e-13	1348	1138	1287	910	993	1135.2	2122	2317	2552	1921	2233	2229
Smp_199050	1.86515	1.22735e-42	2874	2816	2913	2822	2383	2761.6	4458	5456	5275	5528	6623	5468
Smp_325410	1.86307	0.480467	185	3	173	6	4	74.2	4	7	2	2	767	156.4
Smp_308140	1.86052	4.98998e-20	1235	1509	1282	1352	1516	1378.8	2203	2607	2632	3150	3071	2732.6
Smp_247320	1.86013	0.172938	15	4	9	9	18	11	10	39	39	12	9	21.8
Smp_138030	1.8593	1.56162e-35	4282	4558	3940	4575	4258	4322.6	7309	7965	7984	9685	9782	8545
Smp_332610	1.85907	0.0241689	14	21	16	39	39	25.8	46	34	46	68	64	51.6
Smp_329550	1.85896	0.00838784	37	30	25	25	18	27	81	48	37	51	46	52.6
Smp_153500	1.85879	1.42923e-27	2281	2209	2548	2271	2071	2276	3696	3938	4183	5199	5478	4498.8
Smp_146360	1.85781	2.04959e-08	310	317	411	344	292	334.8	504	631	594	768	814	662.2
Smp_153210	1.85408	0.0106345	26	20	43	40	16	29	47	48	42	81	68	57.2
Smp_242800	1.85205	1.06301e-51	3376	3464	3873	3674	3366	3550.6	6291	6851	6655	7008	8076	6976.2
Smp_342010	1.85136	0.0172388	18	11	14	12	6	12.2	21	25	19	31	24	24
Smp_171730	1.849	0.0039154	20	30	17	34	30	26.2	39	64	51	57	47	51.6
Smp_119110	1.84506	3.31806e-34	2077	1978	2187	2028	1791	2012.2	3339	4101	3656	4607	3973	3935.2
Smp_150300	1.84474	3.95866e-43	3375	3481	4156	3784	3465	3652.2	6536	7120	6844	7681	7506	7137.4
Smp_336060	1.84318	0.291088	0	3	4	2	2	2.2	4	2	4	8	4	4.4
Smp_085910	1.84232	3.91488e-33	2848	2743	2574	2781	2399	2669	4125	5100	4743	5818	6383	5233.8
Smp_135770	1.84062	1.60211e-56	3539	3728	3893	3637	3419	3643.2	6381	6914	6533	7829	7912	7113.8
Smp_318490	1.8402	0.0589916	14	6	11	14	16	12.2	10	27	15	39	31	24.4
Smp_343500	1.83906	1.47725e-07	189	168	222	202	197	195.6	375	376	357	383	416	381.4
Smp_065240	1.83843	7.29453e-17	1118	1156	967	1159	790	1038	1749	1960	1885	2104	2407	2021
Smp_342960	1.8381	0.0440301	8	8	10	7	20	10.6	22	21	13	24	25	21
Smp_244300	1.83785	1.63022e-10	393	391	341	377	368	374	650	649	766	774	803	728.4
Smp_039650	1.83771	3.89183e-30	1320	1408	1446	1436	1438	1409.6	2358	2717	2635	3012	3041	2752.6
Smp_335980	1.83576	4.65463e-07	199	251	180	190	202	204.4	344	459	342	403	446	398.8
Smp_124010	1.83343	0.08386	2	8	8	6	8	6.4	13	14	8	10	18	12.6
Smp_344790	1.83333	0.0134322	32	13	16	22	12	19	31	37	38	33	46	37
Smp_328140	1.83299	0.438709	4	0	5	0	4	2.6	5	3	2	14	2	5.2
Smp_301790	1.83163	0.00669209	23	28	12	28	20	22.2	32	37	42	47	59	43.4
Smp_178990	1.83098	8.35346e-25	1744	1745	1982	1868	1707	1809.2	3354	3326	3204	4286	3361	3506.2
Smp_160290	1.83057	2.61862e-13	540	486	492	500	451	493.8	792	950	950	1036	1068	959.2
Smp_181160	1.82994	4.2009e-09	364	482	522	446	478	458.4	866	838	766	1103	875	889.6
Smp_080420	1.82971	9.83859e-44	5874	5309	5112	5135	4842	5254.4	9101	10147	10418	10533	10667	10173.2
Smp_159140	1.82916	9.4326e-28	1418	1658	1596	1595	1346	1522.6	2454	2862	2731	3228	3513	2957.6
Smp_344310	1.82777	0.00231007	40	66	58	54	31	49.8	83	89	96	134	77	95.8
Smp_340650	1.82742	1.20701e-12	531	471	569	490	471	506.4	850	929	939	1015	1181	982.8
Smp_040190	1.82539	3.18307e-49	7472	7351	7416	7369	6393	7200.2	11796	14569	13275	14009	16069	13943.6
Smp_334990	1.82411	1.32256e-07	381	329	351	298	377	347.2	605	558	617	864	725	673.8
Smp_079380	1.82401	1.35709e-10	414	489	522	523	491	487.8	871	796	914	1076	1064	944.2
Smp_247920	1.82371	2.53072e-09	1322	1559	2309	2006	1804	1800	2942	3435	2982	4811	3283	3490.6
Smp_132830	1.81988	2.25136e-05	205	156	154	135	121	154.2	223	322	284	329	331	297.8
Smp_347520	1.81846	0.196261	4	7	4	2	1	3.6	6	2	9	8	10	7
Smp_333470	1.81781	0.00332184	28	37	23	20	28	27.2	56	57	40	63	46	52.4
Smp_322830	1.81709	7.03332e-11	1527	1172	1121	1140	1145	1221	1895	3145	1800	2329	2659	2365.6
Smp_169610	1.81539	1.01708e-50	3711	4024	3858	3962	3732	3857.4	6674	7317	7428	7344	8349	7422.4
Smp_175400	1.8148	0.417643	2	3	1	0	2	1.6	2	1	2	7	4	3.2
Smp_266930	1.81367	1.07748e-08	471	523	669	585	441	537.8	1088	1010	789	1215	1053	1031
Smp_085410	1.81351	0.455607	2	0	0	3	2	1.4	5	1	0	7	1	2.8
Smp_101230	1.81149	0.508884	2	98	4	2	78	36.8	229	0	2	5	112	69.6
Smp_170620	1.80846	1.09805e-05	223	187	177	218	130	187	313	357	296	389	439	358.8
Smp_140020	1.80723	5.97233e-38	3850	3623	4413	3774	3413	3814.6	6757	6855	6799	7761	8355	7305.4
Smp_343850	1.80658	0.00101837	52	54	56	47	42	50.2	70	93	84	143	92	96.4
Smp_163140	1.8046	0.246781	4	4	2	3	2	3	5	12	6	4	2	5.8
Smp_202620	1.8032	0.00465952	32	40	21	29	24	29.2	43	47	46	65	80	56.2
Smp_320550	1.80118	0.499778	0	0	2	2	1	1	2	2	4	0	2	2
Smp_144000	1.79934	0.3614	23	1	2	1	11	7.6	16	24	15	10	8	14.6
Smp_194070	1.79723	0.284008	0	6	6	0	2	2.8	6	4	5	6	6	5.4
Smp_046890	1.79599	8.56134e-18	1343	1421	1389	1360	1167	1336	2170	2199	2286	2718	3387	2552
Smp_140270	1.79498	1.36171e-11	707	809	663	719	898	759.2	1229	1471	1395	1607	1557	1451.8
Smp_246710	1.79318	2.37219e-19	1451	1403	1520	1346	1138	1371.6	2308	2369	2218	3081	3075	2610.2
Smp_141170	1.79281	0.0199181	26	13	29	41	28	27.4	35	53	58	42	75	52.6
Smp_246620	1.78995	1.84895e-33	6706	6441	7453	7131	6934	6933	12034	12269	13314	14289	13851	13151.4
Smp_120620	1.78957	4.07019e-08	274	327	288	281	225	279	458	511	490	537	650	529.2
Smp_329500	1.78682	0.0118498	44	35	85	47	95	61.2	98	123	104	122	141	117.6
Smp_162810	1.78607	0.0104668	15	23	18	22	29	21.4	32	51	43	32	46	40.8
Smp_076930	1.78524	0.000113736	83	86	88	61	85	80.6	128	135	145	168	190	153.2
Smp_345750	1.78326	0.179054	5	8	5	19	4	8.2	28	10	18	10	10	15.2
Smp_323900	1.78264	1.16313e-05	110	110	98	90	108	103.2	170	188	195	202	222	195.4
Smp_075430	1.77967	1.02541e-05	167	238	240	192	213	210	357	422	296	436	480	398.2
Smp_334460	1.77955	5.56092e-06	215	228	214	233	168	211.6	322	339	372	504	461	399.6
Smp_181730	1.77915	0.179495	2	7	2	7	7	5	10	7	5	13	13	9.6
Smp_164100	1.77488	0.592295	0	2	0	2	0	0.8	3	2	0	0	3	1.6
Smp_247360	1.77235	2.50799e-27	3099	2814	3226	2806	2329	2854.8	4877	5398	5446	5914	5043	5335.6
Smp_319410	1.77086	0.227917	4	7	6	4	0	4.2	2	8	7	12	11	8
Smp_132550	1.77007	7.03584e-05	187	189	177	141	137	166.2	256	308	275	428	291	311.6
Smp_142120	1.76921	0.250939	8	0	4	8	2	4.4	5	10	6	11	10	8.4
Smp_319320	1.76908	1.37553e-09	582	693	526	505	521	565.4	901	1051	868	1292	1205	1063.4
Smp_147470	1.76706	4.59079e-36	5248	4679	5352	5037	4271	4917.4	9110	9305	8801	9297	9358	9174.2
Smp_328550	1.76623	0.0571774	18	15	22	8	13	15.2	46	25	18	30	22	28.2
Smp_060660	1.76358	0.000408674	56	55	40	45	40	47.2	78	90	77	92	105	88.4
Smp_048050	1.76288	0.279885	28	10	30	10	13	18.2	80	44	22	8	10	32.8
Smp_161080	1.7585	4.05933e-37	3299	3234	3693	3329	2933	3297.6	5516	6464	6148	5657	6901	6137.2
Smp_245710	1.75468	4.08827e-12	1348	1282	1457	1383	1191	1332.2	2360	2238	2073	3404	2302	2475.4
Smp_171460	1.75431	3.70742e-08	357	298	341	300	289	317	514	586	629	609	603	588.2
Smp_314020	1.75402	0.0156028	19	26	23	25	16	21.8	26	44	30	61	43	40.8
Smp_029800	1.75312	3.64969e-28	2047	1907	2079	1957	1795	1957	3187	3282	3619	4119	3972	3635.8
Smp_200900	1.75141	1.49945e-23	2758	2782	2654	2498	2481	2634.6	3946	4493	4342	5703	6093	4915.4
Smp_244630	1.75009	1.31036e-07	291	247	296	266	226	265.2	452	525	420	510	554	492.2
Smp_090890	1.74703	6.14068e-33	1992	2061	2036	1923	1902	1982.8	3198	3524	3436	4187	4039	3676.8
Smp_318290	1.74508	0.342643	2	0	8	4	2	3.2	2	9	10	2	7	6
Smp_318520	1.74458	0.239584	2	1	5	6	7	4.2	12	5	10	8	4	7.8
Smp_124150	1.74355	0.693308	0	1	1	0	1	0.6	0	0	4	0	2	1.2
Smp_347230	1.74335	0.00126642	118	154	162	118	138	138	237	200	177	375	293	256.4
Smp_309990	1.74072	3.04427e-06	339	356	284	267	199	289	466	536	502	572	579	531
Smp_325220	1.73915	0.0209759	37	44	45	28	31	37	49	41	53	106	95	68.8
Smp_200410	1.73797	3.77147e-20	1418	1617	1275	1497	1438	1449	2370	2463	2700	2725	3101	2671.8
Smp_322270	1.73608	0.360124	3	1	0	4	1	1.8	3	2	4	5	3	3.4
Smp_124450	1.73468	3.44943e-28	3081	2843	3241	2928	2393	2897.2	4322	5165	5284	5704	6162	5327.4
Smp_245120	1.73466	4.1879e-05	260	224	274	272	238	253.6	504	391	416	612	399	464.4
Smp_247700	1.73333	0.266603	53	472	46	51	91	142.6	328	76	378	66	427	255
Smp_146760	1.73298	5.33418e-10	666	871	880	748	807	794.4	1154	1422	1249	1691	1829	1469
Smp_141310	1.72986	0.00176765	81	63	110	70	80	80.8	108	185	132	179	140	148.8
Smp_024660	1.72955	1.21289e-12	917	818	885	869	767	851.2	1311	1416	1598	1837	1637	1559.8
Smp_016380	1.72883	1.65102e-13	1110	1073	1020	1019	855	1015.4	1439	1717	1845	2053	2267	1864.2
Smp_324800	1.72767	0.554967	68	1	3	26	2	20	2	135	2	45	2	37.2
Smp_316550	1.72589	0.0288258	30	37	42	37	34	36	59	41	53	123	54	66
Smp_324200	1.72584	0.14701	5	4	22	20	17	13.6	31	33	18	19	24	25
Smp_319580	1.72556	0.30085	2	2	2	6	2	2.8	4	2	8	6	6	5.2
Smp_130280	1.72177	5.87842e-12	7250	6067	9133	7184	7456	7418	15131	14431	13255	12887	11543	13449.4
Smp_201810	1.72173	0.0595822	681	269	370	289	252	372.2	310	340	496	1496	801	688.6
Smp_143700	1.72152	1.14549e-09	575	558	529	495	491	529.6	734	937	968	1108	1097	968.8
Smp_316340	1.72008	4.465e-22	2325	2670	3204	2921	2656	2755.2	4558	4794	4406	5754	5659	5034.2
Smp_093620	1.72003	0.118775	10	5	14	8	11	9.6	26	12	22	10	17	17.4
Smp_242450	1.71957	3.11491e-11	835	693	715	737	665	729	1064	1310	1188	1446	1669	1335.4
Smp_330920	1.71891	0.349691	2	2	4	3	2	2.6	6	4	2	12	0	4.8
Smp_312900	1.71878	0.138047	6	15	9	14	12	11.2	15	10	17	43	18	20.6
Smp_331120	1.71871	6.94881e-11	1770	1304	1470	1407	1631	1516.4	2539	2686	2445	3630	2549	2769.8
Smp_247190	1.71731	1.80465e-14	884	825	784	929	786	841.6	1389	1551	1525	1545	1645	1531
Smp_346240	1.71438	0.408887	1	0	1	4	2	1.6	4	1	3	3	4	3
Smp_121160	1.71354	3.95273e-13	891	889	816	826	703	825	1269	1432	1344	1754	1702	1500.2
Smp_326000	1.71113	0.839002	0	1	0	1	0	0.4	0	0	4	0	0	0.8
Smp_138750	1.71042	2.1647e-05	493	431	529	493	504	490	626	738	771	1336	1012	896.6
Smp_322590	1.70646	1.58315e-05	369	272	245	235	288	281.8	518	521	488	517	500	508.8
Smp_158720	1.70637	2.97296e-12	819	720	858	786	711	778.8	1324	1393	1194	1656	1480	1409.4
Smp_174810	1.70571	3.69519e-19	1439	1395	1197	1248	1086	1273	2195	2232	2117	2394	2547	2297
Smp_332790	1.70563	0.000104475	165	208	240	164	177	190.8	326	339	337	418	297	343.4
Smp_007330	1.70416	4.26515e-21	1419	1533	1721	1704	1527	1580.8	2511	2843	2595	3268	3087	2860.8
Smp_243000	1.70301	2.86436e-19	1804	1570	1752	1611	1484	1644.2	2627	2684	3122	3348	3024	2961
Smp_147160	1.70231	3.38711e-10	495	436	451	445	431	451.6	706	843	795	843	891	815.6
Smp_340400	1.70213	0.272717	2	2	3	4	8	3.8	8	4	6	7	10	7
Smp_053420	1.70054	2.33521e-34	6932	6384	6715	6242	6159	6486.4	10230	11072	11072	12584	13611	11713.8
Smp_181080	1.70019	8.35989e-22	1394	1279	1527	1421	1208	1365.8	2182	2535	2255	2606	2734	2462.4
Smp_330240	1.6948	0.829326	0	0	0	2	0	0.4	1	1	2	0	0	0.8
Smp_333840	1.69457	1.792e-07	565	544	567	392	539	521.4	934	820	822	1037	1075	937.6
Smp_159090	1.69289	9.15268e-24	1442	1445	1363	1358	1220	1365.6	2213	2393	2236	2582	2834	2451.6
Smp_114870	1.69218	0.00309254	410	293	420	183	277	316.6	419	726	642	619	418	564.8
Smp_127220	1.69201	5.73043e-05	204	230	276	167	187	212.8	357	354	340	387	470	381.6
Smp_342110	1.6916	1.38989e-10	634	577	618	544	464	567.4	955	1025	952	1056	1084	1014.4
Smp_138210	1.69121	2.8932e-10	1749	1842	1952	1602	1232	1675.4	2453	2745	2384	3889	3572	3008.6
Smp_019190	1.68913	1.21928e-27	2696	2817	2894	2736	2601	2748.8	3859	4866	4663	5366	5952	4941.2
Smp_318950	1.68869	0.210548	12	4	8	18	8	10	15	6	13	27	30	18.2
Smp_244240	1.68852	0.00127369	89	91	120	82	128	102	156	183	202	198	176	183
Smp_200520	1.68837	0.000828294	80	68	90	73	54	73	125	109	126	129	163	130.4
Smp_335670	1.68797	0.831544	2	0	0	0	0	0.4	0	0	2	2	0	0.8
Smp_343610	1.6869	4.37578e-31	3537	3296	4111	3442	3343	3545.8	5812	6406	5675	6577	7274	6348.8
Smp_204820	1.68675	0.835184	0	0	0	0	2	0.4	3	1	0	0	0	0.8
Smp_128330	1.68657	4.76384e-05	163	182	177	185	123	166	294	276	276	331	299	295.2
Smp_159590	1.68586	3.43472e-18	1544	1221	1386	1336	1178	1333	2103	2345	2226	2601	2641	2383.2
Smp_083870	1.68514	0.340517	497	2046	757	1655	27	996.4	3356	956	954	1238	2087	1718.2
Smp_002080	1.68465	2.02466e-26	7503	8606	7459	7745	7245	7711.6	11368	13132	12755	15561	16241	13811.4
Smp_168000	1.68457	3.75221e-09	458	627	583	573	536	555.4	864	958	904	1153	1087	993.2
Smp_244610	1.68434	3.21422e-17	1957	1768	1633	1792	1642	1758.4	3157	3503	2976	2673	3347	3131.2
Smp_324070	1.68335	0.83367	0	0	2	0	0	0.4	0	0	1	3	0	0.8
Smp_174300	1.68287	4.63815e-09	649	610	567	569	432	565.4	861	1044	1031	1026	1062	1004.8
Smp_244940	1.68246	2.56574e-25	1653	1607	1649	1569	1401	1575.8	2413	2741	2757	2917	3225	2810.6
Smp_212750	1.68237	0.000496394	65	85	72	70	78	74	138	141	124	113	143	131.8
Smp_347870	1.68097	0.172768	16	24	30	25	12	21.4	13	48	57	13	60	38.2
Smp_139940	1.68032	0.303827	8	8	8	0	2	5.2	5	4	8	12	18	9.4
Smp_061400	1.68021	0.831544	0	2	0	0	0	0.4	0	2	0	2	0	0.8
Smp_132210	1.67932	1.04529e-23	4187	3591	3884	3768	3433	3772.6	5764	7214	6900	5968	7724	6714
Smp_136160	1.67908	1.51842e-12	1101	1296	1300	1334	1305	1267.2	1906	2075	1927	2721	2716	2269
Smp_326390	1.67828	0.0209585	35	20	30	16	28	25.8	47	54	35	54	40	46
Smp_343710	1.67825	4.1398e-05	215	246	220	229	189	219.8	315	325	368	491	460	391.8
Smp_203990	1.67798	0.00534595	74	90	104	87	59	82.8	140	205	100	166	123	146.8
Smp_335180	1.67784	0.000239951	328	261	230	197	174	238	443	468	348	407	439	421
Smp_189960	1.67515	1.12163e-23	4041	4038	3562	3840	3489	3794	5394	6400	6242	7579	8199	6762.8
Smp_127450	1.6739	4.59719e-14	5922	5769	6676	6293	5268	5985.6	9487	11217	10219	13313	8663	10579.8
Smp_345140	1.6735	5.85254e-12	1762	1557	1967	1965	1860	1822.2	2922	3077	2757	4272	3185	3242.6
Smp_046780	1.67286	0.106582	11	11	10	11	8	10.2	12	21	7	22	30	18.4
Smp_172200	1.67267	7.17436e-10	931	902	907	991	703	886.8	1724	1664	1473	1426	1512	1559.8
Smp_309720	1.67239	0.00156156	602	650	1056	595	591	698.8	1275	896	917	990	2149	1245.4
Smp_094560	1.67159	0.00687264	76	56	120	77	92	84.2	152	158	106	143	192	150.2
Smp_007570	1.66932	0.0785682	12	41	48	72	41	42.8	66	59	77	105	72	75.8
Smp_054810	1.66694	1.107e-18	1485	1433	1463	1313	1343	1407.4	2131	2286	2457	2824	2746	2488.8
Smp_332290	1.66673	0.00012875	168	173	127	143	132	148.6	213	301	246	290	263	262.6
Smp_106390	1.66405	0.311792	4	2	6	4	3	3.8	6	13	3	6	6	6.8
Smp_024490	1.66154	8.40783e-39	3753	3618	3379	3697	3246	3538.6	5444	6276	5866	6438	7175	6239.8
Smp_093710	1.66116	2.56737e-06	462	435	402	341	348	397.6	544	666	800	708	776	698.8
Smp_304220	1.6608	0.0629395	18	11	26	35	13	20.6	37	45	33	27	39	36.2
Smp_319070	1.6596	0.000642291	212	193	187	208	198	199.6	251	336	259	458	473	355.4
Smp_321770	1.65923	2.12642e-10	567	557	564	511	483	536.4	828	931	884	986	1091	944
Smp_333560	1.65858	0.00209373	84	73	58	92	70	75.4	104	142	104	150	168	133.6
Smp_033140	1.65848	1.87841e-26	1649	1855	1741	1738	1553	1707.2	2708	3187	2715	3008	3392	3002
Smp_033010	1.65815	0.000274945	139	158	194	179	124	158.8	273	269	285	240	322	277.8
Smp_332220	1.65787	0.586262	0	21	42	43	6	22.4	0	12	46	28	116	40.4
Smp_187410	1.656	0.481456	1	4	0	5	0	2	2	4	3	3	6	3.6
Smp_243830	1.65565	0.0268708	16	21	28	16	16	19.4	35	41	28	34	32	34
Smp_318340	1.65491	0.0163375	41	30	45	34	29	35.8	64	51	79	70	47	62.2
Smp_031020	1.65348	0.0386823	37	52	57	22	71	47.8	65	80	102	93	81	84.2
Smp_324130	1.65331	0.0153899	117	94	66	161	117	111	193	199	198	130	256	195.2
Smp_126140	1.65227	7.38033e-16	1162	1047	1222	1155	1076	1132.4	1867	1921	1925	2153	2038	1980.8
Smp_090090	1.65128	0.831544	0	0	0	0	2	0.4	0	0	0	2	2	0.8
Smp_344550	1.64988	0.0108942	1466	1192	723	1111	520	1002.4	2209	1433	1310	2599	1069	1724
Smp_127930	1.64939	5.94107e-15	1305	1451	1300	1124	1228	1281.6	1889	2098	2136	2508	2592	2244.6
Smp_245970	1.64864	8.5523e-05	427	488	438	488	460	460.2	559	790	715	1229	751	808.8
Smp_132850	1.64821	1.01841e-27	4473	4698	4798	4736	4049	4550.8	6811	7600	7151	8935	9335	7966.4
Smp_002920	1.6481	1.96458e-23	2322	2334	2198	2156	2066	2215.2	3801	4064	3967	3650	3777	3851.8
Smp_159570	1.64631	7.32282e-18	1295	1275	1371	1264	1190	1279	2045	2225	2201	2487	2177	2227
Smp_157840	1.64577	0.669394	4	0	0	2	0	1.2	0	2	2	2	5	2.2
Smp_099150	1.64409	2.09078e-23	6586	7111	6365	6890	6720	6734.4	9747	11228	10804	13182	13984	11789
Smp_319960	1.64386	0.0721836	68	29	61	21	24	40.6	64	83	67	83	54	70.2
Smp_317740	1.64375	0.368585	24	13	8	192	9	49.2	240	41	27	30	75	82.6
Smp_244980	1.6425	2.5221e-05	289	271	290	324	294	293.6	496	413	544	591	506	510
Smp_121600	1.63856	4.62514e-23	1897	1868	1697	1708	1562	1746.4	2797	3156	3039	3035	3093	3024
Smp_214070	1.63706	1.82866e-19	2100	2067	2149	2099	2113	2105.6	2927	3575	3307	4198	4363	3674
Smp_312630	1.63671	1.40492e-11	1331	1197	1161	1081	946	1143.2	1642	2292	1975	1850	2141	1980
Smp_163450	1.63594	0.00171586	68	76	76	96	71	77.4	139	114	129	160	127	133.8
Smp_311860	1.63525	0.0048864	105	93	83	64	55	80	115	135	105	164	176	139
Smp_159100	1.63452	7.1084e-25	7489	6954	6680	7058	6351	6906.4	9907	11918	11040	13918	13185	11993.6
Smp_320300	1.63399	0.267247	3	3	13	6	3	5.6	6	12	8	11	12	9.8
Smp_122900	1.63284	1.45124e-26	6392	5684	5937	5743	5008	5752.8	9510	10814	9411	9269	10648	9930.4
Smp_002820	1.63194	4.24025e-19	2300	2507	2244	2621	2398	2414	3494	3935	3739	4792	5023	4196.6
Smp_329270	1.62939	0.0622758	46	34	21	37	47	37	37	54	48	99	88	65.2
Smp_134720	1.6278	2.63188e-19	1580	1612	1739	1525	1472	1585.6	2317	2589	2595	3095	3103	2739.8
Smp_331330	1.62691	0.0016266	335	254	247	307	219	272.4	324	394	402	695	549	472.8
Smp_330720	1.62572	0.624036	3	0	0	1	1	1	3	3	1	0	2	1.8
Smp_331340	1.62469	0.0584617	20	21	34	9	24	21.6	34	32	31	45	45	37.4
Smp_168600	1.62316	0.00119016	66	62	64	70	56	63.6	90	113	110	128	106	109.4
Smp_034300	1.62231	1.86489e-09	665	729	815	723	583	703	1130	1233	991	1306	1384	1208.8
Smp_140390	1.62102	1.20067e-36	3033	3072	2898	2984	2748	2947	4433	4883	4958	5332	5723	5065.8
Smp_069170	1.62089	1.99717e-18	1927	1896	1637	1815	1518	1758.6	2582	2902	2861	3419	3345	3021.8
Smp_145290	1.61871	0.329798	13	23	22	195	23	55.2	172	149	26	66	53	93.2
Smp_036720	1.61802	0.00268514	216	194	228	143	136	183.4	211	299	295	349	425	315.8
Smp_137210	1.61754	1.11538e-30	3408	3448	3698	3466	3156	3435.2	5029	5610	5533	6563	6761	5899.2
Smp_324950	1.61708	0.04141	23	20	12	14	13	16.4	24	33	23	30	31	28.2
Smp_344600	1.61641	7.48903e-11	948	833	852	830	773	847.2	1212	1394	1527	1527	1595	1451
Smp_083980	1.61626	0.013719	48	40	67	50	27	46.4	83	78	63	80	92	79.2
Smp_139760	1.61492	1.59331e-20	1840	1689	1645	1686	1470	1666	2616	2865	2899	2799	3043	2844.4
Smp_174630	1.61374	2.47118e-17	1269	1357	1229	1226	1093	1234.8	1906	2137	2086	2224	2182	2107
Smp_334340	1.61257	0.640095	0	2	2	0	36	8	64	2	0	0	2	13.6
Smp_247230	1.61127	7.74549e-16	2973	2827	3853	3122	3107	3176.4	5513	4985	5127	5962	5475	5412.4
Smp_155620	1.61055	1.85183e-26	3114	3071	3243	2684	2680	2958.4	4220	5051	5095	5337	5538	5048.2
Smp_244920	1.60974	9.30861e-14	1617	1816	1797	1585	1553	1673.6	2370	3251	3129	2680	2804	2846.8
Smp_341030	1.60963	4.63815e-09	971	992	1332	1192	1113	1120	1818	1860	1703	2307	1869	1911.4
Smp_242910	1.60885	0.000980256	77	70	91	83	78	79.8	128	154	125	125	149	136.2
Smp_207040	1.60851	0.00180738	228	299	471	437	477	382.4	556	666	593	716	758	657.8
Smp_043580	1.6084	4.2536e-16	1226	1272	1303	1200	1108	1221.8	1809	1965	2000	2219	2429	2084.4
Smp_143580	1.60772	5.57588e-05	238	197	207	214	192	209.6	312	343	310	399	428	358.4
Smp_300500	1.60704	0.000215836	337	369	367	311	313	339.4	560	617	484	775	445	576.2
Smp_061570	1.60544	2.79484e-10	698	666	692	718	659	686.6	966	1226	1104	1242	1320	1171.6
Smp_142950	1.60377	1.01006e-14	2395	2512	2383	2530	2275	2419	3395	3378	4062	4712	5076	4124.6
Smp_133800	1.6032	8.01354e-05	163	150	153	165	137	153.6	237	279	234	265	291	261.2
Smp_076630	1.6024	3.43139e-16	2396	2758	2511	2466	2383	2502.8	3535	3729	3848	4949	5282	4268.6
Smp_336870	1.60201	3.28082e-11	1025	1003	1279	1274	1136	1143.4	1820	1932	1869	1936	2158	1943
Smp_202190	1.60158	0.562972	2	2	10	0	0	2.8	6	1	2	7	8	4.8
Smp_074510	1.60157	2.67415e-14	1309	1382	1225	1211	1243	1274	1845	2155	1924	2534	2386	2168.8
Smp_114565	1.60129	0.00545435	130	115	123	124	92	116.8	190	271	205	143	175	196.8
Smp_302310	1.60093	0.0150647	60	46	39	36	50	46.2	64	77	67	111	75	78.8
Smp_341510	1.60031	4.92975e-30	2937	2951	3011	3110	2924	2986.6	4483	4859	5120	5155	5731	5069.6
Smp_162300	1.60021	0.00148581	192	196	297	206	150	208.2	282	342	315	373	456	353.6
Smp_144450	1.60015	7.43397e-24	2497	2495	2920	2662	2529	2620.6	4179	4555	3775	4839	4913	4452.2
Smp_069890	1.60004	6.33596e-07	564	547	556	590	423	536	693	940	813	1039	1072	911.4
Smp_331570	1.59854	0.0336468	32	53	62	48	28	44.6	78	92	44	84	79	75.4
Smp_144350	1.59768	0.0402629	30	22	50	39	29	34	62	71	60	45	48	57.2
Smp_148120	1.59757	1.35549e-07	631	847	841	759	708	757.2	1069	1147	1161	1399	1660	1287.2
Smp_308910	1.59619	0.519122	1	0	1	1	5	1.6	2	1	5	4	2	2.8
Smp_325310	1.59594	0.20177	7	6	12	6	12	8.6	14	14	7	15	24	14.8
Smp_302330	1.59466	0.147356	27	74	31	37	26	39	24	67	104	74	58	65.4
Smp_141320	1.59465	5.67269e-07	676	699	716	659	564	662.8	848	981	1050	1320	1424	1124.6
Smp_133310	1.59463	1.62139e-29	2718	2621	2621	2552	2368	2576	3701	4283	4220	4764	4818	4357.2
Smp_167770	1.5946	0.16117	15	16	18	26	4	15.8	24	17	22	45	25	26.6
Smp_131470	1.59447	1.65023e-05	403	496	681	527	558	533	838	827	875	886	1087	902.6
Smp_321450	1.59382	0.356352	26	31	16	19	9	20.2	11	38	14	13	100	35.2
Smp_321570	1.59252	0.14979	21	28	14	14	8	17	26	36	42	19	18	28.2
Smp_072320	1.59241	0.182485	9	14	11	19	10	12.6	24	8	14	30	31	21.4
Smp_316270	1.59211	0.061006	543	253	180	209	169	270.8	231	278	315	1165	312	460.2
Smp_106110	1.59127	1.38608e-12	1613	1467	1535	1425	1279	1463.8	2335	2746	2522	2068	2625	2459.2
Smp_244440	1.59076	0.000269637	182	228	185	216	243	210.8	330	333	335	402	383	356.6
Smp_126760	1.59014	1.10228e-12	2308	2035	2666	2407	2351	2353.4	3949	4027	3309	4721	3835	3968.2
Smp_345240	1.59012	0.00865657	70	77	107	98	111	92.6	146	165	180	160	128	155.8
Smp_244570	1.58964	4.47222e-15	1649	1626	1665	1642	1551	1626.6	2280	2496	2545	3261	3166	2749.6
Smp_198660	1.58881	6.07555e-09	764	631	804	739	642	716	1099	1285	1208	1152	1274	1203.6
Smp_340670	1.58715	5.59797e-30	6901	7464	7216	6941	6856	7075.6	11151	11402	10972	12163	13885	11914.6
Smp_007070	1.58692	1.24315e-05	380	367	364	417	296	364.8	540	584	513	725	711	614.6
Smp_316680	1.58685	0.250541	68	48	32	42	49	47.8	30	124	166	40	37	79.4
Smp_347290	1.58538	1.04863e-06	1063	1078	904	902	759	941.2	1165	1357	1532	1895	1980	1585.8
Smp_330770	1.58347	0.438048	7	8	6	2	0	4.6	5	14	1	11	8	7.8
Smp_055630	1.58311	4.18313e-06	418	436	342	366	314	375.2	596	662	585	661	633	627.4
Smp_340380	1.58267	1.52613e-23	3877	3829	3800	3752	3474	3746.4	4989	6179	6040	6849	7466	6304.6
Smp_308830	1.58137	0.000230914	198	277	239	303	232	249.8	358	427	408	480	420	418.6
Smp_347920	1.5809	0.0124524	65	84	91	91	86	83.4	167	168	103	150	108	139.2
Smp_027340	1.58071	8.27493e-19	2116	2381	2295	2282	2028	2220.4	3101	3930	3254	3758	4626	3733.8
Smp_059200	1.58012	8.45803e-08	670	731	896	841	812	790	1074	1329	1357	1335	1542	1327.4
Smp_246920	1.57967	1.07911e-11	1089	1096	1133	1019	953	1058	1571	1664	1541	1946	2156	1775.6
Smp_331180	1.57909	0.0659306	52	47	61	82	74	63.2	101	73	76	191	92	106.6
Smp_067000	1.57863	1.08838e-31	13591	12682	13080	12991	11541	12777	19775	22127	20753	21160	22905	21344
Smp_000620	1.57756	0.0796572	17	36	15	14	26	21.6	40	30	38	40	32	36
Smp_315650	1.57726	0.0622225	18	27	36	25	17	24.6	25	33	49	44	55	41.2
Smp_153920	1.57482	1.78444e-19	1936	1944	2018	2097	1787	1956.4	2701	3171	3170	3499	3819	3272
Smp_334210	1.57475	1.12723e-05	454	488	654	560	573	545.8	902	874	835	1079	863	910.6
Smp_317660	1.57108	0.242363	9	3	11	6	8	7.4	17	16	6	9	14	12.4
Smp_304250	1.571	0.353368	4	16	2	9	2	6.6	6	10	13	13	13	11
Smp_027990	1.57029	0.12457	5	14	10	14	8	10.2	17	19	14	19	16	17
Smp_152940	1.56933	2.27074e-16	1760	1458	1810	1642	1527	1639.4	2571	2842	2557	2720	2937	2725.4
Smp_165330	1.56785	8.31863e-08	731	803	812	750	654	750	1109	1042	1130	1490	1466	1247.4
Smp_161560	1.56784	5.93216e-32	2776	2879	2775	2755	2653	2767.6	4216	4764	4085	4848	5111	4604.8
Smp_187360	1.56778	5.34256e-08	900	958	1088	1027	821	958.8	1271	1692	1324	1658	2061	1601.2
Smp_204290	1.56766	1	0	0	1	0	0	0.2	2	0	0	0	0	0.4
Smp_300990	1.56749	1.69494e-05	311	393	350	364	384	360.4	547	624	602	547	677	599.4
Smp_072470	1.56548	0.0189574	60	48	74	62	46	58	97	85	70	137	92	96.2
Smp_329770	1.56509	0.331543	10	7	5	2	3	5.4	6	17	8	7	7	9
Smp_343250	1.56382	0.0156449	119	123	196	134	180	150.4	334	229	198	249	232	248.4
Smp_327470	1.56327	1	1	0	0	0	0	0.2	1	0	1	0	0	0.4
Smp_309730	1.56296	0.0776419	36	38	32	32	25	32.6	33	32	49	66	93	54.6
Smp_325900	1.56268	0.472092	0	12	7	3	0	4.4	6	6	10	8	6	7.2
Smp_123100	1.56207	0.0336128	39	31	49	46	30	39	60	60	49	96	58	64.6
Smp_137990	1.56205	0.000947414	137	167	148	130	164	149.2	208	240	223	290	280	248.2
Smp_170740	1.56082	0.724414	2	0	1	1	0	0.8	0	2	2	0	3	1.4
Smp_343480	1.55963	0.0940469	14	14	24	11	18	16.2	27	23	25	37	22	26.8
Smp_167530	1.55945	0.728486	0	0	2	2	0	0.8	0	0	2	2	3	1.4
Smp_179720	1.55847	1.98908e-28	2611	2610	2714	2624	2451	2602	3730	4221	4162	4459	4944	4303.2
Smp_342830	1.55709	5.09229e-08	812	760	910	869	772	824.6	1197	1314	1369	1626	1289	1359
Smp_321010	1.55697	1	1	0	0	0	0	0.2	1	0	0	1	0	0.4
Smp_300360	1.55575	0.00130791	91	86	105	102	89	94.6	149	160	137	155	180	156.2
Smp_242440	1.55431	0.0564682	22	19	33	33	32	27.8	45	31	54	54	45	45.8
Smp_132200	1.55421	2.07696e-11	1331	1274	1308	1180	1157	1250	1693	1884	1960	2384	2400	2064.2
Smp_088090	1.55394	5.36282e-06	551	479	548	445	456	495.8	649	953	818	765	902	817.4
Smp_343890	1.55368	1.17253e-16	1751	1752	1640	1664	1507	1662.8	2218	2739	2649	2953	3157	2743.2
Smp_181040	1.55367	0.000375484	211	238	262	252	254	243.4	367	362	345	503	434	402.2
Smp_204580	1.55364	0.228132	7	8	9	10	2	7.2	16	9	11	11	12	11.8
Smp_167840	1.5529	1	0	0	1	0	0	0.2	0	0	1	0	1	0.4
Smp_244160	1.55241	4.70949e-12	2607	2319	2255	2298	2082	2312.2	4119	3997	3714	3161	3921	3782.4
Smp_137910	1.55186	8.51097e-08	1018	803	848	887	775	866.2	1310	1617	1427	1434	1312	1420
Smp_181270	1.55114	1.58482e-12	1546	1204	1364	1412	1234	1352	2100	2239	1998	2300	2483	2224
Smp_318310	1.551	1	0	1	0	0	0	0.2	0	0	0	2	0	0.4
Smp_326670	1.55014	0.430569	23	4	4	1	6	7.6	16	14	5	11	17	12.6
Smp_322300	1.54992	0.222393	16	10	7	11	4	9.6	23	11	14	20	10	15.6
Smp_247870	1.54909	8.4656e-18	1647	1636	1785	1583	1464	1623	2287	2751	2583	2675	3032	2665.6
Smp_124600	1.54895	6.07097e-08	833	910	906	878	772	859.8	1298	1158	1288	1593	1729	1413.2
Smp_332350	1.54758	1	0	1	0	0	0	0.2	0	0	0	1	1	0.4
Smp_314010	1.54726	0.533988	2	3	2	1	1	1.8	4	6	1	4	0	3
Smp_051410	1.54719	6.55162e-07	644	554	649	562	619	605.6	836	1048	1032	946	1112	994.8
Smp_248150	1.54551	0.0580125	48	41	52	58	39	47.6	54	66	47	117	111	79
Smp_144240	1.54524	0.000483393	223	253	205	208	200	217.8	274	358	313	393	455	358.6
Smp_014400	1.54499	5.70652e-28	3991	4110	3826	3896	3436	3851.8	5335	6368	6336	6441	7046	6305.2
Smp_123000	1.54434	8.77939e-29	3812	3571	4030	3747	3372	3706.4	5422	5877	5898	6362	6769	6065.6
Smp_243500	1.54428	0.400672	8	12	10	4	2	7.2	7	15	2	12	24	12
Smp_197200	1.54409	1	0	0	0	0	1	0.2	0	1	0	1	0	0.4
Smp_308030	1.54367	0.239071	8	9	6	6	10	7.8	21	8	9	8	18	12.8
Smp_302810	1.54189	1	0	0	0	0	1	0.2	0	0	0	2	0	0.4
Smp_005160	1.54069	2.10863e-27	6670	6601	6518	6679	5931	6479.8	9246	10159	10227	11549	11747	10585.6
Smp_126670	1.54031	1.44839e-26	5989	6230	6051	6023	5706	5999.8	8269	9842	9271	10848	10835	9813
Smp_213150	1.54015	1.80799e-17	1535	1613	1517	1566	1417	1529.6	2175	2462	2335	2609	2923	2500.8
Smp_097500	1.54	5.64499e-14	2620	2903	2919	2983	2727	2830.4	3829	4390	3878	5473	5663	4646.6
Smp_318540	1.53958	0.151822	30	68	45	81	110	66.8	150	140	74	106	77	109.4
Smp_149730	1.53938	0.0142979	87	83	56	80	60	73.2	109	158	112	113	103	119
Smp_089860	1.53854	0.000778398	184	180	145	157	150	163.2	243	244	241	301	303	266.4
Smp_309740	1.53771	0.191403	8	10	29	13	14	14.8	21	24	15	23	39	24.4
Smp_121230	1.53755	0.0229619	138	160	184	123	122	145.4	147	175	226	343	301	238.4
Smp_246870	1.53639	9.75154e-15	1918	1884	1656	1790	1580	1765.6	2368	2838	2684	3266	3246	2880.4
Smp_328380	1.5359	0.549918	6	3	4	23	3	7.8	1	5	11	33	15	13
Smp_141640	1.53566	0.604553	1	2	2	3	1	1.8	3	4	1	4	3	3
Smp_345710	1.53551	2.24156e-24	4520	4392	4679	4746	4354	4538.2	6376	7519	7367	7889	7792	7388.6
Smp_202970	1.53536	1.47189e-07	951	886	1013	984	778	922.4	1263	1455	1343	1471	1999	1506.2
Smp_342540	1.53518	0.00180992	518	419	522	459	360	455.6	716	679	522	1117	670	740.8
Smp_335930	1.53514	8.35483e-06	1876	1615	1679	1205	1030	1481	1762	2715	2429	2535	2575	2403.2
Smp_197150	1.53497	0.105551	20	18	33	28	29	25.6	43	28	33	69	36	41.8
Smp_026790	1.53486	0.276658	16	10	8	10	4	9.6	29	13	11	8	16	15.4
Smp_134290	1.53457	4.26653e-13	1467	1441	1265	1298	1214	1337	1873	2164	1987	2397	2468	2177.8
Smp_347270	1.53401	1.81184e-13	3432	3543	3839	2711	2934	3291.8	5023	5893	4491	5169	6185	5352.2
Smp_158660	1.53277	0.00313867	125	93	100	124	87	105.8	170	176	161	179	171	171.4
Smp_303660	1.53201	0.016602	51	46	38	42	60	47.4	73	71	81	78	83	77.2
Smp_329110	1.53163	0.454881	6	4	2	6	0	3.6	11	2	6	2	8	5.8
Smp_144990	1.53072	1.54166e-19	3297	3164	3339	3192	2871	3172.6	4459	4574	4931	5691	6118	5154.6
Smp_161530	1.52901	3.52557e-16	1803	1585	1816	1716	1492	1682.4	2416	2871	2664	2710	2960	2724.2
Smp_328320	1.52864	0.508921	3	0	3	5	6	3.4	4	2	9	7	6	5.6
Smp_312010	1.5283	0.129853	18	34	36	17	14	23.8	41	41	21	54	35	38.4
Smp_185420	1.52773	0.545935	3	4	3	2	2	2.8	2	2	4	14	1	4.6
Smp_266790	1.5274	6.61184e-19	1885	2027	2130	1963	1827	1966.4	2858	3088	3125	3155	3690	3183.2
Smp_313540	1.52614	0.148837	16	42	29	29	19	27	61	29	29	62	35	43.2
Smp_201530	1.52604	0.147798	22	10	21	11	15	15.8	20	39	27	18	24	25.6
Smp_178710	1.52478	2.08164e-06	535	646	612	726	582	620.2	838	1002	926	1142	1116	1004.8
Smp_136030	1.52405	3.34078e-06	752	581	765	635	541	654.8	1079	1098	934	1074	1084	1053.8
Smp_347720	1.52397	9.76527e-05	389	344	328	305	322	337.6	500	494	577	601	548	544
Smp_161390	1.52392	0.210198	94	37	32	65	43	54.2	71	157	51	114	46	87.8
Smp_203950	1.52344	2.3016e-18	2919	2807	2703	2580	2531	2708	3651	4205	3990	4814	5277	4387.4
Smp_081190	1.52338	2.00844e-11	2033	2280	2635	2299	2303	2310	3083	3328	3586	4125	4605	3745.4
Smp_141890	1.52286	1.48446e-15	2430	2460	2207	2392	1960	2289.8	2974	3631	3529	3973	4405	3702.4
Smp_139540	1.52179	1.94013e-12	1469	1411	1360	1498	1169	1381.4	1909	2194	2086	2500	2453	2228.4
Smp_145680	1.52026	1.10897e-06	764	773	972	918	794	844.2	1201	1248	1159	1629	1589	1365.2
Smp_303010	1.52023	0.000240741	277	286	249	272	281	273	393	402	405	532	473	441
Smp_193800	1.51997	0.000284285	326	295	313	389	307	326	571	529	429	570	523	524.4
Smp_138500	1.51983	2.72809e-19	2780	2763	3257	2999	2741	2908	4354	4458	4424	5254	4920	4682
Smp_344860	1.5198	0.43256	4	7	0	3	3	3.4	3	7	2	7	9	5.6
Smp_333850	1.51913	0.000322348	327	287	308	273	281	295.2	452	567	478	433	438	473.6
Smp_158310	1.5191	2.16879e-20	9246	8777	8787	9309	8211	8866	12023	13540	14291	15581	16015	14290
Smp_139030	1.51716	1.55379e-13	1833	1902	2235	2200	2027	2039.4	2865	3337	2900	3671	3682	3291
Smp_089290	1.51568	4.58293e-12	7581	8653	7634	7910	8052	7966	10271	12927	10529	14765	15981	12894.6
Smp_088270	1.51484	1.7324e-24	2591	2646	2716	2558	2459	2594	4120	4168	3885	4036	4586	4159
Smp_214240	1.5147	1.02688e-13	1801	1743	1554	1809	1474	1676.2	2254	2683	2532	2963	3041	2694.6
Smp_198980	1.51376	5.26338e-15	3775	3307	4392	3588	3166	3645.6	4942	6051	5733	5837	6686	5849.8
Smp_202400	1.51305	0.033497	53	52	35	39	52	46.2	68	95	50	77	83	74.6
Smp_051000	1.51304	9.71921e-14	1489	1608	1614	1645	1478	1566.8	2185	2401	2381	2938	2668	2514.6
Smp_330490	1.51298	2.35053e-05	461	460	399	463	345	425.6	611	675	596	788	741	682.2
Smp_335800	1.51202	0.014097	88	78	79	84	86	83	132	159	107	163	104	133
Smp_128660	1.51148	1.61351e-19	2738	2417	2705	2743	2515	2623.6	3824	4078	4158	4601	4345	4201.2
Smp_147090	1.5107	0.0429799	40	45	43	37	38	40.6	66	46	63	93	56	64.8
Smp_333600	1.51039	4.07053e-11	2470	2208	2103	2191	1654	2125.2	3385	3578	3356	3028	3560	3381.4
Smp_194390	1.5097	8.78593e-06	555	488	534	529	442	509.6	838	857	803	804	751	810.6
Smp_162080	1.50969	6.42392e-19	2871	2643	2954	2841	2503	2762.4	3653	4359	4294	4629	5209	4428.8
Smp_150500	1.50956	4.02119e-25	8029	8221	8468	7585	6935	7847.6	11317	12168	12206	13189	13808	12537.6
Smp_179910	1.50782	9.32437e-25	4501	4638	4595	4370	4063	4433.4	6442	6719	6531	7524	8234	7090
Smp_142790	1.50724	0.0247883	130	112	209	124	137	142.4	247	259	190	262	174	226.4
Smp_245790	1.50717	1.10276e-18	2295	2233	2643	2191	2142	2300.8	3396	3850	3404	3742	3977	3673.8
Smp_032120	1.50642	1.33236e-07	1753	1903	1655	1673	2156	1828	3122	2581	2429	3170	3344	2929.2
Smp_301340	1.50539	0.54112	2	8	8	4	3	5	20	6	2	9	2	7.8
Smp_145400	1.50516	1.25894e-07	1007	981	1064	840	785	935.4	1518	1554	1314	1573	1468	1485.4
Smp_179710	1.50473	1.10359e-09	1951	2432	2089	2281	2037	2158	2750	3246	2963	3801	4558	3463.6
Smp_155510	1.50451	2.26878e-23	4176	4351	4254	4345	4208	4266.8	5788	6789	6733	7292	7470	6814.4
Smp_301670	1.50449	6.47231e-26	3143	3060	2959	2971	2694	2965.4	4177	4579	4579	4878	5437	4730
Smp_319120	1.50356	4.05711e-11	1286	1455	1309	1401	1230	1336.2	1742	2066	1993	2375	2499	2135
Smp_329250	1.50195	0.563959	2	5	4	0	18	5.8	6	18	7	8	9	9.6
Smp_057650	1.50166	1.50328e-15	16785	15814	15192	15371	14015	15435.4	21343	24549	27020	23186	26414	24502.4
Smp_087620	1.50081	3.99237e-22	9317	9045	9778	9607	8613	9272	12432	14966	14746	15337	16314	14759
Smp_152550	1.50003	5.82142e-10	1322	1186	1388	1178	1099	1234.6	1705	1888	1750	2137	2356	1967.2
Smp_157980	1.49997	6.62033e-10	8582	8510	11047	9968	10178	9657	13116	15667	16064	17408	14547	15360.4
Smp_333630	1.49994	0.141213	21	16	20	10	24	18.2	23	36	37	21	28	29
Smp_170810	1.49903	0.0128796	67	82	71	63	67	70	101	144	85	115	112	111.4
Smp_312150	1.49822	1.39719e-22	3503	3369	3929	3648	3152	3520.2	4969	6030	5181	5644	6127	5590.2
Smp_153200	1.49803	0.0619878	42	47	47	31	25	38.4	80	64	54	49	54	60.2
Smp_167160	1.49659	8.85418e-15	4321	4194	4346	4126	3801	4157.6	5775	6360	6007	8242	6598	6596.4
Smp_130690	1.4965	2.93052e-19	3699	3436	3562	3898	3581	3635.2	5109	5433	5512	6407	6429	5778
Smp_327060	1.49632	0.297245	6	8	12	4	15	9	20	13	8	14	17	14.4
Smp_145890	1.49596	1.26008e-13	5546	5190	6239	5535	5399	5581.8	8919	8987	8392	9659	8146	8820.6
Smp_157700	1.49596	0.0268702	45	86	69	82	73	71	91	97	112	129	136	113
Smp_082410	1.49527	0.629798	0	2	6	2	6	3.2	0	4	8	10	4	5.2
Smp_009020	1.49369	0.00251458	194	157	162	160	167	168	221	268	231	322	294	267.2
Smp_203270	1.49362	0.357958	4	6	5	5	8	5.6	4	11	8	12	10	9
Smp_340880	1.49362	9.64046e-17	7769	7026	7602	7178	6099	7134.8	9206	12311	10883	12081	11992	11294.6
Smp_174890	1.4936	2.84057e-13	4053	4046	3934	3997	4026	4011.2	5438	5700	5599	7699	7469	6381
Smp_172590	1.49223	0.00516772	6251	8764	15373	14440	14929	11951.4	17520	17398	17207	20336	22853	19062.8
Smp_066760	1.49169	4.25088e-27	21711	21645	20946	20808	18904	20802.8	29690	34040	31944	33677	34883	32846.8
Smp_332630	1.49114	7.17037e-11	2097	2085	1870	2040	1896	1997.6	2447	2951	3003	3713	3741	3171
Smp_183710	1.49065	6.34947e-16	5902	5550	5051	5245	4355	5220.6	7071	8155	7540	9021	9474	8252.2
Smp_007760	1.49047	1.40063e-12	3896	3988	3910	3675	4105	3914.8	5599	7424	5605	5470	6904	6200.4
Smp_334940	1.49047	1.19543e-05	516	526	562	447	492	508.6	684	793	862	796	879	802.8
Smp_303250	1.49031	5.59663e-15	1845	1691	1744	1633	1558	1694.2	2299	2725	2515	2932	2922	2678.6
Smp_302860	1.49026	9.16722e-09	1430	1335	1281	1452	1156	1330.8	1965	2405	2100	1798	2209	2095.4
Smp_342750	1.4889	2.51267e-08	1024	1090	1185	1159	1142	1120	1604	1546	1705	1949	2053	1771.4
Smp_130370	1.48847	0.00422857	836	1316	1133	1067	916	1053.6	1143	1192	1319	2485	2246	1677
Smp_072190	1.48845	3.17903e-20	17603	17674	16222	16537	15235	16654.2	22749	25220	26715	27257	29364	26261
Smp_125360	1.48758	0.195294	62	57	43	54	44	52	60	64	39	182	69	82.8
Smp_248160	1.48755	1.40051e-17	2539	2675	2517	2501	2365	2519.4	3308	3921	3624	4228	4849	3986
Smp_170010	1.48735	0.000605747	313	286	307	276	242	284.8	416	385	466	519	450	447.2
Smp_121140	1.48716	4.48787e-09	1152	1105	1089	1050	1077	1094.6	1422	1649	1665	1941	1976	1730.6
Smp_158430	1.48673	5.4786e-07	789	693	813	651	646	718.4	1055	1083	1050	1183	1287	1131.6
Smp_062080	1.48637	0.00053787	529	556	599	687	484	571	652	769	812	1164	1127	904.8
Smp_245090	1.48575	1.83798e-19	2693	2418	2670	2366	2314	2492.2	3549	4250	3548	4085	4198	3926
Smp_123240	1.48539	5.25257e-08	1286	1196	1059	1229	1115	1177	1504	1765	1677	2131	2232	1861.8
Smp_326780	1.48447	0.000172251	301	355	367	298	282	320.6	468	489	453	565	544	503.8
Smp_247810	1.48443	0.000538202	328	271	321	294	250	292.8	448	482	406	529	432	459.4
Smp_326870	1.48442	0.0680249	23	39	31	26	17	27.2	39	50	42	36	46	42.6
Smp_019790	1.48442	1.01085e-22	3580	3363	3392	3627	3258	3444	4869	5139	5253	5874	5972	5421.4
Smp_072720	1.48347	3.83537e-22	14618	15062	14482	13749	13069	14196	19322	23529	21446	21882	25487	22333.2
Smp_333120	1.48276	0.0195904	63	48	70	70	77	65.6	106	99	104	101	106	103.2
Smp_171770	1.48155	1.51853e-12	1960	1937	1839	1681	1582	1799.8	2338	2717	2701	3096	3295	2829.4
Smp_330680	1.48094	0.864188	0	0	0	2	1	0.6	1	0	2	2	0	1
Smp_040390	1.48092	0.864188	0	1	2	0	0	0.6	2	1	0	0	2	1
Smp_171600	1.48085	2.54469e-16	6000	5208	5788	5746	5100	5568.4	7743	9100	8540	9703	8561	8729.4
Smp_120020	1.48043	0.427446	78	21	70	62	83	62.8	27	27	178	201	63	99.2
Smp_321760	1.47956	4.28022e-06	1164	961	1000	994	768	977.4	1457	1647	1535	1627	1347	1522.6
Smp_167860	1.47938	3.40546e-21	2948	2941	2944	3107	2733	2934.6	4376	4380	4262	5072	4902	4598.4
Smp_049380	1.47902	4.26573e-23	7071	7264	7291	7163	6289	7015.6	9987	10824	11087	11586	11366	10970
Smp_307730	1.47803	6.429e-05	743	740	710	708	511	682.4	832	931	1032	1199	1357	1070.2
Smp_026270	1.47753	5.56035e-19	3338	3064	2932	3105	2717	3031.2	4073	5024	4820	4854	4934	4741
Smp_331320	1.47676	0.118474	63	50	39	29	36	43.4	39	68	50	105	81	68.6
Smp_139650	1.47615	5.35113e-14	2646	2669	2819	2787	2656	2715.4	3420	4147	4182	5030	4513	4258.4
Smp_334200	1.4752	7.93e-19	2782	2579	2829	2719	2650	2711.8	3688	4203	4092	4728	4516	4245.4
Smp_143910	1.4742	0.00229371	472	397	519	436	409	446.6	744	680	559	938	555	695.2
Smp_168620	1.47411	0.0775498	76	106	88	89	58	83.4	92	110	83	211	160	131.2
Smp_156410	1.47356	6.40584e-16	3025	3267	3035	2977	2649	2990.6	4011	4373	4229	4942	5854	4681.8
Smp_040110	1.47303	0.00521314	223	238	224	218	166	213.8	233	343	309	430	357	334.4
Smp_324060	1.47298	0.285025	15	10	24	15	6	14	19	18	27	9	36	21.8
Smp_200460	1.47193	0.124264	20	53	28	20	31	30.4	51	37	49	48	51	47.2
Smp_345650	1.47164	0.448036	8	6	8	4	0	5.2	7	6	15	6	6	8
Smp_134930	1.47105	0.436283	8	2	5	6	6	5.4	5	8	7	5	18	8.6
Smp_075000	1.47092	3.93752e-05	699	680	594	662	586	644.2	796	861	1066	1110	1196	1005.8
Smp_157830	1.47089	8.55959e-06	991	723	1021	898	925	911.6	1321	1355	1434	1543	1453	1421.2
Smp_064250	1.47085	6.36026e-10	1306	1318	1209	1311	1109	1250.6	1695	1847	1765	2143	2316	1953.2
Smp_310080	1.47074	3.86437e-14	4383	5114	4007	4649	4229	4476.4	5678	7158	6674	7458	8006	6994.8
Smp_127190	1.47068	4.89997e-07	910	845	931	885	665	847.2	1160	1286	1236	1449	1462	1318.6
Smp_329510	1.46983	0.241895	12	8	14	12	14	12	22	8	16	23	25	18.8
Smp_161140	1.46949	0.000239581	468	401	491	489	403	450.4	561	611	704	833	806	703
Smp_340940	1.4694	2.93193e-07	789	834	732	755	759	773.8	1059	1176	1077	1298	1435	1209
Smp_033260	1.46929	1.32154e-11	3149	3544	3357	2985	2909	3188.8	3913	4592	4535	5913	5967	4984
Smp_145650	1.46929	2.88525e-08	1007	951	1024	932	839	950.6	1360	1396	1354	1634	1656	1480
Smp_134820	1.4691	0.0616612	32	33	48	34	36	36.6	71	60	42	60	51	56.8
Smp_104120	1.469	0.00153925	206	181	183	216	192	195.6	267	296	297	321	345	305.2
Smp_163750	1.46894	1.27093e-09	1765	1789	2217	1921	1905	1919.4	2887	2965	2879	3403	2776	2982
Smp_068070	1.46807	3.87781e-19	4678	4856	4639	4758	4360	4658.2	6012	7266	7368	7503	8119	7253.6
Smp_166780	1.46798	3.42716e-11	2751	2620	2960	2846	2735	2782.4	3901	4150	3926	5465	4226	4333.6
Smp_342390	1.46797	0.293125	11	11	4	20	8	10.8	12	21	11	17	24	17
Smp_030010	1.46768	6.88847e-17	9478	9095	9553	8824	7961	8982.2	12690	15214	14260	13211	14254	13925.8
Smp_315860	1.4672	0.239991	23	16	18	11	4	14.4	21	19	14	28	30	22.4
Smp_300580	1.46712	7.43492e-05	451	421	459	485	385	440.2	705	683	687	661	668	680.8
Smp_082280	1.4667	1.16688e-20	6670	6807	6855	6509	6090	6586.2	8801	10115	9488	10710	12189	10260.6
Smp_212830	1.4658	1.92241e-21	2969	2853	2881	2848	2563	2822.8	4000	4676	4096	4221	4931	4384.8
Smp_064510	1.46566	1.27362e-18	5091	5508	5445	5156	5235	5287	7082	7932	7927	8746	9468	8231
Smp_330380	1.46504	0.0525942	64	82	55	67	51	63.8	72	85	140	97	98	98.4
Smp_318320	1.46468	0.000906365	277	240	265	222	224	245.6	316	408	372	411	400	381.4
Smp_203630	1.4645	2.02788e-16	21612	23223	20146	21554	19447	21196.4	27860	31689	30970	37259	36968	32949.2
Smp_144430	1.46427	3.81861e-20	5154	5426	5571	5328	4951	5286	7653	8252	7080	8583	9513	8216.2
Smp_174960	1.46297	1.27861e-17	7937	7017	6873	7258	6258	7068.6	9627	11138	10609	11868	11519	10952.2
Smp_248190	1.46294	1.41153e-12	2860	3109	2680	2948	2775	2874.4	3636	4151	4115	5135	5342	4475.8
Smp_067520	1.46272	2.53929e-17	3068	2703	2997	2821	2470	2811.8	4143	4076	4117	4545	4886	4353.4
Smp_347450	1.46249	0.0465361	88	54	76	55	53	65.2	78	114	74	129	113	101.6
Smp_136950	1.46237	2.36913e-07	817	923	792	741	738	802.2	1108	1299	1133	1259	1421	1244
Smp_152300	1.46201	1.08084e-05	499	541	535	595	548	543.6	779	801	811	880	946	843.4
Smp_142250	1.46199	1.54229e-16	3267	2697	2927	2919	2691	2900.2	4085	4810	4345	4572	4640	4490.4
Smp_001500	1.46144	1.56583e-12	6251	6708	5888	6133	6067	6209.4	8379	8498	8744	11107	11533	9652.2
Smp_125350	1.46027	0.0133549	111	108	78	92	97	97.2	150	162	115	160	167	150.8
Smp_194030	1.45957	1.46549e-12	2141	1917	2240	2096	1776	2034	2645	3082	2927	3515	3587	3151.2
Smp_343930	1.45942	0.00691115	205	172	190	157	126	170	237	281	255	231	307	262.2
Smp_340360	1.45704	1.18554e-17	6221	6184	5683	5913	5279	5856	7555	8882	8740	9521	10586	9056.8
Smp_314170	1.45632	0.00173328	296	279	294	297	260	285.2	353	483	363	559	451	441.8
Smp_096240	1.45584	1.10829e-19	3231	3420	3458	3435	2930	3294.8	4262	5049	4914	5284	5937	5089.2
Smp_145540	1.45477	1.4162e-07	1036	1038	1294	1192	916	1095.2	1591	1650	1590	1773	1819	1684.6
Smp_053300	1.45432	0.601018	1	4	3	6	0	2.8	4	5	1	2	10	4.4
Smp_179620	1.45415	5.96544e-05	492	482	463	431	415	456.6	583	652	684	786	819	704.8
Smp_163790	1.45346	0.00840733	487	522	949	590	652	640	1228	955	750	952	1027	982.4
Smp_127280	1.45344	8.04066e-10	2036	2522	2997	2697	2612	2572.8	3559	4084	3621	4104	4498	3973.2
Smp_060860	1.45336	1.35864e-16	2378	2250	2276	2502	2083	2297.8	3098	3543	3467	3695	3896	3539.8
Smp_167010	1.4524	4.21964e-14	6710	6274	7499	7250	6925	6931.6	10507	11221	9940	10856	10784	10661.6
Smp_245280	1.45188	2.5239e-19	2724	2551	2759	2677	2590	2660.2	3781	4179	4071	4074	4349	4090.8
Smp_053470	1.45149	2.53026e-05	990	931	882	882	775	892	1083	1184	1263	1580	1781	1378.2
Smp_123020	1.45137	8.69232e-11	2506	2335	2722	2364	1946	2374.6	3257	3563	3459	4322	3613	3642.8
Smp_172810	1.4513	2.27373e-11	2168	2009	2243	1934	1847	2040.2	2873	3623	3003	2847	3319	3133
Smp_173610	1.45106	3.94815e-06	904	883	869	866	633	831	1202	1210	1219	1222	1518	1274.2
Smp_052350	1.44893	1.36322e-17	3398	3343	3519	3651	3214	3425	4340	5349	5201	5353	6110	5270.6
Smp_029070	1.44847	5.00314e-06	4471	3793	3324	4486	3816	3978	6949	5200	5182	5434	7769	6106.8
Smp_140000	1.44812	3.05693e-11	2521	2810	3088	2711	2458	2717.6	3735	3629	3786	4623	5118	4178.2
Smp_021340	1.44768	1.00776e-16	12419	12683	12797	11396	10327	11924.4	15652	18115	18152	18547	20946	18282.4
Smp_302650	1.44709	5.4845e-10	1723	1941	2112	1921	1853	1910	2454	2782	2651	3446	3365	2939.6
Smp_163760	1.44634	1.08274e-09	1546	1275	1633	1529	1421	1480.8	2046	2299	2130	2381	2510	2273.2
Smp_193940	1.44585	0.666335	0	3	1	2	1	1.4	2	3	2	1	3	2.2
Smp_128420	1.4453	1.93488e-15	3070	2935	2780	3043	2597	2885	3611	4399	4376	4718	5022	4425.2
Smp_340030	1.44421	7.54133e-14	2644	2646	2526	2542	2357	2543	3228	3621	3694	4494	4470	3901.4
Smp_167400	1.44385	1.43804e-05	810	668	826	687	647	727.6	1012	1221	1132	1103	1081	1109.8
Smp_343220	1.44337	0.00149771	314	292	265	292	250	282.6	368	414	400	533	448	432.6
Smp_128530	1.44326	0.0614755	212	194	331	210	324	254.2	526	397	234	409	381	389.4
Smp_102240	1.44308	3.48918e-17	3125	3325	2909	3074	2708	3028.2	3823	4666	4490	4872	5332	4636.6
Smp_122630	1.44206	0.0547096	134	199	208	164	125	166	245	171	256	209	385	253.2
Smp_067490	1.44191	1.41153e-12	2505	2567	2462	2337	2264	2427	3124	3476	3340	4238	4427	3721
Smp_197690	1.44156	0.000156722	514	535	513	483	420	493	659	654	679	885	893	754
Smp_087580	1.44106	1.34744e-16	11673	11098	11462	11078	10571	11176.4	16108	18142	17014	15773	18149	17037.2
Smp_327530	1.44095	0.63282	3	5	41	51	2	20.4	28	49	10	13	57	31.4
Smp_337440	1.43984	0.000508951	1790	1788	2784	2143	2311	2163.2	3768	3185	2669	4071	2770	3292.6
Smp_006730	1.43948	7.44789e-12	7506	7287	6920	6496	6625	6966.8	9825	12096	10374	9189	11600	10616.8
Smp_129970	1.43928	0.000431183	532	601	597	562	482	554.8	696	735	698	1074	1047	850
Smp_303770	1.43917	0.379214	48	25	22	35	31	32.2	43	20	33	123	28	49.4
Smp_172420	1.43911	8.73834e-17	4765	4850	5105	5362	4926	5001.6	7096	8199	7115	7824	7920	7630.8
Smp_078700	1.43891	1.91368e-09	1287	1238	1440	1317	1186	1293.6	1667	2084	1893	1999	2233	1975.2
Smp_180690	1.43804	5.40196e-07	2004	1787	2442	2337	2103	2134.6	2931	3467	3106	3847	2909	3252
Smp_020090	1.43726	9.34271e-06	1085	1064	1080	1018	900	1029.4	1383	1395	1278	1809	2006	1574.2
Smp_077000	1.43709	6.51048e-08	1058	1013	1032	1030	1003	1027.2	1388	1493	1511	1703	1738	1566.6
Smp_075350	1.43662	1.06708e-07	1487	1337	1413	1179	1122	1307.6	1625	2228	1905	1990	2209	1991.4
Smp_311650	1.43653	9.25679e-05	755	649	635	611	536	637.2	802	1029	817	1151	1062	972.2
Smp_005910	1.43594	9.82898e-09	3436	3334	3154	3014	2657	3119	3711	4150	4445	5759	5737	4760.4
Smp_332900	1.43587	2.80263e-10	1303	1335	1394	1342	1149	1304.6	1790	1988	1824	2200	2119	1984.2
Smp_144520	1.43584	5.54763e-11	1651	1686	1550	1785	1496	1633.6	2129	2387	2486	2722	2708	2486.4
Smp_316630	1.43569	3.18038e-05	908	915	994	937	959	942.6	1106	1361	1245	1718	1798	1445.6
Smp_267220	1.43509	8.62406e-06	700	686	670	742	665	692.6	981	981	948	1233	1130	1054.6
Smp_345510	1.43447	1.93483e-15	2277	2332	2460	2295	2336	2340	3090	3581	3417	3890	3838	3563.2
Smp_146160	1.43348	1.77177e-07	1822	1949	1763	1901	1566	1800.2	2214	2334	2909	3297	2906	2732
Smp_138320	1.43345	3.50997e-17	5175	4539	4957	4743	4141	4711	6365	7322	6950	7254	7867	7151.6
Smp_247740	1.433	1.90475e-12	2148	2026	2035	1893	1654	1951.2	2635	3169	2896	2919	3166	2957
Smp_125050	1.43262	2.61862e-13	1978	2023	1978	2087	1904	1994	2601	3077	2897	3029	3567	3034.2
Smp_055220	1.43236	6.05738e-21	2851	2881	2811	2771	2665	2795.8	3829	4385	3861	4356	4820	4250.2
Smp_188430	1.43231	2.61077e-05	543	646	604	546	486	565	767	831	782	916	991	857.4
Smp_122810	1.43223	0.0166382	206	163	214	130	178	178.2	257	233	265	306	291	270.4
Smp_197950	1.43175	0.00149987	330	323	380	334	305	334.4	467	463	450	644	513	507.4
Smp_013790	1.43167	2.2259e-11	10678	11174	10263	11205	10072	10678.4	13128	15301	14894	19406	18595	16264.8
Smp_162380	1.43167	1.09446e-11	1797	1908	1989	1996	1735	1885	2476	2695	2665	3207	3282	2865
Smp_245530	1.43152	0.00632369	310	273	362	224	235	280.8	396	451	443	378	452	424
Smp_003760	1.43117	0.0206195	195	166	206	221	245	206.6	337	359	322	264	282	312.8
Smp_321680	1.43085	0.737224	56	4	2	4	4	14	0	0	12	94	2	21.6
Smp_341080	1.43064	4.05791e-09	115056	134474	104573	114284	105152	114708	133857	202663	154518	180362	201642	174608
Smp_210300	1.43033	2.27046e-07	3638	3565	3787	3298	3054	3468.4	4997	6499	5464	4275	4892	5225.4
Smp_333300	1.43003	3.59245e-08	1415	1261	1670	1333	1279	1391.6	1942	2080	2101	2191	2213	2105.4
Smp_334500	1.42961	0.254924	35	76	75	45	19	50	82	46	61	64	123	75.2
Smp_165690	1.42857	1.42272e-05	1679	1880	1822	1760	1790	1786.2	2177	2280	2216	3527	3430	2726
Smp_347940	1.42817	0.00291281	932	1374	1612	1068	930	1183.2	1235	1484	2006	2018	2205	1789.6
Smp_177780	1.42804	0.421353	8	14	12	8	11	10.6	28	20	6	6	20	16
Smp_145180	1.428	2.68445e-08	1540	1540	1599	1485	1224	1477.6	1908	2076	1975	2531	2710	2240
Smp_060620	1.42793	0.203366	50	51	43	55	40	47.8	66	136	37	77	46	72.4
Smp_193150	1.4271	0.000105554	536	641	532	514	493	543.2	707	787	731	977	911	822.6
Smp_213050	1.42708	2.52857e-07	1138	1110	1080	1053	1048	1085.8	1359	1677	1456	1760	1997	1649.8
Smp_346070	1.4269	0.136956	396	314	179	282	141	262.4	410	615	308	387	239	391.8
Smp_164190	1.42655	0.000247317	493	614	510	455	410	496.4	669	723	684	847	823	749.2
Smp_244650	1.42655	2.5716e-09	2311	2342	2294	2017	2143	2221.4	3536	3772	2963	3008	3467	3349.2
Smp_346740	1.42621	0.000672547	475	387	396	385	362	401	521	602	532	726	656	607.4
Smp_343200	1.42531	5.23859e-05	501	508	476	479	469	486.6	690	698	689	789	810	735.2
Smp_137800	1.42483	0.000228118	484	581	558	534	483	528	675	727	687	958	953	800
Smp_333730	1.42474	3.96626e-06	822	884	901	802	646	811	1126	1339	1116	1241	1282	1220.8
Smp_142420	1.42431	0.0430269	373	218	221	195	151	231.6	355	306	329	343	405	347.6
Smp_058050	1.42393	0.00129628	401	394	423	399	341	391.6	675	625	505	528	606	587.8
Smp_311360	1.42214	1.61922e-16	3972	4385	4369	4300	4277	4260.6	5910	6347	5687	7063	7176	6436.6
Smp_163110	1.42184	0.771165	0	3	2	2	2	1.8	4	0	1	0	9	2.8
Smp_103920	1.42124	2.26799e-05	984	960	848	832	631	851	1127	1289	1216	1339	1419	1278
Smp_153490	1.41947	1.03644e-13	2331	2445	2379	2342	2274	2354.2	3001	3457	3303	3748	4256	3553
Smp_160170	1.41913	0.00380358	328	323	288	265	233	287.4	337	453	443	494	430	431.4
Smp_301170	1.41835	0.00127442	419	403	464	383	424	418.6	537	614	561	813	630	631
Smp_129960	1.41834	0.669394	0	3	1	3	4	2.2	4	4	0	3	6	3.4
Smp_073680	1.41672	1.50468e-21	3459	3484	3456	3199	3032	3326	4542	4930	4889	5187	5389	4987.4
Smp_173920	1.41669	0.00139953	393	392	347	386	305	364.6	422	588	490	631	613	548.8
Smp_010280	1.41653	8.36751e-14	2601	2533	2608	2863	2706	2662.2	3858	4175	3656	3930	4388	4001.4
Smp_132010	1.41645	0.0494045	64	73	56	46	55	58.8	91	79	71	109	91	88.2
Smp_317730	1.41623	0.321922	113	101	87	371	58	146	165	228	154	283	271	220.2
Smp_132660	1.41577	0.0142249	153	172	175	140	187	165.4	255	215	252	252	266	248
Smp_333750	1.41562	0.0549785	76	96	115	63	57	81.4	111	135	112	135	114	121.4
Smp_080920	1.41531	6.05278e-20	27807	27468	26528	25875	23439	26223.4	36244	39658	36258	40674	43739	39314.6
Smp_346390	1.41515	5.65098e-09	2600	2370	2965	2850	2761	2709.2	4005	4453	3432	4469	3976	4067
Smp_138680	1.41502	3.48189e-16	6224	6462	6195	6236	5520	6127.4	7675	9006	8755	9926	10657	9203.8
Smp_303520	1.41412	0.414965	4	8	10	10	5	7.4	19	8	10	6	12	11
Smp_175860	1.41386	0.00115636	491	432	462	406	414	441	557	626	599	857	671	662
Smp_332480	1.41385	2.77622e-09	3929	3436	4058	3530	2792	3549	4988	5606	5576	5133	5108	5282.2
Smp_342840	1.41375	1.53609e-07	1384	1190	1415	1383	1275	1329.4	1925	2162	1826	2125	1909	1989.4
Smp_328390	1.41365	0.600131	1	4	5	2	0	2.4	4	2	6	2	4	3.6
Smp_144080	1.41361	1.80002e-08	1607	1365	1607	1598	1287	1492.8	2134	2100	2118	2465	2342	2231.8
Smp_337240	1.41298	0.043788	138	198	231	166	168	180.2	330	294	194	287	236	268.2
Smp_173250	1.41274	2.78546e-05	642	787	757	688	596	694	951	952	1018	1136	1125	1036.4
Smp_320170	1.41031	0.0250059	142	112	121	106	116	119.4	192	189	184	146	177	177.6
Smp_093720	1.4094	0.00952941	1295	782	668	880	640	853	1262	1581	1095	1298	1102	1267.6
Smp_322770	1.40932	0.75338	2	3	1	6	44	11.2	3	0	34	45	6	17.6
Smp_341210	1.40879	0.037967	74	97	94	57	79	80.2	105	125	102	132	136	120
Smp_201820	1.40817	9.72316e-08	1377	1292	1630	1449	1409	1431.4	1996	2198	2094	2282	2099	2133.8
Smp_147590	1.40758	3.5362e-10	2500	2430	2858	2787	2558	2626.6	3754	3708	3663	4593	3859	3915.4
Smp_180070	1.40734	2.30058e-10	1623	1617	1589	1637	1526	1598.4	2027	2272	2402	2540	2693	2386.8
Smp_321140	1.40726	0.183344	12	33	36	30	28	27.8	32	39	52	42	42	41.4
Smp_072440	1.40609	4.02719e-07	1189	1253	1211	1315	1128	1219.2	1522	1704	1675	2062	2149	1822.4
Smp_148190	1.40608	0.680813	4	0	3	3	5	3	1	10	3	3	6	4.6
Smp_157350	1.40584	1.18982e-14	4539	4315	4790	4594	4029	4453.4	6022	6301	6073	7585	7206	6637.4
Smp_142670	1.40537	0.000445277	400	406	397	411	353	393.4	511	598	578	651	588	585.2
Smp_140590	1.40513	2.11418e-10	6836	6479	7141	6786	5817	6611.8	8770	9766	9918	11501	9117	9814.4
Smp_043360	1.40441	0.0180558	229	213	197	158	200	199.4	255	255	256	349	377	298.4
Smp_167370	1.40437	0.0246089	174	172	151	155	103	151	215	239	207	258	197	223.2
Smp_126800	1.40436	3.82434e-09	1830	1846	1888	1859	1521	1788.8	2220	2453	2613	3042	2984	2662.4
Smp_345000	1.40435	1.06841e-11	2817	2982	2864	3051	2754	2893.6	3652	3927	4022	4883	5118	4320.4
Smp_196370	1.40431	0.0223	267	232	287	293	256	267	415	382	355	529	298	395.8
Smp_198890	1.40311	0.00212392	626	586	511	438	380	508.2	751	709	796	723	768	749.4
Smp_341070	1.40305	8.96648e-05	531	525	576	520	567	543.8	746	792	796	833	880	809.4
Smp_153220	1.40302	0.646508	0	2	5	3	0	2	4	3	2	4	2	3
Smp_213180	1.40276	1.44577e-06	1120	1061	1213	1169	1033	1119.2	1380	1618	1495	1889	1968	1670
Smp_129980	1.40261	4.45044e-05	874	923	852	954	849	890.4	1208	1205	1171	1676	1366	1325.2
Smp_342410	1.40243	0.283726	19	40	36	19	15	25.8	36	50	19	58	28	38.2
Smp_315880	1.40238	0.0448124	115	123	157	97	110	120.4	221	184	142	168	174	177.8
Smp_125370	1.4022	1.78787e-06	1362	1199	1412	1241	1200	1282.8	1839	1807	1689	2307	1882	1904.8
Smp_028860	1.40196	0.247942	15	13	27	28	21	20.8	44	19	28	26	37	30.8
Smp_331040	1.40143	0.140876	69	58	56	68	70	64.2	128	68	103	58	117	94.8
Smp_008900	1.40116	3.0639e-15	25127	24766	23055	24880	22155	23996.6	30688	38172	35283	35436	38593	35634.4
Smp_346060	1.40058	0.0267122	142	122	125	130	84	120.6	159	163	171	217	182	178.4
Smp_324420	1.40026	0.194225	23	29	36	40	23	30.2	26	46	30	55	70	45.4
Smp_345830	1.40017	3.0962e-08	1647	1652	1882	1824	1632	1727.4	2269	2378	2251	3033	2922	2570.6
Smp_127180	1.39996	2.60689e-11	2187	2161	2020	2302	2011	2136.2	2697	3075	3039	3497	3570	3175.6
Smp_342530	1.39969	0.275295	19	24	12	13	6	14.8	24	20	17	29	19	21.8
Smp_036670	1.39965	0.164147	38	32	49	22	29	34	63	62	44	38	43	50
Smp_306600	1.39947	1.45858e-12	5067	5093	4364	4373	3942	4567.8	5858	6660	6345	7341	7672	6775.2
Smp_143440	1.39884	7.55131e-06	1105	1174	1143	1084	940	1089.2	1318	1513	1447	1925	1890	1618.6
Smp_267090	1.39811	5.90946e-18	4195	4034	4182	4021	3574	4001.2	5111	5902	5882	6322	6410	5925.4
Smp_147570	1.39715	0.000467658	471	471	455	509	515	484.2	711	738	669	675	796	717.8
Smp_094190	1.39689	3.15471e-11	2837	2487	2886	2289	2375	2574.8	3300	3876	3546	4099	4261	3816.4
Smp_331730	1.3959	0.197658	25	44	32	38	27	33.2	35	27	47	67	71	49.4
Smp_213020	1.39586	8.09198e-08	1214	1290	1189	1265	1156	1222.8	1540	1883	1663	1854	2129	1813.8
Smp_019690	1.39539	5.8201e-13	7236	7481	6268	7055	6015	6811	8522	10221	9907	10715	10984	10069.8
Smp_342070	1.39502	7.6212e-11	1965	2053	2160	2051	1748	1995.4	2722	2811	2840	3323	3021	2943.4
Smp_080560	1.39392	0.161829	31	26	17	26	32	26.4	38	29	38	42	49	39.2
Smp_053640	1.39371	9.22087e-05	958	892	877	743	728	839.6	1090	1421	1180	1086	1419	1239.2
Smp_315830	1.39352	5.05038e-06	1078	1324	1330	1209	1213	1230.8	1594	1662	1612	2107	2144	1823.8
Smp_093920	1.39281	9.86642e-18	4082	3939	3870	3916	3348	3831	4964	5784	5593	5924	5968	5646.6
Smp_204160	1.39244	9.5411e-07	1336	1411	1144	1308	1183	1276.4	1640	1764	1697	2153	2186	1888
Smp_166320	1.39179	5.58671e-06	1321	1430	1290	1238	1154	1286.6	1704	1712	1604	2373	2110	1900.6
Smp_150270	1.39163	8.65698e-16	5357	5405	5468	4889	4619	5147.6	6721	7677	7457	7540	8535	7586
Smp_160760	1.39159	1.12388e-17	5186	5050	5088	5322	4840	5097.2	6802	7696	7189	7627	8292	7521.2
Smp_210170	1.39157	2.40136e-06	1010	1083	971	977	958	999.8	1340	1372	1344	1634	1694	1476.8
Smp_302910	1.39101	0.00885451	209	274	244	253	218	239.6	367	364	350	359	315	351
Smp_154250	1.39062	0.000581041	2342	2310	3976	2913	3050	2918.2	4871	4119	3602	4385	4500	4295.4
Smp_203390	1.39046	9.14144e-10	2515	2472	2613	2407	2096	2420.6	3126	3140	3354	4058	4167	3569
Smp_103090	1.39008	7.49238e-12	3173	3072	2631	3082	2516	2894.8	3648	4414	4005	4454	4817	4267.6
Smp_169350	1.39003	0.417042	10	8	6	6	18	9.6	12	15	8	25	12	14.4
Smp_200620	1.38988	0.55532	3	11	2	5	6	5.4	3	7	11	14	5	8
Smp_151930	1.38947	0.361706	20	11	30	10	8	15.8	29	18	20	32	16	23
Smp_173110	1.38923	2.74334e-11	5240	5078	5743	5135	4564	5152	6650	7725	7785	8316	7340	7563.2
Smp_166180	1.38902	1.27343e-08	1925	1983	1860	1894	1576	1847.6	2495	2918	2864	2462	2799	2707.6
Smp_330480	1.38853	0.255834	20	9	20	14	13	15.2	18	20	28	17	29	22.4
Smp_346560	1.38815	0.383023	15	13	10	17	10	13	22	29	5	24	16	19.2
Smp_179890	1.38804	3.31519e-06	1063	1074	924	1088	999	1029.6	1354	1499	1523	1552	1646	1514.8
Smp_191670	1.38706	0.0070771	219	244	264	249	201	235.4	292	378	291	395	377	346.6
Smp_020550	1.38621	5.4695e-11	7499	7119	6657	7141	6032	6889.6	10523	10205	9793	9751	10063	10067
Smp_165630	1.38608	1.84757e-12	2253	2265	2286	2082	1931	2163.4	2743	3152	3026	3394	3580	3179
Smp_331680	1.3857	0.748246	4	1	6	0	792	160.6	8	6	1	1289	8	262.4
Smp_156060	1.3851	2.24293e-09	1798	1845	1789	1852	1763	1809.4	2332	2471	2438	2957	3122	2664
Smp_329150	1.38503	0.349381	7	14	8	17	10	11.2	16	15	18	22	11	16.4
Smp_171610	1.38502	0.0726933	801	820	785	1094	332	766.4	928	882	884	1680	1233	1121.4
Smp_137180	1.385	0.0460765	134	120	190	156	162	152.4	205	255	198	269	193	224
Smp_139060	1.38464	4.5328e-07	1195	1243	1189	1159	1083	1173.8	1506	1590	1654	1934	1934	1723.6
Smp_081140	1.38461	3.38852e-13	2713	2610	3104	2817	2469	2742.6	3635	3999	3681	4291	4528	4026.8
Smp_204230	1.38459	0.031689	142	115	142	143	111	130.6	217	173	181	205	176	190.4
Smp_014170	1.38454	7.55014e-10	26257	23184	22219	23921	21123	23340.8	32514	38184	33434	30764	35937	34166.6
Smp_324250	1.38371	0.0799387	105	138	210	197	151	160.2	196	204	201	253	329	236.6
Smp_024860	1.38361	0.0377058	235	180	205	153	122	179	229	252	227	290	313	262.2
Smp_140430	1.38359	1.99516e-12	2331	2337	2199	2377	2311	2311	2972	3456	3115	3611	3839	3398.6
Smp_329220	1.38342	0.0702976	71	98	94	70	64	79.4	128	114	108	87	142	115.8
Smp_167920	1.38337	2.2721e-14	2806	2890	2775	2855	2509	2767	3480	4004	3730	4534	4566	4062.8
Smp_325760	1.38261	0.000575953	474	475	447	527	418	468.2	574	682	627	758	798	687.8
Smp_076450	1.38251	8.92404e-05	902	1029	975	930	923	951.8	1090	1298	1281	1610	1731	1402
Smp_337050	1.38238	0.000968031	914	940	923	1039	968	956.8	1099	1165	1246	1804	1749	1412.6
Smp_213710	1.38235	1.75289e-05	1053	1059	1031	1104	1108	1071	1343	1477	1407	1764	1897	1577.6
Smp_134020	1.38221	5.69282e-14	3015	3089	2925	2902	2930	2972.2	3723	4348	4289	4415	5038	4362.6
Smp_034860	1.38209	0.145702	31	36	48	26	32	34.6	58	49	35	62	49	50.6
Smp_043260	1.38119	0.175912	25	31	28	40	28	30.4	48	63	26	40	46	44.6
Smp_090450	1.38003	3.06098e-13	4980	4858	4477	4892	4463	4734	5850	6841	6685	7348	7968	6938.4
Smp_013860	1.37994	1.40934e-17	7432	7376	7170	7471	6954	7280.6	10074	10535	10033	11054	11526	10644.4
Smp_346620	1.37983	0.173272	55	42	52	40	18	41.4	69	52	49	66	64	60
Smp_128060	1.37973	0.0168553	194	165	194	158	141	170.4	236	264	218	280	245	248.6
Smp_132470	1.37935	0.0863287	67	60	62	69	51	61.8	114	77	72	76	111	90
Smp_180200	1.37916	1.02097e-15	5137	4952	5231	5305	4691	5063.2	6830	7688	7095	7774	7572	7391.8
Smp_245370	1.37844	3.46241e-12	5634	5920	5954	5453	5619	5716	7223	8091	7556	9523	9486	8375.8
Smp_088550	1.37831	5.97644e-10	3356	3631	3329	3348	3159	3364.6	3929	4757	4400	5842	5750	4935.6
Smp_328750	1.3782	0.744766	4	1	0	3	2	2	3	2	0	5	5	3
Smp_326850	1.37755	0.433144	16	24	12	12	18	16.4	28	8	10	39	36	24.2
Smp_316790	1.37737	0.751226	0	0	0	4	4	1.6	2	0	4	5	1	2.4
Smp_341950	1.37705	3.73139e-15	2700	2751	2783	2824	2467	2705	3453	3848	3768	4212	4472	3950.6
Smp_169780	1.37659	0.000122668	918	1037	1041	910	917	964.6	1568	1344	1390	1329	1358	1397.8
Smp_007510	1.37646	1.36517e-14	3417	3418	3091	3336	2824	3217.2	4041	4656	4484	4987	5306	4694.8
Smp_317250	1.37634	0.0824804	264	276	396	407	497	368	306	595	474	662	700	547.4
Smp_321530	1.37617	0.771584	2	2	0	2	64	14	3	1	4	0	109	23.4
Smp_096160	1.37605	5.14843e-05	968	966	839	915	746	886.8	1155	1154	1323	1397	1422	1290.2
Smp_149560	1.37601	0.18339	28	27	34	26	31	29.2	50	38	23	49	54	42.8
Smp_247200	1.37586	1.47968e-09	2182	2388	2466	2259	2037	2266.4	3015	3368	3292	3693	3099	3293.4
Smp_133900	1.37514	0.135802	61	96	119	94	119	97.8	85	148	127	172	191	144.6
Smp_156450	1.37471	2.25719e-08	4261	4708	4228	4515	4088	4360	5133	5679	5855	7564	7663	6378.8
Smp_167020	1.37436	0.000487845	579	613	618	562	590	592.4	729	775	909	984	919	863.2
Smp_027000	1.37425	6.54258e-16	5946	5801	5773	5802	5389	5742.2	7300	8498	8120	8480	9456	8370.8
Smp_319310	1.3742	0.392052	13	24	11	17	12	15.4	24	18	12	44	14	22.4
Smp_144740	1.37401	0.0510992	97	143	120	132	95	117.4	151	152	174	218	156	170.2
Smp_028200	1.37399	3.40078e-16	8094	7783	7598	7901	7321	7739.4	10136	11875	10925	11399	12005	11268
Smp_246970	1.37395	0.0171987	411	354	499	465	369	419.6	697	648	523	697	468	606.6
Smp_106060	1.37394	3.75713e-08	1359	1293	1393	1396	1222	1332.6	1716	2095	1801	1986	2110	1941.6
Smp_139360	1.37392	0.897954	0	2	0	0	2	0.8	4	0	0	2	0	1.2
Smp_247540	1.37325	1.00759e-08	1567	1524	1543	1481	1301	1483.2	1946	2100	2047	2379	2310	2156.4
Smp_162770	1.37311	0.00336943	9170	11549	17917	16832	16142	14322	18989	19484	20222	21218	24813	20945.2
Smp_068240	1.37282	0.000876553	517	508	541	554	416	507.2	757	698	738	723	752	733.6
Smp_335770	1.37235	0.0467935	201	174	301	195	174	209	325	269	263	354	302	302.6
Smp_330710	1.37229	0.893155	4	0	0	0	0	0.8	1	2	2	1	0	1.2
Smp_022140	1.37227	1.01582e-06	1278	1333	1262	1262	1254	1277.8	1594	1742	1772	2152	2051	1862.2
Smp_204380	1.37196	3.51922e-15	3265	3111	2992	3123	2767	3051.6	3926	4705	4181	4464	4916	4438.4
Smp_126220	1.3718	0.238832	18	32	28	30	42	30	29	43	29	63	58	44.4
Smp_346640	1.37142	0.000242084	848	803	1054	836	733	854.8	1105	1168	1089	1469	1385	1243.2
Smp_343770	1.37071	0.000610958	768	711	718	687	745	725.8	1015	1311	949	982	1013	1054
Smp_029990	1.37042	4.99774e-08	2844	2829	3346	3017	3364	3080	3990	5114	3991	4685	4671	4490.2
Smp_301320	1.37015	0.762046	7	10	13	10	219	51.8	193	163	15	5	11	77.4
Smp_035190	1.37008	3.5253e-11	5951	5529	5522	6213	5403	5723.6	7306	8148	7654	9559	8963	8326
Smp_141150	1.37001	2.32712e-14	4495	4916	5050	4673	4287	4684.2	5935	6928	6746	6740	7645	6798.8
Smp_123810	1.36975	0.132837	100	99	115	95	58	93.4	103	124	92	209	152	136
Smp_131490	1.36942	0.0602748	152	218	277	235	256	227.6	331	318	230	363	422	332.8
Smp_142170	1.36897	4.34738e-14	3405	3235	3146	3076	2667	3105.8	3928	4506	4321	4636	5132	4504.6
Smp_149030	1.3684	9.10367e-11	3037	2974	3083	3066	2793	2990.6	3660	4041	3985	4848	5225	4351.8
Smp_076860	1.36831	0.000527616	496	561	517	475	430	495.8	647	744	638	782	782	718.6
Smp_138140	1.36817	0.835533	0	3	4	0	0	1.4	4	2	4	0	0	2
Smp_337430	1.36814	0.214273	63	55	50	36	47	50.2	49	63	61	59	137	73.8
Smp_196790	1.36809	1.7444e-05	957	959	866	895	837	902.8	1121	1274	1201	1437	1527	1312
Smp_158700	1.36787	8.97141e-06	1122	1219	1062	1119	1066	1117.6	1449	1447	1679	1664	1859	1619.6
Smp_174220	1.36766	1.53469e-13	2972	2835	2654	2905	2517	2776.6	3519	4149	3976	4134	4336	4022.8
Smp_140830	1.36742	1.99666e-05	996	1061	970	1083	962	1014.4	1190	1425	1447	1640	1666	1473.6
Smp_045490	1.36689	0.0211928	196	219	228	235	174	210.4	222	364	296	312	332	305.2
Smp_313990	1.36667	0.00593206	241	274	236	259	235	249	321	346	336	382	421	361.2
Smp_025890	1.36652	0.00242423	595	590	696	661	524	613.2	844	858	704	1160	873	887.8
Smp_125960	1.36643	3.73516e-14	3995	3877	4020	4079	3625	3919.2	4968	5656	5888	5953	5873	5667.6
Smp_307840	1.3664	9.4145e-06	1263	1387	1181	1314	1197	1268.4	1786	1698	1549	2165	1992	1838
Smp_176710	1.36617	0.0131125	231	237	253	294	239	250.8	327	337	306	399	455	364.8
Smp_165470	1.36548	2.81191e-10	3406	2888	3274	3454	3067	3217.8	4065	4621	4802	5012	4776	4655.2
Smp_304890	1.3654	0.000245015	839	748	687	840	688	760.4	1036	1011	1069	1259	1118	1098.6
Smp_129050	1.36513	9.80086e-11	6544	5898	6666	6572	6068	6349.6	8377	10039	9131	8456	9907	9182
Smp_113620	1.36488	3.37273e-08	6421	6620	6057	6293	6297	6337.6	7277	8930	8237	11172	10467	9216.6
Smp_128750	1.36363	1.45495e-05	2205	2228	2440	2489	2307	2333.8	3177	3418	3154	4262	2824	3367
Smp_013520	1.3636	5.07134e-09	2038	2080	2008	2029	1883	2007.6	2539	2686	2628	3206	3488	2909.4
Smp_056930	1.36343	2.46959e-13	4439	4575	4368	4732	4309	4484.6	5574	6316	6098	7127	7363	6495.6
Smp_087330	1.36297	5.7047e-06	1320	1303	1204	1381	1255	1292.6	1520	1769	1802	2160	2116	1873.4
Smp_000150	1.36108	2.52619e-13	3861	4135	3892	4084	3358	3866	4798	5705	5155	5618	6639	5583
Smp_341320	1.36027	0.00239177	358	365	331	383	357	358.8	471	520	489	539	571	518
Smp_331190	1.36008	0.650015	1	5	5	3	5	3.8	3	4	4	4	13	5.6
Smp_052460	1.35991	0.562652	8	9	10	12	0	7.8	21	6	7	13	8	11
Smp_082250	1.35987	5.3818e-05	866	873	808	781	675	800.6	1050	1094	1080	1261	1276	1152.2
Smp_244310	1.35965	0.000178972	848	664	840	802	700	770.8	1058	1141	997	1163	1194	1110.6
Smp_094330	1.35938	3.70642e-09	2155	1968	2186	1960	1862	2026.2	2767	2697	2710	3028	3395	2919.4
Smp_124440	1.35923	1.33094e-13	5634	5806	5430	5646	4917	5486.6	6816	7733	7546	8400	9053	7909.6
Smp_127870	1.35746	9.27983e-05	844	835	806	852	771	821.6	1021	1155	1302	1157	1265	1180
Smp_054220	1.35739	2.05256e-10	7485	7636	7322	7225	7462	7426	9326	9817	10053	11728	12672	10719.2
Smp_191210	1.35739	1.66653e-05	1760	1659	2172	1723	1628	1788.4	2352	2361	2349	3206	2588	2571.2
Smp_342180	1.35684	6.51434e-05	1085	1020	891	1052	1030	1015.6	1381	1453	1267	1652	1566	1463.8
Smp_044850	1.35624	1.47926e-07	2127	2044	1771	2145	1880	1993.4	2645	2845	2505	3326	3023	2868.8
Smp_244210	1.35543	8.10198e-10	2192	2355	2474	2276	2184	2296.2	2915	3087	3102	3746	3661	3302.2
Smp_248110	1.35541	3.60354e-07	1685	1787	1881	1850	1485	1737.6	2094	2280	2445	2823	2840	2496.4
Smp_175780	1.35534	1.10102e-09	2278	2289	2535	2232	1902	2247.2	3034	3028	3074	3444	3520	3220
Smp_165660	1.35518	0.0833036	77	82	101	88	65	82.6	108	137	81	145	123	118.8
Smp_301160	1.35479	4.54393e-12	4097	4402	4290	4192	3518	4099.8	4892	5759	5782	6162	6845	5888
Smp_347960	1.35383	3.71353e-11	2588	2448	2349	2488	2269	2428.4	2946	3731	3364	3626	3773	3488
Smp_127440	1.35371	8.63778e-12	9167	8655	10329	9784	8784	9343.8	12265	13962	12848	13832	14091	13399.6
Smp_157740	1.35349	4.56704e-07	2949	3334	3041	3183	2853	3072	3535	3997	4005	5509	5069	4423
Smp_122340	1.35339	0.077878	184	200	134	150	244	182.4	277	256	256	263	259	262.2
Smp_003270	1.35329	1.97342e-06	1491	1523	1672	1406	1276	1473.6	2025	1866	2055	2162	2435	2108.6
Smp_163820	1.35269	0.0169263	685	604	1099	707	796	778.2	1313	1027	893	1201	1131	1113
Smp_144750	1.35232	0.00464245	410	453	487	459	356	433	519	621	596	760	601	619.4
Smp_137920	1.35225	1.62924e-14	8029	7840	7917	7899	7229	7782.8	9550	11497	10542	11641	12628	11171.6
Smp_140520	1.35204	7.11095e-10	3126	2970	3061	3272	2683	3022.4	4203	4554	4211	4554	4045	4313.4
Smp_310600	1.35179	0.155749	40	36	59	59	31	45	63	78	58	61	61	64.2
Smp_058450	1.35167	6.56573e-10	2713	2611	3214	2805	2654	2799.4	3731	4316	3907	3868	4204	4005.2
Smp_143070	1.35166	2.00014e-12	3046	2842	2835	2841	2629	2838.6	3587	4224	4157	4053	4286	4061.4
Smp_032150	1.35157	8.55957e-11	2440	2572	2517	2505	2293	2465.4	3147	3452	3272	3514	4305	3538
Smp_340460	1.35123	0.174808	30	31	38	34	32	33	35	54	53	60	34	47.2
Smp_017230	1.35123	1.63983e-09	1939	2024	1960	1954	1797	1934.8	2508	2743	2479	2815	3335	2776
Smp_132020	1.35048	1.01479e-13	5071	4829	4858	4945	4469	4834.4	6019	6834	6571	7430	7784	6927.6
Smp_180000	1.35012	0.469591	26	37	43	33	81	44	127	35	71	40	37	62
Smp_242230	1.35003	7.14895e-08	1413	1446	1520	1374	1323	1415.2	1829	1979	1878	2167	2278	2026.2
Smp_125810	1.34967	1.64187e-13	4321	4222	4563	3924	3849	4175.8	5216	6340	5755	5902	6657	5974
Smp_179380	1.34865	0.00167694	473	522	499	454	437	477	543	678	637	787	772	683.4
Smp_065370	1.34815	3.52995e-06	1655	1578	1767	1488	1628	1623.2	2319	2381	1923	2632	2346	2320.2
Smp_328000	1.34806	3.75779e-06	1579	1731	1720	1327	1477	1566.8	1943	2351	2225	2096	2576	2238.2
Smp_162520	1.34804	1.27899e-06	2327	1898	2427	2024	1763	2087.8	2779	3003	2942	3228	2905	2971.4
Smp_075770	1.34786	0.000698235	6665	6181	6137	5551	3933	5693.4	8792	9843	7315	6662	7636	8049.6
Smp_334300	1.34763	1.60393e-09	2623	2804	2582	2736	2229	2594.8	3124	3803	3298	3936	4405	3713.2
Smp_162440	1.34762	0.00574133	432	410	396	389	373	400	551	536	500	711	556	570.8
Smp_200020	1.34753	0.000770617	878	734	958	773	689	806.4	1090	1255	1069	1009	1327	1150
Smp_200570	1.34663	0.00682625	355	337	368	298	322	336	422	516	411	554	499	480.4
Smp_334750	1.34621	4.7903e-09	2015	2097	2117	1998	1927	2030.8	2458	2800	2789	3286	3173	2901.2
Smp_341170	1.34604	4.11936e-06	1204	1288	1258	1288	1165	1240.6	1590	1727	1522	1992	2040	1774.2
Smp_015220	1.346	1.3264e-07	1814	1894	1734	1816	1822	1816	2085	2634	2502	2853	2925	2599.8
Smp_138230	1.34575	0.247671	114	115	184	130	84	125.4	218	122	168	269	103	176
Smp_026280	1.34542	6.25133e-13	3974	3860	3950	3640	3325	3749.8	5106	5540	5216	4986	5814	5332.4
Smp_125420	1.34534	0.0807841	151	110	114	118	73	113.2	158	159	133	186	168	160.8
Smp_329260	1.34534	0.246442	25	27	21	21	42	27.2	31	33	37	53	42	39.2
Smp_319660	1.3451	0.244866	46	21	43	51	62	44.6	75	66	60	55	63	63.8
Smp_142700	1.34509	3.08671e-05	1770	1526	1650	1713	1338	1599.4	2109	2683	2311	2047	2198	2269.6
Smp_304910	1.34499	1.91705e-05	1037	948	922	951	886	948.8	1285	1363	1226	1399	1490	1352.6
Smp_334260	1.34446	4.32141e-13	4210	4414	4079	4122	4145	4194	5247	5876	5803	6049	6961	5987.2
Smp_212900	1.34414	2.22884e-14	4233	4357	4307	4259	3603	4151.8	5299	5892	5425	6518	6423	5911.4
Smp_308600	1.3435	1.82671e-12	4538	4353	4682	4437	4133	4428.6	5304	6262	6265	6509	7230	6314
Smp_127080	1.34316	0.00120032	637	694	636	537	507	602.2	767	818	797	986	910	855.6
Smp_330790	1.34311	0.887722	0	0	2	0	2	0.8	0	2	0	2	2	1.2
Smp_345050	1.34304	0.197523	204	224	464	324	407	324.6	679	531	303	395	393	460.2
Smp_163670	1.34246	0.00997729	267	315	323	276	279	292	415	449	367	387	457	415
Smp_196220	1.34218	4.58621e-05	1093	1089	1024	1131	926	1052.6	1233	1480	1404	1613	1773	1500.6
Smp_242690	1.34194	1.17188e-06	1480	1482	1492	1346	1390	1438	1792	1886	2023	2138	2400	2047.8
Smp_097320	1.34193	1.66429e-09	3757	3523	3459	3664	3063	3493.2	4432	5379	5251	4738	4951	4950.2
Smp_128990	1.34177	5.95591e-06	1672	1921	1686	1633	1502	1682.8	1821	2313	2409	2718	2722	2396.6
Smp_142600	1.34166	1.73714e-07	2669	2337	2795	2344	2128	2454.6	3396	3486	3548	3180	3770	3476
Smp_154040	1.34159	4.55617e-11	5229	5516	5101	5411	4974	5246.2	6110	7978	7170	8047	8059	7472.8
Smp_028690	1.34151	1.13468e-08	2141	1958	2030	2172	1838	2027.8	2849	2812	2796	2958	2959	2874.8
Smp_334420	1.3414	1.71659e-05	1910	2332	2673	2217	2005	2227.4	2744	3048	2821	3945	3281	3167.8
Smp_002230	1.34127	0.000273256	757	922	807	918	788	838.4	968	1308	1116	1209	1374	1195
Smp_140700	1.34052	5.30814e-08	3556	4262	4099	4304	3748	3993.8	4798	5116	5411	6129	6998	5690.4
Smp_113630	1.34048	9.7766e-09	2207	2203	2057	2069	2070	2121.2	2547	2885	2977	3317	3368	3018.8
Smp_065120	1.34011	2.79128e-08	2031	2285	1994	2159	1959	2085.6	2573	2812	2725	3368	3360	2967.6
Smp_304370	1.33993	1.22421e-13	3953	3805	3687	4024	3229	3739.6	4800	5342	5044	5492	5851	5305.8
Smp_147920	1.33971	5.2399e-08	1889	1963	2127	2095	1835	1981.8	2389	2684	2705	3160	3151	2817.8
Smp_012570	1.33963	8.24976e-12	3524	3389	3077	3187	2857	3206.8	3950	4466	4425	4717	5212	4554
Smp_345180	1.33948	0.180617	123	134	142	151	103	130.6	244	118	174	125	259	184
Smp_025670	1.33889	1.91752e-07	1692	1631	1672	1511	1473	1595.8	1924	2198	2138	2454	2628	2268.4
Smp_302740	1.33884	1.46252e-13	4527	4531	4567	4771	4289	4537	5774	6182	6297	6754	7195	6440.4
Smp_310770	1.33881	0.0656286	100	122	93	86	74	95	127	124	139	149	131	134
Smp_148650	1.33881	1.10233e-07	4097	4481	5268	5171	4611	4725.6	6412	6925	6560	7013	6551	6692.2
Smp_175590	1.33871	0.00209693	701	600	795	686	723	701	822	928	1017	1031	1194	998.4
Smp_038830	1.33767	3.59428e-10	2243	2121	2248	2198	2014	2164.8	2772	2962	2842	3273	3514	3072.6
Smp_038540	1.33765	1.26785e-06	1315	1348	1272	1348	1104	1277.4	1653	1848	1749	1860	1927	1807.4
Smp_015840	1.3369	4.18003e-08	3056	3164	2901	2846	2702	2933.8	3451	3762	3914	4894	4811	4166.4
Smp_066820	1.33677	6.74443e-07	1782	2125	1867	1977	1827	1915.6	2317	2464	2613	2973	3232	2719.8
Smp_084540	1.33602	1.91868e-07	3206	3249	3327	2866	2886	3106.8	3702	3974	3924	5149	5324	4414.6
Smp_105960	1.33555	1.06976e-09	2501	2857	2747	2605	2364	2614.8	3244	3454	3621	3904	4282	3701
Smp_136660	1.33542	0.000131377	1829	2036	2710	1988	2316	2175.8	3259	3144	2802	3054	3114	3074.6
Smp_153720	1.33507	1.61519e-07	3554	3445	3696	3858	3558	3622.2	4381	4785	4548	6340	5674	5145.6
Smp_129250	1.33453	0.0969407	100	114	119	136	127	119.2	190	196	111	169	179	169
Smp_078610	1.33453	3.02324e-10	6852	7445	6178	7375	6222	6814.4	8357	9848	9316	10224	10452	9639.4
Smp_082780	1.33444	1.17677e-11	4617	5241	4898	5026	4260	4808.4	5932	7067	6781	6763	7413	6791.2
Smp_131680	1.33439	1.49004e-07	1873	1810	1870	1982	1721	1851.2	2299	2480	2369	2879	3098	2625
Smp_135280	1.3341	6.51078e-10	7218	7415	8401	8133	7835	7800.4	10101	11235	10797	11569	11454	11031.2
Smp_131450	1.33355	0.817193	3	1	1	2	0	1.4	4	1	0	5	0	2
Smp_344900	1.3333	7.18278e-05	876	929	867	873	798	868.6	1235	1207	1075	1273	1339	1225.8
Smp_057590	1.33268	0.00198865	572	648	620	571	505	583.2	733	811	691	834	1060	825.8
Smp_155030	1.33232	1.03225e-05	1172	1132	1318	1211	1191	1204.8	1508	1759	1578	1823	1854	1704.4
Smp_140040	1.3323	0.00263105	1250	1123	1624	1288	1250	1307	2127	1800	1638	2014	1592	1834.2
Smp_327150	1.33225	0.174136	109	61	95	56	57	75.6	115	102	78	113	125	106.6
Smp_343120	1.33209	1.01596e-06	6571	5722	6913	6474	6134	6362.8	9163	9265	9231	8859	8170	8937.6
Smp_320870	1.33193	0.0523765	105	110	129	96	98	107.6	139	150	128	158	186	152.2
Smp_142510	1.33188	1.14308e-08	2834	3002	3169	3303	2769	3015.4	3757	4038	3960	5025	4515	4259
Smp_124490	1.33187	3.27942e-07	1482	1421	1424	1452	1370	1429.8	1774	2041	1868	2189	2237	2021.8
Smp_347990	1.33165	1.13658e-08	2501	2854	2577	2572	2554	2611.6	3110	3712	3332	3884	4462	3700
Smp_344400	1.33165	0.0530807	285	289	339	242	240	279	438	368	348	489	310	390.6
Smp_324430	1.33163	0.242743	28	38	22	45	26	31.8	52	31	36	54	51	44.8
Smp_244020	1.33162	3.32272e-10	2662	2549	2656	2469	2275	2522.2	3119	3583	3206	3725	4196	3565.8
Smp_007260	1.33149	3.04247e-11	31235	31520	28091	30655	27191	29738.4	36033	43529	41573	43513	45133	41956.2
Smp_332250	1.33127	0.044693	216	195	224	196	163	198.8	242	287	269	232	374	280.8
Smp_346630	1.33097	0.00957352	537	505	588	414	434	495.6	660	717	636	843	627	696.6
Smp_011660	1.33057	1.29395e-11	6709	5902	6276	6233	5451	6114.2	8068	8935	7725	8806	9574	8621.6
Smp_028210	1.33049	0.017464	442	365	444	341	289	376.2	425	603	479	568	577	530.4
Smp_091000	1.33027	0.324585	19	25	26	8	20	19.6	27	30	24	33	24	27.6
Smp_146240	1.3301	4.83616e-08	1772	1619	1888	1682	1619	1716	2226	2405	2283	2546	2636	2419.2
Smp_245590	1.32961	0.0257651	1410	1911	2394	2230	2084	2005.8	2817	2661	2261	4227	2161	2825.4
Smp_128790	1.32922	4.7507e-08	2558	2583	2501	2611	2153	2481.2	3102	3322	2995	4001	4089	3501.8
Smp_137930	1.32908	0.0583238	152	158	168	178	137	158.6	162	230	201	291	237	224.2
Smp_082370	1.32905	0.0128963	539	471	398	482	361	450.2	474	627	625	695	756	635.4
Smp_326430	1.32902	0.113479	955	486	518	542	542	608.6	679	758	533	990	1391	870.2
Smp_127700	1.32882	0.00223604	536	626	566	567	539	566.8	722	698	714	914	952	800
Smp_335020	1.32879	0.0462973	192	189	166	214	138	179.8	239	233	264	278	245	251.8
Smp_340320	1.32867	0.183344	194	197	443	295	354	296.6	477	480	257	493	390	419.4
Smp_213730	1.32848	1.09694e-06	1672	1727	1732	1637	1474	1648.4	1974	2166	2123	2615	2750	2325.6
Smp_317760	1.32843	0.103008	66	60	76	64	77	68.6	105	92	92	108	85	96.4
Smp_050470	1.32828	0.000304228	1298	1693	1561	1452	1332	1467.2	1662	1806	1881	2534	2477	2072
Smp_044810	1.32808	1.18518e-08	2999	3201	2834	2958	2513	2901	3311	4030	3820	4644	4641	4089.2
Smp_322290	1.32796	0.650371	34	12	25	78	72	44.2	25	30	36	27	212	66
Smp_163460	1.32794	6.76687e-07	2099	2061	1822	1937	1792	1942.2	2337	2641	2456	2903	3376	2742.6
Smp_165200	1.32784	1.02269e-13	4680	4672	4947	4632	4262	4638.6	5873	6791	6437	6521	6979	6520.2
Smp_310500	1.32742	0.588569	4	10	10	4	6	6.8	14	9	3	8	14	9.6
Smp_300390	1.32737	0.450061	12	42	14	36	40	28.8	19	42	57	50	36	40.8
Smp_308260	1.32732	2.51854e-08	5643	5248	5122	5344	4353	5142	6860	6840	6249	7468	8767	7236.8
Smp_173640	1.327	2.1193e-05	1115	1176	1093	1115	1120	1123.8	1485	1600	1415	1755	1654	1581.8
Smp_039640	1.3267	5.81215e-10	4734	5127	5090	5287	5210	5089.6	6419	7416	6478	7841	7721	7175
Smp_157470	1.32654	0.0769546	172	175	205	173	146	174.2	262	252	168	309	231	244.4
Smp_244340	1.32642	0.0682118	358	244	330	304	229	293	404	397	334	566	352	410.6
Smp_063180	1.32629	1.96992e-12	7864	7933	8137	7588	7152	7734.8	10489	11209	10624	10557	11333	10842.4
Smp_319390	1.32628	0.0744766	523	453	413	522	317	445.6	741	847	433	555	530	621.2
Smp_315820	1.32609	0.10842	236	324	215	204	153	226.4	248	330	277	442	288	317
Smp_313980	1.32599	0.00572861	491	489	401	444	393	443.6	630	680	581	586	628	621
Smp_153530	1.32595	0.0156711	359	431	285	339	300	342.8	460	493	436	510	504	480.6
Smp_009230	1.32571	0.275295	69	35	35	52	26	43.4	42	57	52	64	92	61.4
Smp_052800	1.32559	4.7507e-08	2207	2110	1960	2236	1913	2085.2	2526	3042	2841	2903	3351	2932.6
Smp_050920	1.32543	1.72057e-08	3103	3490	3445	3638	3146	3364.4	3985	4374	4427	5374	5533	4738.6
Smp_323430	1.3249	0.00109912	1260	1579	1252	1249	1169	1301.8	1422	1577	1693	2165	2319	1835.2
Smp_144120	1.32452	0.372071	16	20	6	20	19	16.2	22	27	20	26	19	22.8
Smp_163430	1.32446	1.15078e-08	2543	2625	2353	2340	2178	2407.8	2894	3172	3312	3592	3940	3382
Smp_340260	1.32434	1.39297e-11	5329	5597	5620	5464	5163	5434.6	6506	7474	7413	8150	8653	7639.2
Smp_041630	1.32432	1.33965e-11	3389	3098	3473	3255	2797	3202.4	4054	4551	4319	4449	5085	4491.6
Smp_334050	1.32412	0.152152	107	115	183	112	150	133.4	207	202	173	211	139	186.4
Smp_041760	1.32363	4.30661e-11	5662	5864	5640	6100	5150	5683.2	7188	7995	7099	8873	8742	7979.4
Smp_090140	1.32359	5.47481e-12	8350	8937	8906	8698	8131	8604.4	10300	12151	11544	13164	13267	12085.2
Smp_167490	1.32343	1	2	0	0	0	0	0.4	1	2	0	0	0	0.6
Smp_032480	1.32331	3.78824e-11	2805	2872	2647	2787	2596	2741.4	3445	3889	3389	4146	4396	3853
Smp_130580	1.32329	5.34358e-12	9840	9729	9564	9415	8650	9439.6	12689	13735	12591	12442	14632	13217.8
Smp_213930	1.32294	4.26086e-09	2348	2452	2358	2358	2144	2332	2828	3118	3115	3408	3905	3274.8
Smp_325770	1.32293	0.788358	3	0	0	5	3	2.2	2	2	0	6	6	3.2
Smp_321080	1.32267	0.519477	6	4	18	15	8	10.2	24	9	11	10	17	14.2
Smp_246670	1.32231	1.25894e-07	2555	2621	2539	2645	2439	2559.8	3010	3321	3287	4096	4290	3600.8
Smp_012010	1.32215	9.23707e-06	1456	1343	1559	1525	1341	1444.8	2026	1837	1896	2101	2250	2022
Smp_049170	1.32207	3.56602e-12	5955	6374	6331	6167	6161	6197.6	7964	8771	8041	8775	9942	8698.6
Smp_164680	1.32186	9.95818e-08	3940	3908	4811	4411	3792	4172.4	5376	6058	5684	6467	5569	5830.8
Smp_172050	1.32185	4.46644e-06	1541	1517	1345	1476	1327	1441.2	1816	1863	1930	2138	2356	2020.6
Smp_242740	1.32149	4.07736e-12	8765	8427	9140	9161	8348	8768.2	10875	12650	11460	13068	13433	12297.2
Smp_128440	1.32125	4.48402e-06	1266	1319	1299	1393	1286	1312.6	1641	1879	1713	1992	1978	1840.6
Smp_021100	1.32113	2.49453e-09	2234	2365	2489	2142	1986	2243.2	2871	3110	2949	3244	3515	3137.8
Smp_157560	1.32106	0.000147081	1182	1014	1269	1265	1162	1178.4	1652	1574	1501	1740	1784	1650.2
Smp_015780	1.32105	7.89256e-08	1889	2124	2068	1939	1912	1986.4	2473	2605	2637	2953	3258	2785.2
Smp_157720	1.32101	1.14348e-10	2606	2783	3092	2794	2578	2770.6	3625	3765	3636	4115	4243	3876.8
Smp_127690	1.32078	0.000404904	995	1153	1083	986	1019	1047.2	1283	1347	1272	1610	1848	1472
Smp_266830	1.32062	2.65878e-08	3071	2925	3177	3157	2865	3039	3588	4028	3833	4873	5025	4269.4
Smp_171030	1.32061	0.0105072	577	472	513	484	410	491.2	588	653	552	822	835	690
Smp_212200	1.32043	1.93044e-13	3706	3635	3419	3420	3080	3452	4430	4822	4702	4913	5250	4823.4
Smp_023270	1.32041	4.51054e-13	3639	3718	3583	3371	3164	3495	4380	5122	4856	4840	5216	4882.8
Smp_200850	1.32032	0.440355	7	10	14	12	10	10.6	14	19	17	13	11	14.8
Smp_345090	1.32018	0.016453	408	383	430	435	336	398.4	416	625	609	521	615	557.2
Smp_194780	1.32006	0.0680249	171	173	146	149	153	158.4	230	180	214	274	206	220.8
Smp_333050	1.32003	0.000615182	808	893	690	795	681	773.4	954	1073	1029	1179	1171	1081.2
Smp_154640	1.32	1.38261e-07	2395	2607	2270	2421	2283	2395.2	2732	3429	2975	3762	3925	3364.6
Smp_154870	1.31985	1.0976e-06	1730	1719	1672	1739	1537	1679.4	1986	2328	2059	2696	2713	2356.4
Smp_036500	1.31959	2.74925e-13	3805	3691	3560	3493	3073	3524.4	4426	5017	4629	5153	5400	4925
Smp_013440	1.31957	1.02607e-11	4471	4589	4924	4681	4286	4590.2	5973	6375	6230	6176	7328	6416.4
Smp_155380	1.31893	0.0591444	122	122	125	115	127	122.2	146	160	143	203	207	171.8
Smp_246570	1.31888	6.48669e-07	2094	2350	2206	2357	1858	2173	2560	2845	2844	3412	3541	3040.4
Smp_328600	1.31869	1.53615e-08	2428	2539	2473	2847	2387	2534.8	3386	3378	3349	3593	4005	3542.2
Smp_078550	1.31849	5.93523e-06	2001	1748	2188	2022	2058	2003.4	2526	2630	2581	3136	3171	2808.8
Smp_162980	1.31796	0.0337477	211	203	213	201	160	197.6	279	255	234	305	304	275.4
Smp_054120	1.31796	3.58734e-11	3599	3781	3559	3276	3518	3546.6	4313	5076	4661	5051	5724	4965
Smp_158180	1.31794	0.210828	31	34	34	34	37	34	34	40	39	57	70	48
Smp_346400	1.31741	0.105854	214	191	289	170	126	198	250	283	233	306	305	275.4
Smp_088460	1.31715	2.90137e-11	3738	3973	3861	3798	3408	3755.6	4360	5214	4905	5678	6109	5253.2
Smp_129320	1.31662	3.49623e-08	4389	4728	4590	4505	4102	4462.8	4982	5991	5876	7359	7008	6243.2
Smp_128230	1.31573	3.10394e-12	7064	6475	7021	6828	6182	6714	8675	9520	8805	9361	10445	9361.2
Smp_049160	1.31558	0.0195618	370	376	326	290	279	328.2	402	403	445	506	530	457.2
Smp_187140	1.3155	0.0570475	6295	9435	15747	14352	15025	12170.8	15468	16318	15568	18103	20053	17102
Smp_105910	1.31532	4.07053e-11	6949	7315	7071	7634	6723	7138.4	8768	9760	9347	10943	10999	9963.4
Smp_212180	1.31528	0.203655	88	97	98	55	65	80.6	67	98	136	122	139	112.4
Smp_172130	1.31526	0.000127344	1158	1090	1075	1037	984	1068.8	1352	1351	1490	1525	1729	1489.4
Smp_125870	1.31519	4.19356e-08	2939	2733	3286	3021	2700	2935.8	4003	4045	3767	4569	4033	4083.4
Smp_167750	1.31429	8.86678e-07	2654	2621	3061	2658	2784	2755.6	3911	4127	3405	3466	4283	3838.4
Smp_135130	1.31365	0.0235273	282	245	285	238	209	251.8	327	335	351	362	372	349.4
Smp_128690	1.31357	1.57597e-09	2503	2527	2763	2570	2495	2571.6	3524	3529	3343	3686	3799	3576.2
Smp_340980	1.31322	3.63407e-08	1928	1958	2035	1925	1895	1948.2	2356	2711	2521	2936	3063	2717.4
Smp_132170	1.31302	3.5015e-08	2107	2165	2318	2021	1940	2110.2	2560	2890	2713	3253	3281	2939.4
Smp_329840	1.31298	0.553232	4	15	10	6	6	8.2	8	16	10	16	7	11.4
Smp_076530	1.31283	2.72769e-08	3560	3712	3237	3599	3033	3428.2	3884	4711	4433	5113	5774	4783
Smp_345680	1.31277	2.37683e-05	2338	2092	2642	2302	2678	2410.4	3351	3227	2976	3622	3637	3362.6
Smp_173210	1.31219	2.37786e-07	1901	1826	2098	1886	1906	1923.4	2549	2776	2363	2820	2880	2677.6
Smp_132640	1.31212	2.02502e-08	2312	2468	2429	2518	2232	2391.8	2922	3104	3130	3775	3719	3330
Smp_023470	1.31167	0.0614755	171	173	230	188	219	196.2	242	290	241	323	273	273.8
Smp_156860	1.31165	0.0148656	324	294	339	343	342	328.4	388	482	425	483	514	458.4
Smp_016090	1.31155	1.24733e-10	5014	5030	4869	5202	4305	4884	6031	6653	6866	7032	7305	6777.4
Smp_131320	1.31128	8.93761e-06	1596	1925	2014	1870	1823	1845.6	2322	2485	2364	3003	2660	2566.8
Smp_137110	1.31097	0.000259778	1919	1820	1901	1707	1557	1780.8	2094	2017	2286	3103	2894	2478.8
Smp_091360	1.31048	1.33258e-08	2647	2649	2555	2499	2146	2499.2	3305	3589	3408	3224	3773	3459.8
Smp_139520	1.31045	8.16674e-09	3905	3603	3656	3409	3020	3518.6	4280	5074	5009	4595	5426	4876.8
Smp_313820	1.31018	1	0	0	2	0	0	0.4	0	0	0	1	2	0.6
Smp_310210	1.31018	0.140064	144	118	170	142	111	137	196	174	156	267	154	189.4
Smp_094640	1.3101	7.82841e-07	1681	1664	1765	1647	1474	1646.2	1956	2338	2045	2503	2607	2289.8
Smp_072100	1.30979	0.328807	25	40	32	25	12	26.8	31	40	28	31	56	37.2
Smp_023710	1.3095	0.570737	8	10	8	10	7	8.6	26	8	5	8	12	11.8
Smp_247260	1.30926	0.238606	98	47	96	107	78	85.2	116	91	102	168	115	118.4
Smp_325490	1.30921	0.839896	7	2	5	0	0	2.8	9	2	0	8	0	3.8
Smp_155330	1.30917	1.72927e-05	1545	1510	1625	1688	1523	1578.2	1949	2099	1940	2626	2361	2195
Smp_016180	1.30895	0.000785481	971	911	1013	1110	1020	1005	1388	1295	1253	1544	1498	1395.6
Smp_158740	1.30889	3.50471e-08	2559	2911	2539	2573	2321	2580.6	3382	3272	3539	3621	4048	3572.4
Smp_340450	1.30868	2.48091e-06	1632	1637	1534	1523	1415	1548.2	1779	2151	2140	2206	2471	2149.4
Smp_316320	1.30859	0.000201008	1871	1588	1710	1973	1826	1793.6	2316	2927	1945	2506	2805	2499.8
Smp_343760	1.30829	7.77976e-06	1600	1534	1838	1493	1356	1564.2	1937	2317	1982	2289	2310	2167
Smp_173190	1.30787	2.32483e-05	1629	1558	2060	1754	1687	1737.6	2321	2329	2277	2617	2488	2406.4
Smp_305560	1.30776	3.72553e-06	2469	2926	2765	2739	2639	2707.6	3129	3357	3499	4117	4743	3769
Smp_334570	1.30708	0.292923	33	24	28	47	35	33.4	54	49	28	59	42	46.4
Smp_047330	1.30705	7.39958e-06	1750	1585	1622	1642	1356	1591	1941	2058	2082	2468	2469	2203.6
Smp_133790	1.30693	1.22713e-08	2822	2878	3007	2808	2456	2794.2	3278	3976	3454	3973	4717	3879.6
Smp_211170	1.30674	5.33962e-05	1428	1430	1356	1180	1199	1318.6	1523	1994	1754	1849	2015	1827
Smp_307800	1.3066	0.0323252	907	943	1350	960	996	1031.2	1710	1588	1037	1624	1142	1420.2
Smp_325240	1.30632	0.314069	25	30	21	39	24	27.8	33	31	56	40	31	38.2
Smp_332860	1.30604	3.99779e-11	5231	5070	4944	4904	4367	4903.2	6276	7148	6590	6624	7228	6773.2
Smp_058620	1.30585	2.32508e-07	2024	2173	1801	1990	1941	1985.8	2572	2792	2529	2857	2998	2749.6
Smp_244680	1.30553	3.66317e-11	3114	3109	3016	3020	2955	3042.8	3722	4324	3818	4489	4744	4219.4
Smp_041100	1.30548	3.43469e-05	1372	1262	1361	1332	1144	1294.2	1684	1637	1700	1864	2062	1789.4
Smp_097180	1.30509	8.13702e-05	1332	1287	1429	1258	1281	1317.4	1722	1601	1709	2020	2065	1823.4
Smp_331210	1.30449	0.205969	33	57	63	43	54	50	70	67	49	78	83	69.4
Smp_246410	1.30437	1.81304e-11	7813	7456	7772	8050	7155	7649.2	9687	10368	9989	11022	11832	10579.6
Smp_041770	1.3041	5.55239e-09	17830	15705	17248	17830	15579	16838.4	20526	23963	23525	23843	24422	23255.8
Smp_205710	1.30406	0.570963	5	8	6	3	10	6.4	14	10	10	5	5	8.8
Smp_141710	1.30392	0.00362384	1141	1263	1227	1335	1176	1228.4	1287	1556	1463	2287	1949	1708.4
Smp_123600	1.30387	2.26273e-12	3079	3312	3140	3113	2933	3115.4	3854	4377	4037	4524	4743	4307
Smp_071880	1.30354	1.28204e-09	2717	2685	2699	2667	2515	2656.6	3037	3749	3548	3889	4166	3677.8
Smp_164080	1.30345	0.00221378	1146	1245	1507	1239	1342	1295.8	1851	1569	1570	2180	1775	1789
Smp_243930	1.30326	0.0580481	194	204	196	175	201	194	248	260	223	343	269	268.6
Smp_156350	1.30316	1.70288e-10	2805	2814	2757	2933	2598	2781.4	3344	3845	3582	4075	4395	3848.2
Smp_123570	1.30305	7.61685e-10	2813	2941	2827	2775	2599	2791	3252	3742	3792	4113	4394	3858.6
Smp_344350	1.30289	0.000502551	1053	1144	1067	1138	939	1068.2	1165	1411	1453	1637	1722	1477.6
Smp_047090	1.30277	1.61905e-06	1874	1935	2052	2015	1821	1939.4	2293	2519	2547	3110	2939	2681.6
Smp_022020	1.30264	2.67224e-09	2500	2623	2282	2449	2177	2406.2	2984	3336	3129	3428	3732	3321.8
Smp_246630	1.30253	0.108515	126	126	189	117	129	137.4	206	181	189	178	189	188.6
Smp_334330	1.30234	1.53473e-08	4046	3542	4110	3847	3227	3754.4	4924	5287	5055	5450	5099	5163
Smp_194240	1.30228	2.3874e-08	2051	2030	1952	1965	1817	1963	2449	2847	2480	2753	3026	2711
Smp_144940	1.30213	2.24591e-11	6400	6186	6575	6283	5475	6183.8	7754	8569	8474	8678	9110	8517
Smp_302140	1.30199	0.246775	82	96	68	46	42	66.8	75	79	103	115	85	91.4
Smp_314640	1.30194	0.203525	446	247	208	208	173	256.4	316	273	309	445	425	353.6
Smp_133380	1.30181	0.00153717	951	843	943	973	939	929.8	1111	1230	1089	1512	1508	1290
Smp_204920	1.30174	0.909077	1	4	0	0	0	1	2	0	2	2	1	1.4
Smp_072460	1.30169	0.0623162	326	292	288	365	285	311.2	290	387	422	493	571	432.6
Smp_039590	1.30148	0.246094	355	314	369	222	132	278.4	520	360	234	340	441	379
Smp_176340	1.30128	7.90242e-08	2218	2100	2003	2105	1864	2058	2564	2820	2565	3053	3202	2840.8
Smp_178780	1.30094	0.508074	4	20	18	8	10	12	18	18	16	20	10	16.4
Smp_163620	1.30085	8.13437e-09	2401	2393	2495	2523	2249	2412.2	2872	3320	3303	3341	3805	3328.2
Smp_030220	1.3005	2.14067e-10	3573	3714	3264	3497	3159	3441.4	4269	4649	4273	5046	5512	4749.8
Smp_246540	1.30032	0.0625809	500	460	526	443	406	467	656	710	583	822	423	638.8
Smp_241500	1.30027	0.000113791	1300	1124	1366	1152	1069	1202.2	1479	1743	1560	1743	1753	1655.6
Smp_133700	1.30017	2.79484e-10	5136	5267	5539	5247	4729	5183.6	6285	7113	7060	7795	7422	7135
Smp_323350	1.2999	0.84384	5	0	1	2	0	1.6	6	2	1	0	2	2.2
Smp_175440	1.29984	0.90602	3	0	2	0	0	1	2	2	2	1	0	1.4
Smp_210860	1.29956	0.000185961	1178	997	1125	1068	959	1065.4	1374	1466	1364	1523	1606	1466.6
Smp_301780	1.29929	3.10145e-06	2345	2602	2268	2402	1980	2319.4	2579	3324	2837	3450	3820	3202
Smp_125780	1.29912	3.24197e-05	1474	1696	1750	1734	1777	1686.2	2085	2217	2093	2526	2735	2331.2
Smp_131650	1.29882	6.05154e-06	2057	2198	2177	2230	1859	2104.2	2443	2594	2772	3235	3461	2901
Smp_019100	1.29869	6.08271e-11	5045	5322	5224	5210	4746	5109.4	6835	7246	6441	6822	7783	7025.4
Smp_333190	1.29864	0.0167831	388	404	335	412	407	389.2	473	530	515	608	558	536.8
Smp_304800	1.29847	8.50493e-11	4769	4891	4873	5087	4679	4859.8	6243	6500	6228	7245	7235	6690.2
Smp_171750	1.29831	9.7771e-06	2318	1948	2540	2201	2107	2222.8	3006	3039	3087	3000	3116	3049.6
Smp_346180	1.29812	0.0100826	472	550	538	530	391	496.2	611	684	612	806	692	681
Smp_329690	1.29802	0.510124	9	8	12	9	7	9	13	16	11	5	17	12.4
Smp_068950	1.2979	2.67787e-09	3011	3036	2856	3006	2923	2966.4	3712	3831	3845	4336	4715	4087.8
Smp_344940	1.29773	0.376387	30	72	96	59	88	69	71	61	110	91	146	95.8
Smp_334860	1.29717	0.338141	57	83	137	81	116	94.8	131	73	183	130	131	129.6
Smp_090440	1.29662	0.00235624	945	1106	1082	1034	966	1026.6	1160	1238	1276	1752	1653	1415.8
Smp_140920	1.29656	0.0852008	211	154	200	197	147	181.8	208	217	257	298	268	249.6
Smp_147620	1.29647	0.000102198	1614	1719	1583	1614	1267	1559.4	1762	1944	2084	2384	2541	2143
Smp_174310	1.29629	1.54954e-08	2884	2760	2509	2796	2404	2670.6	3210	3746	3323	4049	4038	3673.2
Smp_038820	1.29621	0.00018368	997	1009	925	987	900	963.6	1234	1281	1281	1384	1433	1322.6
Smp_140420	1.29604	4.73732e-10	5134	5274	5297	5322	4710	5147.4	6137	6787	6802	7727	7923	7075.2
Smp_180910	1.29565	2.26597e-09	2872	2921	2723	2617	2524	2731.4	3345	3829	3298	3978	4336	3757.2
Smp_328090	1.29562	0.665331	4	2	8	8	8	6	3	4	8	16	11	8.4
Smp_104310	1.29553	0.036078	359	341	466	335	310	362.2	510	492	426	450	605	496.6
Smp_317230	1.29508	0.186557	214	136	219	207	257	206.6	174	336	277	361	287	287
Smp_041750	1.29485	1.83459e-11	3234	3289	3236	3480	2947	3237.2	3919	4659	4178	4626	4837	4443.8
Smp_192400	1.29468	0.000292329	1315	1287	1634	1303	1186	1345	1737	1854	1700	1721	2212	1844.8
Smp_211270	1.29439	1.17705e-05	2612	2660	2031	2520	2340	2432.6	2868	3542	3259	3204	3840	3342.6
Smp_018570	1.29401	0.00132544	1035	1144	1004	1129	947	1051.8	1252	1258	1320	1708	1688	1445.2
Smp_207020	1.29388	3.25611e-10	3302	3096	3332	3239	2855	3164.8	4001	4444	4178	4201	4858	4336.4
Smp_129770	1.29386	3.45752e-08	7533	6983	7578	7853	6763	7342	8286	10521	10111	10333	11146	10079.4
Smp_054450	1.29329	0.0121016	546	679	602	567	615	601.8	724	712	732	1029	942	827.8
Smp_346800	1.29312	0.112401	161	144	168	120	115	141.6	230	193	162	194	184	192.6
Smp_342580	1.29308	0.333208	23	40	60	34	22	35.8	55	46	36	49	58	48.8
Smp_242960	1.293	0.392052	12	18	10	21	16	15.4	23	25	14	17	27	21.2
Smp_087520	1.29299	6.55483e-07	1623	1657	1718	1716	1593	1661.4	2063	2324	2143	2300	2564	2278.8
Smp_210940	1.29294	1.05576e-08	2820	2767	2884	2970	2736	2835.4	3403	3666	3767	4250	4371	3891.4
Smp_140110	1.2929	0.0229099	498	495	454	484	387	463.6	526	650	545	838	619	635.6
Smp_193440	1.29275	6.10686e-07	10342	10925	10066	10738	9904	10395	11590	13519	13364	16637	16348	14291.6
Smp_300920	1.2923	0.00131131	3874	3208	5030	3765	3666	3908.6	5914	5913	4912	4773	5111	5324.6
Smp_158690	1.29218	0.00865639	562	448	521	482	461	494.8	627	647	623	759	734	678
Smp_145620	1.29207	9.64746e-06	1825	1988	1611	1673	1581	1735.6	2050	2470	2107	2556	2721	2380.8
Smp_130470	1.292	4.69913e-06	2549	2481	2983	2794	2799	2721.2	3496	3582	3187	4184	4249	3739.6
Smp_306240	1.29179	0.0290106	302	275	310	339	310	307.2	375	467	423	405	434	420.8
Smp_212840	1.29177	1.22632e-05	2389	2447	2933	2961	2897	2725.4	3454	3717	3578	3730	4226	3741
Smp_247160	1.2916	0.000445277	881	922	956	972	853	916.8	1147	1219	1288	1256	1355	1253
Smp_210200	1.29131	0.0388535	299	285	274	358	303	303.8	366	385	370	463	505	417.8
Smp_152440	1.29127	1.60973e-06	1810	1995	1837	1793	1576	1802.2	2163	2374	2284	2722	2790	2466.6
Smp_127830	1.29105	1.86185e-08	3372	3099	3264	2964	2554	3050.6	3816	4097	4093	4292	4518	4163.2
Smp_068060	1.29087	9.7211e-10	8524	8650	8007	8892	7995	8413.6	10122	12240	11195	11615	12405	11515.4
Smp_085380	1.29079	0.000713697	1013	990	1178	974	911	1013.2	1268	1289	1330	1452	1588	1385.4
Smp_346720	1.29058	1.0559e-09	2852	2877	2992	2950	2662	2866.6	3563	3754	3574	4258	4478	3925.4
Smp_340290	1.29054	9.23888e-11	5371	5421	5741	5603	5283	5483.8	6790	7609	6949	7958	8238	7508.8
Smp_043570	1.29046	2.25296e-05	2157	1914	2040	1964	1782	1971.4	2457	3012	2789	2416	2768	2688.4
Smp_128890	1.29033	9.97464e-10	3024	2984	2954	2969	2854	2957	3624	4005	3613	4399	4626	4053.4
Smp_133660	1.28987	0.252923	185	297	242	212	222	231.6	211	187	254	484	466	320.4
Smp_174800	1.28952	7.02384e-06	1666	1671	1765	1695	1461	1651.6	1888	2215	2210	2328	2656	2259.4
Smp_035110	1.28944	1.41776e-10	3875	3713	3642	3659	3540	3685.8	4456	5283	4959	4905	5594	5039.4
Smp_169670	1.28934	0.000111808	1261	1334	1227	1173	1124	1223.8	1393	1676	1556	1801	1953	1675.8
Smp_046880	1.28927	4.28109e-07	3492	3733	3234	3617	3381	3491.4	4862	5086	4649	4470	4700	4753.4
Smp_309590	1.28919	5.36308e-09	2910	2801	2905	3058	2879	2910.6	3774	4185	3649	4180	4101	3977.8
Smp_138760	1.28906	1.23768e-07	2368	2408	2362	2355	2118	2322.2	2764	3033	2929	3392	3774	3178.4
Smp_129580	1.28894	0.00352782	727	910	915	951	800	860.6	1174	1169	1196	1220	1089	1169.6
Smp_213360	1.28815	0.297794	30	66	82	53	36	53.4	58	82	65	70	89	72.8
Smp_310870	1.28799	2.88248e-12	4216	4068	3951	4005	3675	3983	5088	5366	5207	5601	5896	5431.6
Smp_158670	1.28796	4.35798e-08	2473	2359	2449	2281	1996	2311.6	2779	3242	2978	3277	3492	3153.6
Smp_305350	1.28764	0.00105935	1012	963	1180	1027	903	1017	1229	1394	1202	1502	1626	1390.6
Smp_304880	1.28721	0.116731	117	101	134	143	121	123.2	171	158	156	201	153	167.8
Smp_153870	1.28706	4.65463e-07	5177	4832	5933	5303	5363	5321.6	6997	7235	6870	7695	7490	7257.4
Smp_139090	1.28692	5.08476e-05	1771	1517	1798	1788	1439	1662.6	2189	2155	1982	2466	2543	2267
Smp_169520	1.2869	2.07422e-05	1635	1786	1912	2031	1715	1815.8	2248	2290	2465	2657	2720	2476
Smp_342170	1.28687	6.18217e-12	3955	3935	3866	3919	3652	3865.4	4691	5273	4878	5691	5859	5278.4
Smp_134940	1.2867	3.8747e-07	2689	2762	2724	2620	2423	2643.6	3246	3291	3267	4162	4078	3608.8
Smp_317490	1.28667	0.64987	2	10	11	10	10	8.6	4	24	4	12	16	12
Smp_043030	1.28664	7.22919e-09	23746	22766	22155	23732	21016	22683	27234	30125	29260	31681	36632	30986.4
Smp_023840	1.28636	2.66947e-06	4891	5182	4685	4762	5193	4942.6	6069	6271	6147	7011	8347	6769
Smp_142320	1.2863	0.00418186	740	767	832	880	884	820.6	987	1083	1076	1312	1151	1121.8
Smp_346490	1.28608	0.0617922	247	264	265	253	180	241.8	332	284	352	321	346	327
Smp_168040	1.28601	1.18266e-10	6462	6558	6107	6285	5782	6238.8	7583	8344	8025	8890	9708	8510
Smp_179660	1.28591	1.40209e-06	3508	3254	4169	3991	3249	3634.2	4610	5174	4307	5343	5340	4954.8
Smp_148870	1.28572	4.96886e-06	1744	1743	1936	1906	1583	1782.4	2373	2399	2248	2634	2459	2422.6
Smp_028990	1.28558	7.39668e-08	4241	4107	4059	3726	3613	3949.2	4412	5424	5342	5340	6430	5389.6
Smp_142490	1.28553	0.0320109	895	1190	1714	1634	1587	1404	1687	1769	1840	2104	2215	1923
Smp_105690	1.28543	9.7211e-10	3351	3578	3385	3275	2819	3281.6	3825	4594	4260	4571	5099	4469.8
Smp_171580	1.28538	0.000215251	1094	1235	1120	1260	1141	1170	1438	1615	1616	1652	1641	1592.4
Smp_078930	1.285	0.757984	2	0	2	5	12	4.2	1	4	7	6	12	6
Smp_200130	1.28487	0.501071	15	15	6	9	8	10.6	16	19	13	8	16	14.4
Smp_028070	1.28482	3.74768e-10	4248	4099	4455	4052	3735	4117.8	4868	5615	5648	5709	6178	5603.6
Smp_134360	1.28441	9.65143e-09	2595	2576	2750	2560	2334	2563	3393	3635	3191	3527	3667	3482.6
Smp_060490	1.28436	0.000668615	1057	996	974	975	979	996.2	1226	1250	1321	1456	1535	1357.6
Smp_149950	1.28367	0.000178756	1304	1380	1351	1260	1155	1290	1544	1630	1567	1963	2086	1758
Smp_159120	1.28364	8.17927e-07	1971	1849	1902	1830	1653	1841	2228	2561	2287	2568	2891	2507
Smp_347350	1.2836	8.98875e-10	4040	4417	4158	4168	3826	4121.8	4744	5489	5571	5834	6421	5611.8
Smp_160590	1.28342	0.0486364	308	366	352	356	260	328.4	412	425	375	574	443	445.8
Smp_208090	1.28317	1.38713e-09	3493	3482	3272	3578	3234	3411.8	4079	4713	4156	4960	5351	4651.8
Smp_136920	1.28314	0.0407842	269	311	403	347	283	322.6	419	443	401	450	477	438
Smp_135460	1.28313	2.27669e-05	2187	2444	2899	2343	2284	2431.4	3145	3322	3121	3720	3183	3298.2
Smp_122370	1.28299	6.6442e-06	2717	2773	2681	2940	2592	2740.6	3066	3502	3313	4323	4518	3744.4
Smp_315850	1.28265	0.0228571	839	985	1210	1066	1191	1058.2	1487	1237	1184	1844	1459	1442.2
Smp_061590	1.28231	1.59985e-06	9465	10061	8754	9541	8681	9300.4	10283	12088	11751	14050	15263	12687
Smp_018010	1.28201	3.06227e-05	1398	1509	1399	1470	1211	1397.4	1841	1942	1800	1833	2050	1893.2
Smp_302040	1.28175	2.70785e-05	8449	7135	9837	8466	8434	8464.2	11355	12261	10589	11537	11715	11491.4
Smp_134980	1.28173	0.00351013	786	802	891	872	754	821	1018	936	1105	1247	1269	1115
Smp_337010	1.28156	8.28694e-09	2596	2702	2825	2666	2357	2629.2	3186	3638	3373	3862	3783	3568.4
Smp_141860	1.28141	1.51117e-06	3906	3550	4273	3899	3910	3907.6	5295	5341	4723	5909	5254	5304.4
Smp_304860	1.28113	0.11021	120	118	155	127	112	126.4	165	213	154	157	167	171.2
Smp_163000	1.28104	3.76077e-05	1445	1318	1387	1375	1248	1354.6	1652	1803	1799	1828	2116	1839.6
Smp_046630	1.28077	3.95433e-07	25516	22806	23425	20828	19863	22487.6	30208	31842	28048	29921	32155	30434.8
Smp_153970	1.28071	3.43582e-10	4296	3946	4488	4096	3814	4128	5223	5781	5229	5567	6208	5601.6
Smp_069220	1.28036	0.000322074	1292	1433	1265	1361	1208	1311.8	1505	1643	1675	1924	2176	1784.6
Smp_303310	1.28025	0.16905	153	126	137	149	97	132.4	219	189	178	151	150	177.4
Smp_124030	1.27984	0.000407927	1123	1282	1300	1160	1051	1183.2	1356	1547	1475	1744	1916	1607.6
Smp_345550	1.27943	1.60788e-05	1945	1674	1979	1864	1872	1866.8	2365	2559	2429	2736	2569	2531.6
Smp_021460	1.27929	0.698667	4	8	2	8	0	4.4	2	4	6	10	8	6
Smp_343330	1.27896	0.00408831	877	773	897	845	729	824.2	1124	1142	1022	1256	1020	1112.8
Smp_000340	1.27861	0.0146756	564	638	609	546	456	562.6	635	673	709	877	920	762.8
Smp_169300	1.27789	0.000146919	1147	1265	1151	1155	1109	1165.4	1385	1545	1552	1703	1707	1578.4
Smp_039670	1.27787	1.72057e-08	3986	4019	4026	4273	4207	4102.2	5301	5793	4928	5628	6187	5567.4
Smp_246270	1.27765	0.000503157	1119	1246	1330	1264	1160	1223.8	1483	1524	1495	1813	1991	1661.2
Smp_158560	1.27742	1.31025e-10	9431	9560	9563	9527	8350	9286.2	11150	12753	12181	12662	14094	12568
Smp_144070	1.2774	4.91638e-08	2932	3009	2834	3086	2767	2925.6	3534	3716	3667	4309	4616	3968.4
Smp_341690	1.27732	3.22819e-06	2611	2713	3305	2853	2646	2825.6	3488	3610	3473	4308	4265	3828.8
Smp_196620	1.27725	0.00588726	2809	3368	3706	3565	3829	3455.4	3542	4017	4073	5688	6332	4730.4
Smp_333890	1.27713	1.76347e-06	3175	2859	3353	3413	3084	3176.8	4062	4089	3880	4893	4600	4304.8
Smp_194910	1.27686	0.0822237	46073	63508	101470	91108	105806	81593	94754	100271	104585	119699	138656	111593
Smp_347590	1.2766	0.157936	370	423	346	363	313	363	361	429	762	391	489	486.4
Smp_335750	1.27624	4.29341e-08	3390	3730	3961	3309	3176	3513.2	4061	4908	4728	4767	5281	4749
Smp_155360	1.27616	0.000183935	1354	1242	1178	1212	1184	1234	1519	1675	1497	1771	1899	1672.2
Smp_033050	1.27607	8.32575e-08	5762	5856	5880	5685	5111	5658.8	6409	7329	7211	8504	8883	7667.2
Smp_138880	1.27593	3.10745e-05	2204	1959	2342	2131	2159	2159	2740	3182	2387	3078	3258	2929
Smp_317630	1.27587	0.237869	44	73	94	87	73	74.2	85	92	91	128	107	100.6
Smp_194570	1.27569	6.12651e-05	1538	1727	1533	1558	1250	1521.2	1856	2089	1891	2055	2380	2054.2
Smp_204730	1.27557	1.01035e-08	2747	2751	2914	2840	2560	2762.4	3250	3646	3512	4039	4251	3739.6
Smp_093950	1.27542	1.19782e-09	7120	7028	6694	6546	6212	6720	7834	9270	8898	9477	9947	9085.2
Smp_138590	1.2753	1.18506e-05	2413	2068	1922	2109	1946	2091.6	2711	2968	2559	2887	3004	2825.8
Smp_266810	1.2748	0.109505	335	208	339	294	233	281.8	357	325	326	454	444	381.2
Smp_344100	1.27472	4.72595e-08	2826	3024	2682	2698	2363	2718.6	3307	3802	3620	3556	4042	3665.4
Smp_171660	1.2744	0.00116976	1178	1086	1031	976	975	1049.2	1320	1475	1194	1447	1663	1419.8
Smp_021790	1.27434	0.0200423	440	491	437	473	456	459.4	545	557	550	729	733	622.8
Smp_171550	1.27424	0.000326663	1079	1329	1215	1228	1079	1186	1424	1680	1565	1552	1780	1600.2
Smp_346520	1.27418	2.40834e-06	1920	1771	1828	1840	1754	1822.6	2165	2469	2418	2606	2656	2462.8
Smp_030370	1.27401	4.72595e-08	105581	114160	110680	111896	108381	110140	128648	164965	138243	151574	161618	149010
Smp_061680	1.27395	2.16105e-07	3686	3157	3889	3309	3227	3453.6	4486	4797	4330	4814	4859	4657.2
Smp_342630	1.27355	0.000945295	1241	1067	1231	1233	991	1152.6	1379	1492	1400	1697	1821	1557.8
Smp_341600	1.27351	0.510142	37	45	24	22	8	27.2	39	54	25	37	26	36.2
Smp_333140	1.27311	0.107579	715	573	828	759	694	713.8	937	986	828	1421	631	960.6
Smp_035390	1.27296	5.06988e-08	2652	2761	2615	2629	2364	2604.2	3051	3701	3529	3528	3738	3509.4
Smp_164930	1.27268	3.97636e-07	2474	2467	2505	2396	2121	2392.6	2935	3026	2981	3595	3596	3226.6
Smp_104270	1.27263	0.0352533	18706	24289	35142	34942	35852	29786.2	35838	38227	38599	41464	48195	40464.6
Smp_161540	1.27208	0.000687409	1134	1242	1093	1017	979	1093	1314	1498	1416	1447	1688	1472.6
Smp_301610	1.27205	0.00071701	3177	3011	3020	2989	2757	2990.8	3969	5292	3419	3444	4001	4025
Smp_347490	1.27182	0.639095	12	5	5	5	8	7	7	6	7	8	20	9.6
Smp_344660	1.27182	0.42024	41	34	35	37	29	35.2	44	48	32	86	27	47.4
Smp_244970	1.27178	0.0887725	188	183	188	220	190	193.8	239	233	289	290	252	260.6
Smp_332910	1.27176	2.64529e-08	5321	5233	5471	5698	5366	5417.8	6910	7146	7133	7420	7898	7301.4
Smp_028140	1.27151	5.31931e-07	2166	1989	2175	2078	1928	2067.2	2635	2839	2579	2869	3000	2784.4
Smp_125730	1.27136	3.16742e-08	9870	9922	10039	9426	8468	9545	11933	13596	12889	12984	12663	12813
Smp_343450	1.27132	0.000109219	1530	1577	1645	1673	1423	1569.6	1783	2028	2122	2453	2184	2114
Smp_129430	1.27131	1.33931e-05	2145	1921	2399	2069	1943	2095.4	2450	2934	2703	2839	3206	2826.4
Smp_054730	1.27123	0.0314291	565	404	463	573	485	498	562	684	670	672	778	673.2
Smp_171170	1.27099	2.40388e-06	3090	3270	3178	3096	2738	3074.4	3371	3909	3863	4556	5066	4153
Smp_344280	1.27091	0.0193919	448	531	499	450	449	475.4	636	571	558	746	688	639.8
Smp_244100	1.27065	4.23384e-06	1942	1856	1806	1942	1851	1879.4	2308	2525	2398	2523	2922	2535.2
Smp_341330	1.27065	2.04445e-07	6653	6817	6492	6406	5899	6453.4	7285	8185	8579	9810	9623	8696.4
Smp_150960	1.2701	2.61598e-06	1806	1842	1869	1858	1654	1805.8	2074	2504	2415	2483	2679	2431
Smp_027970	1.27006	0.000106689	1742	1812	1734	1582	1455	1665	1825	2169	2154	2336	2741	2245
Smp_344150	1.27003	0.305976	89	116	137	125	93	112	120	108	94	231	208	152.2
Smp_015710	1.26979	6.09389e-07	2092	2145	2242	2169	1855	2100.6	2521	2842	2798	2933	3018	2822.4
Smp_248130	1.26969	0.00575356	780	853	706	704	688	746.2	881	1061	964	913	1205	1004.8
Smp_164940	1.26968	3.85289e-07	2491	2567	2473	2568	2249	2469.6	2768	3360	3192	3417	3909	3329.2
Smp_312990	1.26966	1.88643e-08	3839	3757	3668	3929	3553	3749.2	4531	5441	4934	5329	4963	5039.6
Smp_244370	1.26918	0.109017	294	291	481	384	354	360.8	468	475	372	621	497	486.6
Smp_021300	1.26913	1.34089e-06	2346	2510	2442	2620	2364	2456.4	2737	3312	3302	3448	3752	3310.2
Smp_347050	1.26892	5.43153e-09	3177	3392	3331	3279	3213	3278.4	3822	4284	4305	4692	4975	4415.6
Smp_130020	1.26886	0.0146195	648	662	529	576	512	585.4	643	807	744	932	811	787.4
Smp_342920	1.26858	0.115071	153	142	176	179	147	159.4	222	250	166	219	214	214.2
Smp_002060	1.26818	0.455607	27	25	21	18	42	26.6	30	49	23	52	27	36.2
Smp_171200	1.26818	0.000585496	1388	1230	1340	1280	1171	1281.8	1446	1648	1632	2006	1896	1725.6
Smp_198170	1.2681	0.739142	2	8	4	0	1	3	5	5	5	2	3	4
Smp_347780	1.26806	0.0754076	289	286	395	415	374	351.8	433	490	405	546	500	474.8
Smp_332700	1.26803	1.86892e-06	2294	2251	2048	2167	1865	2125	2553	2819	2717	3094	3084	2853.4
Smp_074410	1.26799	0.0037042	903	930	809	827	898	873.4	1012	1088	1111	1268	1412	1178.2
Smp_059910	1.26783	0.00012372	1646	1652	1419	1487	1315	1503.8	1767	2020	1875	2052	2397	2022.2
Smp_075360	1.26766	0.0240553	489	418	412	435	384	427.6	508	628	581	597	552	573.2
Smp_075030	1.26765	0.000172196	1689	1539	1512	1516	1576	1566.4	1774	2384	1939	2150	2309	2111.2
Smp_244890	1.26745	0.389349	66	62	187	166	104	117	137	144	139	180	189	157.8
Smp_347430	1.26742	7.16923e-05	1911	1724	1994	1969	1967	1913	2499	2384	2464	2760	2747	2570.8
Smp_124850	1.26719	1.25397e-07	2608	2470	2783	2603	2332	2559.2	3053	3473	3313	3493	3855	3437.4
Smp_158190	1.2668	0.00630485	733	769	715	668	560	689	822	913	895	909	1078	923.4
Smp_028030	1.26676	1.63304e-08	5371	4969	5557	5446	5084	5285.4	6628	7354	6707	7216	7573	7095.6
Smp_125600	1.26656	0.497838	32	22	21	16	31	24.4	34	29	17	61	24	33
Smp_051010	1.26624	3.10934e-06	1782	1876	1807	1863	1712	1808	2097	2422	2345	2542	2740	2429.2
Smp_152230	1.26622	2.20511e-05	1654	1609	1579	1543	1525	1582	1824	2119	2098	2173	2415	2125.8
Smp_318510	1.26605	0.708565	5	14	0	9	7	7	7	17	8	11	4	9.4
Smp_133110	1.26583	4.85339e-10	3948	4317	4024	3858	3628	3955	4633	5373	4955	5548	6041	5310
Smp_336080	1.26574	0.151962	239	202	278	193	167	215.8	358	273	237	275	292	287
Smp_337410	1.26565	2.83549e-07	2890	2833	2596	2651	2398	2673.6	3290	3572	3624	3579	3825	3578
Smp_345910	1.26563	0.0241312	398	483	462	430	462	447	543	564	526	680	695	601.6
Smp_148020	1.2656	7.11016e-08	3160	3307	3124	3179	2949	3143.8	3881	4046	4390	4116	4611	4208.8
Smp_267180	1.26545	0.00134139	956	948	943	878	827	910.4	1068	1252	1071	1329	1396	1223.2
Smp_345980	1.26541	0.613199	11	10	21	14	5	12.2	22	10	9	30	10	16.2
Smp_126850	1.26532	4.91568e-06	4910	5202	4437	4823	4211	4716.6	5240	6100	5687	7201	7487	6343
Smp_015800	1.26501	1.05754e-05	1962	2254	2020	2112	1946	2058.8	2370	2619	2635	2988	3213	2765
Smp_128120	1.2647	5.00952e-08	4810	4940	4538	4864	4437	4717.8	5253	6337	6181	6782	7119	6334.4
Smp_201070	1.26459	0.592468	19	13	14	13	8	13.4	11	16	6	34	24	18.2
Smp_142780	1.26448	3.4326e-06	1846	2006	1910	1856	1731	1869.8	2196	2459	2425	2557	2899	2507.2
Smp_336710	1.26442	0.000180102	1597	1471	1671	1714	1619	1614.4	2074	2058	1930	2222	2561	2169
Smp_140530	1.2644	0.795437	2	5	4	2	6	3.8	2	1	4	12	7	5.2
Smp_064010	1.26424	4.47614e-07	5108	4836	5281	5110	4164	4899.8	5894	6801	6736	6355	6938	6544.8
Smp_028650	1.26422	7.18093e-07	2977	2840	2820	2817	2320	2754.8	3303	3451	3519	4098	4062	3686.6
Smp_175500	1.26409	0.698703	12	17	8	1	6	8.8	7	19	7	20	6	11.8
Smp_329970	1.26405	0.835361	0	1	5	5	6	3.4	6	3	5	3	6	4.6
Smp_005190	1.26405	4.46976e-10	8223	8138	8090	8113	7478	8008.4	9574	11125	10298	10832	11825	10730.8
Smp_054320	1.2639	0.0994849	136	140	131	157	129	138.6	172	208	153	193	204	186
Smp_140510	1.26373	5.93523e-06	11661	11731	12250	10959	11412	11602.6	14797	16022	16165	13792	16748	15504.8
Smp_246650	1.26362	0.135889	267	283	380	330	292	310.4	408	399	301	588	385	416.2
Smp_130110	1.26356	4.62972e-05	2166	2165	2663	2274	2343	2322.2	3107	3163	2980	3114	3159	3104.6
Smp_147670	1.26353	2.60013e-06	3571	3469	3695	3604	3147	3497.2	4550	5237	4628	4470	4427	4662.4
Smp_045250	1.26325	1.06165e-05	1785	1966	1887	1795	1629	1812.4	2041	2396	2332	2597	2776	2428.4
Smp_166200	1.2631	1.48522e-06	3094	2800	3297	3128	2859	3035.6	3811	4281	4114	3989	4075	4054
Smp_075470	1.26309	1.30768e-05	4961	5547	4908	5023	4567	5001.2	5445	6242	6287	7314	8296	6716.8
Smp_335340	1.26286	0.00299719	853	943	867	926	814	880.6	1010	1214	990	1312	1388	1182.8
Smp_144700	1.26262	4.69064e-07	3511	3765	3898	3391	3127	3538.4	3972	4566	4442	5141	5585	4741.2
Smp_209050	1.26253	1.09086e-07	2853	2802	2793	2774	2692	2782.8	3217	3567	3712	3983	4159	3727.6
Smp_099930	1.2624	8.7117e-08	6329	6590	6712	6498	5946	6415	7163	8587	8250	8821	10186	8601.4
Smp_321180	1.262	0.169897	358	286	396	350	522	382.4	354	550	591	457	634	517.2
Smp_057430	1.26199	0.000115841	1612	1753	1574	1527	1526	1598.4	1863	1971	1996	2393	2487	2142
Smp_168890	1.26185	0.00166314	874	842	847	868	747	835.6	989	1120	1040	1175	1267	1118.2
Smp_139620	1.26162	0.00935383	734	685	661	583	645	661.6	731	903	819	977	1007	887.4
Smp_147220	1.26098	9.72879e-06	2563	2413	2734	2580	2043	2466.6	3000	3406	3347	3131	3543	3285.4
Smp_343860	1.26089	1.28461e-05	1981	1755	1896	1851	1635	1823.6	2264	2593	2330	2370	2611	2433.6
Smp_013610	1.26048	0.0513358	364	385	332	365	356	360.4	501	451	443	567	438	480
Smp_342290	1.26015	7.05445e-06	3230	3937	3804	3741	3032	3548.8	3889	4589	4759	4989	5465	4738.2
Smp_175310	1.25987	0.0071517	893	1115	1220	1033	1115	1075.2	1194	1467	1255	1608	1692	1443.2
Smp_163330	1.25983	0.000827832	1209	1218	1071	1131	1005	1126.8	1326	1511	1481	1549	1649	1503.2
Smp_064800	1.25978	0.000236643	1447	1535	1293	1353	1190	1363.6	1605	1843	1678	1902	2076	1820.8
Smp_347770	1.25977	0.206789	72	84	111	72	70	81.8	117	122	93	94	118	108.8
[truncated: 8,154 more rows]

## Sheet: TPM
Feature ID	EDGE test: CTRL vs PZQ, tagwise dispersions - Fold change	EDGE test: CTRL vs PZQ, tagwise dispersions - FDR p-value correction	CTRL.A - TPM	CTRL.B - TPM	CTRL.C - TPM	CTRL.D - TPM	CTRL.E - TPM	Mean control TPM	PZQ.A - TPM	PZQ.B - TPM	PZQ.C - TPM	PZQ.D - TPM	PZQ.E - TPM	Mean PZQ TPM
Smp_319330	353.418	3.18813e-07	0	0	0	0	0	0	2.74287	0	0	0	7.5311	2.05479
Smp_303690	307.348	8.30634e-18	0	0	0	0	0	0	0	0	0	0	0	0
Smp_133770	149.262	2.14323e-90	0	0	0.0460108	0.0155689	0.0328896	0.0188939	1.96152	2.49192	3.14093	3.25256	3.16937	2.80326
Smp_032990	93.884	2.1055e-10	0	0	0	0	0	0	1.32023	4.69146	1.71594	1.99073	1.82115	2.3079
Smp_337730	92.0973	6.64126e-21	0	0	0.275247	0.279697	1.47676	0.406341	1.29345	2.29756	2.20665	2.92459	2.9431	2.33307
Smp_192670	81.4694	2.14947e-06	0.146834	0	0	0	0	0.0293669	0	27.4214	0.488286	0.150924	0.138079	5.63975
Smp_333360	81.081	3.60813e-77	0	0.10198	0.176497	0.071672	0.113554	0.0927406	7.49747	5.77293	12.1976	6.70107	15.5504	9.54388
Smp_315990	54.5688	4.81007e-06	0	0	0	0.0553161	0.0584258	0.0227484	0	0.113523	0.0623447	0	13.6416	2.76349
Smp_336990	51.7161	4.50876e-06	0	0	0	0.932915	0	0.186583	71.1909	78.5938	103.038	0	0	50.5644
Smp_014410	51.5204	0.00112458	0	0	0	0	0	0	0.448699	0	0	0	2.41264	0.572268
Smp_138060	50.4566	1.47281e-30	0	0	0	0	0	0	0	0	0	0.252743	0	0.0505487
Smp_337670	47.4458	7.29684e-12	0	0	0	0	0	0	0	3.95594	1.4467	2.6859	1.22853	1.86341
Smp_139140	44.2927	1.14432e-26	0.138323	0	0.133954	0	0.14368	0.0831914	3.93161	7.81931	7.3598	14.6438	13.5277	9.45643
Smp_326690	41.8789	1.05188e-05	0	0	0	0	0	0	0.552639	0.0981263	0.215532	0.099909	0.182817	0.229805
Smp_336070	40.6303	0.00274119	0	0	0	0	0	0	0	0	0	1.1739	0	0.234781
Smp_194130	40.3447	3.614e-17	0	0	0	0.128591	0	0.0257182	2.08107	2.63959	6.66677	14.7819	6.88492	6.61084
Smp_334640	38.6424	9.08669e-19	0	0	0	0	0	0	0.117652	0.0895144	0.131108	0.136701	0.180663	0.131128
Smp_324120	38.0422	2.98602e-05	0	0	0	0	0	0	0.0672757	0.119438	0.0327991	0.0304001	0.111257	0.072234
Smp_311670	37.1892	0	10.7017	8.61987	10.4741	8.64101	11.8189	10.0511	325.824	300.419	398.849	371.999	365.968	352.612
Smp_325700	31.6052	0.00179342	0	0	0	0	0	0	0	0	0.0975604	0.542667	0.0827494	0.144595
Smp_138080	31.2623	3.22688e-11	0	0	0	0	0	0	0	0	0	0.870332	0	0.174066
Smp_335140	30.8044	6.37907e-81	0.263576	0.57389	0.851059	0.432084	0.730175	0.570157	15.5832	21.9934	14.8043	25.0111	19.0005	19.2785
Smp_322920	29.8534	7.74926e-05	0.125885	0.117473	0	0.247626	0	0.0981969	0	0.254145	19.1176	0.129385	0.236748	3.94757
Smp_311660	28.3788	1.29518e-163	1.31413	1.00886	1.85991	2.03991	2.43366	1.73129	54.6797	44.9941	57.8509	70.2385	61.0717	57.767
Smp_343060	27.7608	5.68974e-14	0	0	0	0	0.182953	0.0365907	1.20159	1.60041	1.75722	1.81067	2.81614	1.8372
Smp_345640	25.7968	8.50139e-57	0.173358	0.107948	0.0373689	0.170528	0.0801373	0.113868	3.13184	2.85777	3.41681	4.15639	3.83909	3.48038
Smp_102020	25.4183	3.27867e-18	0	0.581386	0	0	0.64669	0.245615	4.60739	8.49019	11.3889	19.3609	12.3039	11.2303
Smp_101450	25.0611	8.86256e-05	0.465226	1.30246	0.900982	1.9827	1.12752	1.15578	190.766	1.25236	0.515684	1.43458	1.31248	39.0562
Smp_303640	24.2045	0.000410782	0.101625	0	0	0	0	0.020325	0	4.514	0	0	0	0.902801
Smp_345100	23.8509	1.78671e-07	0	0	0	0	0	0	0	0	0	0	0.307539	0.0615077
Smp_303290	23.5763	3.70973e-40	2.30892	1.77442	2.76212	2.27087	1.69294	2.16185	28.4127	48.1227	31.7667	100.929	68.201	55.4864
Smp_318100	22.6393	0.00383139	0	0	0	0	0	0	0	0	0	0	0	0
Smp_322070	22.4736	0.0226804	0	0	0	0	0	0	0	0	0	0	0	0
Smp_056770	22.3897	1.70482e-08	0	0	0	0	0	0	0	0	0	0.969278	0.295577	0.252971
Smp_302320	21.089	9.48927e-49	3.93842	1.354	2.61006	2.44655	3.87595	2.845	37.4722	72.9181	51.9312	94.3751	69.4853	65.2364
Smp_179970	20.0388	2.48561e-14	0.689129	0	0.667043	0.225895	0.238554	0.364124	3.13382	4.40636	5.85572	13.2246	7.9938	6.92286
Smp_342210	19.7472	1.9599e-09	0	0.0154207	0	0	0.0171721	0.00651857	0.206706	0.0834017	0.0732927	0.288697	0.108765	0.152172
Smp_324220	19.7255	0.00518981	0	0	0	0	0	0	0	0.437735	0	0.445801	0	0.176707
Smp_171060	19.288	1.32154e-11	0	0.0131192	0.0136258	0.0069157	0	0.00673214	0.0639485	0.120621	0.101327	0.325066	0.244546	0.171102
Smp_340640	19.2801	0.0102422	0	0	0	0	0	0	0	0.0694913	0	0.212256	0	0.0563495
Smp_324450	18.1694	0.0063511	0	0	0	0	0	0	0	0	0	0	0	0
Smp_214060	17.1639	0.00040861	1.51011	1.55745	1.9248	1.79804	1.23853	1.60578	0.994018	60.1676	111.722	1.79695	1.34515	35.2051
Smp_334830	16.9474	0.0166232	0	0	0	0	0	0	0.311133	0	0.10112	0.0937453	0	0.101199
Smp_195070	16.4698	1.88406e-46	2.43141	1.44378	1.71301	1.37695	1.30124	1.65328	29.655	18.7408	25.8923	49.1407	42.5354	33.1928
Smp_335940	16.4124	3.98083e-20	0.206137	0.320583	0.266265	0.337933	0.214155	0.269015	2.18748	2.98226	5.0275	9.17968	5.81452	5.03829
Smp_323740	16.309	0.00073067	1.12638	0.210248	0.218061	0	0.23395	0.357727	0.25611	0.45487	0	0.694778	42.1633	8.71381
Smp_314730	15.9986	0.00111386	0	0	0	0.0420171	0.0443798	0.0172794	0.631376	0.0431132	0.0473559	0	0	0.144369
Smp_321790	15.5478	1.65379e-14	0.0241538	0.022537	0.0234046	0	0	0.0140191	0.192241	0.292535	0.241005	0.372286	0.295206	0.278655
Smp_247750	15.4278	3.22165e-06	0	0	0	0	0	0	0.137352	0.101602	0.0223214	0.0620641	0.0946425	0.0835964
Smp_345590	15.0801	0.0187855	0	0	0	0	0	0	0.146025	0	0	0.0659913	0.0603776	0.0544787
Smp_329820	15.0163	0.0206429	0	0	0	0	0	0	0	0	0.0360828	0.033444	0	0.0139054
Smp_319680	14.9794	0.016414	0	0	0	0	0	0	0	0	0.964011	0.896328	0.819836	0.536035
Smp_329030	14.8474	0.0203518	0	0	0	0.0558545	0	0.0111709	0	0	0	0	0.0533891	0.0106778
Smp_340330	14.7897	0.038299	0	0	0	0	0	0	0	0.107156	0	0.327311	0	0.0868934
Smp_202010	14.5658	9.51928e-06	0	0	0	0	0	0	0	0	0	1.46681	0	0.293361
Smp_086630	14.3067	0.00447909	0	0	0	0	0	0	0	0	0	0.114184	0	0.0228369
Smp_203400	13.5586	1.67773e-14	0.0399069	0.0372364	0	0.0392546	0.0414619	0.031572	0.45374	0.523617	0.575149	0.533103	0.450236	0.507169
Smp_302350	13.5429	2.73812e-14	1.14007	1.83757	1.5058	2.24266	1.72264	1.68975	6.59803	9.72841	9.53533	11.3964	9.64652	9.38093
Smp_328460	13.52	0.0349653	0	0	0	0	0	0	0	0	0	0	0	0
Smp_318900	13.3064	0.0309762	0	0	0	0	0	0	0	0	0	0	0	0
Smp_316210	12.7971	2.09566e-12	0	0	0	0	0	0	0	0.209348	0.413911	0.341026	0.429025	0.278662
Smp_200600	12.7176	5.55448e-10	0.085359	0.238953	0.0826854	0.167916	0.266026	0.168188	0.970502	1.72318	1.51402	5.52657	1.68546	2.28395
Smp_307540	12.57	0.00151082	0	0.0436677	0.158722	0.023018	0.121564	0.0693943	0.0266061	0.0708518	5.78525	0.216403	0.0439993	1.22862
Smp_307630	12.528	2.01814e-06	0	0	0	0.0673052	0	0.013461	0.155594	0.0345298	0.227572	0.175775	0.160824	0.150859
Smp_316220	12.3104	1.5886e-16	0.132278	0.0308563	0.160212	0.0650584	0	0.077681	0.300799	0.400523	0.439949	1.05342	0.621818	0.563301
Smp_332780	12.1783	0.00591798	0	0	0.0791982	0	0	0.0158396	0	0	0	1.21793	0	0.243586
Smp_151690	11.9095	0.0517557	306.985	289.066	275.331	281.409	290.226	288.603	356.866	343.794	327.422	304.104	306.607	327.759
Smp_316230	11.9045	0.047438	0	0	0	0	0	0	0.199262	0.176933	0.388539	0.180159	0.164825	0.221944
Smp_194100	11.8453	0.0607481	0	0	0	0	0	0	0.0721737	0	0	0	0.119368	0.0383083
Smp_168430	11.8135	0.0511215	0	0	0	0	0	0	0	0	0.0824311	0.0764148	0.0699138	0.0457519
Smp_094930	11.6591	1.36042e-44	1.7415	1.15456	1.90926	1.0819	1.09508	1.39646	13.7592	11.5639	17.8355	31.7464	19.4803	18.8771
Smp_138070	11.4376	1.78325e-09	0.232998	0.21742	0	0	0	0.0900836	0.795373	0.706273	0.775391	2.8777	1.31619	1.29418
Smp_326170	11.3126	0.00328779	0	2.31486	0	1.21827	0	0.706626	0	0	2.05924	0.637627	1.16653	0.772679
Smp_204840	11.0607	0.0301632	0	0	0	0	0	0	0	2.19401	0	0	0	0.438803
Smp_341290	10.7872	7.67466e-128	2.72397	1.34674	1.47233	1.1743	1.77035	1.69754	19.4222	19.8467	25.1587	21.845	19.3647	21.1275
Smp_303650	10.7734	1.45495e-05	0.0897775	0	0.0434893	0.0441519	0	0.0354837	0.0510352	0.40776	0.0995269	0.0922552	0	0.130115
Smp_194700	10.7491	0.00156155	0	0.0266872	0	0	0	0.00533744	0	0.115468	0.126836	0.146949	0.0268899	0.0832287
Smp_317690	10.6524	2.9984e-37	0.558303	0.521095	0.540271	0.274497	0.579725	0.494778	9.2031	5.35518	6.18747	12.3417	12.341	9.08569
Smp_032980	10.429	0.094774	0	0	0	0	0	0	0	0	1.03279	0.479414	0	0.302441
Smp_328060	10.3951	0.0902522	0.0138264	0.0258015	0.0401948	0.0136008	0.244221	0.0675288	0.235811	0.181408	0.0613157	0.213103	0.116987	0.161725
Smp_337360	10.3803	0.0815198	0	0	0	0	0	0	0	0	0.0867948	0	0	0.017359
Smp_337540	10.3733	0.00297512	0	0	0	0	0	0	0	0	0.73371	0.34041	0.622835	0.339391
Smp_328440	10.3254	0.0890811	0	0	0	0	0	0	0	0	0	0	0	0
Smp_325990	10.3204	0.0837146	0	0	0	0	0	0	0.0253411	0.0224943	0	0	0	0.00956708
Smp_309570	10.1943	0.0938318	0	0	0	0	0	0	0	0	0	0.0996323	0.0911551	0.0381575
Smp_154260	10.1853	0.136167	0	0	0	0	0	0	0	0	0	0.867971	0	0.173594
Smp_324500	10.1722	0.0886855	0	0	0	0	0	0	0	0.0137302	0	0	0.0255796	0.00786196
Smp_331630	10.0298	2.62697e-29	0	0	0	0	0	0	0.421419	0.748754	0.410805	3.05019	1.39517	1.20527
Smp_325230	9.57441	0.026032	0.181007	0	0	0	0	0.0362014	0.411576	0	0	1.86063	0	0.454441
Smp_302290	9.57031	1.34288e-10	3.95403	1.35937	1.00785	1.12578	3.24275	2.13795	23.1877	10.5032	32.5279	37.5361	12.8172	23.3144
Smp_172460	9.35152	3.34185e-72	0.882701	0.807291	1.07559	0.739351	0.908082	0.882604	6.90626	7.224	9.70884	13.039	11.0838	9.59239
Smp_060210	9.29587	0.000602867	0	0.247397	0	0	0	0.0494793	0.301337	0.535246	0.881305	2.45271	0.498639	0.933848
Smp_347250	9.02325	0.0128434	0	0	0	0	0	0	0.0164385	0	0	0.0594248	0.0407778	0.0233282
Smp_324510	9.01276	0.0135399	0	0	0	0	0	0	0	0	0.26994	0.500796	0.916315	0.33741
Smp_168290	8.92935	0.147736	0	0	0	0	0	0	0	0	0	0	0	0
Smp_165180	8.79325	0.141213	0	0	0	0	0	0	0	0.207001	0	0	0	0.0414001
Smp_324210	8.77695	1.14296e-52	5.30567	3.55623	3.76433	2.42559	1.94084	3.39853	32.8809	26.9273	35.7047	32.715	33.0232	32.2502
Smp_321690	8.77599	0.0184269	0.0508695	0.0474659	0	0	0	0.0196671	0	0	0	0	0.956547	0.191309
Smp_346510	8.73094	0.140879	0	0	0	0	0	0	0	0	0	0	0.052425	0.010485
Smp_330520	8.71991	0.178114	0	0	0	0	0	0	0	0.0360816	0	0	0	0.00721633
Smp_334550	8.66016	0.152062	0	0	0	0	0	0	0	0	0	0	0.0316178	0.00632357
Smp_165230	8.5527	6.54278e-25	0.362804	0.155533	0.294566	0.337598	0.295462	0.289193	2.21866	1.80113	2.59822	4.90667	2.63647	2.83223
Smp_200150	8.51625	7.75592e-25	3.832	8.05473	8.31447	3.76466	3.97217	5.58761	47.874	67.7709	54.0722	84.8061	55.92	62.0886
Smp_317400	8.3371	0.0131409	0	0	0	0	0	0	0	0	0	2.34283	0.126086	0.493784
Smp_313310	8.28908	1.85367e-40	0.23341	0.321827	0.236571	0.256524	0.359734	0.281613	1.98515	2.28505	2.56313	3.32871	2.47303	2.52702
Smp_134870	8.22841	1.53114e-108	3.29121	3.36549	4.95893	3.49881	3.62852	3.74859	26.5324	26.1325	32.5513	48.6307	38.4813	34.4656
Smp_341790	8.18921	1.67505e-63	10.8973	14.1861	12.2099	13.8173	19.6528	14.1527	151.594	126.533	136.66	114.699	134.064	132.71
Smp_327780	8.10878	5.49888e-07	0	0	0	0	0.343703	0.0687405	0	0.334274	0.366855	0	0	0.140226
Smp_319570	8.07795	4.01919e-08	0.299013	0	0.289325	0	0	0.117668	1.69962	3.32107	1.3255	0.922353	1.12508	1.67872
Smp_320110	8.04624	8.16908e-05	0.509561	0	0	0	0	0.101912	0.868943	1.28617	0.282374	2.61943	1.1982	1.25102
Smp_029970	8.0148	0.0084946	1.05768	0.493452	0.07883	0.120045	0.126795	0.375361	0.231265	0.246352	0.0901985	0.209012	13.7305	2.90147
Smp_315110	7.82058	0.0171987	0.0558775	0	0.0541356	0	0	0.0220026	0.063532	0	0	0.0574213	0	0.0241907
Smp_032970	7.81739	3.74064e-06	0.839192	0.39171	0	0.825042	0.433235	0.497836	6.78134	6.81375	0.512494	4.40071	3.242	4.35006
Smp_322530	7.79782	0.0503597	0.0941623	0	0	0	0	0.0188325	0.107059	0	0	0	0.70831	0.163074
Smp_322430	7.67502	1.14088e-06	0.0320304	0	0.0310358	0.0315071	0	0.0189147	0.364186	0.16164	0.071021	0.329134	0.210797	0.227356
Smp_313300	7.65703	1.11732e-56	0.520756	0.467251	0.553844	0.501616	0.586704	0.526034	4.12887	4.87111	4.78258	6.37176	3.86593	4.80405
Smp_305130	7.6218	0.0115423	1.03033	0	0	0.709374	0	0.34794	0	11.4671	1.94166	0	1.64698	3.01115
Smp_329570	7.58691	2.63681e-29	0.161383	0.240932	0.0938141	0.126997	0.368883	0.198402	1.97854	2.01975	1.64603	1.82415	1.87775	1.86924
Smp_329410	7.38874	0.259428	0	0	0	0	0	0	0.355771	0	0	0	0	0.0711542
Smp_328520	7.38181	0.0226167	21.2803	18.7925	20.8398	18.9139	18.2008	19.6055	19.0108	18.0647	15.4191	17.4157	17.1848	17.419
Smp_154590	7.35232	0.000122361	0	0	0	0	0	0	0	0	0	0	0	0
Smp_328880	7.34539	0.258855	0.0244265	0.0341867	0	0.0240281	0.05076	0.0266803	0.0416598	0.0123264	0.0406217	0.0250987	0.0344462	0.0308305
Smp_318480	7.31972	1.58048e-11	0.547741	2.04469	1.06063	0.897799	0.758525	1.06188	5.18942	2.76478	8.70213	13.8884	11.3326	8.37547
Smp_319290	7.29959	0.242173	0	0	0	0	0	0	0.54423	0	0	0	0	0.108846
Smp_321720	7.27732	0.242076	0	0	0	0	0	0	0	0	0	0	0	0
Smp_319950	7.25584	0.238824	0	0	0	0	0	0	0.00673384	0	0	0.00608525	0	0.00256382
Smp_330890	7.22191	0.238606	0	0	0	0	0	0	0.0460922	0	0	0	0.0381136	0.0168412
Smp_129750	7.22105	0.23528	0	0	0	0	0	0	0	0.14341	0	0	0	0.028682
Smp_147340	7.20897	0.238606	0	0	0	0	0	0	0	0	0	0	0	0
Smp_305590	7.20895	0.238606	0	0	0	0	0	0	0	0	0.134856	0	0.114396	0.0498505
Smp_165300	7.20894	0.238606	0	0	0	0	0	0	0	0	0.229053	0	0.194357	0.0846821
Smp_309240	7.2055	0.00130041	0.0785893	0.036665	0.152292	0.0386523	0.0408258	0.0694049	4.46779	0.0396601	0.217817	0.161514	0.110832	0.999522
Smp_327450	7.19364	0.235166	0	0	0	0	0	0	0.378711	0	0	0	0.313393	0.138421
Smp_098570	7.17663	0.235342	0	0	0	0	0	0	0	0	0	0.183219	0	0.0366438
Smp_321480	7.15931	0.238606	0	0	0	0	0	0	0	0	0	0	0.0216998	0.00433995
Smp_059140	7.15924	0.238606	0	0	0	0	0	0	0	0	0	0	0	0
Smp_317900	7.15138	0.238606	0	0	0	0	0	0	0	0	0	0.126354	0.115602	0.0483912
Smp_244960	7.14979	2.11804e-275	13.7995	11.4458	12.4486	11.9214	13.3499	12.593	88.9908	109.586	112.022	99.0436	103.592	102.647
Smp_210800	7.09381	7.91218e-16	1.0872	0.836904	1.29049	0.74861	0.677757	0.928193	4.04837	4.60862	5.0925	12.5401	9.71029	7.19997
Smp_346960	7.07193	0.255432	0	0	0	0	0	0	0	0	0	0	0.215317	0.0430634
Smp_247300	6.83174	0.0233716	0	0	0	0	0.847568	0.169514	0	0	0.150748	8.10713	0	1.65157
Smp_162360	6.82517	3.94581e-06	0	1.17807	0.814643	0.206894	0.436986	0.527318	2.63099	4.67269	1.63228	4.32549	4.94658	3.64161
Smp_070250	6.79131	0.0219252	0	0	0	0.136043	0	0.0272086	0	0	0.306658	0	0.260146	0.113361
Smp_008660	6.7211	0	1017.23	950.069	933.641	924.328	961.784	957.411	6943.19	6928.99	8636.45	7018.92	6425.22	7190.56
Smp_247080	6.66343	1.96959e-21	2.31239	0.938099	0.584494	2.20867	1.39277	1.48728	14.9749	12.4812	11.9264	8.33371	11.0592	11.7551
Smp_133400	6.65882	0.0137014	0	0	0	0	0.015866	0.0031732	0.0173622	0.0308232	0	0.0313809	0	0.0159133
Smp_331130	6.55104	4.25919e-08	0.270506	0.36142	0.436378	0.0380114	0.0802988	0.237323	0.74749	0.976149	1.15816	2.23091	2.12967	1.44848
Smp_303270	6.45763	2.84837e-15	3.19463	4.74284	2.67175	1.99941	4.37409	3.39654	15.5188	17.8833	18.3496	43.2835	32.0895	25.4249
Smp_334820	6.38301	0.000234665	0	0	0.048482	0	0	0.0096964	0.113778	0.0252493	0.138677	0.0771186	0.0470396	0.0803723
Smp_129510	6.30315	2.08789e-127	11.117	12.1021	12.3165	12.5551	12.1916	12.0565	69.4611	67.324	75.3166	103.557	100.167	83.1652
Smp_346780	6.28569	1.90073e-05	0.0581684	0.0542769	0.112709	0	0	0.0450308	0.396819	0.293556	0.193457	0.717306	0.546905	0.429609
Smp_180340	6.25279	0.0477836	0	0	0	0	0	0	0	0	0	0	0	0
Smp_031390	6.2349	6.29144e-12	0.239427	1.00542	1.27538	1.17743	0.621775	0.863886	4.35546	5.67958	4.91005	8.73581	6.75418	6.08702
Smp_337310	6.22978	0.0648604	0	0	0	0	0	0	0	0	0	0.0114828	0	0.00229656
Smp_013810	6.14054	0.0231223	0	0	0	0.0123399	0	0.00246798	0	0.0126607	0	0.0128897	0	0.00511008
Smp_128560	6.08089	0.000100308	0	0.0408798	0	0	0	0.00817596	0.0747227	0.0663284	0.0971465	0.112548	0.0823803	0.0866252
Smp_153370	5.97739	3.89516e-05	0	0.0668283	0	0	0.0744036	0.0282464	0.0814284	0	0.317581	0.588797	0.0673384	0.211029
Smp_347850	5.94794	0.00377619	0.168121	0.0784395	0	0.165363	0	0.0823847	0.573445	1.01818	0.465934	0	0.71135	0.553782
Smp_326360	5.94705	2.81275e-06	1.37027	0	0.265211	0	2.27659	0.782415	5.29643	5.81076	3.03727	3.38125	4.89779	4.4847
Smp_303670	5.92433	0.0153156	0.116139	0.108377	0.112483	0	0	0.0673996	0	0.234465	0.128742	0	0.873656	0.247373
Smp_311630	5.85735	9.32096e-72	63.9274	30.7923	44.4679	35.9517	38.9415	42.8162	243.4	275.746	298.601	284.44	299.721	280.382
Smp_201330	5.82345	7.39864e-29	5.82121	5.24537	8.74471	6.31696	8.96436	7.01852	44.5008	39.7188	49.1698	72.6345	52.1038	51.6256
Smp_328430	5.77268	0.000196271	0	0	0	0	0	0	0	0	0	0	0	0
Smp_334320	5.7476	3.52238e-14	0.351738	0.437609	0.170384	0.403641	0.243618	0.321398	1.93294	1.89344	0.974847	2.89166	1.76378	1.89134
Smp_329130	5.7012	0.394187	0	0	0	0	0	0	0	0	0	0	0	0
Smp_089330	5.69392	0.394187	0	0	0	0	0	0	0	0	0.0682274	0	0	0.0136455
Smp_312140	5.69047	0.394088	0	0	0	0	0	0	0	0	0.0609411	0	0	0.0121882
Smp_329890	5.69044	0.394088	0	0	0	0	0	0	0	0	0.0341561	0	0	0.00683121
Smp_120070	5.6676	3.13923e-15	0.0628154	0.128512	0.366665	0.09286	0.165921	0.163355	0.991481	1.13955	0.841505	0.997459	1.13972	1.02194
Smp_083950	5.66687	0.394088	0	0	0	0	0	0	0	0	0	0.464981	0	0.0929962
Smp_334810	5.66303	0.038813	0	0	0	0	0	0	0	0.00940198	0.0309845	0	0.0262739	0.0133321
Smp_328770	5.64987	0.394088	0	0	0	0	0	0	0	0	0	0	0	0
Smp_094390	5.63677	0.392052	0	0	0	0	0	0	0	0.16903	0	0	0.157463	0.0652986
Smp_141130	5.63065	0.394061	0	0	0	0	0	0	0	0	0	0	0	0
Smp_327080	5.62101	0.394002	0	0	0	0	0	0	0	0	0	0	0.0554588	0.0110918
Smp_202180	5.61786	0.394002	0	0	0	0	0	0	0	0	0	0	1.98561	0.397122
Smp_083880	5.6178	0.394002	0	0	0	0	0	0	0	0	0	0	0	0
Smp_327550	5.58927	0.400747	0	0	0	0	0	0	0	0	0	0	0.101927	0.0203854
Smp_173350	5.55443	0.151901	0	0	0	0	0	0	0	0	0	0.464462	0.141641	0.12122
Smp_010370	5.4336	4.27089e-218	132.911	151.823	161.653	155.622	166.938	153.79	742.862	761.267	989.921	1113.89	971.371	915.861
Smp_322880	5.29201	0.0166409	0	0	0	0	0	0	0	0	0	0	0	0
Smp_203460	5.16915	0.0122967	0	0	0	0	0	0	0	0	0	0	0	0
Smp_132230	5.09273	1.28735e-05	0.0187528	0.0524922	0.0545151	0.0184468	0	0.0288414	0.149255	0.0567801	0.124744	0.21196	0.211562	0.15086
Smp_202660	5.08496	0.120797	0	0	0	0	0	0	0	0	0	0	0	0
Smp_158980	5.05456	0.116125	0	0	0	0	0	0	0	0	0.0551916	0.102317	0	0.0315017
Smp_322580	5.02346	0.0193907	0.302457	0	0	0	0	0.0604913	0	0	0	0.621988	0	0.124398
Smp_319780	4.98705	1.32434e-18	0.37698	0.397622	0.39707	0.580427	0.510901	0.4526	2.06852	2.77913	2.73294	3.62089	1.71035	2.58237
Smp_324820	4.97519	2.50619e-18	16.1327	7.53085	7.79805	8.39624	6.89451	9.35047	41.528	50.7984	67.8155	51.7354	49.5594	52.2873
Smp_328950	4.97091	0.00332885	640.348	538.424	569.555	471.156	457.927	535.482	534.583	442.178	328.611	306.579	397.271	401.844
Smp_344520	4.96026	1.03732e-14	0.0680148	0.134854	0.107105	0.108722	0.132507	0.11024	0.609003	0.420446	0.556125	0.71633	0.423617	0.545104
Smp_309930	4.92825	0.0439845	0.0578173	0.107895	0.0280114	0.0853093	0.961146	0.248036	0.0657383	1.92569	4.67924	0.0891159	0.108715	1.3737
Smp_321830	4.90394	0.0588719	0	0	0	0	0	0	0.0349473	0.031022	0	0.0947511	0.0288974	0.0379236
Smp_308040	4.87492	0.00215837	0	0.0588931	0	0	0.0327891	0.0183364	0.0717646	0.0955557	0.069975	0.227	0.118682	0.116595
Smp_330900	4.84061	0.0253507	0	0	0.0340923	0	0	0.00681847	0	0	0.117026	0.144778	0.142973	0.0809554
Smp_328710	4.81433	0.166201	18.4324	18.9619	19.1189	19.9883	19.5555	19.2114	20.0686	16.3694	17.1127	22.0879	17.5756	18.6428
Smp_043270	4.73999	1.76213e-09	0.0532436	0.124199	0.0773874	0.183309	0.02766	0.0931598	0.484304	0.72546	0.53126	0.382974	0.55063	0.534926
Smp_033380	4.72617	0.00312402	0	0.0113192	0.0352677	0	0	0.00931738	0.0827614	0.0367313	0	0.0498611	0.102646	0.0543999
Smp_330430	4.67948	0.00304516	0	0.0285578	0.0444886	0.0150538	0	0.0176201	0.0696008	0.0308906	0.118766	0.220146	0.244585	0.136798
Smp_170840	4.66705	2.68512e-19	5.71266	5.33067	3.94064	9.70535	6.38417	6.2147	25.7835	39.315	23.3163	31.2224	44.1105	32.7496
Smp_168250	4.64406	0.00431906	7.85585	0	7.39121	0	0	3.04941	17.7036	0	8.58887	0	7.44639	6.74776
Smp_311640	4.63725	1.7679e-45	35.4163	17.2893	31.0039	23.6765	23.4349	26.1642	124.238	146.182	146.977	134.592	152.175	140.833
Smp_319700	4.57143	0.0756219	0	0	0	0	0	0	0	0	0.0601539	0	0	0.0120308
Smp_033000	4.56623	1.54795e-29	20.6572	23.4433	18.8021	20.7075	21.0229	20.9266	96.6887	83.8544	127.463	130.805	95.2719	106.816
Smp_164740	4.52503	0.110815	0	0	0.0223214	0	0	0.00446427	0	0	0.0255388	0.0710105	0.0433139	0.0279727
Smp_319770	4.51313	0.00197757	0	0.0523353	0.108678	0.110339	0.350214	0.124313	0.255442	0.737362	0.436018	1.32833	0.211239	0.593678
Smp_312560	4.50742	1.0693e-16	0.874889	2.04111	3.53008	2.8682	1.36313	2.13548	11.9362	11.9228	15.1934	11.3905	16.3173	13.3521
Smp_340060	4.50397	0	134.864	106.471	120.288	104.046	110.652	115.264	582.682	512.254	582.166	585.151	626.192	577.689
Smp_167870	4.49742	0.111895	0.100373	0	0	0	0	0.0200747	0	0.303949	0	0.103157	0.18876	0.119173
Smp_319300	4.49491	0.169587	0	0	0	0	0	0	0	0.212394	0.233182	0.216275	0	0.13237
Smp_310740	4.47181	1.67482e-13	0.420593	0.321092	0.481613	0.413718	0.198629	0.367129	1.60853	1.62084	1.2293	2.59317	2.19284	1.84894
Smp_318610	4.43499	0.000407324	0.37741	0.352305	0.365036	0.371066	1.17539	0.528242	1.71608	2.66785	2.92747	0.388129	1.77534	1.89497
Smp_331440	4.41916	0.000349785	1.01291	0.472853	0	0	1.05119	0.507392	2.87814	1.53461	2.80538	2.08391	2.85946	2.4323
Smp_156400	4.31972	1.08677e-14	0.276113	0.128723	0.347597	0.257996	0.286853	0.259456	1.51199	1.33675	1.5144	1.98509	1.36204	1.54205
Smp_203090	4.30853	1.41157e-43	204.685	226.868	222.952	197.867	225.557	215.586	783.146	978.988	840.56	1554.34	1124.93	1056.39
Smp_330130	4.25745	3.29292e-09	0.539302	1.36921	0.315703	0.176775	0.338649	0.547927	5.47884	2.14098	2.78959	3.01654	3.2121	3.32761
Smp_176110	4.25375	2.3452e-75	27.4648	24.6032	40.856	27.7715	25.2676	29.1926	122.207	134.135	152.162	133.295	154.484	139.257
Smp_325980	4.24312	0.0870018	0	0.0429501	0	0	0	0.00859002	0.104672	0.0464589	0	0.0473006	0	0.0396862
Smp_194930	4.20167	0.022443	0	0	0.0746207	0	0.0800247	0.0309291	0.175162	0.233253	0.0853941	0.0791624	0.217282	0.158051
Smp_000075	4.14598	0.650371	0	0	0	0	0	0	0.114668	0	0	0	0	0.0229336
Smp_097930	4.14593	0.650371	0	0	0	0	0	0	0.195991	0	0	0	0	0.0391981
Smp_200820	4.14588	0.650371	0	0	0	0	0	0	0	0	0	0	0	0
Smp_308480	4.14583	0.650371	0	0	0	0	0	0	0	0	0	0	0	0
Smp_323680	4.14578	0.650371	0	0	0	0	0	0	0.0887531	0	0	0	0	0.0177506
Smp_329830	4.14573	0.650371	0	0	0	0	0	0	0.0168406	0	0	0	0	0.00336812
Smp_155640	4.13738	0.650371	0	0	0	0	0	0	0	0	0.566524	0	0	0.113305
Smp_162070	4.13734	0.650371	0	0	0	0	0	0	0	0	0	0	0	0
Smp_165450	4.1373	0.650371	0	0	0	0	0	0	0	0	0	0	0	0
Smp_176170	4.13726	0.650371	0	0	0	0	0	0	0	0	0	0	0	0
Smp_201450	4.13723	0.650371	0	0	0	0	0	0	0	0	0	0	0	0
Smp_327370	4.13718	0.650371	0	0	0	0	0	0	0	0	0.4243	0	0	0.0848599
Smp_266750	4.13378	1.56143e-50	14.2632	12.693	15.3532	12.6006	12.9658	13.5752	52.5549	52.054	63.8342	83.9419	63.9491	63.2668
Smp_243740	4.12059	0.650371	0	0	0	0	0	0	0	0	0	0	0	0
Smp_058380	4.11773	1.07321e-257	2.17472	2.1277	2.15597	2.09548	1.99956	2.11069	9.87806	8.94772	9.39148	11.6126	9.99235	9.96445
Smp_337690	4.10339	0.650371	0	0	0	0	0	0	0	0	0	0	0	0
Smp_327870	4.10338	0.650371	0	0	0	0	0	0	0	0.133981	0	0	0	0.0267963
Smp_325360	4.10337	0.650371	0	0	0	0	0	0	0	0.043628	0	0	0	0.0087256
Smp_303570	4.10336	0.650371	0	0	0	0	0	0	0	0.0294328	0	0	0	0.00588656
Smp_320730	4.09811	0.650371	0	0	0	0	0	0	0	0	0	0	0	0
Smp_318280	4.09809	0.650371	0	0	0	0	0	0	0	0	0	0.207538	0	0.0415077
Smp_317980	4.09807	0.650371	0	0	0	0	0	0	0	0	0	0.0506596	0	0.0101319
Smp_193680	4.09806	0.650371	0	0	0	0	0	0	0	0	0	0.182599	0	0.0365198
Smp_176180	4.09804	0.650371	0	0	0	0	0	0	0	0	0	0.129075	0	0.025815
Smp_141620	4.09802	0.650371	0	0	0	0	0	0	0	0	0	0.416577	0	0.0833154
Smp_062240	4.098	0.650371	0	0	0	0	0	0	0	0	0	0.228165	0	0.0456329
Smp_346710	4.09796	0.650371	0	0	0	0	0	0	0	0	0	0	0	0
Smp_336600	4.09794	0.650371	0	0	0	0	0	0	0	0	0	0	0	0
Smp_336200	4.09793	0.650371	0	0	0	0	0	0	0	0	0	0.116026	0	0.0232053
Smp_335130	4.09792	0.650371	0	0	0	0	0	0	0	0	0	0.414975	0	0.082995
Smp_335080	4.0979	0.650371	0	0	0	0	0	0	0	0	0	0.427409	0	0.0854819
Smp_330090	4.09788	0.650371	0	0	0	0	0	0	0	0	0	0.0208157	0	0.00416314
Smp_326450	4.09786	0.650371	0	0	0	0	0	0	0	0	0	0.490282	0	0.0980564
Smp_321490	4.09784	0.650371	0	0	0	0	0	0	0	0	0	0.284744	0	0.0569489
Smp_325740	4.0926	0.000325066	0.0692812	0.0323222	0.0335644	0.0340745	0	0.0338485	0.0787726	0	0.0384041	0.0355958	0.0977041	0.0500953
Smp_204420	4.0921	0.650371	0	0	0	0	0	0	0	0	0	0	0	0
Smp_131480	4.08975	0.650371	0	0	0	0	0	0	0	0	0	0	0	0
Smp_302270	4.08844	0.00207683	1.61214	2.06849	2.04949	2.67577	16.6425	5.00967	6.5298	73.4311	9.04729	21.8497	30.0333	28.1782
Smp_332410	4.07561	0.650371	0	0	0	0	0	0	0	0	0	0	0.0242954	0.00485909
Smp_330080	4.07556	0.650371	0	0	0	0	0	0	0	0	0	0	0.0391258	0.00782515
Smp_329620	4.07552	0.650371	0	0	0	0	0	0	0	0	0	0	0.1358	0.02716
Smp_326510	4.07549	0.650371	0	0	0	0	0	0	0	0	0	0	0	0
Smp_326220	4.07544	0.650371	0	0	0	0	0	0	0	0	0	0	0	0
Smp_324900	4.0754	0.650371	0	0	0	0	0	0	0	0	0	0	0.046829	0.0093658
Smp_185180	4.07534	0.650371	0	0	0	0	0	0	0	0	0	0	0.103591	0.0207183
Smp_161690	4.0753	0.650371	0	0	0	0	0	0	0	0	0	0	0.150043	0.0300086
Smp_152030	4.07525	0.650371	0	0	0	0	0	0	0	0	0	0	0	0
Smp_032670	4.07519	0.650371	0	0	0	0	0	0	0	0	0	0	0	0
Smp_315130	4.04648	6.71296e-14	0.130553	0.106586	0.22139	0.22474	0.237384	0.184131	0.371099	0.576463	0.86844	0.603661	0.675057	0.618944
Smp_315140	3.97378	0.229156	0	0	0	0	0.0878897	0.0175779	0	0	0	0.0869457	0.318193	0.0810277
Smp_204210	3.95555	0.288921	0	0	0	0	0	0	0	0	0	0	0	0
Smp_081900	3.93416	7.76225e-140	564.405	527.324	605.746	522.338	557.234	555.409	2578.47	2188.32	2356.9	2571.94	2471.46	2433.42
Smp_022450	3.9322	7.88321e-193	124.797	99.0809	111.817	103.25	102.711	108.331	390.996	479.313	532.481	480.045	525.335	481.634
Smp_334120	3.87926	2.62118e-08	0.494483	0.422944	1.15783	0.607998	1.54124	0.844901	3.5139	4.40857	3.33489	3.0064	3.68048	3.58885
Smp_326970	3.86592	0.26736	0	0	0	0	0	0	0	0.202633	0	0	0.0943791	0.0594023
Smp_328850	3.86157	0.159276	0.862938	0.536829	0.928736	0.0943071	0.39842	0.564246	0.763097	0.483911	0.10629	0.394161	0.270469	0.403585
Smp_314670	3.85767	0.00399993	0	0.00911903	0.00631411	0	0.00676995	0.00444062	0.0111126	0.0131519	0.0237241	0.0282692	0.0183768	0.0189269
Smp_323790	3.84421	0.116731	0	0	0	0	0	0	0	0	0	0	0	0
Smp_327720	3.83644	0.000703314	0.0962371	0.0897978	0.0932408	0.0946626	0	0.0747877	0.164131	0.291401	0.213382	0.840597	0.226204	0.347143
Smp_242050	3.83497	0.118138	0	0	0	0	0	0	0	0	0	0	0	0
Smp_161880	3.82869	0.000771665	0	0	0	0	0	0	0	22.6596	0	0	21.128	8.75752
Smp_316470	3.82548	0.00279045	0	0	0.0936429	0	0	0.0187286	0.329752	0	0.214341	0.198714	0.181807	0.184923
Smp_101840	3.81948	0.0443946	0	0	0	0.218721	0	0.0437442	0.252856	0	0.246512	0.228649	0	0.145603
Smp_319820	3.79834	2.33074e-11	0.543526	0.338123	0.175496	0.801904	1.03517	0.578843	2.26588	2.01163	2.51055	2.14125	1.78872	2.14361
Smp_204010	3.79818	6.69995e-07	1.40697	0.787926	0.544606	1.1068	1.16876	1.00301	4.15867	4.54588	5.9253	3.76121	2.64686	4.20758
Smp_302340	3.79342	4.3734e-08	5.52031	7.67835	5.95219	22.8452	8.22311	10.0438	33.9869	72.0181	34.8693	44.2103	41.5258	45.3221
Smp_321880	3.79262	0.0413604	0	0.168053	0	0	0.18703	0.0710167	0.204729	0.363578	0.199599	0.370211	0.169349	0.261493
Smp_155110	3.78814	0.136167	0	0	0	0	0	0	0.137361	0	0	0.372518	0.227213	0.147418
Smp_147690	3.7619	0.000327273	0.210233	0	0.145504	0.0295425	0.0312042	0.0832967	0.239033	0.394058	0.166481	0.432053	0.225888	0.291503
Smp_323640	3.73485	7.93731e-15	2.34495	2.28767	1.75506	4.6128	3.32173	2.86444	8.11948	14.8476	13.2336	10.8451	8.81984	11.1731
Smp_167830	3.72516	5.78523e-13	6.69683	9.00716	6.10194	16.8522	11.6602	10.0637	40.3073	45.3366	49.9943	35.0282	58.5356	45.8404
Smp_328570	3.64377	1.09734e-05	2.08672	1.58217	1.13675	1.15444	1.76115	1.54425	1.77935	1.18486	1.30113	2.68093	2.08487	1.80623
Smp_096750	3.63906	0.0536936	0	0.265487	0	0	0.295352	0.112168	0.970085	0.287196	0.315234	0.292459	0	0.372995
Smp_147420	3.5947	1.10414e-187	33.3271	30.9801	37.0431	30.8062	32.222	32.8757	125.142	114.485	132.361	159.356	132.211	132.711
Smp_320990	3.58707	0.0198687	0.125557	0.023412	0.0080945	0.0163959	0.008679	0.0364276	0.533028	0.0337752	0.2413	0.179824	0.0393326	0.205452
Smp_316240	3.5773	0.0010615	0.0572815	0	0.0555063	0.0187821	0.0396775	0.0342495	0.238807	0.115625	0.0211686	0.294294	0.125656	0.15911
Smp_241430	3.57339	5.69231e-08	0.0643364	0.045022	0.140273	0.0791085	0.0501353	0.0757751	0.237741	0.308429	0.267481	0.247903	0.453639	0.303039
Smp_169090	3.55354	3.27755e-86	70.2704	60.1808	49.7575	59.1094	53.2881	58.5213	199.583	216.46	221.888	241.938	284.84	232.942
Smp_347260	3.54928	0.0212507	0	0	0.0512134	0.0173295	0.0366087	0.0210303	0.0801225	0	0.156251	0.126714	0.0496871	0.0825548
Smp_342370	3.52773	5.22038e-05	0.225213	0.37826	0.174564	0.0886122	0.374378	0.248206	0.921838	1.09109	0.349549	1.06458	1.77865	1.04114
Smp_334850	3.52343	0.00215265	0.0774851	0.289213	0.450366	0.0762142	0.0804971	0.194755	0.704786	0.23463	0.773084	0.875927	1.01997	0.72168
Smp_328810	3.52305	3.52636e-05	0	0	0	0	0	0	0	0	0	0	0	0
Smp_344070	3.52066	2.86691e-11	0.997546	0.93084	1.12736	0.98118	1.55446	1.11828	4.91477	4.61493	3.96263	5.8093	2.7357	4.40747
Smp_345730	3.51763	0.000317336	0.138788	0	0.134452	0.136513	0	0.0819505	0.710091	0.770467	0.384647	0.499192	0.391478	0.551175
Smp_325300	3.4872	0.16786	0.302457	0	0	0	0	0.0604913	0	0	0	0	0	0
Smp_321650	3.47699	0.171144	0	0	0	0	0	0	0	0	0	0	0	0
Smp_331690	3.46607	0.0207823	0.14704	0	0	0.433843	0	0.116177	0.334348	0	0.32598	0.302271	0.691365	0.330793
Smp_123260	3.45698	2.3623e-34	12.5683	11.4505	15.3748	12.6182	10.901	12.5826	42.2801	37.0827	43.4042	63.889	59.6397	49.2591
Smp_175240	3.44208	0.0584024	0.252333	0	0	0	0.262032	0.102873	0	0.764288	0.279662	0.778275	0.237336	0.411912
Smp_325000	3.43684	9.97217e-22	0.889274	0.730954	0.882289	0.770636	0.857996	0.82623	2.74447	2.44321	2.62131	4.64844	3.57633	3.20675
Smp_331400	3.43575	0.0597034	0	0	0	0	0	0	0.298328	0.264948	0	0	0.246826	0.16202
Smp_306180	3.43561	3.77869e-14	0.640223	0.942003	1.14529	1.13843	1.17688	1.00856	3.75166	4.34917	3.74004	4.17487	4.37539	4.07823
Smp_327860	3.43048	0.0184222	0	0	0.0621854	0	0.0666804	0.0257732	0.0364853	0.0647747	0.0711511	0.0659477	0.120677	0.0718071
Smp_247350	3.3994	0.0851447	0.0496796	0.0463557	0	0	0	0.0192071	0	0.100321	0.11019	0.102138	0.0934506	0.08122
Smp_202350	3.39929	1.42207e-08	1.31774	1.63976	1.06297	1.51185	2.96508	1.69948	7.9899	7.09523	6.32892	7.2249	7.02293	7.13238
Smp_129700	3.37891	0.00836587	0.0178415	0.0166471	0.0172887	0.052651	0.185376	0.0579609	0.101429	0.162062	0.158242	0.238325	0.436109	0.219233
Smp_324460	3.35889	0.239008	0	0.132218	0	0	0	0.0264436	0	0	0	0.291254	0	0.0582509
Smp_200790	3.34605	4.71751e-09	2.84811	3.99341	8.21992	4.19439	8.84602	5.62037	11.3129	11.5198	28.3384	22.002	18.7791	18.3905
Smp_092150	3.3416	7.00574e-13	5.67519	5.38401	3.93964	3.72131	2.94778	4.33359	22.476	16.3261	13.4213	13.9008	12.6291	15.7507
Smp_170190	3.33883	0.391743	0	0	0	0	0	0	0	0	0.34738	0	0	0.069476
Smp_204980	3.33572	0.00146534	0.0128484	0.0359647	0.0124507	0.0379166	0.0133499	0.0225061	0.175306	0.0648372	0.0997133	0.0660102	0.0724751	0.0956683
Smp_344540	3.32366	1.62244e-23	2.1067	2.33792	2.24154	2.74432	2.12147	2.31039	7.79139	7.67127	9.16791	11.7812	9.29007	9.14036
Smp_205300	3.32306	0.000749589	0.187806	0	0.546178	0.551137	0.390482	0.335121	0.849521	1.69725	1.25122	1.74047	1.40549	1.38879
Smp_332590	3.32108	1.65528e-05	0.164312	0.344962	0.398003	0.0404062	0.384106	0.266358	0.793991	0.704822	0.819726	1.30855	1.19724	0.964865
Smp_176980	3.31003	0.000462956	0.156238	0.0728949	0	0.0768379	0.0811559	0.0774254	0.444096	0.473102	0.346404	0.160563	0.587613	0.402356
Smp_149750	3.28706	0.00115683	0.0828665	0	0	0	0.262823	0.0691379	0.284314	0.337527	0.744644	0.259998	0.0792927	0.341155
Smp_343900	3.28644	0.389958	0	0	0	0	0	0	0	0	0	0.0562509	0	0.0112502
Smp_340490	3.28414	1.47193e-109	34.6702	29.8141	40.4641	31.7985	38.2153	34.9924	103.056	123.968	156.334	131.496	126.559	128.283
Smp_341780	3.28013	0.0289716	0.0957072	0	0	0	0.29827	0.0787955	0.217631	0.289817	0.212193	0.688523	0.269974	0.335628
Smp_134460	3.22944	0.0159333	0.0750483	0	0	0	0.077966	0.0306029	0.0853278	0.303002	0.083197	0.15425	0.211691	0.167494
Smp_307450	3.21638	1.76448e-38	69.1097	21.2572	29.9843	32.8332	46.4871	39.9343	193.633	152.928	130.099	156.096	176.067	161.765
Smp_327340	3.19191	0.112351	0	0	0	0	0	0	0	0	0.0256683	0	0.313393	0.0678123
Smp_089670	3.18142	7.16896e-26	115.931	92.6809	127.328	117.243	105.595	111.756	415.826	286.657	317.775	628.972	346.331	399.112
Smp_156780	3.17637	0.2979	0.0148652	0	5.44501e-14	0.0146212	7.32288e-15	0.00589729	0.0169039	0.0300095	1.23439e-11	0.0152728	6.27356e-14	0.0124372
Smp_302030	3.15205	0.0038415	0.0115363	0.0322916	0.0055898	0.039719	0.029967	0.0238208	0.177079	0.104788	0.0575559	0.0592681	0.0596503	0.0916683
Smp_061390	3.14968	0.257439	0.10223	0	0	0	0	0.020446	0.232463	0	0	0	0.0961261	0.0657178
Smp_309940	3.14909	0.295038	0	0	0	0	0	0	0.0482546	0	0	0	0.0398997	0.0176309
Smp_321130	3.14695	0.28985	0	0	0.108063	0	0	0.0216126	0	0.225245	0	0	0	0.045049
Smp_323700	3.1448	1.05576e-08	0.448056	0.418078	0.434103	0.440724	0.310336	0.41026	1.4151	1.2562	0.717489	1.58591	1.54462	1.30386
Smp_300710	3.1426	1.00172e-11	0.254702	0.118778	0.111495	0.226419	0.198404	0.181959	0.609375	0.593639	0.581229	0.627861	0.62233	0.606887
Smp_335330	3.13571	0.0532661	0	0.00692938	0	0	0.0077166	0.0029292	0.0168884	0.0149907	0	0.00763093	0.00698194	0.0092984
Smp_063190	3.12968	5.84622e-13	0.998648	0.642629	0.834158	0.71134	0.966015	0.830558	3.01483	3.05854	2.59606	3.57394	2.46056	2.94079
Smp_337250	3.11356	6.80639e-05	3.43947	0.611384	0.475766	1.61078	1.36093	1.49967	5.02763	5.78684	6.89872	6.22901	3.69655	5.52775
Smp_347890	3.10902	0.253359	0	0	0.0635083	0	0	0.0127017	0	0.0661665	0.0726726	0	0.12332	0.0524317
Smp_337640	3.08932	0.00429788	0.0387085	0.0361174	0.0187545	0.0380768	0.140766	0.0544845	0.220059	0.0976686	0.0643722	0.298308	0.145566	0.165195
Smp_033930	3.07638	4.11577e-26	3.7301	3.29804	3.17887	3.75569	2.62062	3.31666	10.1698	9.4459	11.6293	12.2412	11.9249	11.0822
Smp_317160	3.07511	0.0659601	0	0	0	0	0	0	0	0	0	0	0	0
Smp_331510	3.07039	2.76909e-16	38.1591	24.9226	21.2661	17.8888	17.6228	23.9719	56.4942	54.0203	50.3339	75.3984	56.9783	58.645
Smp_329280	3.06884	6.54196e-06	0.490067	0.540385	0.253783	0.161023	0.424645	0.37398	0.670048	0.594789	0.781136	1.52128	1.13888	0.941228
Smp_093070	3.06607	0.260764	0	0	0	0	0	0	0	0	0	0.285498	0	0.0570995
Smp_201950	3.05975	1.26677e-12	3.0407	2.16968	2.77257	2.16988	1.48661	2.32789	7.93128	6.37887	6.67578	9.61928	9.08126	7.93729
Smp_337600	3.05168	0.0042163	9.70225	6.03778	4.86632	2.8265	1.86529	5.05963	3.67638	36.6495	2.3892	52.8435	25.3543	24.1826
Smp_330600	3.04336	8.46857e-05	0.0756871	0.0529654	0.0733417	0.037226	0.11796	0.071436	0.150599	0.248263	0.251736	0.194428	0.213469	0.211699
Smp_314210	3.04319	2.74163e-09	2.29279	1.96121	3.14621	2.81892	1.98485	2.4408	5.105	6.65366	7.62502	10.2109	9.88106	7.89513
Smp_311980	3.02776	6.72731e-05	0.047296	0.0588396	0.0458313	0.0155081	0.114664	0.0564278	0.143403	0.143203	0.104872	0.226791	0.19268	0.16219
Smp_013600	3.02251	0.12457	0	0.0329528	0	0.0347391	0	0.0135384	0.120464	0	0	0.0362902	0.0664069	0.0446322
Smp_327920	3.00847	0.0203623	0.0396807	0	0.192234	0.19516	0	0.085415	0.315818	0.440549	0.175966	0.489305	0.410377	0.366403
Smp_129310	3.00208	4.63577e-166	42.9012	41.6688	51.7642	41.2763	45.6541	44.6529	139.281	137.42	150.855	152.549	159.786	147.978
Smp_162250	3.00125	1.19721e-15	1.47059	1.54919	1.77748	1.97547	1.95516	1.74558	4.80048	4.73993	4.68085	8.90396	5.39642	5.70433
Smp_067480	2.99714	6.09378e-119	310.795	291.089	281.97	289.231	278.349	290.287	929.312	837.35	1034.7	987.734	998.494	957.518
Smp_133830	2.99366	9.41039e-35	0.941496	0.860426	1.155	0.760765	0.804243	0.904386	3.07867	3.37458	3.47053	2.11621	2.86481	2.98096
Smp_329090	2.98314	0.175458	2.16582	1.92479	2.29756	1.01439	1.39277	1.75907	2.46242	1.76975	1.48626	1.37793	1.55162	1.7296
Smp_000050	2.97888	1.31013e-60	4.04933	3.50939	4.15016	3.72044	3.97922	3.88171	12.7672	10.9316	13.0872	17.3943	13.1391	13.4639
Smp_342420	2.97695	1.01702e-46	1.09271	0.894764	1.04313	0.91126	0.976094	0.983592	3.05971	2.75209	3.04135	4.06874	3.52032	3.28844
Smp_202770	2.97484	2.85847e-20	255.266	278.579	265.227	317.407	336.623	290.62	708.919	745.256	789.797	1396.05	1202.85	968.575
Smp_052230	2.96804	5.37862e-77	4.79191	4.14721	4.44743	4.15419	4.2176	4.35167	15.4574	15.1608	14.9974	12.4629	14.2038	14.4565
Smp_342040	2.96737	1.84325e-29	6.9942	5.69735	7.07298	6.11553	5.01765	6.17954	17.9245	23.4184	24.7701	16.741	18.5005	20.2709
Smp_345060	2.96598	0.0162645	0.126498	0.118036	0.12255	0	0.13142	0.0997008	0.287652	0.127679	0.210353	0.584977	0.356808	0.313494
Smp_142820	2.95237	1.98791e-14	2.53905	2.36917	3.5078	3.23753	3.02875	2.93646	7.96564	9.63387	8.39245	12.2726	10.6982	9.79256
Smp_317480	2.94046	0.00516772	0	0	0.0739564	0.0500518	0.105734	0.0459485	0.144634	0.128387	0.141029	0.235281	0.215269	0.17292
Smp_132110	2.93442	0.230182	0	0.14623	0	0	0.162756	0.0617972	0	0.158181	0.34738	0	0.58942	0.218996
Smp_134390	2.91548	5.7933e-42	15.7928	20.3477	25.4874	21.9922	22.3701	21.198	65.3004	67.0958	65.9108	76.1901	72.7306	69.4455
Smp_307490	2.90085	0.00813892	0.411675	0.182913	0.227953	0.154269	0.264789	0.24832	0.312053	0.217638	0.173871	0.362582	2.78296	0.769821
Smp_139180	2.89891	4.88946e-10	0.139423	0.117986	0.188529	0.0988756	0.107808	0.130524	0.552996	0.402501	0.337912	0.533045	0.381027	0.441496
Smp_070030	2.87876	4.88606e-16	0.220033	0.310134	0.267673	0.354604	0.335642	0.297617	0.878297	0.793777	1.06922	1.08232	0.933056	0.951334
Smp_316250	2.86905	0.00522241	0.0381524	0.0711983	0.0739329	0.112586	0	0.059174	0.173516	0.231044	0.126892	0.352842	0.17935	0.212729
Smp_138340	2.85694	0.00756418	0.0384464	0.14349	0.0558823	0.170185	0.0199731	0.0855954	0.327854	0.194014	0.149185	0.197525	0.397595	0.253234
Smp_319260	2.85432	0.000667279	0.361391	0.337264	0.174949	1.06624	0.938369	0.575642	1.43804	2.37139	1.402	1.85743	2.03918	1.82161
Smp_078590	2.85427	0.00251108	0.0465415	0.032569	0.0112752	0.0343368	0.0120895	0.0273624	0.27782	0.0822018	0.0773993	0.0717331	0.0984487	0.121521
Smp_300570	2.84615	3.01135e-30	0.509077	0.458467	0.519078	0.522551	0.547355	0.511306	1.50999	1.50561	1.48709	1.92401	1.7687	1.63908
Smp_156180	2.84099	0.00503459	0.067783	0	0.0656774	0.0333377	0	0.0333596	0.115603	0.102619	0.150294	0.0696519	0.127455	0.113125
Smp_016750	2.83661	0.0442923	0.0223162	0	0.0108128	0	0	0.00662579	0.0507475	0.0450456	0.0247414	0.0229303	0.02098	0.0328889
Smp_156740	2.83457	9.36673e-41	3.62556	3.44989	3.918	4.10725	3.87721	3.79558	13.4091	9.51175	12.6816	12.5649	12.1802	12.0695
Smp_145930	2.82466	8.3756e-19	5.57568	3.44393	4.94578	4.1327	4.44668	4.50895	11.92	12.5629	14.6264	17.2287	16.0955	14.4867
Smp_321310	2.81775	0.029414	0.207907	0	0.201411	0	0.143995	0.110663	0.393974	0.0699501	0.30731	0.356095	0.260641	0.277594
Smp_204370	2.81614	0.190996	0	0	0	0	0	0	0	0	0	0	0	0
Smp_188200	2.81172	0.000371196	0.230543	0.215114	0.159559	0.291568	0.171093	0.213575	0.299573	0.498611	0.511181	1.35371	0.650246	0.662664
Smp_331150	2.81134	0.000383921	0.474733	0.184569	0.229986	0.194572	0.0822053	0.233213	0.404827	0.678796	0.789459	2.52046	0.855475	1.0498
Smp_306610	2.81133	4.03192e-07	0.321654	0.300121	0.282007	0.210938	0.318292	0.286602	0.679202	0.77294	0.713219	1.38499	1.23839	0.957748
Smp_201730	2.81026	2.67806e-30	78.2566	63.0686	55.0556	55.4164	54.3593	61.2313	188.862	176.901	171.981	220.233	210.523	193.7
Smp_327910	2.80869	0.000207046	0.260625	0.121585	0.210428	0.208474	0.13538	0.187298	0.642067	0.350739	0.939855	0.357096	1.22524	0.703
Smp_122320	2.79695	0.358262	0.142839	0	0	0	0	0.0285679	0.324797	0.144191	0	0	0	0.0937976
Smp_200090	2.79558	1.35042e-11	0	0	0	0	0	0	0	0	0	0	0	0
Smp_125890	2.79502	7.44283e-48	16.662	17.2859	19.6164	17.9738	18.7895	18.0655	53.2313	49.5413	53.4941	64.4752	60.349	56.2182
Smp_321300	2.79386	0.0992083	0	0	0.00487807	0	0.00523027	0.00202167	0	0.00508027	0.00558081	0.00517213	0.0189291	0.00695245
Smp_303560	2.79349	0.378104	0	0	0	0	0	0	0	0	0.0710105	0	0	0.0142021
Smp_053560	2.79335	1.2887e-94	9.10288	8.967	9.19539	8.84588	8.60983	8.9442	25.4047	25.3232	32.0992	27.7992	28.4639	27.8181
Smp_337510	2.78636	0.000430477	0.786305	0.474742	0.224068	0.227482	0.240273	0.390574	0.578483	0.980363	0.871717	1.66354	0.913223	1.00147
Smp_324660	2.77711	0.330269	0	0	0	0	0	0	0	0	0	0	0	0
Smp_169870	2.77017	1.73539e-91	49.4752	52.2022	56.8125	59.6417	59.8919	55.6047	159.381	152.899	157.845	189.276	183.4	168.56
Smp_319490	2.76204	0.261677	0	0	0	0	0	0	0	0	0	0.904326	0.275771	0.236019
Smp_201690	2.75964	0.0154106	0	0	0	0	0	0	0	0	0	0	0	0
Smp_174320	2.75265	8.05308e-19	3.53263	3.80593	3.59927	2.7226	3.14057	3.3602	9.31683	8.89531	10.2957	11.9006	10.8198	10.2457
Smp_151640	2.74595	7.06223e-05	0.279298	0.616751	0.992411	0.769283	0.599906	0.65153	1.30202	1.08056	1.81663	3.68303	2.57324	2.0911
Smp_247800	2.74464	0.000529364	0.181864	0.169692	0.0293697	0.0894464	0.157462	0.125567	0.413558	0.520067	0.201623	0.498337	0.284969	0.383711
Smp_335610	2.74124	0.54255	0.400415	0	0	0	0	0.080083	0	0.404368	0	0	0	0.0808737
Smp_317880	2.72783	0.546653	0	0	0	0	0	0	0	0	0.450543	0	0.382558	0.16662
Smp_200160	2.72657	0.54235	0	0	0	0	0	0	0	0	0	0	0	0
Smp_325280	2.72426	0.546653	0	0	0	0	0	0	0	0	0.138055	0	0	0.027611
Smp_317790	2.72406	1.93912e-10	0.960294	1.6428	1.86047	1.81037	1.24702	1.50419	4.36729	4.76566	5.50021	4.93439	4.74031	4.86157
Smp_138580	2.72319	0.20206	0	0	0.161868	0	0.347271	0.101828	0	0	0.555906	0.515512	0.314424	0.277168
Smp_152190	2.72065	0.0335412	0.252376	0.117756	0.122209	0	0.131078	0.124684	0.286937	0.254756	0.27976	0.518784	0.237319	0.315511
Smp_332460	2.71691	0.00467049	0.141119	0.19752	0.205064	0.347016	0.0733038	0.192805	0.561571	0.783413	0.234666	0.652603	0.663427	0.579136
Smp_313100	2.71588	2.79665e-06	0.133511	0.409313	0.129374	0.300188	0.317074	0.257892	0.780702	0.866244	1.05728	0.803526	0.717254	0.845001
Smp_164180	2.71489	4.58356e-06	0.10769	0.12562	0.156642	0.0901574	0.0279861	0.101619	0.183757	0.250838	0.179099	0.332091	0.177216	0.2246
Smp_342020	2.71148	1.32312e-45	5.40366	4.88091	6.49046	4.9544	4.87699	5.32128	14.0937	13.6326	15.8699	18.2755	17.3416	15.8427
Smp_326460	2.70666	0.546522	0	0	0	0	0	0	0	0	0	0	0	0
Smp_329440	2.7052	0.0016939	0.247427	0.384804	0.479363	0.162246	0.085681	0.271904	0.187545	0.499491	0.822872	0.254279	1.31833	0.616503
Smp_335760	2.70311	0.0948924	0	0.101002	0.314502	2.76788	0	0.636678	0.861422	2.29436	0.839887	2.00233	4.88523	2.17665
Smp_329590	2.69641	0.301005	0	0.623905	0	0.328604	0	0.190502	0	0	2.96283	0	0.943173	0.781201
Smp_309480	2.69462	9.78146e-25	52.9748	62.4301	55.2175	58.1821	61.043	57.9695	147.71	139.555	166.08	222.197	211.648	177.438
Smp_032950	2.67597	4.98428e-74	85.5755	69.7314	66.9586	72.3405	70.3745	72.9961	189.045	214.107	219.697	249.112	221.93	218.778
Smp_074140	2.66885	9.34903e-124	137.859	129.086	134.574	137.289	133.468	134.455	378.013	390.311	443.817	439.666	376.336	405.629
Smp_332130	2.65047	0.339808	0	0	0.181898	0	0.097527	0.055885	0.160095	0	0	0	0.0441284	0.0408448
Smp_328300	2.62746	3.88805e-07	0.143034	0	0.138512	0.28135	0.297143	0.172008	0.325239	0.144387	0.634199	0.441048	0.269009	0.362776
Smp_322980	2.62513	5.86864e-05	1.02498	0.546576	0.85076	0.432029	0.760461	0.72296	1.66475	3.25184	2.43463	2.10704	1.79002	2.24966
Smp_018880	2.61952	0.000495567	0.252074	0.705686	0.610315	0.247922	0.654604	0.49412	2.00614	1.78116	1.39712	1.2954	1.77775	1.65151
Smp_337210	2.60585	0.206921	0	0	0	0	0.0390853	0.00781706	0.0855459	0	0	0.0773137	0.0353687	0.0396457
Smp_325690	2.5892	0.197045	0	0	0.122063	0.0585787	0	0.0361283	0	0	0	0.129539	0	0.0259078
Smp_125560	2.58048	9.47481e-07	0.533091	0.352329	0.387421	0.327742	0.346179	0.389352	1.33853	1.233	1.35441	0.958602	0.814424	1.13979
Smp_028190	2.57825	9.34834e-60	5.12109	4.51025	4.39847	4.7355	4.48396	4.64985	11.8042	11.5324	13.2656	16.4988	13.1871	13.2576
Smp_077820	2.56987	0.10713	0.325537	0	0	0	0.169061	0.0989197	0.185054	0.164313	0.36084	0.167307	0.153068	0.206116
Smp_337820	2.56604	1	0	0	0	0	0	0	0	0	0	0	0	0
Smp_341850	2.56603	1	0	0	0	0	0	0	0	0	0	0	0	0
Smp_344300	2.56601	1	0	0	0	0	0	0	0	0	0	0	0	0
Smp_122190	2.56594	1	0	0	0	0	0	0	0	0	0	0	0	0
Smp_026880	2.56594	1	0	0	0	0	0	0	0	0	0	0	0	0
Smp_168030	2.56592	1	0	0	0	0	0	0	0	0	0	0	0	0
Smp_336560	2.56592	1	0	0	0	0	0	0	0	0	0	0	0	0
Smp_178300	2.56591	1	0	0	0	0	0	0	0	0	0	0	0	0
Smp_306930	2.56589	1	0	0	0	0	0	0	0	0	0	0	0	0
Smp_328760	2.56589	1	0	0	0	0	0	0	0	0	0	0	0	0
Smp_334180	2.56527	2.86874e-18	2.84193	2.53118	2.70369	2.36348	2.33537	2.55513	6.46255	8.05734	6.93158	8.25628	7.77265	7.49608
Smp_129160	2.56338	1	0	0	0	0	0	0	0	0	0	0	0	0
Smp_132990	2.56337	1	0	0	0	0	0	0	0	0	0	0	0	0
Smp_327250	2.56336	1	0	0	0	0	0	0	0	0	0	0	0	0
Smp_190390	2.56335	1	0	0	0	0	0	0	0	0	0	0	0	0
Smp_327430	2.56335	1	0	0	0	0	0	0	0	0	0.0886453	0	0	0.0177291
Smp_328940	2.56333	1	0.0943349	0	0	0	0	0.018867	0.321774	0.0476067	0.156873	0.0484695	0.133039	0.141552
Smp_324410	2.56027	9.91657e-07	2.43201	2.45886	2.5506	1.79379	2.73629	2.39431	6.22111	4.70587	4.94194	3.75012	6.28995	5.1818
Smp_340620	2.55898	0.000431865	0.234009	0.291147	0.151125	0.306896	0.648282	0.326292	0.620811	1.10227	1.21061	1.04211	1.02679	1.00052
Smp_131990	2.55595	5.55097e-64	19.1911	21.1487	20.5899	19.1528	19.201	19.8567	51.1268	50.3194	57.1376	67.0102	61.0741	57.3336
Smp_346730	2.5531	1	0	0	0	0	0	0	0	0	0	0	0	0
Smp_329960	2.5531	1	0	0	0	0	0	0	0	0	0	0	0	0
Smp_328800	2.55309	1	0	0.499857	0.103765	0.210742	0	0.162873	0.487219	0.756981	1.06884	0.880844	0.503685	0.739513
Smp_180030	2.55309	1	0	0	0	0	0	0	0	0	0	0	0	0
Smp_000080	2.55309	1	0	0	0	0	0	0	0	0	0	0	0	0
Smp_176430	2.55151	1.26232e-32	1.4381	1.21041	1.35229	1.25094	1.11737	1.27382	3.76033	3.54452	3.54838	4.22685	2.93664	3.60335
Smp_346050	2.55144	1	0	0	0	0	0	0	0	0	0	0	0	0
Smp_335490	2.55143	1	0	0	0	0	0	0	0	0	0	0	0	0
Smp_335360	2.55143	1	0	0	0	0	0	0	0	0	0	0	0	0
Smp_323050	2.55142	1	0	0	0	0	0	0	0	0	0	0	0	0
Smp_321240	2.55142	1	0	0	0	0	0	0	0	0	0	0	0	0
Smp_317520	2.55141	1	0	0	0	0	0	0	0	0	0	0	0	0
Smp_244810	2.54517	0.0335744	0.196611	0.0917336	0.285661	0.0966907	0.714856	0.277111	1.00593	0.396917	0.217953	0.909286	0.739484	0.653913
Smp_326160	2.54449	1	0	0	0	0	0	0	0	0	0	0	0	0
Smp_325350	2.54447	1	0	0	0	0	0	0	0	0	0	0	0	0
Smp_315690	2.54446	1	0	0	0	0	0	0	0	0	0	0	0	0
Smp_313470	2.54444	1	0	0	0	0	0	0	0	0	0	0	0	0
Smp_247660	2.54442	1	0	0	0	0	0	0	0	0	0	0	0	0
Smp_337720	2.54442	1	0	0	0	0	0	0	0	0	0	0	0	0
Smp_332750	2.5444	1	0	0	0	0	0	0	0	0	0	0	0.0648605	0.0129721
Smp_328470	2.54439	1	0	0	0	0	0	0	0	0	0	0	0	0
Smp_030000	2.54178	2.58653e-24	161.339	155.53	231.151	200.959	240.59	197.914	420.975	566.621	577.745	591.702	662.94	563.997
Smp_130500	2.53713	2.59206e-15	1.02049	1.22254	1.30633	1.14017	0.89015	1.11594	3.06552	2.87367	2.87738	3.43052	3.62438	3.17429
Smp_328070	2.53709	0.105773	161.532	150.389	174.157	154.018	162.152	160.45	160.471	168.501	133.865	158.862	173.226	158.985
Smp_124340	2.52724	0.000253529	1.25274	1.16891	1.02414	1.03972	0.650777	1.02726	1.78045	1.10634	2.43046	4.90783	3.09172	2.66336
Smp_205660	2.51481	9.23398e-08	0.121398	0.0863008	0.0560212	0.113733	0.0961057	0.0947118	0.230053	0.303386	0.275595	0.302933	0.298909	0.282175
Smp_060750	2.50774	0.000218301	0.0533145	0.029847	0.0619976	0.0839121	0.0332374	0.0524617	0.181858	0.139901	0.118217	0.175301	0.140343	0.151124
Smp_306320	2.48875	0.103606	0	0	0.163955	0.333064	0.175875	0.134579	0.385029	0.170939	0.187692	0.348111	0.159241	0.250202
Smp_200540	2.48156	0.0205184	0	0	0	1.31077	0	0.262155	1.51547	0.673672	0.738503	0.686133	1.25525	0.973804
Smp_322090	2.46564	0.339194	0	0	0	0	0	0	0	0	0	0	0	0
Smp_179350	2.46284	1.73502e-38	7.72057	6.43477	9.82979	7.90345	9.01069	8.17985	23.6246	21.2177	19.784	25.5125	22.8725	22.6022
Smp_140730	2.46117	0.021967	0	0.0609539	0.0633036	0.048196	0.0169691	0.0378845	0.0742776	0.098899	0.0905329	0.151032	0.122833	0.107515
Smp_319920	2.45734	0.48205	0	0	0	0	0	0	0	0	0	0	0	0
Smp_204720	2.44288	1.95141e-17	3.81425	2.90079	3.97438	3.49498	2.98582	3.43404	10.3371	8.3585	9.21043	10.7916	9.579	9.65532
Smp_152310	2.44216	0.053661	0.129137	0.120508	0	0.25402	0.13414	0.127561	0.293641	0.26071	0.143148	0.398181	0	0.219136
Smp_345280	2.43988	4.42804e-41	3.64365	3.29365	4.30183	3.71	3.85971	3.76177	9.56979	10.9389	11.8197	8.6554	9.68208	10.1332
Smp_200770	2.43876	0.00500656	3.09925	1.44874	0	0	4.81147	1.87189	0	7.83604	0	0	4.37953	2.44311
Smp_302020	2.43029	0.0018456	0.0774888	0.072301	0.12515	0.0508166	0.147608	0.0946728	0.381792	0.351929	0.128865	0.199053	0.206407	0.253609
Smp_327070	2.42353	0.0955749	0	0	0.0485327	0	0	0.00970654	0.11391	0	0.0555339	0.102952	0.0470972	0.0638985
Smp_131170	2.41733	0.0174351	0	0	0	0	0	0	0	0	0	0	0	0
Smp_331050	2.41287	0.467689	0	0	0	0.0875893	0	0.0175179	0	0.0898863	0	0.0915185	0	0.036281
Smp_347320	2.41221	0.171144	0	0	0	0	0.433513	0.0867026	0.237281	0	0.23133	0.643663	0.392579	0.300971
Smp_121940	2.41157	3.85688e-65	34.44	28.1566	36.2918	31.0813	29.2697	31.8479	82.2682	78.8346	87.3847	96.0779	95.6968	88.0525
Smp_158610	2.40526	2.58495e-26	17.1341	14.0553	16.5376	17.0958	15.4678	16.0581	35.8505	33.1148	42.4765	60.6961	45.6231	43.5522
Smp_156310	2.40517	0.461567	0	0	0	0	0	0	0.373971	0	0	0.338276	0.309466	0.204343
Smp_336230	2.40407	0.000780232	0.567963	0.0757116	0.70738	0.319226	0.505744	0.435205	1.66051	0.982769	1.61904	1.08399	1.44951	1.35916
Smp_142150	2.40393	1.16313e-05	0.327098	0.334791	0.637735	0.515129	0.261718	0.415294	1.36435	1.33028	1.35513	1.14156	1.11645	1.26156
Smp_334910	2.40236	0.040007	0	0.00955597	0.00992475	0.0201494	0.0319244	0.0143109	0.0582246	0.041346	0.0340642	0.0736641	0.0288853	0.0472369
Smp_201870	2.40071	0.49418	0	0	0	0	0	0	0	0	0	0	0	0
Smp_316360	2.39301	0.493403	0	0	0.0492133	0	0	0.00984265	0.0577539	0	0	0	0.0955158	0.0306539
Smp_194040	2.39095	2.42362e-08	0.76789	0.731104	0.80485	0.909517	0.960683	0.834809	2.45893	2.35666	2.7625	1.57805	1.6501	2.16125
Smp_308470	2.39048	0.0233295	0.0483453	0.033831	0.070274	0.0594464	0.0753494	0.0574492	0.0687118	0.0609918	0.0669996	0.322902	0.124992	0.128919
Smp_341540	2.39014	0.467011	0	0.0658846	0	0	0	0.0131769	0	0.0712673	0	0.0725602	0.0663874	0.042043
Smp_324280	2.38656	0.0756317	0.0124493	0	0.0603196	0.0122462	0.103482	0.0376994	0.127395	0.0879523	0.0690114	0.0895432	0.0702237	0.0888251
Smp_320840	2.38453	0.467044	0.0337605	0	0	0	0	0.00675211	0	0	0	0	0	0
Smp_204350	2.38368	0.539869	0	0	0	0	0	0	0	0	0	0	0	0
Smp_152980	2.37958	0.494242	0.0121244	0	0	0	0	0.00242488	0	0.0244733	0	0	0.0113985	0.00717437
Smp_330180	2.37068	0.493617	0	0	0	0	0	0	0	0	0	0	0	0
Smp_051400	2.36223	8.17315e-41	111.193	104.133	93.7465	91.2215	103.592	100.777	282.833	303.651	255.956	237.381	256.046	267.173
Smp_181470	2.35776	2.45574e-79	134.34	142.311	151.114	148.029	137.29	142.617	357.617	343.937	392.355	395.245	399.808	377.792
Smp_320750	2.35469	0.0588286	0	0.0452476	0.140955	0.143105	0	0.0658614	0	0.14684	0.430107	0.099666	0.592744	0.253871
Smp_334610	2.35157	0.00170583	0.110272	0.0514448	0.124664	0.108472	0.171861	0.113343	0.397036	0.259685	0.24451	0.604308	0.362847	0.373677
Smp_137250	2.34489	0.205806	0.0571258	0.0133253	0	0.0421454	0.0148388	0.0254871	0.0649527	0.0432412	0	0.0733726	0.0939854	0.0551104
Smp_060760	2.33896	0.000729367	0.228514	0.37802	0.338935	0.490748	0.701088	0.427461	1.47737	1.18265	1.06012	0.988663	0.793978	1.10056
Smp_041460	2.33874	6.21374e-40	10.8904	10.8446	14.9866	12.989	13.1463	12.5714	32.2355	28.0458	31.9264	36.3511	36.6525	33.0423
Smp_320120	2.33828	0.199593	0	0	0	0.0412124	0	0.00824247	0	0	0.0464489	0.0430534	0	0.0179005
Smp_138690	2.32944	0.0373804	0.136359	0.0799762	0.0841125	0.0837019	0.0890372	0.0946373	0.292111	0.345764	0.18976	0.115272	0.176424	0.223866
Smp_200980	2.32533	0.0119757	0.833028	1.81419	0.806129	1.09218	0.576664	1.02444	1.26268	1.12144	2.76965	5.70995	2.35068	2.64288
Smp_245170	2.32225	1.81426e-11	2.5221	1.90807	2.04759	2.05627	1.88863	2.08453	5.24442	4.40302	4.93735	6.81746	5.55404	5.39126
Smp_204120	2.32212	5.34234e-10	0.636556	0.744399	0.970533	0.617828	0.846602	0.763184	2.27747	1.54187	2.01371	2.20639	1.8033	1.96855
Smp_176350	2.31965	8.37541e-47	19.5183	17.7481	17.3917	19.7401	19.5727	18.7942	45.5153	42.436	55.2001	55.1679	47.8682	49.2375
Smp_318880	2.31919	0.272886	0	0	0	0	0	0	0.00753783	0.00669083	0.0147001	0	0	0.00578574
Smp_332150	2.3143	0.0152974	0.0223235	0.0416573	0.0486746	0.038429	0.0115975	0.0325364	0.0507641	0.0168974	0.00618741	0.103218	0.0839463	0.0522026
Smp_202990	2.31192	0.12266	0	1.66998	0	0	0	0.333997	2.02543	1.80655	0	0	0	0.766395
Smp_309870	2.3067	0.0748446	0.0452768	0.0211229	0.0219364	0.0222688	0.0235214	0.0268253	0.1287	0.0685452	0.0501965	0.0465238	0.0638501	0.071563
Smp_163170	2.30638	1.82591e-06	0.253937	0.350664	0.255923	0.299755	0.316619	0.295379	0.796891	0.697103	0.810818	0.448787	0.706647	0.692049
Smp_322130	2.30603	2.22342e-10	0.631637	0.534946	0.819265	0.659574	0.726974	0.674479	1.35902	1.49074	1.44366	1.63752	1.65356	1.5169
Smp_241480	2.3046	1.54816e-05	0.301676	0.217507	0.41193	0.472111	0.356194	0.351884	1.01344	0.858056	0.668923	1.28219	0.721932	0.908908
Smp_325790	2.30152	0.00126669	0.0736927	0.123766	0.214231	0.115985	0.183765	0.142288	0.251367	0.371876	0.245103	0.454326	0.304837	0.325502
Smp_035560	2.29134	1.84644e-12	75.9171	91.9289	137.051	148.667	158.718	122.456	272.124	268.095	313.512	352.835	335.744	308.462
Smp_172640	2.2859	2.98601e-05	0.589571	0.871033	0.476006	0.869891	0.408349	0.64297	1.84344	1.52073	1.30723	1.41366	1.72641	1.56229
Smp_132790	2.27424	0.404525	0	0	0.129192	0	0.27714	0.0812664	0	0	0	0	0.627225	0.125445
Smp_245980	2.27346	1.28723e-05	0.241527	0.338037	0.416089	0.290384	0.306722	0.318552	0.747574	0.771923	0.609934	1.22708	0.744277	0.820158
Smp_340740	2.27074	2.20259e-10	7.91314	7.23172	9.40398	5.69708	5.42395	7.13397	18.8288	16.9626	17.9063	20.4564	17.7955	18.3899
Smp_166340	2.2699	8.37711e-66	681.614	572.581	613.437	538.531	564.514	594.135	1567.74	1443.91	1563.13	1392.57	1585.54	1510.58
Smp_151060	2.26915	2.38528e-51	32.8623	28.603	28.526	27.768	28.4747	29.2468	67.8857	67.6474	77.7603	81.3752	75.186	73.9709
Smp_155900	2.26843	1.55242e-11	0.640172	0.477916	0.619981	0.503703	0.531983	0.554751	3.63919	2.7141	3.54816	2.63189	1.80594	2.86785
Smp_345020	2.2603	9.25997e-12	4.41091	4.80186	4.85587	4.66733	4.44363	4.63592	9.57429	11.4676	11.8543	15.0409	14.9553	12.5785
Smp_314800	2.25962	0.00186553	1.5612	0.637362	0.567075	0.575833	0.506817	0.769657	2.77347	1.77284	1.73066	1.70477	1.92671	1.98169
Smp_334670	2.2515	3.59558e-10	0.953217	0.7971	0.749439	0.539604	0.943712	0.796614	1.76888	1.89685	2.29309	1.91268	2.00364	1.97503
Smp_169730	2.25091	1.97131e-85	16.3775	15.3493	15.0903	15.1889	14.0817	15.2175	38.0081	39.3067	41.1663	35.7769	39.779	38.8074
Smp_332850	2.24559	6.18989e-84	31.1766	29.4101	32.8875	30.3685	27.819	30.3323	72.2705	80.6723	79.5374	72.4853	75.5863	76.1104
Smp_001780	2.24417	2.05515e-18	19.1739	16.2867	21.328	15.0462	13.7502	17.117	44.8186	43.4396	46.1347	31.9653	45.5967	42.391
Smp_317060	2.23563	0.0963726	0.0850508	0.0793595	0.082405	0.04183	0.0441821	0.0665655	0.483509	0.0429212	0.141435	0.174795	0.0399816	0.176528
Smp_247950	2.23343	6.00892e-13	6.80406	6.51309	6.64869	6.75035	4.44851	6.23294	20.7407	16.1032	19.7679	16.8172	17.5374	18.1933
Smp_340190	2.23222	1.00733e-61	31.5806	27.3347	30.0471	29.7803	23.7682	28.5022	77.1956	64.1592	76.1153	69.3454	72.1678	71.7967
Smp_135200	2.22942	0.178209	0	0.117897	0	0.124259	0.131236	0.0746785	0.430922	0.255064	0.140048	0.519407	0	0.269088
Smp_013210	2.22643	0.0942672	0.0484963	0.135754	0.187946	0.0477028	0.10077	0.104134	0.0551398	0.146844	0.161292	0.498352	0.319172	0.23616
Smp_126560	2.2227	0.0439365	0.0887292	0.0827904	0.0286583	0.0872798	0.0307295	0.0636374	0.100885	0.238809	0.0983695	0.121566	0.139033	0.139732
Smp_318330	2.21603	0.00247272	0.769144	0.717749	0.744887	0.378238	0.932106	0.708425	1.6032	0.905804	1.56309	1.4493	2.16978	1.53823
Smp_319720	2.21534	0.155944	0.142452	0	0.137949	0	0.147967	0.0856735	0.161958	0	0	0.146418	0.133957	0.0884665
Smp_194380	2.2122	2.93084e-11	17.2882	19.0785	29.4414	29.1175	27.8833	24.5618	59.5069	48.6051	56.0955	72.8518	70.8847	61.5888
Smp_321290	2.20656	0.083094	0.0423376	0.0263354	0.0273512	0.0416469	0	0.0275342	0.0160461	0.0427298	0.0782311	0.101507	0.0530707	0.0583169
Smp_022740	2.20475	0.00201316	0.67461	0.352494	0.549088	0.212349	0.196257	0.39696	0.797715	0.925988	1.34624	0.80411	1.11626	0.998062
Smp_009810	2.20284	0.148017	0.0251545	0.112667	0.0243743	0.0247439	0.104819	0.0583517	0.257576	0.081218	0.0557762	0.2171	0.144752	0.151284
Smp_313560	2.19839	4.2646e-87	663.706	705.61	659.99	662.865	679.57	674.348	1690.17	1562.41	1679.81	1690.21	1677.39	1660
Smp_128370	2.1961	6.31719e-94	67.9698	60.4383	58.8459	61.3738	62.9102	62.3076	156.443	152.28	155.224	154.293	155.067	154.661
Smp_072210	2.19236	8.38644e-66	24.0371	20.1466	26.4647	22.2587	23.2094	23.2233	55.9801	56.8856	60.6269	57.8726	55.8726	57.4475
Smp_343780	2.1887	0.000147342	1.92897	1.2	1.24566	2.71042	1.2405	1.66511	3.55085	2.41065	3.97125	5.47528	3.1093	3.70346
Smp_343140	2.18581	0.341227	0	0	0.0543961	0.0552273	0	0.0219247	0.0638376	0.0566703	0.0622447	0.0576975	0.0527894	0.0586479
Smp_311250	2.18174	0.348527	0	0	0	0	0	0	0.291059	0	0	0	0	0.0582119
Smp_079560	2.18066	0.373914	0.640512	0	0.811507	0	0	0.290404	0.784274	0	2.62186	0	0	0.681226
Smp_049270	2.17958	9.97378e-46	662.08	612.318	642.134	631.531	616.103	632.833	1484.1	1540.1	1881.31	1488.5	1326.62	1544.13
Smp_347510	2.17833	2.49397e-05	0.263498	0.18732	0.340455	0.234513	0.299857	0.265128	0.613466	0.78515	0.570356	0.915388	0.519035	0.680679
Smp_127500	2.17594	1.35898e-23	8.62169	8.29368	8.22719	7.48316	8.37708	8.20056	17.0699	17.4739	20.9627	25.7132	20.5211	20.3482
Smp_203830	2.17486	0.00283109	0.665896	0.517822	0.752445	0.873259	1.95989	0.953863	1.76654	2.91271	1.47632	2.62347	3.02638	2.36108
Smp_204710	2.16604	0.39722	0.19024	0	0	0	0	0.038048	0.155792	0.141428	0.860686	3.03792	0.140608	0.867287
Smp_011000	2.16245	1.84474e-67	12.3422	10.1768	11.5627	10.6215	11.3185	11.2044	26.7143	25.6304	27.2912	27.7932	27.0872	26.9033
Smp_342940	2.16039	8.28373e-11	5.88117	6.606	5.59077	6.10582	6.10934	6.05862	14.9829	14.5114	15.3328	13.8797	14.9517	14.7317
Smp_008360	2.16026	3.81566e-41	57.12	50.3085	53.125	56.0958	52.5451	53.8389	103.922	127.731	128.831	141.944	148.718	130.229
Smp_018790	2.15939	1.2596e-51	67.8576	69.9136	76.1592	67.7954	61.0523	68.5556	150.679	178.271	180.674	155.576	160.769	165.193
Smp_097460	2.15907	0.161361	0.0132774	0.0247769	0	0.0130608	0.0137956	0.0129821	0.0150965	0.0402011	0.0441608	0.0272854	0.0124825	0.0278452
Smp_093980	2.15843	0.00209655	0.668014	1.24673	0.539169	0.766532	0.80958	0.806005	1.77216	2.1353	1.23418	1.14426	2.40787	1.73876
Smp_342460	2.15649	5.18687e-05	0.87838	0.802299	0.22511	0.391114	0.430501	0.545481	0.959542	0.663615	1.21265	1.13672	0.773421	0.949188
Smp_334480	2.15279	7.18093e-07	0.571314	0.47535	0.68045	0.534916	0.45781	0.543968	1.3931	0.965821	1.3508	2.04399	1.07421	1.36558
Smp_150150	2.15019	9.60796e-13	7.56716	8.09059	6.31314	7.59837	6.55147	7.22415	16.1918	16.1771	15.9043	19.1163	19.7135	17.4206
Smp_328780	2.14664	0.771189	55.3593	45.3524	48.6414	42.7402	34.8535	45.3894	30.7879	25.8288	24.3711	15.237	23.0912	23.8632
Smp_317150	2.1458	0.0549785	0.735644	0.451482	0.374915	0.190351	1.40732	0.631942	0.281108	0.390695	0.858155	0.795588	1.45579	0.756268
Smp_044610	2.14577	0.769614	0	0	0	0	0	0	0	0	0	0	0	0
Smp_170850	2.14176	0.769401	0	0	0	0	0	0	0	0	0	0	0	0
Smp_105220	2.13735	1.13544e-38	158.661	133.845	134.383	117.781	109.068	130.748	324.769	330.833	288.521	298.78	330.454	314.671
Smp_345720	2.13447	4.02055e-20	0.88591	0.999765	1.08766	1.04518	0.805445	0.964792	2.05913	2.4318	2.53522	2.18671	2.23971	2.29051
Smp_149980	2.13381	0.00518851	0.123621	0.192247	0.119776	0.162133	0.128437	0.145243	0.374815	0.291132	0.41115	0.508125	0.38742	0.394528
Smp_328640	2.13081	0.00197714	390.753	347.976	325.293	357.368	380.361	360.35	352.076	336.091	344.286	339.015	346.106	343.515
Smp_041320	2.12994	0.769635	0	0	0	0	0	0	0	0	0	0	0	0
Smp_018170	2.1216	1.22603e-22	12.4021	9.09557	11.9694	10.9309	9.45821	10.7712	25.0157	22.2055	26.1244	29.7696	24.6955	25.5622
Smp_201000	2.11623	0.775417	0	0	0	0	0	0	0	0	0	0	0	0
Smp_247580	2.11222	0.384285	0	0.309556	0.481774	0	15.6678	3.29184	0.204706	19.309	0	15.2108	6.60463	8.26583
Smp_158460	2.11011	2.11691e-17	15.2473	15.4416	12.8522	16.3644	12.557	14.4925	24.7709	20.5013	29.6456	29.6939	24.6604	25.8544
Smp_344000	2.10911	0.0004656	0.158128	0.16862	0.0875569	0.288872	0.117354	0.164106	0.23116	0.296391	0.325576	0.348178	0.44599	0.329459
Smp_204060	2.10613	0.368686	0.0754799	0.0704317	0	0	0.0784143	0.0448652	0	0.152372	0.334702	0	0.0709695	0.111609
Smp_320640	2.10344	0.0064186	0.0697408	0.0769023	0	0.0124734	0.0658763	0.0449986	0.028835	0.575886	0	0.00651444	0.0119208	0.124631
Smp_334900	2.09887	1.12874e-07	0.494933	0.483794	0.296885	0.486853	0.440775	0.440648	0.669931	1.0942	0.653229	1.45305	1.01925	0.977932
Smp_095480	2.09628	0.298399	0.0358102	0	0.0346975	0	0.0372059	0.0215427	0.122148	0.0361431	0	0.0735954	0.0336678	0.0531109
Smp_155860	2.09391	1.61942e-05	2.51609	2.34791	2.54768	4.27447	2.49485	2.8362	6.89158	6.00311	6.97283	7.40523	6.34494	6.72354
Smp_333790	2.09052	0.262975	0	0.0181725	0.0188727	0.0191585	0	0.0112407	0.0221447	0.0196569	0.0215927	0.0400252	0.0366211	0.0280081
Smp_246240	2.08935	3.68014e-48	24.8282	24.6318	26.6144	24.503	23.8674	24.889	50.7717	57.3494	66.1079	58.6095	53.4869	57.2651
Smp_247760	2.08829	0.217047	0.0281796	0.0394396	0.0409607	0	0	0.021716	0.112142	0.0284408	0.0312421	0.0579105	0.0264926	0.0512456
Smp_168450	2.08734	0.0456151	0.518615	0.843359	0.631783	0.553881	2.12462	0.934452	0.943472	0.9272	0.804964	3.31913	5.7115	2.34125
Smp_305870	2.08619	3.07393e-22	6.66676	6.46842	8.09558	7.16929	6.80664	7.04134	15.9467	15.1403	16.7755	22.9919	15.2634	17.2236
Smp_340690	2.08375	0.278871	0	0	0.0589471	0.00747961	0.00790046	0.0148654	0.043227	0.00767394	0.0252898	0.054689	0.0214449	0.0304649
Smp_307440	2.08078	0.388786	144.271	3.26781	2.32829	32.1502	3.56692	37.1168	275.599	5.75269	2.58824	2.39926	128.998	83.0675
Smp_127990	2.07567	1.64294e-07	11.9919	13.3586	20.0527	19.9097	21.5183	17.3662	41.1219	33.4945	40.2975	38.4135	65.0329	43.6721
Smp_059790	2.07548	8.29825e-06	10.0238	5.53554	4.90533	6.58995	6.32285	6.6755	17.328	19.357	11.9063	14.2947	9.80907	14.539
Smp_320210	2.07426	0.00803089	1.37938	1.14422	1.63253	2.56249	1.27355	1.59843	2.78799	6.18867	2.54831	4.411	2.59429	3.70605
Smp_335880	2.07304	1.42818e-07	4.70531	5.15629	6.25489	5.43554	5.62743	5.4359	8.7713	9.5536	11.8278	15.1805	12.6546	11.5976
Smp_162680	2.06784	2.56256e-07	1.28515	0.935317	1.04603	1.01133	0.988097	1.05318	2.42562	1.97155	2.13717	2.69393	2.63395	2.37244
Smp_330350	2.06262	0.0224539	0.365797	0.682754	0.531239	0.719492	0.569883	0.573833	2.49527	1.47712	0.405455	1.12805	1.20404	1.34199
Smp_247220	2.06197	2.14377e-11	3.49144	3.28916	4.01013	3.03452	3.31773	3.4286	8.59047	7.44349	7.43251	10.1328	5.98853	7.91755
Smp_320510	2.05891	0.260583	0	0.155757	0.242538	0.0820897	0	0.0960769	0.0948905	0.421206	0.277561	0.428852	0.0784732	0.260196
Smp_134160	2.05595	6.41912e-12	1.8572	1.80826	2.18625	2.23832	1.85236	1.98848	3.68869	4.57069	4.71996	5.42032	5.7316	4.82625
Smp_267190	2.05165	1.22189e-17	2.85697	2.83811	2.9338	3.14593	2.68788	2.89254	6.35135	5.88164	6.99675	7.49237	7.24267	6.79296
Smp_345770	2.05031	5.08164e-23	20.3961	17.5753	20.0733	17.5743	18.786	18.881	38.3033	39.9775	43.4926	46.5643	45.133	42.6942
Smp_166800	2.04867	5.77235e-14	3.2578	3.22644	2.89278	2.47642	2.67269	2.90522	5.9923	5.90477	5.89877	7.64477	6.54442	6.39701
Smp_334510	2.04781	1.34736e-24	5.19817	4.91464	7.87616	6.06352	6.72825	6.15615	15.1087	14.633	13.62	14.1984	13.3325	14.1785
Smp_309540	2.04586	0.00203821	0.372795	0.265995	0.382486	0.150998	0.113923	0.257239	1.19681	0.841036	0.486241	0.698526	0.577265	0.759975
Smp_345810	2.04535	0.202823	0.0123556	0	0.00598676	0.00607708	0.00641904	0.0061677	0.0140485	0.0374097	0.0136985	0.0126954	0.0116157	0.0178936
Smp_074560	2.04412	5.31098e-52	144.139	134.938	120.616	127.778	123.642	130.223	301.939	337.577	319.97	256.745	252.44	293.734
Smp_336120	2.04332	0.0922966	0.0689402	0	0.0333991	0.0339068	0	0.0272492	0.0391924	0.0695808	0.229289	0.177102	0.25926	0.154885
Smp_245600	2.04318	3.49833e-34	4.37117	4.23069	4.84529	3.86115	4.13365	4.28839	10.0423	9.67785	10.0081	9.00127	10.0187	9.74964
Smp_087870	2.04291	2.55945e-12	6.45266	5.46337	5.98188	6.46472	5.83504	6.03953	11.005	12.945	14.8814	15.3488	15.1667	13.8693
Smp_322170	2.02961	0.632229	0	0	0	0	0	0	0	0.278154	0	0	0.259131	0.107457
Smp_163220	2.02936	1.43015e-47	35.23	32.1429	36.07	35.2949	35.6997	34.8875	77.3959	69.8882	78.0658	88.1173	83.0315	79.2997
Smp_011700	2.02896	1.72332e-56	39.0839	32.2956	38.7888	36.9796	32.8653	36.0026	77.7136	78.4155	84.9565	81.9741	86.7238	81.9567
Smp_080370	2.02801	5.2843e-48	558.703	539.236	483.603	540.084	493.297	522.984	1088.26	1108.09	1170.44	1321.32	1242.43	1186.11
Smp_326940	2.02794	0.471111	0.0241928	0	0.0703272	0.0237977	0.0502727	0.0337181	0.30258	0	0	0.0497183	0.0682345	0.0841066
Smp_034610	2.02479	6.78187e-09	0.202454	0.229196	0.190966	0.225708	0.204751	0.210615	0.512566	0.452243	0.565638	0.429909	0.537999	0.499671
Smp_144600	2.02376	2.53459e-53	24.1542	21.4034	24.6333	22.6272	22.374	23.0384	51.4752	46.3664	56.2327	59.7676	51.0072	52.9698
Smp_303950	2.0237	1.61221e-15	3.50702	3.12784	5.37899	4.28061	4.42768	4.14443	9.93952	9.14146	8.66981	11.4861	8.03647	9.45467
Smp_210550	2.02354	2.50128e-19	12.7419	13.8495	12.2568	11.8147	10.9606	12.3247	28.767	31.529	25.214	26.3748	27.4374	27.8645
Smp_319790	2.02216	1.88369e-21	9.24955	7.34035	8.96239	9.28626	9.54505	8.87672	17.6808	19.6803	21.329	23.1231	22.9021	20.9431
Smp_317850	2.01722	0.170635	1.21764	0.921183	0.781303	0.388438	0.0170518	0.665124	3.2071	0.91339	1.1675	0.946824	0.974558	1.44188
Smp_328910	2.01658	0.52701	0.0683488	0.0255091	0.119219	0.0806806	0.184643	0.09568	0.0466279	0.068982	0	0.0983216	0.0514055	0.0530674
Smp_321320	2.01607	0.650371	0	0	0	0	0.0938633	0.0187727	0	0	0	0.0928575	0	0.0185715
Smp_336210	2.01587	0.000291434	0.708582	1.4779	1.17116	1.31199	1.34246	1.20242	2.1326	2.56621	1.94079	3.68349	3.01748	2.66811
Smp_344640	2.01515	0.0618396	0.283676	0.0992593	0.0687155	0.0348801	0.294732	0.156252	0.282221	0.286314	0.117936	0.655872	0.33338	0.335145
Smp_315420	2.01476	2.02788e-20	10.5587	10.2756	8.6031	8.59943	7.95071	9.19752	17.7368	17.8069	23.8904	26.6454	20.3445	21.2848
Smp_346220	2.01144	3.06346e-07	1.76404	1.64598	1.74342	1.70051	1.97943	1.76667	4.13176	3.34722	3.63757	4.5317	4.94233	4.11812
Smp_307550	2.01138	0.394274	0.0806106	0.0376082	1.83545	0	0	0.390734	0.366616	0.650885	0.223419	1.78094	0.719989	0.748369
Smp_318920	2.00825	0.520744	0	0	0	0	0	0	0.672626	0	0	0	0	0.134525
Smp_316640	2.00339	1.58406e-23	106.917	108.632	106.306	91.5193	104.974	103.67	215.199	212.701	224.61	253.317	252.546	231.675
Smp_245240	2.0025	0.250889	37.3489	34.464	0.482393	0.734722	51.7335	24.9527	48.4095	81.9321	13.3412	53.9069	79.3656	55.391
Smp_343390	2.00246	0.0126409	0.113144	0.137239	0.0657852	0.0667791	0.0587803	0.0883456	0.16724	0.13703	0.175616	0.325519	0.159554	0.192992
Smp_342340	2.00117	5.80758e-06	0.278975	0.246597	0.213422	0.245537	0.457678	0.288442	0.667782	0.474206	0.553471	0.829785	0.759213	0.656891
Smp_070370	2.00069	0.266874	0.171824	0.160351	0.166368	0.337968	0.178463	0.202995	0.586048	0.346914	0.190456	1.05972	0	0.436628
Smp_321710	1.99856	0.494924	0	0	0	0	0	0	0.0768177	0.0681944	0	0.0694315	0	0.0428887
Smp_078200	1.9895	0.000147292	1.02514	0.876877	1.32404	1.2604	0.887477	1.07479	2.71962	2.75933	1.98876	3.07281	2.49008	2.60612
Smp_117340	1.98274	0.116667	0.0475734	0.133171	0.0460925	0.140386	0	0.0734445	0.216362	0.192066	0.210965	0.14666	0.134185	0.180048
Smp_198360	1.98067	4.57812e-20	5.49776	5.16945	6.45636	6.62384	5.01859	5.7532	12.4374	12.2014	14.4585	13.9548	11.4324	12.8969
Smp_158570	1.97654	1.24507e-05	0.266709	0.280961	0.25012	0.21158	0.268181	0.25551	0.616286	0.35601	0.515084	0.609974	0.614716	0.542414
Smp_316570	1.97497	5.82771e-05	0.812025	0.620207	0.689231	0.7253	0.607203	0.690793	1.57666	1.65345	1.4648	1.47999	1.44701	1.52438
Smp_128920	1.9742	2.30112e-09	3.82664	3.08865	4.22651	4.46267	4.21557	3.96401	9.30999	7.88235	8.14772	12.7716	6.08545	8.83943
Smp_311430	1.97272	0.137745	0.37113	0.157405	0.130764	0.298689	0.105162	0.21263	0.345251	0.238367	0.187023	1.45611	0.222042	0.489758
Smp_304210	1.96996	0.00340767	1.64529	1.91914	0.896407	1.31483	1.60233	1.4756	3.03977	3.63291	2.16585	5.70691	2.80404	3.46989
Smp_244640	1.96971	1.10479e-41	60.3913	55.763	66.2059	52.1624	60.9821	59.1009	143.936	122.25	133.956	124.664	120.936	129.148
Smp_135980	1.96923	5.28014e-32	35.4014	35.2212	36.6422	33.0717	35.4338	35.1541	72.9653	71.6292	81.4469	82.3985	75.2363	76.7352
Smp_318210	1.96578	0.00257247	0.110505	0.111698	0.196324	0.153995	0.191364	0.152777	0.24082	0.315994	0.347124	0.32171	0.493468	0.343823
Smp_310180	1.96492	2.46314e-63	192.589	182.191	198.017	192.859	197.714	192.674	395.1	412.039	429.605	441.298	440.005	423.609
Smp_342320	1.96222	0.0228803	0.0649063	0.100936	0.230612	0.170258	0.314711	0.176285	0.245996	0.305706	0.239863	0.377931	0.406809	0.315261
Smp_063330	1.95755	7.98895e-52	1250.78	1068.6	1154.83	1062.87	1205.66	1148.55	2517.1	2387.15	2577.75	2487.64	2623.26	2518.58
Smp_071380	1.95203	3.29297e-53	259.066	219.579	233.331	238.041	225.762	235.156	490.885	473.643	545.972	532.933	509.176	510.522
Smp_155320	1.94666	9.73401e-13	19.1597	15.4552	16.7934	14.2896	12.4679	15.6332	36.5463	34.7109	35.0893	33.826	28.7707	33.7886
Smp_196900	1.94508	0.00101611	0.317275	0.236829	0.20496	0.22887	0.175814	0.23275	0.432892	0.384261	0.469002	0.565088	0.377826	0.445814
Smp_317750	1.93881	0.530875	0	0	0.375812	0.382037	0	0.15157	0.441705	0.3924	0	0	1.09673	0.386168
Smp_165750	1.93188	7.35064e-07	2.12568	2.01347	3.15192	2.5028	2.40933	2.44064	5.09013	4.4534	6.10582	5.92404	5.69268	5.45321
Smp_144170	1.92811	4.66625e-13	4.11097	3.94428	3.94612	4.36181	4.11022	4.09468	8.15781	6.79763	8.95777	10.8392	9.69855	8.89019
Smp_302170	1.92751	0.448675	0	0	0	0	0	0	0	0	0	0	0	0
Smp_314650	1.92399	0.00839174	0.83445	0.440081	0.316376	0.678062	0.640805	0.581955	1.03127	2.01398	1.2871	0.7829	1.12563	1.24818
Smp_164020	1.91629	1.02552e-08	2.23888	2.38865	3.54674	2.6538	2.58919	2.68345	6.46331	5.43719	4.98471	6.23395	5.28808	5.68145
Smp_140140	1.91612	5.35112e-40	7.38019	6.64188	6.72575	6.5184	6.0585	6.66494	14.2951	14.0835	14.2058	15.2095	13.9357	14.3459
Smp_041700	1.91247	7.66111e-06	0.303601	0.269619	0.375745	0.255473	0.250845	0.291057	0.736146	0.564824	0.498815	0.582554	0.742776	0.625023
Smp_309710	1.90959	1.32154e-09	8.13427	7.26058	8.09567	8.71712	6.68773	7.77907	14.838	17.7545	28.961	16.5577	15.2741	18.6771
Smp_203330	1.90859	0.0535052	1.26968	2.3732	4.88975	1.24683	1.31504	2.2189	1.4413	5.13452	1.40418	6.53757	3.58729	3.62097
Smp_346660	1.90838	5.61581e-42	37.9316	36.9521	43.0548	39.9667	37.8723	39.1555	79.8799	74.6659	81.541	93.3364	89.8227	83.8492
Smp_103140	1.90807	3.54212e-36	37.6881	35.5449	39.5291	36.1849	36.1117	37.0117	78.116	68.6614	85.1136	86.8606	77.8616	79.3226
Smp_010620	1.90793	0.259898	0.0502609	0.0703455	0.0487018	0.0247199	0.104443	0.0596942	0	0.0253634	0.0278607	0.129115	0.0945065	0.0553691
Smp_328330	1.90595	0.327256	34.4656	30.7823	31.288	29.6474	30.7215	31.381	35.8231	35.3642	36.5668	29.4604	33.7989	34.2027
Smp_324610	1.90228	0.179944	0.0484739	0.316613	0.234823	0.190723	0.100723	0.178271	0.330686	0.587106	0.107478	0.199249	0.683625	0.381629
Smp_317420	1.90194	3.26318e-36	22.9462	19.392	22.662	23.4122	22.6259	22.2076	43.2356	44.5398	53.5057	50.5509	45.698	47.506
Smp_150860	1.90063	7.28691e-41	54.1564	49.6595	58.1728	54.7845	54.9207	54.3388	103.609	108.315	129.843	118.394	118.246	115.681
Smp_156550	1.89981	0.00886589	0.59625	0.354046	0.315091	0.746441	0.788404	0.560047	1.60237	1.36775	1.14174	1.00263	0.91734	1.20637
Smp_328120	1.89909	1.01331e-06	0	0	0	0	0	0	0	0	0	0	0	0
Smp_145560	1.89446	7.77046e-18	10.4578	8.25756	9.82592	11.2528	11.6869	10.2962	24.775	23.1187	19.6103	21.1513	20.4246	21.816
Smp_331890	1.89373	0.00787442	0.0949866	0.0884803	0.21585	0.250523	0.298192	0.189606	0.390406	0.330614	0.576454	0.41648	0.397861	0.422363
Smp_007690	1.8894	0.00224189	1.12815	1.12525	1.09307	0.459187	1.29336	1.0198	2.56539	2.90549	2.027	1.99873	1.60927	2.22118
Smp_034500	1.8879	2.93247e-16	22.6776	19.3012	22.6703	18.2624	17.4836	20.079	38.4113	36.9213	42.4344	49.9169	44.3956	42.4159
Smp_055100	1.88742	4.66654e-26	36.0758	37.1576	39.3272	33.7691	32.5755	35.781	66.4568	68.1624	79.5903	85.1653	76.1356	75.1021
Smp_343360	1.88538	3.83985e-13	5.46451	4.48415	4.82224	5.30329	4.23288	4.86141	9.70806	9.55314	11.3592	10.8791	10.0226	10.3044
Smp_144950	1.88496	0.240499	0	0.0143585	0.0149121	0	0.0159893	0.00905198	0.0174971	0	0.017061	0.332058	0.0289349	0.0791102
Smp_124710	1.88316	5.03601e-07	2.84779	2.70337	3.11937	3.89743	3.21614	3.15682	6.05353	6.49822	5.57316	7.83721	8.31141	6.85471
Smp_174870	1.88313	7.05647e-19	8.32554	7.65897	8.73669	8.02687	8.63023	8.27566	16.4968	14.3856	16.7325	21.9292	19.0573	17.7203
Smp_004680	1.88188	1.79597e-30	290.306	264.771	273.4	259.004	255.206	268.538	474.359	540.376	548.212	638.923	628.189	566.012
Smp_011150	1.88157	1.22598e-14	3.81177	3.73298	3.12479	3.69085	3.67101	3.60628	6.85748	6.57916	6.76385	8.79453	8.20563	7.44013
Smp_318160	1.88129	0.111779	0.161866	0.0125858	0.0653562	0.079613	0.0560612	0.0750965	0.15337	0.108911	0.149548	0.291062	0.0253626	0.145651
Smp_342860	1.88059	0.0197553	0.0325223	0.0556289	0.052525	0.0426539	0.101371	0.0569403	0.166394	0.0765832	0.0721103	0.0946756	0.101917	0.102336
Smp_326090	1.88043	2.73129e-21	38.5388	33.4605	34.7436	32.5458	32.1295	34.2836	65.3532	66.0787	68.5684	73.941	88.8613	72.5605
Smp_340280	1.8799	0.000134543	0.7169	0.641047	0.492041	0.528892	0.744853	0.624747	1.52834	1.35667	1.35777	1.01291	1.20759	1.29266
Smp_324080	1.87675	0.427446	0.022915	0.0427623	0.0670155	0.0680312	0.119044	0.0639537	0	1.21791	0.0254049	0.0690563	0.0650274	0.275479
Smp_030350	1.8749	0.0836254	0.386286	0.14418	0.29936	0.303959	0.16052	0.258861	0.79055	0.389901	0.428227	0.317581	0.799048	0.545062
Smp_126730	1.87426	1.64982e-11	1.2815	1.03098	1.16584	1.36351	1.29078	1.22652	2.6168	2.46134	2.48636	2.90222	2.53861	2.60107
Smp_070360	1.87403	6.38285e-05	2.54334	3.33739	2.15579	3.67425	2.22935	2.78802	6.59667	5.77608	7.57734	6.86108	5.60478	6.48319
Smp_300470	1.87365	0.0575551	0.408016	0.329946	0.26357	0.133784	0.0565237	0.238368	0.556699	0.494167	0.482507	0.391309	0.511467	0.48723
Smp_322450	1.86986	0.45079	0.173735	0	0.280528	0	0.180496	0.126952	0.197534	0.175356	0	0.476095	0.435595	0.256916
Smp_247410	1.86776	2.87588e-22	36.5776	33.0945	37.0938	32.2849	29.2669	33.6635	73.4712	62.4634	68.279	84.8663	61.6365	70.1433
Smp_167190	1.86766	1.06829e-09	1.60497	1.50862	1.64005	1.48111	1.50253	1.54745	3.93432	3.43207	4.0301	2.51856	2.40892	3.26479
Smp_123720	1.86676	3.97788e-15	9.81031	8.73037	9.0575	8.0538	7.82473	8.69534	19.1213	16.428	17.8481	17.9537	21.2009	18.5104
Smp_316490	1.86559	3.89182e-13	54.6854	41.8656	48.9023	35.4682	40.9453	44.3734	96.6871	93.3988	114.348	77.3085	83.8965	93.1277
Smp_199050	1.86515	1.22735e-42	26.6252	24.3499	25.9574	26.0707	23.3982	25.2803	47.3739	51.652	54.6204	52.6492	57.3242	52.7239
Smp_325410	1.86307	0.480467	4.41638	0.0490584	3.87128	0.155147	0.0546229	1.7093	0.119556	0.0530661	0.0582865	0	18.3887	3.72393
Smp_308140	1.86052	4.98998e-20	47.7059	54.4661	51.2014	54.0197	62.5693	53.9925	101.279	108.295	117.39	131.924	117.407	115.259
Smp_247320	1.86013	0.172938	0	0	0.306759	0	0.329194	0.127191	0.360433	0.320145	0.351364	0.32602	0.596509	0.390894
Smp_138030	1.8593	1.56162e-35	29.3651	29.1964	26.265	31.0279	30.3517	29.2412	57.1763	55.0628	60.9659	68.3203	63.2446	60.954
Smp_332610	1.85907	0.0241689	0.249821	0.333001	0.242057	0.526578	0.593271	0.388946	0.811554	0.504284	0.830881	1.13685	0.973046	0.851323
Smp_329550	1.85896	0.00838784	0.388265	0.253526	0.212397	0.207264	0.139173	0.240125	0.830261	0.384436	0.298741	0.511885	0.305443	0.466153
Smp_153500	1.85879	1.42923e-27	19.8721	17.6762	21.4171	18.9511	18.4047	19.2642	35.5958	34.4052	39.7318	45.4022	44.3247	39.8919
Smp_146360	1.85781	2.04959e-08	15.554	14.8254	19.766	17.7022	14.8879	16.5471	28.9069	31.719	32.1441	39.2617	37.8176	33.9699
Smp_153210	1.85408	0.0106345	0.77114	0.553502	1.20683	1.16694	0.493017	0.838287	1.55121	1.37706	1.31521	2.43831	1.89625	1.71561
Smp_242800	1.85205	1.06301e-51	11.8699	11.2931	12.9269	12.4799	12.1272	12.1394	24.5339	23.9515	25.6685	24.5958	26.0452	24.959
Smp_342010	1.85136	0.0172388	0.107019	0.0554744	0.0806605	0.0701823	0.0370654	0.0700803	0.135202	0.144013	0.11865	0.183273	0.134149	0.143057
Smp_171730	1.849	0.0039154	0.0712885	0.142533	0.0789514	0.130234	0.137561	0.112114	0.19685	0.287793	0.248398	0.251142	0.181911	0.233219
Smp_119110	1.84506	3.31806e-34	3.03267	2.66134	3.10204	2.86498	2.71388	2.87498	5.49182	6.01829	5.9015	6.85285	5.37149	5.92719
Smp_150300	1.84474	3.95866e-43	23.2609	22.4794	27.3598	25.7309	24.6465	24.6955	51.2141	49.486	52.4235	54.5974	48.5516	51.2545
Smp_336060	1.84318	0.291088	0	0.0165295	0.0343378	0.0174263	0.0184065	0.01734	0.0402905	0.0178795	0.0392865	0.0728282	0.0333144	0.0407198
Smp_085910	1.84232	3.91488e-33	23.9919	21.62	20.9952	23.0453	21.0014	22.1308	39.7618	43.4754	44.3636	50.5878	50.8028	45.7983
Smp_135770	1.84062	1.60211e-56	15.81	15.4225	16.8381	15.7917	15.3062	15.8337	31.2967	30.3792	31.3012	35.7913	32.5511	32.2639
Smp_318490	1.8402	0.0589916	0.167788	0.156072	0.242414	0.493716	0.608367	0.333671	0.28528	0.759922	0.370619	0.739725	0.551087	0.541327
Smp_343500	1.83906	1.47725e-07	0.794532	0.691435	1.01359	0.901763	0.961389	0.872542	1.84107	1.77624	1.82865	1.76807	1.72084	1.78697
Smp_065240	1.83843	7.29453e-17	25.9018	24.522	21.6133	26.4073	18.5944	23.4078	43.4223	43.1275	47.1591	48.7021	49.9511	46.4724
Smp_342960	1.8381	0.0440301	0.0257538	0.0240293	0.0311967	0.0190003	0.0602085	0.0320377	0.0732058	0.051984	0.0428292	0.0727706	0.0605289	0.0602637
Smp_244300	1.83785	1.63022e-10	4.4155	4.07205	3.85563	4.04036	4.1076	4.09823	8.20199	7.22883	9.73361	9.0743	8.71278	8.5903
Smp_039650	1.83771	3.89183e-30	57.5395	56.4816	59.535	61.9234	64.5288	60.0017	113.848	117.856	127.157	133.34	123.137	123.068
Smp_335980	1.83576	4.65463e-07	3.01843	3.6038	2.92468	2.77755	3.23725	3.11234	6.05203	7.27223	5.93711	6.30333	6.34695	6.38233
Smp_124010	1.83343	0.08386	0.00751541	0.0280489	0.0291319	0.0221785	0.0312354	0.023622	0.0427256	0.0530946	0.033329	0.0386107	0.0635885	0.0462697
Smp_344790	1.83333	0.0134322	0.899306	0.209785	0.435635	0.663438	0.350366	0.511706	0.766873	0.794234	0.872357	0.693113	1.05692	0.836699
Smp_328140	1.83299	0.438709	0.24372	0.0454825	0.188905	0.383572	0.708991	0.314134	1.10843	0.0983963	0.162116	0.300539	0.687433	0.471382
Smp_301790	1.83163	0.00669209	0.223806	0.37173	0.078822	0.393038	0.183459	0.250171	0.347393	0.467775	0.620713	0.544331	0.899836	0.576009
Smp_178990	1.83098	8.35346e-25	6.67574	6.28692	7.44004	7.03234	6.58136	6.80328	14.3202	12.9419	13.7561	16.7367	12.2333	13.9976
Smp_160290	1.83057	2.61862e-13	17.0841	14.1213	14.7912	15.6133	15.0933	15.3406	28.8303	30.6178	33.4792	33.1085	31.5566	31.5185
Smp_181160	1.82994	4.2009e-09	0.758204	0.960085	0.963722	0.910509	1.00776	0.920056	2.0041	1.75902	1.75765	2.30683	1.66631	1.89878
Smp_080420	1.82971	9.83859e-44	180.166	151.303	151.853	154.666	154.001	158.398	317.793	313.658	353.045	331.22	307.249	324.593
Smp_159140	1.82916	9.4326e-28	10.098	11.0977	10.8386	11.111	9.91917	10.6129	19.9001	20.3672	21.4825	23.5362	23.3264	21.7225
Smp_344310	1.82777	0.00231007	0.881919	1.12608	1.21424	1.00446	0.675146	0.980371	1.95269	1.73341	2.10981	2.52799	1.52742	1.97027
Smp_340650	1.82742	1.20701e-12	1.30787	1.213	1.40402	1.26344	1.39962	1.31759	2.39534	2.31589	2.45721	2.59113	2.37813	2.42754
Smp_040190	1.82539	3.18307e-49	98.7959	90.5011	94.7246	95.7584	87.8061	93.5172	176.369	195.153	194.805	189.592	198.709	190.926
Smp_334990	1.82411	1.32256e-07	0.86423	0.637463	0.752622	0.626116	0.855504	0.747187	1.46732	1.27887	1.53435	2.166	1.60299	1.60991
Smp_079380	1.82401	1.35709e-10	2.86946	3.23948	3.51798	3.74273	3.64033	3.402	6.92179	5.4241	6.99535	7.52589	7.07957	6.78934
Smp_247920	1.82371	2.53072e-09	10.0781	11.0365	17.239	15.0313	14.3645	13.5499	25.5836	26.5317	25.5437	37.9798	23.5173	27.8312
Smp_132830	1.81988	2.25136e-05	7.53343	5.17972	5.2236	4.75791	4.36622	5.41217	7.93414	11.2859	11.5161	11.8982	10.8114	10.6891
Smp_347520	1.81846	0.196261	0.0723858	0.169205	0.117119	0	0	0.0717419	0.206174	0.0610087	0.160508	0.186331	0.284158	0.179636
Smp_333470	1.81781	0.00332184	0.121854	0.104548	0.115371	0.0482227	0.0945954	0.0969182	0.219513	0.180644	0.19838	0.328714	0.161491	0.217748
Smp_322830	1.81709	7.03332e-11	249.091	177.916	175.067	181.657	188.599	194.466	349.26	517.299	317.972	390.235	403.928	395.739
Smp_169610	1.81539	1.01708e-50	125.103	126.018	125.057	131.709	128.858	127.349	256.516	249.747	279.048	250.802	260.709	259.365
Smp_175400	1.8148	0.417643	0.168786	0	0	0	0	0.0337572	0.191895	0	0.187089	0.346992	0.317458	0.208687
Smp_266930	1.81367	1.07748e-08	5.91387	6.07308	7.92976	6.90768	5.58118	6.48111	15.5545	11.9656	9.9319	14.9407	11.9996	12.8784
Smp_085410	1.81351	0.455607	0.146221	0	0	0.143809	0	0.0580061	0	0	0	0.150293	0	0.0300586
Smp_101230	1.81149	0.508884	0.0276815	1.23978	0.0268225	0.0272294	1.06416	0.477134	3.58804	0	0.0306894	0	1.48343	1.02043
Smp_170620	1.80846	1.09805e-05	3.42883	2.68051	2.63395	3.22087	2.02195	2.79722	5.40882	5.54954	4.99998	6.0944	6.30209	5.67097
Smp_140020	1.80723	5.97233e-38	11.9026	10.4739	13.3652	11.4397	11.0216	11.6406	23.7801	21.3341	23.3023	24.5989	24.1385	23.4308
Smp_343850	1.80658	0.00101837	0.632688	0.674676	0.759009	0.622353	0.626053	0.662956	1.13043	1.21631	1.26925	2.10516	1.13301	1.37083
Smp_163140	1.8046	0.246781	0.0331902	0.0154841	0	0.0163243	0.0172427	0.0164483	0.0377374	0.0837444	0.0551954	0.0170519	0.0156017	0.0418662
Smp_202620	1.8032	0.00465952	85.6487	162.241	77.5595	0	0	65.0898	0	271.37	0	0	85.5513	71.3843
Smp_320550	1.80118	0.499778	0	0	0.00698099	0.00708636	0	0.00281347	0.00819084	0.00727048	0.0159742	0	0.00677246	0.0076416
Smp_144000	1.79934	0.3614	0.637968	0	0.308619	0	0	0.189317	0	0	0.353496	0	0	0.0706993
Smp_194070	1.79723	0.284008	0	0.0976109	0.101362	0	0.0362299	0.0470406	0.118944	0.0703897	0	0.0358321	0.0655687	0.0581468
Smp_046890	1.79599	8.56134e-18	18.1906	18.1341	18.2862	18.0392	16.5297	17.836	33.281	29.9615	34.2248	38.0232	42.9782	35.6937
Smp_140270	1.79498	1.36171e-11	23.9731	26.1853	25.6669	27.6752	33.0232	27.3047	56.3983	55.5671	57.8826	58.3609	53.946	56.431
Smp_246710	1.79318	2.37219e-19	3.96017	3.58462	4.05062	3.66841	3.24267	3.7013	7.15448	6.57796	6.74515	8.65331	7.8962	7.40542
Smp_141170	1.79281	0.0199181	0.187718	0.116768	0.242533	0.369307	0.260054	0.235276	0.355728	0.463122	0.531851	0.364343	0.647099	0.472428
Smp_246620	1.78995	1.84895e-33	6.57863	5.86423	7.05407	6.85701	7.06122	6.68303	13.4302	12.1148	14.4372	14.4153	12.7045	13.4204
Smp_120620	1.78957	4.07019e-08	4.64674	5.19653	4.73412	4.70524	3.97589	4.6517	8.85734	8.75913	9.24253	9.33906	10.3757	9.31475
Smp_329500	1.78682	0.0118498	1.48639	1.07175	2.74903	1.52849	3.29897	2.02693	3.61043	4.09167	3.8199	4.23532	4.44673	4.04081
Smp_162810	1.78607	0.0104668	0.272311	0.290385	0.301537	0.382657	0.48501	0.34638	0.575002	0.942322	0.862554	0.399746	0.658339	0.687593
Smp_076930	1.78524	0.000113736	7.32413	7.24979	7.94903	5.45649	8.5282	7.30153	12.8684	13.6682	14.5135	15.5152	16.908	14.6947
Smp_345750	1.78326	0.179054	0.326924	0	0.316287	1.9287	0.678856	0.650153	4.83138	1.65056	2.53604	1.34468	1.5377	2.38007
Smp_323900	1.78264	1.16313e-05	2.18984	1.98811	1.83485	1.80468	2.33654	2.0308	3.70105	4.36081	4.72411	4.07495	4.00654	4.17349
Smp_075430	1.77967	1.02541e-05	4.92622	6.47964	6.84259	5.54611	6.53615	6.06614	12.0118	12.5802	9.67229	13.2963	13.2813	12.1684
Smp_334460	1.77955	5.56092e-06	3.38453	3.29838	3.31577	3.29221	2.42243	3.14266	4.95989	5.16196	6.21201	7.34216	6.29337	5.99388
Smp_181730	1.77915	0.179495	0	0	0	0	0	0	0	0	0	0	0	0
Smp_164100	1.77488	0.592295	0	0	0	0	0	0	0.116118	0	0	0	0.0960328	0.0424301
Smp_247360	1.77235	2.50799e-27	37.6448	31.5368	37.7912	33.5381	29.1492	33.932	66.9645	65.787	73.1667	73.0829	57.3409	67.2684
Smp_319410	1.77086	0.227917	0.512046	0.716858	0.743349	0.503522	0	0.495155	0.291059	0.775467	0.851248	1.3161	1.20404	0.887584
Smp_132550	1.77007	7.03584e-05	4.32506	4.22122	3.66054	3.12958	3.20224	3.70773	6.5002	7.12506	6.99937	9.7574	6.07624	7.29166
Smp_142120	1.76921	0.250939	0.0854848	0	0.0414174	0.0840895	0.0222049	0.0466393	0.0485984	0.107847	0.047387	0.109799	0.10046	0.0828183
Smp_319320	1.76908	1.37553e-09	27.5835	31.0438	24.7308	23.1418	25.7897	26.4579	46.8532	48.2526	44.9468	61.6823	50.8995	50.5269
Smp_147470	1.76706	4.59079e-36	70.8448	59.2967	70.1724	67.2417	59.9137	65.4939	139.738	126.914	132.058	128.445	117.962	129.024
Smp_328550	1.76623	0.0571774	0.175771	0.0546708	0.283816	0.172893	0.304352	0.1983	0.532929	0.650507	0.909349	1.08377	0.716135	0.778537
Smp_060660	1.76358	0.000408674	0.650997	0.54234	0.405521	0.480277	0.434821	0.502791	0.925233	1.00902	0.927946	1.02728	1.0492	0.987737
Smp_048050	1.76288	0.279885	1.50139	0.500367	1.55807	0.527394	0.668417	0.951126	5.63775	2.49423	1.30769	0.440872	0.5042	2.07695
Smp_161080	1.7585	4.05933e-37	23.4022	21.3652	25.3025	23.302	21.4604	22.9665	44.0724	45.998	48.0704	40.76	45.6841	44.917
Smp_245710	1.75468	4.08827e-12	11.2518	9.77553	11.618	10.9434	10.3058	10.7789	21.3	18.0586	18.7799	28.6551	17.1875	20.7962
Smp_171460	1.75431	3.70742e-08	5.94777	4.47243	5.52568	4.88694	4.94367	5.1553	9.66653	9.6402	11.3261	10.426	9.53915	10.1196
Smp_314020	1.75402	0.0156028	0.420727	0.567052	0.498215	0.551792	0.388545	0.485266	0.690967	0.99084	0.777379	1.44113	0.922982	0.96466
Smp_029800	1.75312	3.64969e-28	15.9916	13.3431	15.0482	14.6808	14.1897	14.6507	27.1681	23.7814	28.8606	30.6263	26.266	27.3405
Smp_200900	1.75141	1.49945e-23	22.8861	21.9116	21.2796	21.1245	21.6924	21.7788	36.9353	34.8683	38.4787	42.9125	42.4744	39.1338
Smp_244630	1.75009	1.31036e-07	4.7595	3.95615	3.93094	3.98695	3.36219	3.99914	7.74244	8.85967	7.7516	8.10493	8.25251	8.14223
Smp_090890	1.74703	6.14068e-33	9.1505	8.79867	9.02992	8.68045	9.12044	8.956	16.7718	16.4108	17.5419	19.7715	17.4154	17.5823
Smp_318290	1.74508	0.342643	0.0369702	0	0.143285	0.0727319	0.038411	0.0582796	0.0420351	0.149256	0.163947	0.0379899	0.104275	0.0995006
Smp_318520	1.74458	0.239584	0	0	0	0	0	0	0	0	0	0	0	0
Smp_124150	1.74355	0.693308	0	0	0	0	0	0	0	0	0	0	0	0
Smp_347230	1.74335	0.00126642	0.287153	0.398774	0.433588	0.328456	0.353876	0.360369	0.751702	0.471783	0.555284	1.02925	0.715702	0.704744
Smp_309990	1.74072	3.04427e-06	27.7448	27.6503	22.3863	21.391	16.7209	23.1787	43.2261	45.8162	46.1298	47.7078	44.9356	45.5631
Smp_325220	1.73915	0.0209759	0.576198	0.657107	0.589321	0.440831	0.465624	0.545816	0.837117	0.549243	0.816244	1.71046	1.41449	1.06551
Smp_200410	1.73797	3.77147e-20	5.08769	5.63115	4.40916	5.51697	5.45485	5.21996	9.69629	9.17541	10.9311	10.1483	10.5372	10.0977
Smp_322270	1.73608	0.360124	0.220545	0	0	0.43377	0	0.130863	0.250732	0	0.244443	0.226727	0.207424	0.185865
Smp_124450	1.73468	3.44943e-28	41.1177	35.4556	41.7238	38.2664	33.1138	37.9355	65.3826	69.773	77.5828	78.0075	77.3139	73.612
Smp_245120	1.73466	4.1879e-05	0.309903	0.243254	0.307477	0.316951	0.293895	0.294296	0.685155	0.471637	0.545377	0.74299	0.434703	0.575972
Smp_247700	1.73333	0.266603	1.59721	22.3566	1.85641	2.19933	4.5351	6.50894	19.2491	3.54691	20.8926	3.0642	18.3227	13.0151
Smp_146760	1.73298	5.33418e-10	4.67263	5.67857	6.06714	5.06086	5.72083	5.44001	8.43059	8.79575	8.84581	10.2595	10.4016	9.34665
Smp_141310	1.72986	0.00176765	0.107749	0.0740775	0.134645	0.0864675	0.103118	0.101211	0.14508	0.228938	0.185477	0.238902	0.170603	0.1938
Smp_024660	1.72955	1.21289e-12	6.75035	5.61414	6.20772	6.28687	5.80076	6.13197	11.0619	10.5743	13.0098	13.98	11.3275	11.9907
Smp_016380	1.72883	1.65102e-13	15.5926	13.9258	13.8144	13.8241	12.3088	13.8932	22.747	24.1483	28.4571	29.0013	29.2917	26.7291
Smp_324800	1.72767	0.554967	3.37656	0	0.102202	1.34918	0.109612	0.98751	0.119969	7.02964	0.11697	2.27736	0.0992181	1.92863
Smp_316550	1.72589	0.0288258	0.484035	0.602192	0.586229	0.555475	0.460987	0.537784	0.733792	0.651383	0.715489	1.82376	0.834314	0.951747
Smp_324200	1.72584	0.14701	0.010615	0.00495211	0.0514338	0.0522097	0.0386031	0.0315627	0.0543123	0.0964185	0.0411905	0.0163603	0.0399172	0.0496398
Smp_319580	1.72556	0.30085	0.543029	0.507026	0.524783	0.533787	0	0.421725	0	0.548503	1.2031	0.558631	1.02204	0.666454
Smp_130280	1.72177	5.87842e-12	32.4738	25.4065	39.4396	31.9937	34.6477	32.7922	77.5411	65.578	67.5875	60.0759	49.3277	64.022
Smp_201810	1.72173	0.0595822	9.52381	7.38184	11.83	8.23444	7.7397	8.94196	8.29588	7.75238	11.9202	19.1801	18.6316	13.156
Smp_143700	1.72152	1.14549e-09	23.0423	20.2064	20.1035	19.0778	20.1754	20.5211	32.5985	37.5229	42.3291	44.9391	40.1818	39.5143
Smp_316340	1.72008	4.465e-22	20.766	22.5134	27.7742	25.3267	24.2388	24.1238	46.6141	43.7082	43.403	53.3055	47.6989	46.946
Smp_093620	1.72003	0.118775	0.0465816	0	0.0451315	0.137459	0.0967915	0.0651926	0.317777	0.0940306	0.361491	0.0957344	0.175182	0.208843
Smp_242450	1.71957	3.11491e-11	3.39483	2.4785	2.60618	2.94915	2.61116	2.80796	4.46152	5.22841	5.10799	5.68539	5.71998	5.24066
Smp_330920	1.71891	0.349691	0	0.0168707	0.0175209	0.017786	0.0187865	0.0141928	0.061675	0	0	0.160225	0	0.0443801
Smp_312900	1.71878	0.138047	0.0524722	0.114239	0.0677955	0.120437	0.10904	0.0927967	0.13921	0.0882645	0.155132	0.323502	0.115106	0.164243
Smp_331120	1.71871	6.94881e-11	50.867	40.1813	39.6764	37.1487	48.0284	43.1804	70.586	61.4579	69.9773	101.253	53.8391	71.4227
Smp_247190	1.71731	1.80465e-14	35.0531	30.0548	30.0654	36.6995	31.6351	32.7016	62.5872	61.8963	66.5882	63.192	60.3329	62.9193
Smp_346240	1.71438	0.408887	0	0	0	0.84874	0	0.169748	0	0	0.478279	0	0	0.0956558
Smp_121160	1.71354	3.95273e-13	10.9343	10.6123	9.84672	9.9645	9.19375	10.1103	17.0715	18.202	18.8522	21.8137	19.6625	19.1204
Smp_326000	1.71113	0.839002	0	0	0	0	0	0	0	0	0.0361851	0	0	0.00723701
Smp_138750	1.71042	2.1647e-05	1.29884	1.15203	1.36744	1.39597	1.42453	1.32776	2.07846	2.12004	2.30222	3.84719	2.57028	2.58364
Smp_322590	1.70646	1.58315e-05	2.84697	2.01888	2.20689	1.93232	2.04101	2.20921	4.53181	4.02276	4.32412	3.68603	3.53312	4.01957
Smp_158720	1.70637	2.97296e-12	1.54654	1.22428	1.55303	1.44897	1.45766	1.44609	2.87451	2.82591	2.66564	3.27065	2.74631	2.8766
Smp_174810	1.70571	3.69519e-19	116.104	104.526	92.0969	96.9049	90.6596	100.058	197.789	178.73	187.437	195.495	189.389	189.768
Smp_332790	1.70563	0.000104475	0.639243	0.798056	0.942285	0.637675	0.682908	0.740033	1.50484	1.41753	1.51725	1.7207	1.12575	1.45722
Smp_007330	1.70416	4.26515e-21	9.11826	9.23815	10.7122	10.9552	10.316	10.068	18.3306	18.3084	18.5284	21.5888	18.7327	19.0978
Smp_243000	1.70301	2.86436e-19	14.063	11.204	13.2653	12.4636	12	12.5992	22.9419	20.9129	27.1717	26.9633	22.163	24.0306
Smp_147160	1.70231	3.38711e-10	31.7902	25.3035	27.0354	28.3763	28.8592	28.2729	50.5704	53.1246	54.0431	53.2677	52.8796	52.7771
Smp_340400	1.70213	0.272717	0.067433	0.0629225	0.0653269	0.132656	0.280223	0.121712	0.230008	0.136126	0.224266	0.207892	0.317013	0.223061
Smp_053420	1.70054	2.33521e-34	31.6737	27.2584	29.6686	28.0534	29.3137	29.1935	53.1181	50.8025	55.7351	58.2531	58.1325	55.2083
Smp_181080	1.70019	8.35989e-22	12.3683	10.5249	13.1887	12.3209	11.0356	11.8876	22.0753	22.8606	22.1278	23.7671	22.8683	22.7398
Smp_330240	1.6948	0.829326	0	0	0	0.410883	0	0.0821765	0	0	0	0	0	0
Smp_333840	1.69457	1.792e-07	8.95778	8.07862	8.6502	6.00077	8.7242	8.08231	16.5133	12.7284	14.4797	16.3766	15.7717	15.174
Smp_159090	1.69289	9.15268e-24	27.4713	25.6481	24.9538	25.2852	23.1793	25.3075	45.9819	45.8183	48.0972	49.3439	51.2076	48.0898
Smp_114870	1.69218	0.00309254	15.6729	10.6148	15.3453	7.1277	11.2923	12.0106	18.3944	28.1523	26.9958	23.8141	15.7666	22.6247
Smp_127220	1.69201	5.73043e-05	4.301	4.48533	5.55629	3.44261	3.98667	4.35438	8.53389	7.44786	7.90031	8.1894	9.2768	8.26965
Smp_342110	1.6916	1.38989e-10	11.156	9.53916	10.4618	9.13885	8.34837	9.72883	18.8838	18.2111	18.5719	19.0938	18.0768	18.5674
Smp_138210	1.69121	2.8932e-10	12.6261	12.4923	13.7414	11.4247	9.23346	11.9036	20.2751	20.1432	19.2983	29.0211	24.3608	22.6197
Smp_019190	1.68913	1.21928e-27	66.8882	65.6283	69.7634	66.5913	66.6499	67.1042	108.258	121.726	127.129	135.804	138.164	126.216
Smp_318950	1.68869	0.210548	0.17899	0.0334022	0.138743	0.246491	0.11158	0.141841	0.203511	0.0361309	0.238123	0.257496	0.437531	0.234559
Smp_244240	1.68852	0.00127369	2.80069	2.67412	3.59664	2.49853	4.1953	3.15306	5.47999	5.78519	7.07613	6.4925	5.20531	6.00782
Smp_200520	1.68837	0.000828294	1.13617	1.02895	1.29516	1.15048	0.798547	1.08186	2.24171	1.68637	2.18579	2.16331	2.29348	2.11413
Smp_335670	1.68797	0.831544	0.0457694	0	0	0	0	0.00915388	0	0	0.0507411	0.0470326	0	0.0195547
Smp_343610	1.6869	4.37578e-31	31.5899	27.4179	35.4765	30.0536	31.0514	31.1179	58.6274	57.9687	56.6937	60.2359	61.0004	58.9052
Smp_204820	1.68675	0.835184	0	0	0	0	0	0	0	0	0	0	0	0
Smp_128330	1.68657	4.76384e-05	3.76474	3.89099	3.94394	4.29708	3.04297	3.78795	7.4377	6.71411	6.98943	7.90515	6.53435	7.11615
Smp_159590	1.68586	3.43472e-18	23.3867	17.2919	20.4123	19.9414	18.557	19.9179	36.3453	35.9914	37.4359	40.6274	37.7171	37.6234
Smp_083870	1.68514	0.340517	1.87748	7.23422	2.77702	6.14641	0.0947165	3.62597	14.3903	3.61333	3.97774	4.78775	7.41057	6.83594
Smp_002080	1.68465	2.02466e-26	277.303	295.662	267.541	282.721	278.963	280.438	481.248	491.015	523.558	589.157	564.932	529.982
Smp_168000	1.68457	3.75221e-09	5.13203	6.61683	6.41953	6.33325	6.30169	6.16067	11.0072	10.9243	11.1983	13.3513	11.4262	11.5815
Smp_244610	1.68434	3.21422e-17	13.0274	11.1832	10.6306	11.5271	11.5193	11.5775	25.2482	24.5596	22.621	18.7565	21.9652	22.6301
Smp_324070	1.68335	0.83367	0	0	0.116875	0	0	0.0233751	0	0	0	0.248059	0	0.0496117
Smp_174300	1.68287	4.63815e-09	10.6053	9.24814	8.9314	9.16458	7.27715	9.04532	15.8522	17.1728	18.5337	17.1443	16.0588	16.9524
Smp_244940	1.68246	2.56574e-25	20.5217	18.8134	19.731	18.8372	18.058	19.1923	33.3913	34.2785	37.8872	37.1982	37.5488	36.0608
Smp_212750	1.68237	0.000496394	1.28238	1.5331	1.32017	1.30084	1.54053	1.3954	2.9617	2.70998	2.66568	2.18255	2.52438	2.60886
Smp_347870	1.68097	0.172768	0.190205	0.591606	0.245692	0.187089	0.197606	0.28244	0.216259	0.383963	0.210861	0.260617	0.238447	0.262029
Smp_139940	1.68032	0.303827	0.11864	0.110699	0.114957	0	0.0308163	0.0750223	0.0674466	0.0598707	0.13153	0.152387	0.223081	0.126863
Smp_061400	1.68021	0.831544	0	0.0381054	0	0	0	0.00762108	0	0.0412182	0	0.041965	0	0.0166366
Smp_132210	1.67932	1.04529e-23	152.92	123.099	139.361	136.064	132.636	136.816	244.577	268.578	284.136	228.399	266.843	258.507
Smp_136160	1.67908	1.51842e-12	20.7519	22.3374	22.0929	22.9067	23.4778	22.3133	37.7421	37.938	39.2544	52.1298	48.196	43.0521
Smp_326390	1.67828	0.0209585	4.34181	2.70193	3.14985	2.13445	3.75624	3.21686	6.5808	8.76878	4.41035	8.18578	4.76544	6.54223
Smp_343710	1.67825	4.1398e-05	11.5007	14.7192	12.5677	14.3808	12.116	13.0569	19.9866	18.41	24.2211	30.7359	26.7294	24.0166
Smp_203990	1.67798	0.00534595	0.328354	0.373678	0.498453	0.414773	0.292195	0.381491	0.744655	0.972865	0.523885	0.788702	0.566153	0.719252
Smp_335180	1.67784	0.000239951	23.0237	18.6139	15.6044	13.6348	12.1803	16.6114	37.6105	34.736	27.5845	30.0556	31.3361	32.2645
Smp_189960	1.67515	1.12163e-23	73.5383	68.0545	62.0904	67.9263	65.8359	67.4891	110.084	117.645	125.632	141.532	139.517	126.882
Smp_127450	1.6739	4.59719e-14	12.4485	11.1889	13.6207	12.8854	11.4174	12.3122	22.4261	23.5535	23.7062	28.516	16.9309	23.0265
Smp_345140	1.6735	5.85254e-12	7.51978	6.23484	7.8893	8.12358	7.96307	7.54611	13.9566	12.9429	12.8401	18.4237	12.7251	14.1777
Smp_046780	1.67286	0.106582	0	0.00627595	0	0.0132333	0	0.00390185	0.0305918	0.0339428	0.00745737	0.0483793	0.0632355	0.0367213
Smp_172200	1.67267	7.17436e-10	11.8492	10.8546	11.4554	12.5053	9.3947	11.2118	25.3493	22.0115	21.2162	18.9153	18.4738	21.1932
Smp_309720	1.67239	0.00156156	3.93958	3.97692	6.74924	3.78273	3.81394	4.45248	9.40204	5.99805	6.55904	6.59009	12.9062	8.29108
Smp_094560	1.67159	0.00687264	0.741444	0.538075	1.15752	0.749603	0.984362	0.834201	1.70947	1.60057	1.11885	1.4814	1.83948	1.54995
Smp_007570	1.66932	0.0785682	0.383654	1.1933	1.48671	2.26422	1.3286	1.3313	2.39914	1.87165	2.69369	3.41692	2.16431	2.50914
Smp_054810	1.66694	1.107e-18	11.2968	10.2943	11.0662	10.0047	11.0794	10.7483	18.2265	17.6351	19.9572	22.0585	19.438	19.463
Smp_332290	1.66673	0.00012875	0.446115	0.479837	0.348256	0.426651	0.366965	0.413565	0.634049	0.756656	0.700685	0.706674	0.634925	0.686598
Smp_106390	1.66405	0.311792	0	0	0	0	0	0	0.174906	0.155275	0	0	0	0.0660361
Smp_024490	1.66154	8.40783e-39	124.978	113.27	108.257	121.684	113.17	116.272	206.825	209.393	216.951	221.651	223.637	215.691
Smp_093710	1.66116	2.56737e-06	17.7049	15.5108	14.5297	12.8518	13.7346	14.8663	23.6462	25.5962	33.6835	27.7293	27.7692	27.6849
Smp_304220	1.6608	0.0629395	0.200593	0.106953	0.305434	0.394633	0.17864	0.237251	0.48873	0.5206	0.381236	0.29446	0.431061	0.423217
Smp_319070	1.6596	0.000642291	13.6264	11.3837	11.5627	13.019	13.3455	12.5875	17.8531	21.7459	18.1258	29.878	28.1896	23.1585
Smp_321770	1.65923	2.12642e-10	48.1175	44.5651	45.5281	43.3781	42.593	44.8364	81.4362	80.2234	82.4258	84.8721	86.3894	83.0694
Smp_333560	1.65858	0.00209373	0.546853	0.34017	0.494534	0.717218	0.416654	0.503086	0.580318	0.846303	0.970018	1.12387	1.06255	0.91661
Smp_033140	1.65848	1.87841e-26	60.6164	64.1403	62.5326	61.9616	59.4783	61.7459	112.844	118.808	112.117	112.367	116.921	114.611
Smp_033010	1.65815	0.000274945	0.925927	0.973645	1.25331	1.21443	0.855167	1.0445	2.12229	1.86901	2.21606	1.7216	2.14169	2.01413
Smp_332220	1.65787	0.586262	0	0.408648	0.435307	0.741288	0.119257	0.3409	0	0.236124	0.881384	0.454525	1.42195	0.598796
Smp_187410	1.656	0.481456	0.0898897	0.251638	0	0.353656	0	0.139037	0.102201	0.181466	0.199296	0.0923806	0.253563	0.165781
Smp_243830	1.65565	0.0268708	0.330517	0.359805	0.693798	0.379291	0.400613	0.432805	0.876849	0.889598	0.671759	0.849116	0.517923	0.761049
Smp_318340	1.65491	0.0163375	0.196104	0.200392	0.349173	0.192048	0.162289	0.220001	0.488895	0.334978	0.541124	0.441836	0.201911	0.401749
Smp_031020	1.65348	0.0386823	1.08489	1.29352	1.45979	0.592848	1.8159	1.24939	1.85025	2.06838	3.14043	2.4775	1.87006	2.28133
Smp_324130	1.65331	0.0153899	29.2337	22.1176	15.5902	37.6563	30.3388	26.9873	54.996	49.3813	53.6059	33.7012	60.2355	50.384
Smp_126140	1.65227	7.38033e-16	10.248	8.53146	10.3165	9.99174	9.93301	9.80415	18.7339	17.013	18.7487	19.572	16.7158	18.1567
Smp_090090	1.65128	0.831544	0	0	0	0	0.0926675	0.0185335	0	0	0	0.0916739	0.0838744	0.0351097
Smp_344550	1.64988	0.0108942	11.213	8.46731	5.31421	8.49326	4.18876	7.5353	18.8362	10.9215	10.9115	20.3431	7.62626	13.7277
Smp_127930	1.64939	5.94107e-15	33.3023	34.5266	31.966	28.1065	32.5164	32.0836	54.751	54.0499	60.2789	65.7503	62.0898	59.384
Smp_245970	1.64864	8.5523e-05	1.36653	1.55578	1.43421	1.68033	1.60581	1.52853	2.17313	2.709	2.49732	4.32049	2.30876	2.80174
Smp_132850	1.64821	1.01841e-27	31.4206	30.5498	32.5961	32.6585	29.2546	31.2959	53.922	53.9371	55.5896	63.7464	61.4134	57.7217
Smp_002920	1.6481	1.96458e-23	83.7218	79.6153	77.7707	76.8428	78.5855	79.3072	155.375	149.318	160.271	134.688	129.921	145.915
Smp_159570	1.64631	7.32282e-18	14.9466	13.5773	15.2969	14.4838	13.8354	14.428	26.4323	26.2807	28.5398	29.4474	23.7374	26.8875
Smp_157840	1.64577	0.669394	0.0761664	0	0	0.0374606	0	0.0227254	0	0.0384373	0.0422204	0.0391336	0.0716098	0.0382802
Smp_099150	1.64409	2.09078e-23	389.611	393.589	366.523	399.91	413.036	392.534	655.342	670.542	710.261	804.492	777.692	723.666
Smp_319960	1.64386	0.0721836	0.545389	0.254475	0.132042	0	0	0.186381	0.310036	0.825815	0.453417	0.280283	0	0.37391
Smp_317740	1.64375	0.368585	1.07071	0.666305	0.345238	60.3571	0	12.4879	64.5086	1.802	2.76847	1.46809	7.05098	15.5196
Smp_244980	1.6425	2.5221e-05	3.33144	2.79902	3.229	3.6804	3.51688	3.31135	6.53045	4.83826	6.79095	7.24338	5.59514	6.19964
Smp_121600	1.63856	4.62514e-23	89.8007	81.2301	78.3955	78.9295	76.0044	80.872	145.778	145.314	155.325	141.226	132.647	144.058
Smp_214070	1.63706	1.82866e-19	143.117	128.938	139.535	138.317	148.992	139.78	224.456	251.457	250.854	294.557	277.559	259.777
Smp_312630	1.63671	1.40492e-11	179.931	152.361	151.667	144.659	132.193	152.162	255.366	315.927	296.92	260.05	277.555	281.164
Smp_163450	1.63594	0.00171586	0.709282	0.683152	0.73163	1.01279	0.736949	0.774761	1.66494	1.13153	1.36978	1.73976	1.26913	1.43503
Smp_311860	1.63525	0.0048864	1.21681	1.02098	1.03483	0.771092	0.588436	0.92643	1.49653	1.6796	1.22239	1.89982	1.72073	1.60382
Smp_159100	1.63452	7.1084e-25	65.3411	56.7771	56.4931	60.6017	56.851	59.2128	97.7594	105.018	106.154	124.404	107.48	108.163
Smp_320300	1.63399	0.267247	0	0.271367	1.40666	0.285886	0.301886	0.45316	0.661037	0.880671	0	0.896812	0.546961	0.597096
Smp_122900	1.63284	1.45124e-26	43.2542	35.7895	38.7575	38.2445	35.1437	38.2379	72.9959	73.7195	70.6401	64.1062	67.2754	69.7474
Smp_002820	1.63194	4.24025e-19	44.1905	45.3965	41.9514	50.7404	48.5609	46.1679	75.2216	78.6537	81.0707	96.5396	92.2429	84.7457
Smp_329270	1.62939	0.0622758	1.71315	1.14185	0.711226	1.28385	1.77974	1.32596	1.29853	1.89389	1.89915	3.85654	3.2983	2.44928
Smp_134720	1.6278	2.63188e-19	35.7103	33.9707	37.7032	33.8471	34.5924	35.1647	58.9762	57.8843	64.5064	71.5785	65.4027	63.6696
Smp_331330	1.62691	0.0016266	8.05994	6.06669	6.09083	7.39948	5.35918	6.59522	9.4695	9.27401	10.8416	16.3442	11.9227	11.5704
Smp_330720	1.62572	0.624036	0.0804536	0	0	0	0	0.0160907	0.0914734	0.081207	0.0891887	0	0.0756467	0.0675031
Smp_331340	1.62469	0.0584617	1.10519	0.973971	1.66555	0.483153	1.27578	1.10073	1.67545	1.42538	1.63363	2.14528	2.13599	1.80314
Smp_168600	1.62316	0.00119016	0.151549	0.141401	0.151759	0.168955	0.14172	0.151077	0.252727	0.285508	0.308038	0.321813	0.242206	0.282058
Smp_034300	1.62231	1.86489e-09	3.87059	3.89474	4.53989	4.01021	3.39876	3.94284	7.1551	6.97406	6.20064	7.68765	7.4363	7.09075
Smp_140390	1.62102	1.20067e-36	21.8047	21.0873	20.327	21.5289	20.9181	21.1332	36.7914	35.7057	39.5465	39.2712	38.6939	38.0017
Smp_069170	1.62089	1.99717e-18	40.8653	37.0332	32.7978	37.7971	33.1782	36.3343	61.4725	61.6047	66.3144	73.1518	65.7416	65.657
Smp_145290	1.61871	0.329798	0	0.299914	0	8.95656	0	1.85129	8.16091	6.05584	0.11876	0.110106	0.100737	2.90927
Smp_036720	1.61802	0.00268514	12.8557	10.5853	13.4269	8.67727	8.50985	10.811	14.6162	18.066	19.5596	21.6333	23.9404	19.5631
Smp_137210	1.61754	1.11538e-30	34.5539	33.0297	36.8889	35.0185	33.4976	34.5977	58.0843	58.4085	62.5815	69.3423	65.0133	62.686
Smp_324950	1.61708	0.04141	0	0	0	0	0	0	0	0	0	0	0	0
Smp_344600	1.61641	7.48903e-11	26.9186	22.4605	24.0459	22.9159	22.4217	23.7525	38.7718	39.866	48.7157	45.2249	42.7539	43.0664
Smp_083980	1.61626	0.013719	1.15909	0.856219	1.54413	1.18764	0.652293	1.07987	2.19646	1.80358	1.65979	1.8859	2.04333	1.91781
Smp_139760	1.61492	1.59331e-20	27.4202	23.4577	23.4217	24.2074	22.3564	24.1727	43.2496	41.8906	46.9839	42.5206	42.0751	43.3439
Smp_174630	1.61374	2.47118e-17	56.3366	55.6676	53.9262	54.3851	49.7553	54.0141	94.1375	95.1585	100.196	101.371	90.873	96.3472
Smp_334340	1.61257	0.640095	0	0.0445113	0	0	0.892098	0.187322	1.62714	0.0481474	0	0	0	0.335057
Smp_247230	1.61127	7.74549e-16	14.9241	13.412	19.1056	15.5785	16.5196	15.908	32.0392	25.6551	28.9643	31.1595	26.1402	28.7917
Smp_155620	1.61055	1.85183e-26	39.8675	36.9079	40.3431	33.9245	35.7786	37.3643	62.025	65.5498	72.5801	70.5019	67.1199	67.5553
Smp_244920	1.60974	9.30861e-14	21.3179	22.3773	22.9723	20.8076	21.4072	21.7765	35.7018	43.2535	46.1416	36.6971	34.8929	39.3374
Smp_341030	1.60963	4.63815e-09	8.34754	8.87443	11.085	10.3819	10.4587	9.82951	18.3357	15.7763	16.2883	21.2852	15.4816	17.4334
Smp_242910	1.60885	0.000980256	0.413288	0.343929	0.476268	0.384572	0.417815	0.407174	0.711221	0.755317	0.643962	0.642728	0.714079	0.693462
Smp_207040	1.60851	0.00180738	2.45128	3.19254	5.36903	5.19926	5.88966	4.42035	7.28712	8.01482	7.81317	8.52723	8.52213	8.03289
Smp_043580	1.6084	4.2536e-16	15.9432	15.7568	16.9176	16.3126	15.8992	16.1659	27.3252	26.4334	28.4748	28.9555	29.8835	28.2145
Smp_143580	1.60772	5.57588e-05	19.6975	14.8321	16.2501	17.1693	15.807	16.7512	29.2643	24.4058	25.5531	30.8348	28.8414	27.7799
Smp_300500	1.60704	0.000215836	1.45144	1.53675	1.4963	1.37714	1.39045	1.45041	2.75051	2.7012	2.44231	3.73371	1.86777	2.6991
Smp_061570	1.60544	2.79484e-10	6.59549	5.96345	6.39105	6.72886	6.53454	6.44267	10.4941	11.8295	11.704	12.2533	11.8255	11.6213
Smp_142950	1.60377	1.01006e-14	32.9058	32.1409	31.828	34.0552	32.4069	32.6674	52.9148	46.7658	61.2314	64.668	64.5516	58.0263
Smp_133800	1.6032	8.01354e-05	0.99411	0.807275	0.947365	1.04489	0.819778	0.922682	1.60144	1.93943	1.78027	1.58374	1.7085	1.72267
Smp_076630	1.6024	3.43139e-16	47.2193	51.3347	47.9145	49.2906	49.1498	48.9818	80.5318	72.9472	84.8843	100.285	97.8088	87.2915
Smp_336870	1.60201	3.28082e-11	7.00746	6.3563	8.51275	8.61391	8.00845	7.69977	14.2827	13.638	14.4218	13.6691	14.0321	14.0088
Smp_202190	1.60158	0.562972	0	0	0.124719	0	0	0.0249437	0.0975713	0	0	0.0881833	0.0806821	0.0532873
Smp_074510	1.60157	2.67415e-14	12.9422	12.8769	11.9378	12.3509	13.0679	12.6351	21.0847	21.6187	21.2254	26.8619	22.7612	22.7104
Smp_114565	1.60129	0.00545435	1.47915	1.20762	1.32131	1.36406	1.08059	1.29055	2.39132	3.03239	2.53669	1.63864	1.86865	2.29354
Smp_302310	1.60093	0.0150647	3.34221	1.28644	1.71281	1.54096	2.2375	2.02399	2.44858	3.37627	4.13669	6.86003	3.13429	3.99117
Smp_341510	1.60031	4.92975e-30	52.6697	49.6448	53.3302	55.6088	54.7224	53.1952	91.5459	89.0627	103.723	96.886	96.9881	95.6411
Smp_162300	1.60021	0.00148581	3.18273	3.03358	4.90764	3.3327	2.63121	3.41757	5.33085	5.87197	5.8429	6.4003	7.27161	6.14353
Smp_144450	1.60015	7.43397e-24	30.3006	28.2772	34.3296	31.6557	31.6661	31.2458	57.3661	55.5091	50.8336	60.053	55.9868	55.9497
Smp_069890	1.60004	6.33596e-07	33.4178	28.0666	30.7438	33.0038	25.1661	30.0796	41.6348	50.6004	47.6927	55.9581	56.1715	50.4115
Smp_331570	1.59854	0.0336468	0.143341	0.183899	0.173625	0.158627	0.148934	0.161685	0.285214	0.217005	0.119188	0.331396	0.303212	0.251203
Smp_144350	1.59768	0.0402629	0.334452	0.334369	0.941119	0.764276	0.570376	0.588919	1.25788	1.40954	1.32519	0.885862	0.825871	1.14087
Smp_148120	1.59757	1.35549e-07	8.04592	10.2613	10.4347	9.56555	9.39124	9.53975	15.6913	15.007	16.7578	18.5915	20.0853	17.2266
Smp_308910	1.59619	0.519122	0	0	0	0	0.0190491	0.00380981	0	0	0	0.0376768	0.0172362	0.0109826
Smp_325310	1.59594	0.20177	0.361615	0.337448	0.583707	0.118554	0.751268	0.430518	0.959316	0.85172	0.400853	0.867212	1.2468	0.86518
Smp_302330	1.59466	0.147356	0.255158	0.357114	0.264912	0.37649	0.246176	0.29997	0.227948	0.367888	0.424326	0.468182	0.479766	0.393622
Smp_141320	1.59465	5.67269e-07	7.15887	6.80811	7.0258	6.63572	5.96001	6.7177	9.10494	10.3748	11.6253	13.8162	13.7628	11.7368
Smp_133310	1.59463	1.62139e-29	36.1162	33.6062	34.126	33.5343	33.0404	34.0846	57.5953	59.3346	63.0041	67.1629	62.0743	61.8342
Smp_167770	1.5946	0.16117	0.233843	0.249364	0.291317	0.394325	0.0694168	0.247653	0.455793	0.269734	0.407392	0.652218	0.376889	0.432405
Smp_131470	1.59447	1.65023e-05	4.5739	5.11557	6.57252	5.85564	5.89021	5.60157	8.96207	8.38033	9.7228	9.2542	10.1634	9.29656
Smp_321450	1.59382	0.356352	0.898208	1.21068	0.676672	0.785288	0.4147	0.797109	0.567347	1.61181	0.663801	0.410274	4.22286	1.49522
Smp_321570	1.59252	0.14979	0.572798	0.748269	0.388456	0.394395	0.178527	0.456489	0.846639	1.04066	1.33352	0.529761	0.484695	0.847054
Smp_072320	1.59241	0.182485	0.0353885	0.0440256	0.0571552	0.09283	0.0464467	0.0551692	0.120711	0.0357162	0.0784687	0.133328	0.121989	0.0980426
Smp_316270	1.59211	0.061006	7.32958	2.71016	1.93499	2.25448	1.95691	3.23723	2.83811	3.09185	3.89948	16.4619	3.24276	5.90682
Smp_106110	1.59127	1.38608e-12	108.608	94.2052	100.996	94.6291	90.5396	97.7955	180.153	189.33	190.771	144.976	169.301	174.906
Smp_244440	1.59076	0.000269637	5.21837	7.30447	6.61819	6.84327	9.9378	7.18442	12.0072	10.2843	12.5333	12.1315	10.1645	11.4242
Smp_126760	1.59014	1.10228e-12	13.6908	11.1262	14.9534	13.2662	13.8594	13.3792	26.7125	24.0749	21.7051	28.5638	20.7031	24.3519
Smp_345240	1.59012	0.00865657	1.3327	1.55859	2.67122	1.95899	2.25782	1.95586	3.52484	3.48144	3.70615	3.37637	2.68981	3.35572
Smp_244570	1.58964	4.47222e-15	17.6549	16.2244	17.1506	17.2356	17.0515	17.0634	27.8758	27.1426	30.3074	35.5977	31.9019	30.5651
Smp_198660	1.58881	6.07555e-09	7.08091	5.28552	7.13205	6.8476	6.23803	6.51682	11.5209	12.119	12.4279	11.088	11.0076	11.6327
Smp_340670	1.58715	5.59797e-30	189.647	192.238	192.626	188.826	195.674	191.802	351.622	315.805	335.184	341.792	362.315	341.344
Smp_007070	1.58692	1.24315e-05	7.12428	6.53854	6.71418	7.88857	5.82442	6.818	11.4643	10.5304	10.2289	13.8815	11.8589	11.5928
Smp_316680	1.58685	0.250541	0.338675	0.195192	0.154457	0.176389	0.175962	0.208135	0.181228	0.737557	1.24423	0.204718	0.131115	0.49977
Smp_347290	1.58538	1.04863e-06	11.9604	10.8336	9.0973	9.21064	8.56128	9.93264	13.968	14.3395	18.1874	20.6028	20.3997	17.4995
Smp_330770	1.58347	0.438048	0.84193	0.785821	0.814731	0.275963	0	0.543689	0.319044	1.98351	0	1.44275	0	0.74906
Smp_055630	1.58311	4.18313e-06	66.5397	62.7275	51.883	54.0329	52.5864	57.5539	106.124	107.302	99.7845	104.846	92.1796	102.047
Smp_340380	1.58267	1.52613e-23	56.3827	52.7978	52.4413	52.3061	50.628	52.9112	84.1638	89.9058	97.5398	104.093	101.506	95.4416
Smp_308830	1.58137	0.000230914	3.76618	5.04088	4.55312	5.90095	4.6684	4.78591	7.8649	7.91363	8.52299	9.43458	7.67985	8.28319
Smp_347920	1.5809	0.0124524	0.185978	0.214842	0.28321	0.304908	0.322064	0.2622	0.694794	0.580973	0.333832	0.573282	0.308055	0.498187
Smp_027340	1.58071	8.27493e-19	112.621	118.625	117.95	120.313	111.215	116.145	186.552	211.845	191.919	206.395	232.914	205.925
Smp_059200	1.58012	8.45803e-08	44.974	44.7765	57.0062	55.3608	56.8316	51.7898	78.4896	88.1963	99.3877	89.9494	95.2244	90.2495
Smp_246920	1.57967	1.07911e-11	7.22883	6.74487	7.33922	6.59522	6.46459	6.87455	11.9524	11.2222	11.3334	13.2821	13.5273	12.2635
Smp_331180	1.57909	0.0659306	0.445885	0.382753	0.466636	0.614053	0.630064	0.507878	0.912554	0.594023	0.692075	1.57607	0.704246	0.895794
Smp_067000	1.57863	1.08838e-31	237.799	208.923	219.723	223.054	206.838	219.267	393.588	392.289	405.416	381.689	378.746	390.346
Smp_000620	1.57756	0.0796572	0.706419	1.40076	0.598746	0.434264	1.10079	0.848197	1.80714	1.24782	1.76199	1.54273	1.24542	1.52102
Smp_315650	1.57726	0.0622225	0.0533145	0.059694	0.0619976	0.073423	0.0443165	0.0585491	0.0848669	0.0753315	0.141861	0.0986066	0.0902202	0.0981772
Smp_153920	1.57482	1.78444e-19	76.0502	71.7321	78.1758	80.3688	73.6927	76.0039	121.136	128.369	141.286	143.18	142.243	135.243
Smp_334210	1.57475	1.12723e-05	3.22423	3.19724	4.52547	3.8401	4.20637	3.79868	7.36485	6.31851	6.62026	7.8739	5.7226	6.78002
Smp_317660	1.57108	0.242363	0.0773162	0.0360711	0.0374562	0.0380261	0	0.0377739	0.175816	0.0390177	0.0428578	0	0.181727	0.0878838
Smp_304250	1.571	0.353368	0.0770869	0.0719316	0	0.227468	0	0.0752972	0.262937	0.233424	0.427284	0.396102	0.362402	0.33643
Smp_027990	1.57029	0.12457	0.016007	0.0522733	0.0387797	0.0551109	0.033264	0.039087	0.0728006	0.0646205	0.0621134	0.0740128	0.060194	0.0667483
Smp_152940	1.56933	2.27074e-16	25.0522	19.0677	24.5461	22.923	22.4763	22.8131	41.5224	40.8554	40.34	40.2417	39.3052	40.4529
Smp_165330	1.56785	8.31863e-08	2.93054	2.9521	3.19172	2.88275	2.57787	2.90699	4.95385	4.2489	4.88792	5.90682	5.29882	5.05926
Smp_161560	1.56784	5.93216e-32	57.1915	53.443	52.3489	53.1918	56.5909	54.5532	97.6481	96.4615	90.1296	101.704	93.7631	95.9412
Smp_187360	1.56778	5.34256e-08	22.1489	22.1597	26.0124	25.0815	21.0374	23.288	35.87	42.49	36.5271	42.1299	47.9006	40.9835
Smp_204290	1.56766	1	0	0	0	0	0	0	0	0	0	0	0	0
Smp_300990	1.56749	1.69494e-05	11.7162	13.754	12.6679	13.4572	14.9987	13.3188	23.4621	23.6518	25.1388	21.2068	24.0223	23.4964
Smp_072470	1.56548	0.0189574	0.229634	0.162541	0.268571	0.241468	0.164551	0.213353	0.423156	0.327659	0.298485	0.536989	0.334991	0.384256
Smp_329770	1.56509	0.331543	0.0121878	0.00568588	0.0118109	0.00599456	0.00633186	0.00840221	0.0207867	0.0184508	0.0202687	0.00626149	0.017187	0.0165909
Smp_343250	1.56382	0.0156449	0.115564	0.114046	0.195987	0.135542	0.19397	0.151022	0.39672	0.226535	0.211898	0.262599	0.221464	0.263843
Smp_327470	1.56327	1	0.0613997	0	0	0	0	0.0122799	0	0	0	0	0	0
Smp_309730	1.56296	0.0776419	8.33354	5.81923	6.83441	5.46848	5.56929	6.40499	8.51135	6.50431	12.625	14.2102	19.9174	12.3536
Smp_325900	1.56268	0.472092	0	0.0716684	0.148805	0	0	0.0440947	0.261976	0.155048	0.340577	0.236791	0.144431	0.227765
Smp_123100	1.56207	0.0336128	1.50489	0	0.969753	0.986236	0.520594	0.796294	1.71044	2.02663	2.22295	3.09604	2.36017	2.28325
Smp_137990	1.56205	0.000947414	6.87049	8.01406	7.48636	6.54637	9.03287	7.59003	12.6936	12.6783	12.8523	15.5566	13.6273	13.4816
Smp_170740	1.56082	0.724414	0	0	0	0	0	0	0	0	0.496611	0	0.421736	0.183669
Smp_343480	1.55963	0.0940469	0.0128101	0.00597619	0.00620697	0.00630063	0.0266205	0.0115829	0.0364132	0.0193929	0.0284047	0.0526496	0.0301074	0.0333936
Smp_167530	1.55945	0.728486	0	0	0.120047	0.121913	0	0.0483919	0	0	0.137403	0.127398	0.116557	0.0762718
Smp_179720	1.55847	1.98908e-28	39.9254	37.3853	39.5712	39.1777	39.5951	39.1309	65.0153	64.599	69.6998	70.1495	73.1794	68.5286
Smp_342830	1.55709	5.09229e-08	3.24331	2.75538	3.43246	3.31636	3.17484	3.18447	5.29863	5.32346	6.07501	6.62997	4.8224	5.62989
Smp_321010	1.55697	1	0.0954462	0	0	0	0	0.0190892	0.108518	0	0	0	0	0.0217037
Smp_300360	1.55575	0.00130791	5.23179	4.71971	5.57212	6.68888	4.7094	5.38438	9.12037	9.3307	9.47179	9.68011	10.1682	9.55423
Smp_242440	1.55431	0.0564682	0.264305	0.213091	0.414923	0.487138	0.444911	0.364873	0.616709	0.433852	0.696275	0.747393	0.48313	0.595472
Smp_132200	1.55421	2.07696e-11	33.6814	29.6349	31.7528	29.0347	30.1126	30.8433	47.9449	47.7337	54.9739	61.4344	56.9612	53.8096
Smp_088090	1.55394	5.36282e-06	7.71138	6.54115	7.59542	6.51968	6.72081	7.01769	10.6881	13.765	12.6118	11.493	12.0733	12.1263
Smp_343890	1.55368	1.17253e-16	45.9956	42.8117	41.8423	43.4396	41.2399	43.0658	66.1031	71.0536	76.7724	80.4648	77.8207	74.4429
Smp_181040	1.55367	0.000375484	3.421	3.53164	4.33731	4.15265	4.38618	3.96576	6.74484	5.80366	6.37488	8.22739	6.70638	6.77143
Smp_204580	1.55364	0.228132	0.0477985	0.0594647	0.0617573	0.0626913	0.0165546	0.0496533	0.144926	0.0643218	0.0883211	0.081857	0.0898739	0.0938599
Smp_167840	1.5529	1	0	0	0	0	0	0	0	0	0	0	0	0
Smp_244160	1.55241	4.70949e-12	126.288	105.436	105.471	109.756	104.184	110.227	227.712	195.906	199.187	155.687	176.382	190.975
Smp_137910	1.55186	8.51097e-08	13.2391	9.76163	10.6859	11.352	10.4776	11.1033	19.345	21.3901	20.7461	19.0621	16.1226	19.3332
Smp_181270	1.55114	1.58482e-12	16.0818	11.7082	13.9571	14.5301	13.4299	13.9414	25.3316	24.1204	23.3924	25.0138	24.7311	24.5179
Smp_318310	1.551	1	0	0	0	0	0	0	0	0	0	0.245277	0	0.0490555
Smp_326670	1.55014	0.430569	0.66875	0.113457	0.117797	0	0.189484	0.217897	0.483863	0.368178	0.134796	0.312377	0.457286	0.3513
Smp_322300	1.54992	0.222393	1.34301	1.04451	0.650003	1.1006	0.232456	0.874117	2.79921	0.903922	1.48853	2.071	0.421041	1.53674
Smp_247870	1.54909	8.4656e-18	8.17093	7.60365	8.75818	7.85645	7.64541	8.00692	13.0116	13.7917	14.3573	13.7851	14.2529	13.8397
Smp_124600	1.54895	6.07097e-08	2.231	2.31876	2.37548	2.36686	2.22421	2.30326	4.03299	3.19789	3.85736	4.39899	4.42844	3.98313
Smp_332350	1.54758	1	0	0.0564669	0	0	0	0.0112934	0	0	0	0.0621874	0.0568972	0.0238169
Smp_314010	1.54726	0.533988	0.204244	0	0.197726	0	0	0.080394	0.232204	0.412455	0	0.209961	0	0.170924
Smp_051410	1.54719	6.55162e-07	35.4154	28.4642	33.969	30.4505	35.3647	32.7328	52.215	57.8899	63.0671	53.0717	57.7944	56.8076
Smp_248150	1.54551	0.0580125	0.852677	0.7587	1.0285	1.20543	0.78481	0.926022	1.36512	1.49245	1.02513	2.54246	2.15935	1.7169
Smp_144240	1.54524	0.000483393	6.82455	7.16406	6.10289	6.19638	6.40831	6.53924	9.40077	11.1273	10.7665	12.6778	13.1418	11.4228
Smp_014400	1.54499	5.70652e-28	74.3412	72.6117	69.5945	72.4381	67.2049	71.2381	109.499	121.08	129.65	122.654	122.195	121.016
Smp_123000	1.54434	8.77939e-29	3.09472	2.69695	3.1651	2.99244	2.83568	2.95698	5.03001	4.81882	5.3174	5.28838	5.13747	5.11842
Smp_243500	1.54428	0.400672	0.486044	0.755974	0.627508	0.318677	0.168279	0.471297	0.736789	1.14486	0.179585	0.832663	1.06651	0.792082
Smp_197200	1.54409	1	0	0	0	0	0	0	0	0	0	0	0	0
Smp_308030	1.54367	0.239071	0.0823285	0.076818	0.0797737	0.0809839	0.142565	0.0924938	0.218418	0.110791	0.121698	0.112796	0.180604	0.148861
Smp_302810	1.54189	1	0	0	0	0	0.0372949	0.00745899	0	0	0	0.0737715	0	0.0147543
Smp_005160	1.54069	2.10863e-27	138.617	128.772	129.983	135.906	129.943	132.644	223.816	214.625	241.668	251.744	234.909	233.352
Smp_126670	1.54031	1.44839e-26	56.1045	54.824	55.3939	55.9427	55.8636	55.6257	88.4138	93.7729	96.8203	105.304	96.4766	96.1574
Smp_213150	1.54015	1.80799e-17	13.7925	13.3641	13.1447	13.996	13.0904	13.4775	22.0583	22.3146	23.3359	24.1396	24.4554	23.2607
Smp_097500	1.54	5.64499e-14	8.15747	8.73015	9.45712	9.61538	9.10714	9.01345	12.9529	13.7826	12.6302	15.8558	15.1081	14.0659
Smp_318540	1.53958	0.151822	0	0.0344233	0.0357458	0.145157	0.0383301	0.0507313	0.0419463	0.0372353	0.122701	0	0.0346851	0.0473135
Smp_149730	1.53938	0.0142979	1.97894	2.00042	1.17166	1.94655	1.42776	1.70507	2.93754	3.77288	3.04707	2.99393	2.42915	3.03611
Smp_089860	1.53854	0.000778398	3.50809	3.27334	2.6792	2.96357	3.00158	3.08515	5.4903	4.91537	5.26184	6.1495	5.58761	5.48093
Smp_309740	1.53771	0.191403	1.74091	1.62525	5.47088	2.56729	3.1623	2.91333	4.45249	4.83505	3.37564	4.92413	6.96166	4.90979
Smp_121230	1.53755	0.0229619	0.606446	0.631133	0.751282	0.516248	0.484705	0.597963	0.729316	0.800389	1.13783	1.66569	1.228	1.11224
Smp_246870	1.53639	9.75154e-15	47.2951	43.2385	40.5485	43.8151	39.7557	42.9306	67.9816	72.6608	74.7695	84.3008	77.6353	75.4696
Smp_328380	1.5359	0.549918	0	0.184861	0	0	0	0.0369721	0.225196	0	0.219551	0.203622	0	0.129674
Smp_141640	1.53566	0.604553	0	0	0	0	0	0	0	0	69.0317	0	0	13.8063
Smp_345710	1.53551	2.24156e-24	65.3988	60.9577	66.5004	68.2893	65.0169	65.2326	106.824	109.27	116.098	117.259	106.541	111.198
Smp_202970	1.53536	1.47189e-07	37.9605	33.0306	39.0998	38.7558	32.2809	36.2255	57.5466	58.5249	59.3943	60.0809	74.924	62.0941
Smp_342540	1.53518	0.00180992	5.43834	4.00283	5.24875	4.7528	3.782	4.64494	8.42521	7.10699	6.02927	11.8219	6.62021	8.00071
Smp_335930	1.53514	8.35483e-06	5.88998	4.60833	5.55173	4.8459	5.43205	5.2656	6.59474	6.57078	8.61011	6.7636	6.7246	7.05277
Smp_197150	1.53497	0.105551	0.480795	0.336474	0.64047	0.532037	0.749258	0.547807	1.16164	0.485284	0.732891	1.66753	0.904103	0.990289
Smp_026790	1.53486	0.276658	0.352888	0.164664	0.341674	0.173527	0	0.20655	2.40722	0.890611	0.7823	0.362741	0.663733	1.02132
Smp_134290	1.53457	4.26653e-13	27.736	25.1816	22.8275	23.9965	23.8639	24.7211	40.0916	41.2357	41.5376	45.5961	43.5809	42.4084
Smp_347270	1.53401	1.81184e-13	166.362	159.216	181.771	129.605	149.425	157.276	279.451	293.05	245.254	258.132	283.479	271.873
Smp_158660	1.53277	0.00313867	8.99871	6.22061	7.09963	9.66949	7.09646	7.81698	12.8832	13.9627	12.93	12.5043	10.9699	12.65
Smp_303660	1.53201	0.016602	0.336573	0.288916	0.247876	0.264866	0.405663	0.308779	0.535761	0.475566	0.59704	0.539503	0.518934	0.533361
Smp_329110	1.53163	0.454881	0	0	0	0	0	0	0	0	0	0	0	0
Smp_144990	1.53072	1.54166e-19	42.5127	37.7678	41.491	40.2226	38.1821	40.0352	65.3744	59.3455	70.8391	74.6284	73.9851	68.8345
Smp_161530	1.52901	3.52557e-16	13.3771	10.7861	12.6041	12.3727	11.1803	12.0641	20.2586	21.2613	21.7467	20.4952	20.536	20.8596
Smp_328320	1.52864	0.508921	0	0.0795182	0	0.0838182	0.0885316	0.0503736	0	0.172038	0.283417	0.262742	0.133313	0.170302
Smp_312010	1.5283	0.129853	0.168956	0.297775	0.327442	0.147732	0.117032	0.211788	0.426899	0.37894	0.208129	0.501534	0.300035	0.363108
Smp_185420	1.52773	0.545935	0	0.153806	0.159584	0	0	0.0626779	0.187377	0	0.182685	0.677637	0	0.20954
Smp_266790	1.5274	6.61184e-19	20.5788	21.3564	23.2847	21.5957	20.6265	21.4884	36.0563	34.4942	38.8112	36.0786	38.3774	36.7635
Smp_313540	1.52614	0.148837	0.0556722	0.280689	0.182885	0.151293	0.130731	0.160254	0.379171	0.168574	0.139494	0.394543	0.212901	0.258937
Smp_201530	1.52604	0.147798	6.19866	2.48154	5.12552	1.7401	3.67234	3.84363	5.02925	9.84309	4.90093	1.82284	4.16817	5.15285
Smp_178710	1.52478	2.08164e-06	7.039	8.05937	7.7988	9.40677	7.92536	8.04586	12.6906	13.5861	13.9909	15.6763	14.0265	13.9941
Smp_136030	1.52405	3.34078e-06	2.68062	1.93165	2.66164	2.26369	2.10824	2.32917	4.18266	4.08729	3.53891	3.8561	3.62895	3.85878
Smp_347720	1.52397	9.76527e-05	6.15358	5.09582	5.1052	4.57756	4.9149	5.16941	8.87691	7.84114	10.5316	10.3544	8.60585	9.24198
Smp_161390	1.52392	0.210198	0	0	0	0	0	0	0	0	0	0	0	0
Smp_203950	1.52344	2.3016e-18	46.9872	42.2908	42.0526	40.7988	42.0771	42.8413	66.3264	67.6637	70.7818	78.8404	78.9401	72.5105
Smp_081190	1.52338	2.00844e-11	34.7357	36.3464	43.3914	38.5529	40.7923	38.7637	59.807	57.3465	67.7052	72.2324	73.858	66.1898
Smp_141890	1.52286	1.48446e-15	19.2157	18.0214	17.045	18.7083	16.0067	17.7994	26.7597	29.2234	31.1185	32.4354	32.8422	30.4758
Smp_139540	1.52179	1.94013e-12	15.472	13.9924	13.7191	15.4422	12.7568	14.2765	22.6143	23.1147	24.6624	27.1642	24.0658	24.3243
Smp_145680	1.52026	1.10897e-06	3.88726	3.65624	4.73908	4.57423	4.09329	4.19002	6.93869	6.47546	6.52251	8.43937	7.51531	7.17827
Smp_303010	1.52023	0.000240741	0.543632	0.525187	0.475541	0.530038	0.554864	0.525852	0.875212	0.810854	0.912079	1.09245	0.86838	0.911795
Smp_193800	1.51997	0.000284285	4.1763	3.53063	3.63931	4.82494	3.69847	3.97393	7.74415	6.36506	5.9352	7.05632	5.771	6.57434
Smp_138500	1.51983	2.72809e-19	15.049	14.1488	17.3147	16.1729	15.5288	15.6428	27.5238	24.7913	27.1314	29.7557	25.2349	26.8874
Smp_344860	1.5198	0.43256	0.0712801	0.13302	0	0.0701151	0.0740582	0.0696946	0.0405226	0.0719427	0	0.109869	0.100523	0.0645714
Smp_333850	1.51913	0.000322348	2.04717	1.64581	1.78416	1.67181	1.83276	1.79634	3.07425	3.35257	3.1261	2.67236	2.50561	2.94618
Smp_158310	1.5191	2.16879e-20	57.0577	50.3632	52.4445	55.5149	50.7724	53.2305	87.0525	88.3471	100.91	100.817	95.9485	94.615
Smp_139030	1.51716	1.55379e-13	37.8657	36.2558	42.9568	46.891	42.1454	41.2229	70.4618	69.1191	64.7897	82.4521	73.7026	72.1051
Smp_089290	1.51568	4.58293e-12	127.697	138.235	126.279	131.227	141.843	133.056	200.002	222.666	196.818	259.557	253.291	226.467
Smp_088270	1.51484	1.7324e-24	80.7791	76.6004	82.1348	77.4548	80.0357	79.401	144.817	130.216	134.727	127.722	133.33	134.162
Smp_214240	1.5147	1.02688e-13	29.5834	26.9796	24.2919	29.2315	24.5197	26.9212	42.3779	44.6357	45.7682	49.9093	46.9839	45.935
Smp_198980	1.51376	5.26338e-15	37.1365	30.2703	41.8701	34.7421	32.3792	35.2796	55.171	60.0621	62.5219	59.0757	61.8266	59.7315
Smp_202400	1.51305	0.033497	2.29665	1.53081	1.16518	1.29079	1.93132	1.64295	3.23288	3.75338	1.93973	3.1472	3.29075	3.07279
Smp_051000	1.51304	9.71921e-14	21.7386	21.5771	22.4565	23.2961	22.2908	22.2718	35.469	35.0786	38.42	43.758	36.3185	37.8088
Smp_330490	1.51298	2.35053e-05	11.8151	10.5427	9.69233	11.3265	8.88799	10.4529	17.1308	17.3227	16.5349	20.5851	17.0593	17.7266
Smp_335800	1.51202	0.014097	2.98391	2.06257	2.67599	2.06526	2.52566	2.46268	4.27211	4.57377	1.96015	5.11125	2.49405	3.68226
Smp_128660	1.51148	1.61351e-19	9.11001	7.45018	8.71751	8.94984	8.66563	8.57863	14.5055	13.6908	15.2971	15.679	13.5171	14.5379
Smp_147090	1.5107	0.0429799	0.228032	0.234042	0.232024	0.201882	0.225087	0.224213	0.427804	0.264666	0.379222	0.503759	0.300131	0.375116
Smp_333600	1.51039	4.07053e-11	21.4711	17.1066	16.558	18.0564	13.7781	17.394	31.5721	29.0133	30.5383	25.1032	26.3776	28.5209
Smp_194390	1.5097	8.78593e-06	4.42181	3.60039	4.1404	3.95866	3.5275	3.92976	7.34373	6.63567	6.88528	6.34733	5.38711	6.51982
Smp_162080	1.50969	6.42392e-19	22.3337	19.2114	22.5721	21.8119	20.2963	21.2451	32.3968	34.3762	37.1233	37.053	38.1279	35.8154
Smp_150500	1.50956	4.02119e-25	42.0229	40.5311	44.1829	39.4988	37.862	40.8195	66.7978	64.0024	70.7029	70.5911	68.1688	68.0526
Smp_179910	1.50782	9.32437e-25	166.85	159.056	161.35	156.37	153.578	159.441	263.771	245.511	262.031	277.957	281.004	266.055
Smp_142790	1.50724	0.0247883	0.189016	0.152844	0.286971	0.17044	0.212764	0.202407	0.386845	0.349734	0.286399	0.381952	0.236927	0.328371
Smp_245790	1.50717	1.10276e-18	18.2494	16.6569	20.39	17.1669	17.7777	18.0482	30.0879	30.4059	29.8096	30.372	29.6507	30.0652
Smp_032120	1.50642	1.33236e-07	32.46	32.7568	28.5494	31.3832	48.5306	34.736	84.7405	49.3978	53.0611	72.6349	67.2514	65.4171
Smp_301340	1.50539	0.54112	0.152375	0.426592	0.590203	0.29972	0.15827	0.325432	1.73239	0	0.168902	0.626482	0.143291	0.534212
Smp_145400	1.50516	1.25894e-07	9.77374	9.25232	10.528	8.09737	7.69015	9.06833	17.6402	15.9698	14.3074	15.8689	13.6494	15.4871
Smp_179710	1.50473	1.10359e-09	20.2518	23.4919	20.7956	23.1656	21.7043	21.8818	32.7769	34.1103	34.3002	40.1955	44.777	37.232
Smp_155510	1.50451	2.26878e-23	133.53	129.338	131.432	136.141	139.627	134.014	212.077	220.784	240.792	238.937	224.517	227.422
Smp_301670	1.50449	6.47231e-26	4.82891	4.41547	4.44564	4.52565	4.36066	4.51526	7.55699	7.30594	7.7727	7.67709	7.94453	7.65145
Smp_319120	1.50356	4.05711e-11	21.8273	23.5281	21.9029	23.3355	21.9916	22.5171	33.9241	35.8149	37.7634	41.5538	40.242	37.8596
Smp_329250	1.50195	0.563959	0.00742926	0.0138637	0.014399	0	0.069474	0.0210332	0.0253415	0.0674822	0.0247101	0.0305344	0.0279377	0.0352012
Smp_057650	1.50166	1.50328e-15	328.695	289.955	288.655	295.722	285.567	297.719	474.562	483.913	583.381	462.699	479.78	496.867
Smp_087620	1.50081	3.99237e-22	172.864	156.051	175.826	175.341	165.696	169.156	263.668	280.134	303.127	290.199	283.777	284.181
Smp_152550	1.50003	5.82142e-10	5.42137	4.63686	5.51276	4.88855	4.54091	5.00009	7.99875	7.95611	7.95279	9.06631	9.26605	8.448
Smp_157980	1.49997	6.62033e-10	33.6123	31.035	41.962	38.6499	41.4225	37.3364	58.611	62.2166	69.9545	70.0419	53.3218	62.8291
Smp_333630	1.49994	0.141213	0.163902	0.183519	0.254099	0.128979	0.272466	0.200593	0.260899	0.363936	0.36342	0.168421	0.277372	0.28681
Smp_170810	1.49903	0.0128796	1.76326	1.89459	1.50125	1.57673	1.66537	1.68024	2.91608	3.5594	2.36942	2.91012	2.66257	2.88352
Smp_312150	1.49822	1.39719e-22	29.7616	26.8062	32.3662	30.6013	27.6325	29.4336	48.0235	52.0757	48.7859	49.2606	49.2326	49.4756
Smp_153200	1.49803	0.0619878	0.265555	0.302838	0.314515	0.203172	0.183946	0.254005	0.6542	0.416912	0.44162	0.34866	0.360615	0.444401
Smp_167160	1.49659	8.85418e-15	18.8506	17.1722	18.382	17.3916	17.3665	17.8326	29.1834	28.483	28.9368	37.6675	27.4484	30.3438
Smp_130690	1.4965	2.93052e-19	19.162	16.81	18.1335	19.9874	19.548	18.7282	30.676	28.907	32.2277	34.335	31.626	31.5543
Smp_327060	1.49632	0.297245	0.539302	0.503298	0.522153	0	0.56013	0.424976	1.43065	0	0.597772	0.369576	0.845296	0.648659
Smp_145890	1.49596	1.26008e-13	7.19243	6.31374	7.84726	7.01102	7.29645	7.13218	13.2653	11.8606	12.1359	12.8155	9.92516	12.0005
Smp_157700	1.49596	0.0268702	0.312546	0.669018	0.534461	0.57872	0.573071	0.533563	0.752542	0.890663	0.91723	0.793432	1.0025	0.871274
Smp_082410	1.49527	0.629798	0	0.140163	0.436325	0.147717	0.468021	0.238445	0	0.303235	0.499459	0.771895	0.282482	0.371414
Smp_009020	1.49369	0.00251458	0.665405	0.451529	0.534909	0.528108	0.534252	0.542841	0.876939	0.847085	0.838322	1.14987	0.88858	0.92016
Smp_203270	1.49362	0.357958	0.0952332	0.133292	0.0922684	0.0468377	0.197884	0.113103	0.108279	0.240301	0.211156	0.293586	0.179075	0.20648
Smp_340880	1.49362	9.64046e-17	35.3863	29.9444	33.3695	31.9911	28.6587	31.87	47.7261	56.2414	55.0918	56.4272	51.655	53.4283
Smp_174890	1.4936	2.84057e-13	23.7396	23.0073	22.8603	23.4722	25.095	23.6349	37.1693	33.9961	37.0115	47.5662	42.2978	39.6082
Smp_172590	1.49223	0.00516772	164.39	214.977	391.613	374.015	408.324	310.664	526.022	462.227	501.439	550.801	565.852	521.268
Smp_066760	1.49169	4.25088e-27	265.275	247.641	250.014	250.56	239.513	250.601	410.438	416.267	429.753	423.261	397.655	415.475
Smp_332630	1.49114	7.17037e-11	29.2587	27.4653	25.2988	27.8253	27.3108	27.4318	38.6222	41.3249	46.405	53.0829	49.1767	45.7224
Smp_183710	1.49065	6.34947e-16	116.287	102.605	97.7116	102.39	89.8882	101.776	161.537	164.74	166.066	183.674	177.393	170.682
Smp_007760	1.49047	1.40063e-12	118.543	113.789	114.843	109.225	129.179	117.116	192.892	226.96	189.754	168.708	196.545	194.972
Smp_334940	1.49047	1.19543e-05	56.5617	53.0131	58.2255	46.6654	55.751	54.0433	80.9235	86.6256	103.064	86.7317	89.7166	89.4123
Smp_303250	1.49031	5.59663e-15	7.63877	6.18996	6.75313	6.66702	6.24675	6.69913	9.68261	11.2505	12.0403	15.8619	12.219	12.2109
Smp_302860	1.49026	9.16722e-09	23.6989	20.4948	20.4918	23.5123	19.6769	21.5749	36.8809	40.2885	38.3738	30.4315	34.3643	36.0678
Smp_342750	1.4889	2.51267e-08	7.45476	7.35275	8.29296	8.18584	8.48259	7.95378	13.3145	11.3414	13.8738	14.7693	14.3133	13.5225
Smp_130370	1.48847	0.00422857	2.67937	3.93821	3.48123	3.32551	2.98332	3.28153	4.06197	3.76578	4.63556	7.92609	6.64869	5.40762
Smp_072190	1.48845	3.17903e-20	288.421	268.579	254.608	261.679	256.503	265.958	414.292	412.401	478.437	448.886	446.239	440.051
Smp_125360	1.48758	0.195294	1.27731	1.03293	0.866305	1.04702	0.973187	1.03935	1.40388	1.24623	0.896842	3.80642	1.28097	1.72687
Smp_248160	1.48755	1.40051e-17	26.6339	26.3878	25.5981	26.0712	25.6463	26.0675	39.7201	41.9726	42.5741	45.694	48.2866	43.6495
Smp_170010	1.48735	0.000605747	11.9236	10.1555	10.7753	10.2325	9.14481	10.4463	17.7421	14.7816	19.783	20.56	16.4782	17.869
Smp_121140	1.48716	4.48787e-09	26.3707	24.6457	22.463	22.3825	24.4958	24.0715	35.4598	40.2702	44.26	48.7546	44.2977	42.6085
Smp_158430	1.48673	5.4786e-07	12.1101	10.5127	11.1094	9.35932	8.02298	10.2229	17.7109	17.666	18.2654	20.6528	21.8428	19.2276
Smp_062080	1.48637	0.00053787	10.5225	10.5417	12.155	13.6163	10.0515	11.3774	14.6445	15.5747	18.1182	24.2389	21.1902	18.7533
Smp_245090	1.48575	1.83798e-19	32.1871	27.1099	30.7586	27.6583	28.4709	29.237	48.0106	51.106	46.7042	50.0796	47.0259	48.5852
Smp_123240	1.48539	5.25257e-08	115.844	100.643	91.6783	109.054	103.297	104.103	155.314	157.148	167.471	194.096	187.967	172.399
Smp_326780	1.48447	0.000172251	4.03309	4.24624	4.35682	3.83318	3.76565	4.047	6.7545	6.38082	6.28398	7.36437	6.45617	6.64797
Smp_247810	1.48443	0.000538202	5.08687	3.75371	4.63894	4.3825	3.90342	4.35309	7.93859	7.34888	6.78265	8.37023	6.31417	7.3509
Smp_326870	1.48442	0.0680249	0.481405	0.808551	0.652983	0.568236	0.350107	0.572257	0.821029	0.971781	1.01402	0.742044	0.950492	0.899874
Smp_019790	1.48442	1.01085e-22	11.0261	9.74865	10.1376	10.9439	10.3549	10.4422	16.9886	16.2023	17.9066	18.6734	17.3174	17.4177
Smp_072720	1.48347	3.83537e-22	45.7724	44.3071	44.3259	42.5844	42.8667	43.9713	69.3479	74.9785	74.9538	70.7866	75.3394	73.0813
Smp_333120	1.48276	0.0195904	0.617239	0.43194	0.662183	0.6939	0.710028	0.623058	1.07777	1.00119	1.0509	0.928706	1.03624	1.01896
Smp_171770	1.48155	1.51853e-12	79.0179	72.0028	70.4164	66.0256	65.8807	70.6687	106.907	109.04	120.036	126.966	124.331	117.456
Smp_330680	1.48094	0.864188	0	0	0	0	0	0	0	0	0.0418712	0.0388098	0	0.0161362
Smp_040390	1.48092	0.864188	0	0	0.00838342	0	0	0.00167668	0.00983635	0	0	0	0.00813304	0.00359388
Smp_171600	1.48085	2.54469e-16	55.5199	44.8393	52.1062	52.1946	49.0432	50.7406	81.6054	84.9358	87.1857	92.297	74.7776	84.1603
Smp_120020	1.48043	0.427446	2.64747	0.650102	2.1598	1.98731	2.75043	2.03902	1.02977	0.914178	6.25607	6.73014	1.83417	3.35287
Smp_321760	1.47956	4.28022e-06	81.9899	63.5828	68.4704	69.3992	56.232	67.9348	117.576	117.515	120.492	118.627	89.4581	112.734
Smp_167860	1.47938	3.40546e-21	12.7997	11.9227	12.3743	13.1741	12.2261	12.4994	21.57	19.1581	20.578	22.5479	20.1407	20.7989
Smp_049380	1.47902	4.26573e-23	93.0932	89.1538	92.9506	92.5816	86.3752	90.8309	149.303	142.966	161.829	155.538	139.873	149.902
Smp_307730	1.47803	6.429e-05	4.57253	4.33242	4.13707	4.51433	3.53395	4.21806	6.07413	6.1942	7.32372	7.68378	7.93768	7.0427
Smp_026270	1.47753	5.56035e-19	45.6529	39.266	38.8974	42.0868	38.7293	40.9265	63.2861	69.3991	73.6761	68.6623	63.245	67.6537
Smp_331320	1.47676	0.118474	0	0	0	0.505146	0	0.101029	0	0	0	0	0	0
Smp_139650	1.47615	5.35113e-14	30.7797	29.2245	31.9981	32.0775	31.5784	31.1316	45.4311	49.6681	54.5871	61.4806	49.9259	52.2185
Smp_334200	1.4752	7.93e-19	34.735	30.265	34.2761	33.4391	34.3646	33.416	52.5323	53.2046	56.9142	60.3613	53.2582	55.2541
Smp_143910	1.4742	0.00229371	4.47892	3.21719	4.35909	3.84627	3.82426	3.94514	7.56932	5.91603	5.74017	8.57099	4.8316	6.52562
Smp_168620	1.47411	0.0775498	0.410548	0.489466	0.442045	0.459942	0.31993	0.424386	0.557564	0.552465	0.467809	1.1132	0.825541	0.703316
Smp_156410	1.47356	6.40584e-16	72.1226	71.987	69.5835	68.6677	64.7833	69.4288	109.791	106.741	112.213	121.309	133.147	116.64
Smp_040110	1.47303	0.00521314	3.2266	3.43234	3.5612	2.53423	2.7898	3.10884	3.94251	5.88757	5.90316	7.11154	4.71194	5.51135
Smp_324060	1.47298	0.285025	2.7345	1.27623	4.29865	2.68866	1.06462	2.41253	3.88564	3.10637	4.54537	1.40597	5.46641	3.68195
Smp_200460	1.47193	0.124264	0.855553	2.5092	1.42045	0.961681	1.77744	1.50486	3.0571	1.72724	2.98066	2.7636	2.52844	2.61141
Smp_345650	1.47164	0.448036	0.0507724	0.0355299	0.0246003	0.0249722	0	0.027175	0.0288644	0.0384321	0.098508	0.0391272	0.0357996	0.0481463
Smp_134930	1.47105	0.436283	0.193718	0	0.0938426	0.142911	0.150946	0.116283	0.0550634	0.195522	0.161069	0.0995324	0.364264	0.17509
Smp_075000	1.47092	3.93752e-05	10.2932	11.4346	7.9761	8.29212	9.67444	9.53409	13.0404	13.2594	18.0394	15.4145	19.6336	15.8775
Smp_157830	1.47089	8.55959e-06	7.43917	5.08346	7.5079	6.78643	7.31253	6.8259	11.4767	10.3431	12.1147	11.9734	10.3456	11.2507
Smp_064250	1.47085	6.36026e-10	12.0885	11.5131	11.0664	11.9323	10.9115	11.5023	18.3737	17.1736	18.4944	20.5522	20.453	19.0094
Smp_310080	1.47074	3.86437e-14	69.458	76.297	62.5636	73.8174	71.1339	70.654	102.707	115.393	117.421	122.657	118.374	115.31
Smp_127190	1.47068	4.89997e-07	11.759	10.2177	11.6721	11.2592	8.93966	10.7695	17.1053	16.6838	17.7772	19.2095	17.7472	17.7046
Smp_329510	1.46983	0.241895	0.207843	0.129289	0.234951	0.170373	0.215946	0.19168	0.433249	0.13985	0.307233	0.391553	0.390817	0.332541
Smp_161140	1.46949	0.000239581	5.39914	4.11853	5.16544	5.45694	4.66507	4.96102	7.19316	6.97804	9.02505	9.7862	8.76191	8.34887
Smp_340940	1.4694	2.93193e-07	20.3612	19.8341	18.0464	18.8724	19.9332	19.4094	30.0189	30.3185	30.2621	34.2019	34.3955	31.8394
Smp_033260	1.46929	1.32154e-11	90.1279	94.5971	92.0614	83.606	85.4593	89.1703	124.878	131.099	143.024	171.697	159.01	145.941
Smp_145650	1.46929	2.88525e-08	10.7124	9.92991	10.8889	9.83653	9.44132	10.1618	16.8168	15.0974	16.5065	17.9637	16.6684	16.6105
Smp_134820	1.4691	0.0616612	0.505923	0.503533	0.784332	0.564009	0.630771	0.597714	1.34221	1.02125	0.785244	1.03974	0.792754	0.99624
Smp_104120	1.469	0.00153925	2.93808	1.88189	1.94894	3.04834	2.37274	2.438	3.84625	3.87875	4.04481	4.17071	4.11336	4.01078
Smp_163750	1.46894	1.27093e-09	13.1208	12.2137	15.9528	13.7248	14.2569	13.8538	24.0237	21.9464	23.7322	25.7138	19.1834	22.9199
Smp_068070	1.46807	3.87781e-19	61.4064	59.5558	58.1874	61.0555	58.3791	59.7168	88.8636	95.5545	107.103	101.609	100.854	98.797
Smp_166780	1.46798	3.42716e-11	16.0672	14.127	16.5267	16.0809	16.441	15.8486	25.8088	24.3978	25.2874	32.931	23.0934	26.3037
Smp_342390	1.46797	0.293125	0.450598	0.31536	0.109106	0.775576	0	0.330128	0.640385	0.568551	0.374624	0.231554	0.847406	0.532504
Smp_030010	1.46768	6.88847e-17	21.1192	18.8044	20.5196	19.2691	18.3852	19.6195	32.193	34.0411	35.1474	30.0558	29.7427	32.236
Smp_315860	1.4672	0.239991	0.196895	0.176529	0.220578	0.0880426	0.0395588	0.144321	0.216097	0.162587	0.119067	0.220705	0.252417	0.194175
Smp_300580	1.46712	7.43492e-05	8.19929	7.02746	7.94445	8.68569	7.05406	7.78219	14.6799	12.5069	13.6557	12.3141	11.3713	12.9056
Smp_082280	1.4667	1.16688e-20	40.0137	38.4817	40.5615	39.0455	38.4381	39.3081	60.8993	61.8777	64.2696	66.5113	69.8854	64.6886
Smp_212830	1.4658	1.92241e-21	44.8422	40.7849	42.7366	42.0718	40.5397	42.1951	69.951	71.2975	68.7223	65.8974	70.5126	69.2761
Smp_064510	1.46566	1.27362e-18	105.04	105.937	110.788	105.811	113.497	108.214	169.924	166.391	183.315	188.209	185.494	178.667
Smp_330380	1.46504	0.0525942	0.731681	0.840256	0.545363	0.85814	0.701733	0.735435	0.927914	0.937295	1.71596	1.04101	0.978928	1.12022
Smp_318320	1.46468	0.000906365	5.56322	3.91382	4.10676	3.82189	3.89917	4.26097	6.02414	7.17476	6.70598	7.30475	6.3928	6.72049
Smp_203630	1.4645	2.02788e-16	629.845	619.858	556.163	595.251	574.618	595.147	925.063	930.195	993.513	1091.22	1004.54	988.906
Smp_144430	1.46427	3.81861e-20	38.7753	37.9099	40.3167	39.1814	38.2007	38.8768	65.3875	62.3957	59.5571	66.7425	67.3247	64.2815
Smp_174960	1.46297	1.27861e-17	70.2232	57.0898	57.4016	62.4149	55.174	60.4607	92.8608	98.8184	102.045	105.776	93.9856	98.6971
Smp_248190	1.46294	1.41153e-12	68.4819	67.9735	62.06	68.2307	66.9799	66.7452	98.7199	101.627	107.503	126.261	124.117	111.646
Smp_067520	1.46272	2.53929e-17	30.6963	25.2203	28.7061	27.7574	25.4428	27.5646	47.2013	41.2626	45.7101	46.8584	46.1692	45.4403
Smp_347450	1.46249	0.0465361	1.3109	0.44478	1.27001	0.644699	0.557127	0.845502	1.01622	1.26302	0.990854	1.77576	1.23255	1.25568
Smp_136950	1.46237	2.36913e-07	94.2427	99.9731	87.0217	78.0797	86.1924	89.1019	138.89	155.352	136.446	143.568	145.998	144.051
Smp_152300	1.46201	1.08084e-05	3.12561	3.34841	3.43546	3.85751	3.65354	3.48411	5.85726	5.22839	5.87172	5.9326	5.76814	5.73162
Smp_142250	1.46199	1.54229e-16	35.7665	27.7893	30.8723	31.4068	30.6866	31.3043	51.1159	53.4183	52.7707	51.276	47.8914	51.2945
Smp_001500	1.46144	1.56583e-12	251.047	252.536	228.657	243.461	254.332	246.007	384.489	345.392	389.243	457.623	435.181	402.386
Smp_125350	1.46027	0.0133549	1.73604	1.65225	1.14383	1.36614	1.62334	1.50432	2.92134	2.62827	2.00163	2.71154	2.51354	2.55526
Smp_194030	1.45957	1.46549e-12	17.3056	14.522	17.4634	16.6636	14.8733	16.1656	24.3336	25.3307	26.6342	29.4373	27.6774	26.6826
Smp_343930	1.45942	0.00691115	5.82972	4.50562	5.19149	4.22829	3.36477	4.62398	7.63256	7.96437	7.89905	6.53542	8.02799	7.61188
Smp_340360	1.45704	1.18554e-17	133.712	124.134	116.971	126.115	118.077	123.802	183.552	191.833	208.91	211.153	214.173	201.924
Smp_314170	1.45632	0.00173328	1.86977	1.60313	1.75067	1.81441	1.66709	1.74101	2.47068	3.04739	2.50717	3.5179	2.63673	2.83597
Smp_096240	1.45584	1.10829e-19	4.72992	4.67605	4.89984	4.96787	4.45861	4.74646	7.10771	7.47624	7.98932	7.92524	8.16009	7.73172
Smp_145540	1.45477	1.4162e-07	2.47101	2.32377	3.00036	2.81984	2.27827	2.57865	4.33095	3.97737	4.27178	4.36539	4.09973	4.20905
Smp_053300	1.45432	0.601018	0	0.0371235	0	0.0391356	0	0.0152518	0.0452365	0	0	0	0.037406	0.0165285
Smp_179620	1.45415	5.96544e-05	5.25801	4.64439	4.84587	4.59748	4.68613	4.80638	6.74893	6.98138	7.69474	8.69256	8.30476	7.68447
Smp_163790	1.45346	0.00840733	2.20976	2.22675	4.25421	2.6471	3.11239	2.89004	6.45438	4.56946	3.85454	4.46037	4.50573	4.7689
Smp_127280	1.45344	8.04066e-10	61.0361	63.0334	80.342	72.9195	73.1604	70.0983	97.1149	99.0922	99.4343	100.711	100.959	99.4623
Smp_060860	1.45336	1.35864e-16	40.2605	35.4988	37.1648	41.3733	36.2188	38.1032	58.5288	60.0611	64.5914	63.8168	61.1875	61.6371
Smp_167010	1.4524	4.21964e-14	30.7265	26.9057	33.3054	32.7197	32.8107	31.2936	54.7344	52.0594	50.6736	51.1167	46.5054	51.0179
Smp_245280	1.45188	2.5239e-19	8.72964	7.60767	8.59031	8.49917	8.73906	8.43317	13.9235	13.5642	14.5684	13.4867	12.8434	13.6772
Smp_053470	1.45149	2.53026e-05	26.9044	23.6982	23.4698	23.6639	21.9785	23.943	33.5092	32.0569	37.8709	43.8232	45.9732	38.6467
Smp_123020	1.45137	8.69232e-11	26.8141	23.2184	28.2342	24.946	21.7513	24.9928	39.7616	38.2508	41.1531	47.5942	36.3255	40.617
Smp_172810	1.4513	2.27373e-11	3.66077	3.18748	3.62543	3.26721	3.33349	3.41488	5.51938	6.15158	5.66919	5.03649	5.27727	5.53078
Smp_173610	1.45106	3.94815e-06	48.9283	43.8898	44.6905	45.6022	34.8489	43.5919	72.7357	65.2517	72.4	65.407	75.876	70.3341
Smp_052350	1.44893	1.36322e-17	19.3877	16.3157	18.8076	20.1783	17.9942	18.5367	26.35	29.7975	31.9799	29.7408	29.8228	29.5382
Smp_029070	1.44847	5.00314e-06	66.629	53.2885	47.7802	66.1161	59.8307	58.7289	115.841	79.2201	86.084	82.122	108.661	94.3857
Smp_140000	1.44812	3.05693e-11	7.24955	7.73707	8.79885	7.51514	7.25253	7.71063	12.3159	10.7244	12.0877	13.5277	13.8243	12.496
Smp_021340	1.44768	1.00776e-16	302.787	287.406	300.929	272.662	260.889	284.935	430.415	444.644	484.968	459.199	471.86	458.217
Smp_302650	1.44709	5.4845e-10	12.9351	13.5451	15.0125	14.2465	14.0626	13.9604	20.3149	20.7218	22.4748	26.6431	23.5986	22.7506
Smp_163760	1.44634	1.08274e-09	9.02873	6.43152	8.97275	9.40415	8.88969	8.54537	13.4335	13.6118	13.341	13.9703	13.0727	13.4858
Smp_193940	1.44585	0.666335	0	0	0	0	0	0	0	0	0	0	0	0
Smp_128420	1.4453	1.93488e-15	59.6961	53.441	52.5827	58.9311	52.8393	55.498	80.47	87.4572	95.3942	95.3837	92.2771	90.1964
Smp_340030	1.44421	7.54133e-14	49.893	46.8201	46.5278	47.6763	46.4672	47.4769	69.5913	69.498	78.0069	85.8533	80.349	76.6597
Smp_167400	1.44385	1.43804e-05	3.09739	2.27912	2.92188	2.38293	2.3871	2.61369	4.18576	4.58072	4.72569	3.90721	3.61179	4.20223
Smp_343220	1.44337	0.00149771	11.4399	8.30767	8.63944	9.90799	8.04239	9.26747	12.9601	14.3397	14.4289	16.8403	14.2289	14.5596
Smp_128530	1.44326	0.0614755	0.414886	0.34244	0.610824	0.372805	0.630052	0.474201	1.14758	0.769002	0.486517	0.778807	0.648818	0.766145
Smp_102240	1.44308	3.48918e-17	78.22	77.4375	70.7644	75.6788	70.1815	74.4564	108.705	117.984	124.416	124.76	124.805	120.134
Smp_122630	1.44206	0.0547096	1.10039	8.06728	1.87828	5.66014	2.57925	3.85707	6.78872	2.44603	8.46433	7.00034	15.0082	7.94153
Smp_067490	1.44191	1.41153e-12	144.763	140.327	138.353	132.043	135.983	138.294	204.376	201.949	209.989	244.168	235.409	219.178
Smp_197690	1.44156	0.000156722	8.05822	7.77378	8.00638	7.55708	6.84684	7.64846	12.2291	10.5799	11.8863	14.1749	13.3865	12.4514
Smp_087580	1.44106	1.34744e-16	202.137	179.904	192.255	189.346	190.558	190.84	318.426	317.525	326.93	280.935	295.647	307.893
Smp_327530	1.44095	0.63282	0.028336	0.0486679	0.522131	0.696901	0.0270966	0.264626	0.385487	0.605405	0.0867399	0.160789	0.686551	0.384994
Smp_337440	1.43984	0.000508951	2.59335	2.41414	3.90846	3.04957	3.47205	3.08752	6.17192	4.64201	4.24344	5.9419	3.6963	4.93911
Smp_006730	1.43948	7.44789e-12	151.949	137.85	135.211	130.563	137.591	138.633	226.89	246.78	233.076	189.136	218.513	222.879
Smp_129970	1.43928	0.000431183	8.75847	9.02909	8.96539	8.82377	7.7422	8.66378	12.4078	11.335	11.746	17.3467	15.4064	13.6484
Smp_303770	1.43917	0.379214	0.698035	0.325658	0.310003	0.486366	0.453283	0.454669	0.694459	0.293548	0.515919	3.90879	0.382821	1.15911
Smp_172420	1.43911	8.73834e-17	22.025	21.2396	23.1731	24.3666	23.3351	22.8279	37.2691	38.4703	36.2987	37.0283	34.4756	36.7084
Smp_078700	1.43891	1.91368e-09	8.22792	7.40197	8.99362	8.23182	7.86338	8.14374	12.2768	13.5332	13.4341	13.4606	13.319	13.2047
Smp_180690	1.43804	5.40196e-07	5.46638	4.57006	6.43675	6.24881	5.91142	5.72668	9.12979	9.56048	9.39656	10.7468	7.44401	9.25552
Smp_020090	1.43726	9.34271e-06	24.1291	22.2538	23.4233	22.2682	20.1811	22.4511	35.4321	31.0301	30.9849	41.118	41.6495	36.0429
Smp_077000	1.43709	6.51048e-08	5.43369	5.12502	5.3799	5.70815	5.56904	5.44316	8.09204	7.8833	8.56155	8.89071	8.34278	8.35408
Smp_075350	1.43662	1.06708e-07	13.9315	11.7272	12.8211	10.9111	10.9546	12.0691	17.3467	21.0908	19.8943	19.1386	19.5573	19.4055
Smp_311650	1.43653	9.25679e-05	5.57825	4.29235	4.36444	5.42881	4.57064	4.8469	7.51427	8.71183	7.23776	9.932	8.10701	8.30058
Smp_005910	1.43594	9.82898e-09	8.96155	8.25377	8.21432	7.68699	7.23156	8.06964	11.3537	11.0647	13.1279	16.0429	14.8305	13.2839
Smp_332900	1.43587	2.80263e-10	7.48394	7.35161	7.7908	7.5441	6.86499	7.40709	11.5985	11.6789	11.7476	13.1718	11.4826	11.9359
Smp_144520	1.43584	5.54763e-11	12.1897	11.8762	11.0068	13.0203	11.498	11.9182	17.7447	17.9102	20.3739	20.6223	19.0999	19.1502
Smp_316630	1.43569	3.18038e-05	6.21529	6.09731	6.78671	6.47175	7.18421	6.55105	9.03601	9.80067	9.76971	12.6846	12.1045	10.6791
Smp_267220	1.43509	8.62406e-06	3.07411	2.80941	2.84797	3.14815	2.96932	2.96979	4.84834	4.35815	4.48765	5.49297	4.69528	4.77648
Smp_345510	1.43447	1.93483e-15	12.036	11.5389	12.678	11.9468	12.941	12.2281	18.5349	19.3002	20.1014	21.1549	19.1901	19.6563
Smp_146160	1.43348	1.77177e-07	12.2104	12.2641	11.4908	12.5839	10.9537	11.9006	16.7599	15.609	21.6307	22.7285	18.2593	18.9975
Smp_138320	1.43345	3.50997e-17	38.5127	31.5299	35.8545	34.7737	32.0316	34.5405	53.9333	55.1822	57.3147	55.4269	55.0217	55.3758
Smp_247740	1.433	1.90475e-12	44.4177	38.643	39.8391	38.1987	34.6331	39.1463	61.5651	65.4107	65.8447	60.9881	60.9708	62.9559
Smp_125050	1.43262	2.61862e-13	23.1323	22.0099	22.4383	23.6053	22.7866	22.7945	34.5226	36.2692	37.4437	36.4812	39.3179	36.8069
Smp_055220	1.43236	6.05738e-21	28.219	26.3176	26.5474	26.8199	27.0532	26.9914	42.7385	43.6698	42.0161	43.6384	44.5853	43.3296
Smp_188430	1.43231	2.61077e-05	17.7887	19.7318	18.9403	17.1203	16.7631	18.0688	27.7152	27.3221	28.5614	30.0585	30.8004	28.8915
Smp_122810	1.43223	0.0166382	2.23597	1.40551	2.0526	1.20392	1.71182	1.72196	3.05078	2.35173	2.92253	3.26496	2.52258	2.82251
Smp_197950	1.43175	0.00149987	0.747244	0.673333	0.867976	0.750166	0.707291	0.749202	1.22207	1.08991	1.03274	1.51981	0.967136	1.16633
Smp_013790	1.43167	2.2259e-11	69.6566	68.2246	64.7744	72.2406	68.4023	68.6597	98.2283	100.937	107.453	130.378	114.327	110.265
Smp_162380	1.43167	1.09446e-11	79.3487	74.9432	85.7835	87.0965	76.5584	80.7461	125.293	121.772	142.945	162.53	139.457	138.4
Smp_245530	1.43152	0.00632369	13.0078	10.404	14.5641	9.22192	9.65232	11.37	18.7269	18.6715	20.4127	16.0591	17.5519	18.2844
Smp_003760	1.43117	0.0206195	0.623573	0.498307	0.674212	0.669666	0.754794	0.64411	1.16898	1.16464	1.10026	0.818029	0.809112	1.0122
Smp_321680	1.43085	0.737224	1.04956	0.0362715	0	0	0.0989724	0.236962	0	0	0.633689	1.87742	0.0895829	0.520137
Smp_341080	1.43064	4.05791e-09	8187.55	8947.45	7202.15	8006.26	7782.26	8025.13	10864.9	14574.1	12205.3	13201.1	13501.9	12869.5
Smp_210300	1.43033	2.27046e-07	31.8397	28.6668	32.1546	27.7283	27.2833	29.5345	49.1725	55.9447	52.4355	37.8871	39.627	47.0133
Smp_333300	1.43003	3.59245e-08	12.0978	10.1264	14.0445	11.2907	11.4829	11.8085	19.082	18.2524	19.9701	19.2578	17.7308	18.8586
Smp_334500	1.42961	0.254924	1.32212	2.53998	2.56153	1.07095	0.727157	1.64435	3.18328	1.6485	2.41406	2.23788	4.16813	2.73037
Smp_165690	1.42857	1.42272e-05	6.76818	6.9791	6.59917	6.46558	6.30734	6.62388	7.7272	8.09845	8.77235	9.90829	10.2988	8.96103
Smp_347940	1.42817	0.00291281	2.87549	3.88692	4.76065	3.1701	2.95374	3.52938	4.26745	4.49527	6.84079	6.21874	6.29949	5.62435
Smp_177780	1.42804	0.421353	0.273776	0.447061	0.397835	0.269289	0.35553	0.348698	1.08947	0.690837	0.227628	0.211011	0.579178	0.559624
Smp_145180	1.428	2.68445e-08	16.0663	15.1386	16.204	15.6037	12.6491	15.1323	22.4356	21.6738	22.0016	27.0419	26.4652	23.9236
Smp_060620	1.42793	0.203366	0.265736	0.248021	0	0	0.551884	0.213128	0	9.12222	0	0.273215	0	1.87909
Smp_193150	1.4271	0.000105554	9.91276	10.4975	9.89592	9.21016	9.47544	9.79837	13.9666	16.5623	14.8975	18.8709	15.1524	15.8899
Smp_213050	1.42708	2.52857e-07	9.71082	8.91607	8.86519	8.88498	9.48549	9.17251	13.8622	14.6524	13.9679	15.5349	16.7648	14.9564
Smp_346070	1.4269	0.136956	3.46437	2.50563	1.48978	2.37942	1.25663	2.21917	3.72923	5.11026	2.84083	3.41231	1.8694	3.39241
Smp_164190	1.42655	0.000247317	5.09985	5.8981	5.0871	4.65827	4.34144	5.01695	7.8451	7.52607	7.93462	8.93932	7.97757	8.04453
Smp_244650	1.42655	2.5716e-09	14.329	13.4539	13.7229	12.1795	13.7224	13.4815	24.2404	23.2089	19.99	18.8182	19.8975	21.231
Smp_346740	1.42621	0.000672547	3.09184	2.28107	2.61284	2.86457	2.70821	2.71171	4.18993	4.06393	4.40437	5.15334	4.14046	4.39041
Smp_343200	1.42531	5.23859e-05	7.07449	6.64578	6.34376	6.54221	6.60181	6.64161	10.9979	9.72501	10.7587	11.5403	10.8589	10.7762
Smp_137800	1.42483	0.000228118	6.6421	7.53159	7.21515	7.23678	6.83911	7.09295	10.3966	9.79995	10.4345	12.6705	12.1251	11.0853
Smp_333730	1.42474	3.96626e-06	23.4222	23.6404	24.826	22.1262	19.1538	22.6337	36.4523	38.2699	34.8998	35.7464	34.0139	35.8765
Smp_142420	1.42431	0.0430269	1.40608	0.721425	0.772234	0.711681	0.59395	0.841073	1.46652	1.08787	1.29158	1.21964	1.39828	1.29278
Smp_058050	1.42393	0.00129628	3.94216	3.66646	3.98844	3.94594	3.63579	3.83576	8.10708	6.40973	5.78543	5.66646	5.92595	6.37893
Smp_311360	1.42214	1.61922e-16	33.7859	34.6638	34.5331	35.7923	35.6719	34.8894	55.6307	54.2706	53.8687	61.8971	57.2207	56.5776
Smp_163110	1.42184	0.771165	0	0	0.0277667	0.0281881	0.0297735	0.0171457	0.032582	0	0	0	0.080824	0.0226812
Smp_103920	1.42124	2.26799e-05	25.3453	23.8077	21.5472	21.9876	17.535	22.0446	33.5024	35.0966	36.2958	36.487	35.559	35.3882
Smp_153490	1.41947	1.03644e-13	11.9519	11.5802	11.7092	11.445	11.9413	11.7255	17.2448	17.6249	18.7185	19.5391	20.4782	18.7211
Smp_160170	1.41913	0.00380358	7.27994	6.81575	5.93948	5.59317	5.1992	6.16551	8.19881	9.78349	10.8559	11.3097	8.85727	9.80104
Smp_301170	1.41835	0.00127442	3.76622	3.64699	4.34295	3.72884	4.07751	3.9125	5.58246	5.74462	6.14729	7.76984	5.52071	6.15298
Smp_129960	1.41834	0.669394	4.12426	5.17833	5.43095	5.38411	4.45595	4.91472	3.59139	3.18653	3.05188	3.28753	2.23126	3.06972
Smp_073680	1.41672	1.50468e-21	130.772	124.327	126.044	114.98	117.299	122.685	189.83	184.187	202.202	198.515	187.65	192.477
Smp_173920	1.41669	0.00139953	19.4002	18.5294	16.9107	18.1831	15.0552	17.6157	22.9653	30.1806	27.3247	32.6059	28.1147	28.2382
Smp_010280	1.41653	8.36751e-14	87.5425	80.5293	86.362	95.3716	94.8907	88.9392	151.251	144.37	139.704	138.436	139.839	142.72
Smp_132010	1.41645	0.0494045	0.481846	0.505786	0.393967	0.340677	0.422423	0.42894	0.770432	0.592691	0.584292	0.835496	0.594562	0.675494
Smp_317730	1.41623	0.321922	16.4175	14.6587	12.0833	18.9493	8.89264	14.2003	23.9372	34.2379	28.0803	42.5746	36.2621	33.0184
Smp_132660	1.41577	0.0142249	0.600206	0.604466	0.618563	0.506072	0.702827	0.606427	0.974914	0.798065	1.014	0.93976	0.841923	0.913732
Smp_333750	1.41562	0.0549785	0.911524	1.16946	1.46286	0.812576	0.739896	1.01926	1.68416	1.81123	1.579	1.81475	1.36581	1.65099
Smp_080920	1.41531	6.05278e-20	1825.16	1681.98	1682.65	1667.44	1594.86	1690.42	2686.39	2613.39	2610.17	2689.77	2661.12	2652.17
Smp_346390	1.41515	5.65098e-09	15.0822	12.7	16.4557	16.3062	16.4811	15.4051	26.1207	25.5729	21.6048	26.2287	21.2758	24.1606
Smp_138680	1.41502	3.48189e-16	21.2068	20.7738	20.7559	20.9543	19.6622	20.6706	30.0762	31.3793	33.3223	34.9899	34.3597	32.8255
Smp_303520	1.41412	0.414965	0.0554069	0.103397	0.134219	0.136255	0.0575676	0.0973691	0.188994	0.0838821	0.153568	0.0854006	0.130228	0.128414
Smp_175860	1.41386	0.00115636	4.1628	3.30744	3.71675	3.21868	3.64528	3.61019	5.14651	5.21044	5.64299	7.34071	5.26372	5.72087
Smp_332480	1.41385	2.77622e-09	93.4309	75.0734	86.768	84.2416	67.7643	81.4556	140.707	136.925	158.335	120.581	111.047	133.519
Smp_342840	1.41375	1.53609e-07	4.59811	3.78159	4.58602	4.49204	4.33433	4.35842	6.96182	7.1045	6.64821	7.06252	5.88995	6.7334
Smp_328390	1.41365	0.600131	8.79153	9.94605	5.92991	8.64507	7.4693	8.15637	5.45158	7.2625	7.08619	4.65643	6.76576	6.24449
Smp_144080	1.41361	1.80002e-08	11.2558	8.75431	10.5405	11.1746	9.29593	10.2042	17.1006	14.7181	16.3218	17.776	15.2071	16.2247
Smp_337240	1.41298	0.043788	1.57156	1.64911	1.68218	1.42043	1.2464	1.51394	2.05205	1.04216	1.1629	1.52684	1.35854	1.4285
Smp_173250	1.41274	2.78546e-05	3.93771	4.50751	4.42537	4.00961	3.75154	4.12635	6.3797	5.81526	6.75072	7.05801	6.2685	6.45444
Smp_320170	1.41031	0.0250059	13.2411	9.70928	10.6218	9.67346	11.1983	10.8888	20.4303	16.9956	19.0795	13.0279	15.4769	17.002
Smp_093720	1.4094	0.00952941	7.79357	4.22719	3.88066	5.05347	4.07689	5.00636	8.63139	9.37631	7.41471	7.96648	6.1227	7.90232
Smp_322770	1.40932	0.75338	0.0509434	0	0	0.100219	0.899759	0.210184	0	0	0.903629	0.889953	0	0.358716
Smp_341210	1.40879	0.037967	1.59012	2.05103	1.99375	1.24209	1.74923	1.72524	2.60558	2.69062	2.43688	2.88355	2.81415	2.68616
Smp_201820	1.40817	9.72316e-08	4.08013	3.58574	4.67946	4.21	4.40152	4.19137	6.83818	6.68685	6.94447	7.03213	5.8886	6.67804
Smp_147590	1.40758	3.5362e-10	15.2612	13.6793	17.2624	16.3699	16.0001	15.7146	26.1563	22.9631	24.8148	28.2491	22.1253	24.8617
Smp_180070	1.40734	2.30058e-10	27.0028	25.908	27.1374	28.1266	23.7639	26.3877	34.8642	34.4158	38.6771	37.975	39.865	37.1594
Smp_321140	1.40726	0.183344	0.396945	0.987723	1.15366	0.976109	0.962241	0.895335	1.20352	1.26875	1.90691	1.29115	0.870849	1.30824
Smp_072440	1.40609	4.02719e-07	11.2774	11.0421	11.0242	12.1107	10.8907	11.269	16.2598	15.9588	17.6407	19.9467	18.7738	17.716
Smp_148190	1.40608	0.680813	0.0105834	0	0.0102559	0	0.0109965	0.00636715	0	0.0106814	0.0117336	0	0.0099497	0.00647292
Smp_157350	1.40584	1.18982e-14	43.1302	38.0602	43.7509	42.1331	38.7139	41.1577	64.249	59.8004	62.9069	72.9672	63.2621	64.6371
Smp_142670	1.40537	0.000445277	10.6336	10.0984	10.4507	11.1038	10.0324	10.4638	14.1992	15.4517	15.7795	17.5485	14.5858	15.5129
Smp_140590	1.40513	2.11418e-10	60.9356	54.4358	62.1078	59.7995	54.4014	58.336	88.6578	87.464	97.5128	104.034	76.1563	90.7651
Smp_043360	1.40441	0.0180558	4.88301	4.40614	4.08174	3.55429	4.50775	4.28659	6.36673	5.66154	6.1456	7.86631	7.88004	6.78405
Smp_167370	1.40437	0.0246089	2.2832	1.95529	2.00018	1.96901	1.42983	1.9275	3.34278	3.21986	3.08607	3.92093	2.55826	3.22558
Smp_126800	1.40436	3.82434e-09	27.8385	21.1956	25.1853	24.5563	21.6348	24.0821	31.3404	27.9401	31.8086	30.564	26.4187	29.6143
Smp_345000	1.40435	1.06841e-11	38.3045	37.7518	37.994	40.1265	38.0538	38.4461	55.8308	53.5182	60.8838	68.161	65.6007	60.7989
Smp_196370	1.40431	0.0223	3.11128	2.4468	3.10987	3.34134	3.01709	3.00528	5.19398	4.4901	4.42994	6.13556	3.10395	4.67071
Smp_198890	1.40311	0.00212392	0.862055	0.74291	0.647064	0.539639	0.534175	0.665169	1.14056	0.945955	1.16775	0.995268	0.951885	1.04028
Smp_341070	1.40305	8.96648e-05	16.612	15.2586	17.0364	15.7654	18.4043	16.6154	26.413	24.7578	27.3363	26.4739	25.6251	26.1212
Smp_153220	1.40302	0.646508	0	0.0843125	0.175043	0.0888705	0	0.0696452	0.102729	0.0912013	0.100163	0	0.0849571	0.07581
Smp_213180	1.40276	1.44577e-06	13.5555	12.2718	14.3492	13.6816	11.8414	13.1399	18.2159	18.4764	19.4306	22.6162	21.1695	19.9817
Smp_129980	1.40261	4.45044e-05	3.73633	3.76524	3.58721	4.04029	3.97812	3.82144	6.29472	5.33029	5.79363	7.68171	5.96431	6.21293
Smp_342410	1.40243	0.283726	0.104533	0.195068	0.191339	0.102828	0.0724088	0.133235	0.158473	0.269613	0.115893	0.286425	0.141952	0.194471
Smp_315880	1.40238	0.0448124	2.15613	2.15553	2.79789	1.78002	2.12014	2.20194	4.59655	3.53628	2.98794	3.24427	3.0769	3.48839
Smp_125370	1.4022	1.78787e-06	10.0224	7.99013	9.91174	8.93849	8.94704	9.16196	15.0558	13.1242	13.7488	17.5005	13.0452	14.4949
Smp_028860	1.40196	0.247942	1.12638	1.05124	2.61672	1.99381	1.63765	1.68516	3.32943	1.36461	2.99621	2.77912	2.75439	2.64475
Smp_331040	1.40143	0.140876	1.23996	0.986835	0.918739	1.18382	1.32618	1.13111	2.48793	1.17787	2.02158	1.0493	1.95439	1.73822
Smp_008900	1.40116	3.0639e-15	170.596	157.116	151.871	167.175	157.407	160.833	237.756	262.618	266.178	248.296	247.573	252.484
Smp_346060	1.40058	0.0267122	4.50611	3.57404	3.2739	3.76739	2.57471	3.53923	5.55027	5.0789	5.07864	6.17442	5.08421	5.39329
Smp_324420	1.40026	0.194225	1.23915	1.36656	1.52748	2.10513	1.28721	1.50511	1.40885	2.50163	1.74825	2.77866	3.07185	2.30185
Smp_345830	1.40017	3.0962e-08	9.69357	9.15736	10.7405	10.6055	9.95891	10.0312	15.3232	14.2237	14.7537	18.4427	16.2719	15.803
Smp_127180	1.39996	2.60689e-11	7.61405	7.11104	6.69941	7.80587	7.25141	7.29636	10.6909	10.7863	11.6466	12.354	11.7632	11.4482
Smp_342530	1.39969	0.275295	0.235829	0.268942	0.152342	0.154652	0.0816754	0.178688	0.268137	0.211572	0.232403	0.296177	0.221716	0.246001
Smp_036670	1.39965	0.164147	2.74577	1.65803	2.65871	0.635396	1.67762	1.8751	4.22351	4.07621	3.75967	2.49031	2.43024	3.39599
Smp_306600	1.39947	1.45858e-12	208.491	195.012	174.087	177.254	168.691	184.707	274.763	276.908	289.781	306.736	296.938	289.025
Smp_143440	1.39884	7.55131e-06	34.6581	34.5392	34.5637	33.3382	30.3804	33.4959	47.1562	48.0355	49.9341	61.6734	55.5285	52.4655
Smp_267090	1.39811	5.90946e-18	54.8833	48.9101	53.0264	51.1977	47.9373	51.1909	76.0218	77.7799	85.1736	84.5795	78.3076	80.3725
Smp_147570	1.39715	0.000467658	7.37768	6.68687	6.55971	7.64278	8.03231	7.25987	11.8148	11.4067	11.8402	10.5251	11.6956	11.4565
Smp_094190	1.39689	3.15471e-11	53.1586	43.908	50.8492	42.0929	45.066	47.0149	64.6539	68.6893	71.9512	72.8029	72.1181	70.0431
Smp_331730	1.3959	0.197658	0.992799	1.27388	0.721131	1.70879	0.902369	1.11979	1.55204	0.751622	1.51322	2.93363	1.75043	1.70019
Smp_213020	1.39586	8.09198e-08	4.64341	4.51142	4.47553	4.70711	4.69476	4.60645	6.63506	7.26095	7.27384	7.31518	7.91566	7.28014
Smp_019690	1.39539	5.8201e-13	204.646	198.404	171.968	197.186	175.93	189.627	273.237	291.892	313.453	312.835	291.648	296.613
Smp_342070	1.39502	7.6212e-11	10.0704	9.87151	10.7137	10.2453	9.23029	10.0263	15.8379	14.619	16.1084	17.4137	14.7027	15.7363
Smp_080560	1.39392	0.161829	0.238919	0.17834	0.123477	0.203685	0.264792	0.201843	0.344094	0.225058	0.31786	0.327328	0.344412	0.31175
Smp_053640	1.39371	9.22087e-05	26.2778	21.036	23.0634	20.1583	20.4815	22.2034	34.2997	40.0734	36.1846	29.2628	35.209	35.0059
Smp_315830	1.39352	5.05038e-06	9.85883	12.2628	11.7281	11.0397	11.7431	11.3265	14.1319	13.4093	15.4643	17.5372	17.3617	15.5809
Smp_093920	1.39281	9.86642e-18	42.1907	37.9619	38.9378	39.8925	36.4473	39.086	57.7438	60.042	64.6485	63.1685	57.4062	60.6018
Smp_204160	1.39244	9.5411e-07	6.27645	6.13642	5.19947	5.94759	5.73097	5.85818	8.8664	8.48645	8.90074	10.4811	9.6744	9.28181
Smp_166320	1.39179	5.58671e-06	64.3221	65.7341	62.3013	60.4077	60.1365	62.5803	96.722	86.4991	88.8992	118.672	99.2095	98.0004
Smp_150270	1.39163	8.65698e-16	70.0161	66.707	69.4085	63.0373	62.7052	66.3748	101.774	103.104	110.044	102.28	106.123	104.665
Smp_160760	1.39159	1.12388e-17	21.366	19.5207	20.1773	21.5935	20.6469	20.6609	31.8892	32.2213	32.871	32.591	32.4365	32.4018
Smp_210170	1.39157	2.40136e-06	32.3054	32.479	30.742	30.7917	31.1857	31.5008	49.2448	44.7271	48.1738	54.4995	51.6103	49.6511
Smp_302910	1.39101	0.00885451	1.06931	1.25246	1.2126	1.23092	1.14651	1.18236	2.21176	1.89437	1.96747	1.87019	1.44377	1.87751
Smp_154250	1.39062	0.000581041	15.2988	12.4705	24.8084	18.5894	23.3991	18.9132	37.2241	25.2	27.2516	29.8298	27.8979	29.4807
Smp_203390	1.39046	9.14144e-10	9.64113	8.99789	10.2316	9.08354	8.45161	9.28116	13.5384	11.993	13.44	15.6301	14.8755	13.8954
Smp_103090	1.39008	7.49238e-12	60.6685	55.2895	48.7093	58.1222	49.2074	54.3994	79.6174	85.2814	85.376	86.7837	86.2043	84.6526
Smp_169350	1.39003	0.417042	1.89512	1.37478	2.41103	1.88603	3.886	2.29059	2.49705	3.50187	3.0517	4.14938	2.63057	3.16611
Smp_200620	1.38988	0.55532	0.476641	1.77999	0	0.937138	1.48408	0.93557	0	0.962804	2.11231	2.45141	0.897009	1.28471
Smp_151930	1.38947	0.361706	0.0818165	0.0424102	0.0792851	0.0357699	0.0283368	0.0535237	0.144708	0.0458743	0.100787	0.140112	0.068371	0.0999704
Smp_173110	1.38923	2.74334e-11	9.39545	8.38985	9.81298	9.04292	8.46502	9.02125	13.5244	13.8694	15.4322	15.3301	12.3219	14.0956
Smp_166180	1.38902	1.27343e-08	74.9008	71.5321	69.7263	72.7442	64.4777	70.6762	110.73	115.413	122.796	98.9107	102.608	110.091
Smp_330480	1.38853	0.255834	1.56685	0.62671	1.51668	1.32072	0.929823	1.19216	1.52684	1.35588	1.73662	0.920445	2.10521	1.529
Smp_346560	1.38815	0.383023	0	0	0	0	0	0	0	0	0	0	0	0
Smp_179890	1.38804	3.31519e-06	10.8785	10.2124	9.18871	11.0497	10.8425	10.4343	16.0973	15.5859	17.6365	16.4143	15.9348	16.3338
Smp_191670	1.38706	0.0070771	4.23727	4.57799	5.14256	5.08929	4.12428	4.63428	6.6434	8.05822	6.42822	8.11257	7.38055	7.32459
Smp_020550	1.38621	5.4695e-11	35.3818	30.9628	30.4346	33.2595	29.5095	31.9097	55.2563	47.8206	50.5937	46.7588	44.3567	48.9572
Smp_165630	1.38608	1.84757e-12	11.6058	11.1681	11.6982	10.6673	10.4407	11.116	16.2978	16.566	17.3787	18.314	17.4617	17.2036
Smp_331680	1.3857	0.748246	0.359534	0	0.522153	0	73.9373	14.9638	0.817515	0.362955	0	118.449	0.676237	24.0612
Smp_156060	1.3851	2.24293e-09	14.011	13.444	13.4188	13.9042	14.0821	13.772	20.3096	18.9592	20.9359	23.9902	22.6768	21.3743
Smp_329150	1.38503	0.349381	0.132347	0.205818	0.170971	0.173576	0.229169	0.182376	0.351112	0.267157	0.391261	0.498662	0.165907	0.33482
Smp_171610	1.38502	0.0726933	13.3068	12.6763	11.9865	17.6405	5.72051	12.2661	16.5216	14.2671	16.0615	28.1338	18.1833	18.6335
Smp_137180	1.385	0.0460765	1.95754	1.52765	2.55196	2.03059	2.47759	2.10907	3.15647	3.59226	3.15669	4.0962	2.44276	3.28888
Smp_139060	1.38464	4.5328e-07	13.0181	13.1301	13.1198	12.2475	12.1422	12.7316	19.2248	17.0803	19.7207	21.9629	20.0453	19.6068
Smp_081140	1.38461	3.38852e-13	21.876	19.8213	24.2256	22.5866	20.6538	21.8327	33.5316	32.4937	33.2115	35.3204	34.4072	33.7929
Smp_204230	1.38459	0.031689	0.92126	0.712226	0.892739	0.919179	0.752099	0.839501	1.55626	1.1556	1.28402	1.37935	1.0517	1.28539
Smp_014170	1.38454	7.55014e-10	327.964	270.033	268.333	293.366	274.217	286.783	462.713	480.13	462.587	392.925	421.035	443.878
Smp_324250	1.38371	0.0799387	1.5611	2.16414	3.50041	3.68536	2.50237	2.68268	3.65133	3.69148	3.56025	4.21669	4.73864	3.97168
Smp_024860	1.38361	0.0377058	7.01156	4.97679	5.92196	4.36205	3.73561	5.20159	7.63132	7.50042	7.44087	8.56017	8.62081	7.95072
Smp_140430	1.38359	1.99516e-12	55.1258	53.5369	51.7267	56.1831	57.2686	54.7682	90.7606	95.5017	90.6434	103.343	100.209	96.0915
Smp_329220	1.38342	0.0702976	1.40676	1.82972	1.61081	1.25796	1.2844	1.47793	2.85966	2.28037	2.36298	1.7084	2.48489	2.33926
Smp_167920	1.38337	2.2721e-14	26.2514	25.7066	25.2932	26.9148	24.9427	25.8217	37.3987	38.0773	38.5734	44.0493	40.5635	39.7325
Smp_325760	1.38261	0.000575953	10.5541	10.3072	10.1722	11.7799	9.99913	10.5625	14.6734	15.8408	15.7622	16.3527	15.63	15.6518
Smp_076450	1.38251	8.92404e-05	23.4554	22.1116	22.327	22.0586	22.2641	22.4434	28.7855	28.3751	33.3857	39.5249	34.9523	33.0047
Smp_337050	1.38238	0.000968031	164.088	171.314	169.637	197.585	192.861	179.097	251.839	223.862	268.259	373.768	348.741	293.294
Smp_213710	1.38235	1.75289e-05	10.0584	9.61709	9.18371	10.3324	10.9679	10.0319	14.0867	13.7455	14.8985	17.1299	16.3351	15.2391
Smp_134020	1.38221	5.69282e-14	46.1773	43.9806	43.3958	43.4466	46.436	44.6872	64.9441	67.1953	72.1998	69.2059	72.3277	69.1746
Smp_034860	1.38209	0.145702	0.141506	0.141463	0.176307	0.10937	0.115524	0.136834	0.275819	0.183621	0.145679	0.207714	0.161541	0.194875
Smp_043260	1.38119	0.175912	0.687357	0.801717	0.776913	1.12684	0.83313	0.845191	1.4979	1.67661	0.825511	1.17725	1.23867	1.28319
Smp_090450	1.38003	3.06098e-13	45.2564	41.3855	39.3724	44.1418	42.24	42.4792	60.2765	62.823	66.9915	68.7449	68.0883	65.3849
Smp_013860	1.37994	1.40934e-17	103.419	96.0647	97.452	103.341	99.8059	100.017	160.826	148.223	156.302	159.865	150.483	155.14
Smp_346620	1.37983	0.173272	1.39563	1.00173	1.24813	0.84479	0.446141	0.987284	2.07505	1.35446	1.4282	1.70998	1.56452	1.62644
Smp_128060	1.37973	0.0168553	2.68925	2.07755	2.6338	2.10487	2.04299	2.30969	3.81388	3.73569	3.43024	4.01132	3.1536	3.62894
Smp_132470	1.37935	0.0863287	1.63087	1.15444	1.41657	1.49353	1.22694	1.38447	3.06914	1.70284	1.93268	1.7915	2.53797	2.20683
Smp_180200	1.37916	1.02097e-15	33.6851	30.1702	32.9391	34.3137	32.0538	32.6324	50.9348	50.907	51.8694	52.5631	46.6464	50.5841
Smp_245370	1.37844	3.46241e-12	200.961	195.678	204.378	189.427	203.986	198.886	292.269	286.396	296.098	343.627	312.797	306.238
Smp_088550	1.37831	5.97644e-10	56.9711	54.2187	51.3965	53.3611	54.3143	54.0523	75.3504	81.1756	79.0905	101.092	91.0977	85.5611
Smp_328750	1.3782	0.744766	0	0	0	0	0	0	0	0	0	0	0	0
Smp_326850	1.37755	0.433144	0.592696	0.948106	0.492113	0.499687	0.791645	0.664849	1.34775	0.256392	0.469315	1.47927	1.2738	0.965305
Smp_316790	1.37737	0.751226	0	0	0	0.0386829	0.0408588	0.0159083	0	0	0.0435979	0.0404074	0	0.0168011
Smp_341950	1.37705	3.73139e-15	40.2782	37.7774	39.3341	40.4657	37.4171	39.0545	57.7331	57.8559	61.3363	63.4958	60.8261	60.2494
Smp_169780	1.37659	0.000122668	8.82787	9.35359	9.89094	8.8729	9.12434	9.21393	17.5963	13.3241	15.0299	14.0929	12.5173	14.5121
Smp_007510	1.37646	1.36517e-14	60.219	56.8678	52.808	57.8073	52.5319	56.0468	80.8707	81.3986	88.5134	89.8228	86.8273	85.4865
Smp_317250	1.37634	0.0824804	8.54204	8.53553	12.3152	12.8346	16.6306	11.7716	11.6239	19.2804	17.2989	21.8418	18.4661	17.7022
Smp_321530	1.37617	0.771584	0	0	0	0	0.816042	0.163208	0	0	0.0580501	0	0.713795	0.154369
Smp_096160	1.37605	5.14843e-05	20.6104	20.0017	18.1479	18.9284	16.0984	18.7574	27.471	24.0331	31.2388	29.9157	27.9192	28.1156
Smp_149560	1.37601	0.18339	0.0791482	0.0886184	0.10738	0.0778575	0.090462	0.0886932	0.197983	0.103845	0.0702001	0.170783	0.156258	0.139814
Smp_247200	1.37586	1.47968e-09	11.6732	12.1155	12.5969	11.9652	11.5659	11.9834	18.6105	18.613	20.2252	21.2718	15.9723	18.9386
Smp_133900	1.37514	0.135802	1.9826	2.8957	4.17498	3.39141	4.20879	3.3307	2.35215	4.4374	4.68235	5.58102	6.24091	4.65876
Smp_156450	1.37471	2.25719e-08	27.9416	28.5714	26.8601	28.6939	27.7995	27.9733	38.1176	37.2437	42.5989	50.9391	47.2366	43.2272
Smp_167020	1.37436	0.000487845	8.44473	7.90871	7.81883	7.32225	8.44898	7.9887	10.6685	10.0384	13.3845	13.434	11.7915	11.8634
Smp_027000	1.37425	6.54258e-16	124.31	113.331	117.858	120.357	117.495	118.67	173.309	179.308	187.033	182.444	184.648	181.348
Smp_319310	1.3742	0.392052	0.389517	0.772929	0.285042	0.397911	0.360014	0.441083	0.996509	0.591778	0.384161	1.74558	0.64164	0.871933
Smp_144740	1.37401	0.0510992	0.83736	1.25716	1.02908	1.26505	0.870027	1.05173	1.57815	1.36036	1.78877	2.03445	1.3049	1.61333
Smp_028200	1.37399	3.40078e-16	62.1197	56.222	54.4428	58.1476	56.9291	57.5723	87.1993	90.7997	91.7012	88.6137	87.3194	89.1267
Smp_246970	1.37395	0.0171987	2.97881	2.1501	2.89091	2.06965	2.04815	2.42753	4.62742	3.35452	2.5936	3.8756	1.7114	3.23251
Smp_106060	1.37394	3.75713e-08	16.4573	13.6649	15.6201	16.2711	14.7206	15.3468	21.0498	23.4878	22.2474	22.2319	21.9173	22.1868
Smp_139360	1.37392	0.897954	0	0.0326128	0	0	0.0363143	0.0137854	0.0500313	0	0	0.0359157	0	0.0171894
Smp_247540	1.37325	1.00759e-08	9.10144	8.18329	8.61355	8.38324	7.84783	8.42587	12.7004	12.0488	12.9736	13.9914	12.3792	12.8187
Smp_162770	1.37311	0.00336943	247.933	291.908	468.525	448.823	453.792	382.196	586.933	530.299	601.48	590.008	629.313	587.607
Smp_068240	1.37282	0.000876553	6.82795	6.19739	6.92502	7.16072	5.63121	6.54846	11.1467	9.27783	10.7215	9.63687	9.26683	10.0099
Smp_335770	1.37235	0.0467935	1.58789	1.28302	2.31599	1.52977	1.42874	1.62908	2.92222	2.18087	2.32306	2.85951	2.17	2.49113
Smp_330710	1.37229	0.893155	0.494558	0	0	0	0	0.0989116	0	0.499512	0	0.508729	0	0.201648
Smp_022140	1.37227	1.01582e-06	43.8104	42.3656	41.6372	42.2756	44.7235	42.9625	61.9299	59.938	66.9822	75.3926	65.595	65.9675
Smp_204380	1.37196	3.51922e-15	57.3373	50.4898	51.4871	54.0292	50.7267	52.814	76.9489	81.2544	80.6322	80.5291	80.1847	79.9099
Smp_126220	1.3718	0.238832	1.45141	2.40797	2.03001	2.37907	3.51759	2.35721	2.56689	3.41877	2.5026	4.97294	4.09473	3.51119
Smp_346640	1.37142	0.000242084	4.98786	4.37044	6.00155	4.69649	4.43314	4.8979	7.13885	6.89593	6.99035	8.85338	7.5018	7.47606
Smp_343770	1.37071	0.000610958	4.36673	3.70841	4.05417	4.02541	4.33339	4.09762	6.77857	7.75873	6.04435	5.87057	5.46961	6.38437
Smp_029990	1.37042	4.99774e-08	16.3925	15.2154	18.8378	17.0603	20.1222	17.5256	26.0524	29.8905	25.7409	27.864	25.3911	26.9878
Smp_301320	1.37015	0.762046	0.0432079	0.161266	0.125591	0.0850024	4.4891	0.980834	4.47056	3.09632	0.191606	0.0888001	0.0406233	1.57758
Smp_035190	1.37008	3.5253e-11	36.4501	31.6842	32.2267	37.3543	33.4224	34.2275	50.9937	50.8103	53.8024	62.7414	52.9783	54.2652
Smp_141150	1.37001	2.32712e-14	35.8236	36.5494	38.9493	36.5047	35.0967	36.5848	53.9528	55.6817	59.4654	55.113	57.264	56.2954
Smp_123810	1.36975	0.132837	1.57699	1.44201	1.68082	1.45815	0.950311	1.42166	1.8289	1.97363	1.60846	3.37055	2.25359	2.20703
Smp_131490	1.36942	0.0602748	1.70646	2.55361	3.05736	2.56539	3.37871	2.65231	3.77066	3.7696	2.99842	4.53265	4.32875	3.88002
Smp_142170	1.36897	4.34738e-14	61.7409	55.4947	55.8536	55.6086	50.7637	55.8923	82.6749	82.7793	87.0036	86.1581	87.8001	85.2832
Smp_149030	1.3684	9.10367e-11	40.3628	36.7588	39.5095	40.9433	38.7387	39.2626	56.091	53.9323	58.9495	66.8664	65.8923	60.3463
Smp_076860	1.36831	0.000527616	10.5306	11.3265	10.4538	10.001	9.32374	10.3271	15.9838	14.8174	14.7223	17.5381	15.8023	15.7728
Smp_138140	1.36817	0.835533	0	0.0411635	0.0854857	0	0	0.0253298	0.100318	0.0445261	0.0978154	0	0	0.0485319
Smp_337430	1.36814	0.214273	1.20876	0.972302	0.928853	0.696996	0.866104	0.934602	1.09	1.13587	1.24765	0.98512	2.3121	1.35415
Smp_196790	1.36809	1.7444e-05	2.289	2.34667	2.23053	2.27068	2.08924	2.24522	3.21984	3.24955	3.49803	3.83318	3.64099	3.48832
Smp_158700	1.36787	8.97141e-06	24.3651	24.5436	22.241	23.7933	24.0784	23.8043	35.6683	31.4404	40.4447	36.8545	37.6136	36.4043
Smp_174220	1.36766	1.53469e-13	30.1676	26.7572	26.0224	28.9624	26.5687	27.6957	40.6573	42.6096	44.8315	43.083	41.2484	42.486
Smp_140830	1.36742	1.99666e-05	15.5204	15.2832	15.7964	16.6003	15.7054	15.7811	22.3282	23.9949	25.7006	26.8577	25.7194	24.9202
Smp_045490	1.36689	0.0211928	5.10261	5.65749	5.8158	6.3181	4.80224	5.53925	6.75713	9.93692	8.98428	8.57486	8.52271	8.55518
Smp_313990	1.36667	0.00593206	1.33245	1.38951	1.23042	1.44949	1.43331	1.36704	2.03189	1.91436	2.27671	2.23894	2.44641	2.18166
Smp_025890	1.36652	0.00242423	2.22884	2.10975	2.62944	2.53408	2.1061	2.32164	3.72788	3.30901	2.95456	4.5803	3.17345	3.54904
Smp_125960	1.36643	3.73516e-14	23.1855	21.0266	22.6937	23.4469	21.8854	22.4476	32.6529	33.3177	37.9051	35.5337	31.9349	34.2688
Smp_307840	1.3664	9.4145e-06	2.33423	2.43692	2.2213	2.4989	2.37731	2.37373	3.7348	3.27267	3.14748	4.08811	3.36086	3.52078
Smp_176710	1.36617	0.0131125	1.57912	1.51287	1.63953	2.01104	1.72865	1.69424	2.5329	2.39063	2.29783	2.89746	2.99566	2.6229
Smp_165470	1.36548	2.81191e-10	28.2361	21.9764	26.167	28.094	26.3998	26.1747	38.2998	38.0536	43.7152	42.8154	37.3728	40.0514
Smp_304890	1.3654	0.000245015	6.1939	5.14801	5.01988	6.04371	5.40358	5.56182	8.77146	7.53801	8.76689	9.71167	7.92794	8.54319
Smp_129050	1.36513	9.80086e-11	77.9014	65.5692	76.6798	76.8596	74.6187	74.3258	112.952	120.386	120.036	102.411	110.347	113.226
Smp_113620	1.36488	3.37273e-08	967.878	930.291	890.255	918.322	1003.65	942.08	1322.46	1359.19	1355.65	1709.78	1641.03	1477.62
Smp_128750	1.36363	1.45495e-05	14.9777	14.2098	15.9271	16.447	16.2028	15.5529	23.473	23.299	22.4472	29.4522	17.7525	23.2848
Smp_013520	1.3636	5.07134e-09	37.8313	36.5055	36.4654	36.9431	35.8469	36.7184	54.1013	50.4364	54.532	61.0888	61.0474	56.2412
Smp_056930	1.36343	2.46959e-13	19.4963	18.6978	18.3832	20.419	19.4302	19.2853	27.7875	28.0012	29.7974	32.125	30.0947	29.5612
Smp_087330	1.36297	5.7047e-06	65.645	59.6863	56.3478	67.5666	64.3676	62.7227	85.0412	87.3941	96.6766	109.633	97.1393	95.1768
Smp_000150	1.36108	2.52619e-13	34.9358	34.4552	34.4412	36.1939	31.5101	34.3072	49.1891	52.6598	51.8741	52.95	55.8642	52.5075
Smp_341320	1.36027	0.00239177	6.56945	6.51309	6.64869	7.2696	7.55637	6.91144	10.337	10.1829	11.2495	11.1511	9.98196	10.5805
Smp_331190	1.36008	0.650015	0	0.378118	0	0	0.420459	0.159715	0.460423	0	0	0	0	0.0920846
Smp_052460	1.35991	0.562652	0.148496	0.277153	0.287594	0.438138	0	0.230276	1.01297	0.299804	0.329206	0.305263	0.139642	0.417378
Smp_082250	1.35987	5.3818e-05	7.43167	6.58189	6.23393	6.40146	5.80773	6.49134	10.1065	9.05997	10.4486	10.9099	10.1621	10.1374
Smp_244310	1.35965	0.000178972	11.4223	8.47954	10.7985	10.6617	9.96194	10.2648	16.0207	15.4553	15.1899	15.935	15.1545	15.5511
Smp_094330	1.35938	3.70642e-09	18.8443	16.0568	18.3104	16.8331	16.522	17.3133	27.5279	24.017	26.273	27.5174	27.7261	26.6123
Smp_124440	1.35923	1.33094e-13	98.6665	94.4479	91.1807	97.2854	88.5842	94.033	136.899	138.704	148.825	155.031	152.118	146.315
Smp_127870	1.35746	9.27983e-05	23.0287	21.3699	21.388	23.7124	22.2111	22.342	32.5307	32.8487	40.7912	32.6622	33.2238	34.4113
Smp_054220	1.35739	2.05256e-10	99.4416	94.8965	94.0819	94.3498	102.851	97.1241	140.137	130.398	146.769	158.401	156.564	146.454
Smp_191210	1.35739	1.66653e-05	4.75327	4.11293	5.59407	4.46602	4.37998	4.66125	7.07269	6.29352	6.9908	8.62136	6.37184	7.07004
Smp_342180	1.35684	6.51434e-05	2.50289	2.32764	2.20162	2.48351	3.11304	2.52574	4.17701	3.69655	3.39847	4.51036	3.6954	3.89556
Smp_044850	1.35624	1.47926e-07	31.4846	28.1231	25.3305	30.5872	29.1832	28.9417	44.6064	43.0957	40.788	51.7279	43.1375	44.6711
Smp_244210	1.35543	8.10198e-10	10.525	10.9415	11.396	10.8808	10.5417	10.857	15.6106	14.813	16.2442	18.3082	16.4521	16.2856
Smp_248110	1.35541	3.60354e-07	21.4849	21.1924	23.1718	23.1557	19.4981	21.7006	30.3157	29.2539	34.6195	36.8864	34.2008	33.0553
Smp_175780	1.35534	1.10102e-09	27.0631	25.2571	25.5549	22.8288	23.3702	24.8148	38.4846	40.074	41.9714	47.3504	41.427	41.8615
Smp_165660	1.35518	0.0833036	0.502781	0.416996	0.554882	0.480839	0.449848	0.481069	0.730462	0.902113	0.541935	0.975833	0.722151	0.774499
Smp_301160	1.35479	4.54393e-12	21.2738	21.7031	21.6353	21.4619	18.9095	20.9967	28.8005	30.1237	33.0647	32.637	33.0408	31.5334
Smp_347960	1.35383	3.71353e-11	26.4456	23.2501	23.4901	24.8762	24.2579	24.464	34.187	38.6488	38.2697	37.7565	36.0632	36.9851
Smp_127440	1.35371	8.63778e-12	66.3967	57.78	71.081	66.3138	63.0557	64.9254	103.888	104.845	106.707	100.95	97.0024	102.678
Smp_157740	1.35349	4.56704e-07	24.7259	26.0942	24.5571	26.0722	24.7942	25.2487	33.4599	33.5756	37.0776	46.5788	39.6039	38.0592
Smp_122340	1.35339	0.077878	2.60551	2.51795	1.89346	1.95272	3.38387	2.4707	4.19683	3.63152	4.0578	3.85664	3.41196	3.83095
Smp_003270	1.35329	1.97342e-06	29.3078	27.7389	32.1851	27.0914	25.8189	28.4284	44.271	36.4557	44.6118	43.5976	44.5539	42.698
Smp_163820	1.35269	0.0169263	7.05332	5.85221	11.0616	7.28593	8.56865	7.96435	15.5211	10.7772	10.2258	12.823	11.0869	12.0868
Smp_144750	1.35232	0.00464245	1.25093	1.29133	1.41213	1.35489	1.12001	1.28586	1.84599	1.88703	2.05082	2.41342	1.70773	1.981
Smp_137920	1.35225	1.62924e-14	93.396	84.5475	89.2342	89.9084	87.4934	88.9159	125.626	133.613	134.236	136.968	136.827	133.454
Smp_140520	1.35204	7.11095e-10	27.7252	26.1408	26.0243	29.0027	23.9942	26.5774	44.9243	43.2575	44.56	44.6649	36.2033	42.722
Smp_310600	1.35179	0.155749	2.03012	1.75919	3.22975	3.42282	2.10872	2.51012	2.47298	3.65954	3.53626	3.72618	2.45454	3.1699
Smp_058450	1.35167	6.56573e-10	4.59926	4.13956	5.2108	4.65296	4.67969	4.65646	7.16284	7.36051	7.35281	6.71263	6.70342	7.05844
Smp_143070	1.35166	2.00014e-12	21.6128	18.7919	19.4462	19.63	19.4633	19.7889	28.8979	30.61	33.0495	29.4633	29.0827	30.2207
Smp_032150	1.35157	8.55957e-11	121.61	119.817	121.227	122.901	118.751	120.861	178.939	174.821	181.881	181.226	202.78	183.929
Smp_340460	1.35123	0.174808	0.115021	0.114986	0.151271	0.137391	0.128048	0.129343	0.140122	0.215588	0.227718	0.244812	0.123581	0.190364
Smp_017230	1.35123	1.63983e-09	22.4571	21.5053	21.7605	21.824	21.1838	21.7461	32.3091	31.6122	30.7939	32.7917	35.9987	32.7011
Smp_132020	1.35048	1.01479e-13	104.239	93.2665	96.3173	99.6015	95.8208	97.849	140.198	142.003	149.738	157.306	150.56	147.961
Smp_180000	1.35012	0.469591	2.31422	2.35614	2.44392	2.68963	1.96643	2.35407	3.58772	3.18593	3.03137	4.32549	2.57222	3.34055
Smp_242230	1.35003	7.14895e-08	5.43179	5.13916	5.68191	5.26832	5.23068	5.35037	7.90762	7.53144	7.82315	8.3979	8.28024	7.98807
Smp_125810	1.34967	1.64187e-13	51.856	48.2982	51.0427	51.3907	50.0148	50.5205	76.397	83.5187	83.9215	80.8025	81.4237	81.2127
Smp_179380	1.34865	0.00167694	35.5802	36.182	37.079	32.4821	33.3102	34.9267	44.2613	50.8969	51.9958	59.0405	53.5653	51.952
Smp_065370	1.34815	3.52995e-06	55.3343	48.8989	51.9925	48.6029	53.7171	51.7091	82.9431	78.7407	71.2097	84.4504	72.2359	77.916
Smp_328000	1.34806	3.75779e-06	6.01643	4.60761	3.93327	1.10946	5.995	4.33235	3.37365	3.77565	4.685	10.2744	5.00608	5.42295
Smp_162520	1.34804	1.27899e-06	5.53793	4.20289	5.6063	4.72292	4.30537	4.87508	7.49983	7.16111	7.81184	7.91549	6.47067	7.37179
Smp_075770	1.34786	0.000698235	7.66305	6.41942	6.89613	6.04265	4.5328	6.31081	11.091	10.9568	8.90618	7.47426	7.98553	9.28275
Smp_334300	1.34763	1.60393e-09	15.4719	15.5517	14.629	15.6546	13.7028	15.002	21.46	22.7555	21.7309	24.1011	24.4927	22.908
Smp_162440	1.34762	0.00574133	9.43626	8.4328	8.41293	8.32322	8.42301	8.60565	13.7512	11.894	12.2294	16.0245	11.3709	13.054
Smp_200020	1.34753	0.000770617	6.7219	5.07262	7.10274	5.87752	5.26971	6.0089	9.02527	9.27349	8.66554	7.47807	9.01387	8.69125
Smp_200570	1.34663	0.00682625	2.95227	2.56787	2.94162	2.36265	2.75552	2.71598	3.88776	4.158	3.67991	4.62742	3.77912	4.02644
Smp_334750	1.34621	4.7903e-09	29.5098	29.6276	30.7616	29.0968	28.8313	29.5654	40.8972	40.6517	44.8734	49.4023	43.5028	43.8655
Smp_341170	1.34604	4.11936e-06	7.56925	7.75302	7.70338	8.3608	7.77664	7.83262	11.1305	11.3525	10.6186	13.3177	12.3838	11.7606
Smp_015220	1.346	1.3264e-07	24.6442	23.4622	22.1233	23.5652	24.9583	23.7506	31.226	35.0189	36.7658	38.0681	36.4774	35.5112
Smp_138230	1.34575	0.247671	0.164765	0.169106	0.274636	0.184771	0.116416	0.181939	0.36344	0.179592	0.270357	0.389379	0.139408	0.268435
Smp_026280	1.34542	6.25133e-13	33.1352	30.3043	31.7993	29.5491	28.7354	30.7047	48.0858	45.9787	48.0728	42.7426	45.2636	46.0287
Smp_125420	1.34534	0.0807841	2.07358	1.44343	1.53081	1.48931	1.06011	1.51945	2.20796	1.95997	1.86099	2.33369	2.01141	2.0748
Smp_329260	1.34534	0.246442	0.636319	0.659734	0.479449	0.486803	0.881422	0.628745	0.803866	0.784997	0.862175	1.59848	0.997151	1.00933
Smp_319660	1.3451	0.244866	0.127769	0.0662303	0.137569	0.195508	0.206508	0.146717	0.225982	0.300889	0.267568	0.233396	0.226893	0.250946
Smp_142700	1.34509	3.08671e-05	31.1376	24.0147	28.1176	29.9037	24.3531	27.5053	40.2685	46.8921	43.9215	37.6466	35.8548	40.9167
Smp_304910	1.34499	1.91705e-05	6.84996	5.89538	6.06381	6.12563	5.96526	6.18001	9.42905	9.45806	8.94147	9.30144	9.46705	9.31942
Smp_334260	1.34446	4.32141e-13	9.10297	8.85596	8.41024	8.60767	9.23484	8.84234	13.0958	12.8066	14.0484	13.2101	13.7106	13.3743
Smp_212900	1.34414	2.22884e-14	57.048	55.5349	57.2052	57.5988	50.9474	55.6669	81.2721	79.9679	82.0207	91.5084	82.0805	83.3699
Smp_308600	1.3435	1.82671e-12	17.4324	15.6566	17.3446	16.812	16.4832	16.7457	23.1317	24.2786	26.6962	25.635	25.988	25.1459
Smp_127080	1.34316	0.00120032	7.69542	7.76125	7.31193	6.39388	6.31364	7.09522	10.1939	9.95363	10.4919	12.1554	10.185	10.596
Smp_330790	1.34311	0.887722	0	0	0.153331	0	0.164474	0.063561	0	0.159851	0	0.162764	0.148911	0.0943052
Smp_345050	1.34304	0.197523	1.73032	1.66601	3.06801	2.29961	2.8115	2.31509	5.75563	4.34732	2.77548	3.19653	2.78622	3.77224
Smp_163670	1.34246	0.00997729	2.28081	2.68814	2.75295	2.38134	2.41136	2.50292	4.07191	4.0789	3.41589	3.22761	3.61141	3.68114
Smp_196220	1.34218	4.58621e-05	25.2496	23.3846	22.6413	25.7615	22.2272	23.8528	32.2368	34.5965	36.0718	38.1226	38.1953	35.8446
Smp_242690	1.34194	1.17188e-06	13.3268	12.6346	13.027	11.921	13.1989	12.8217	18.254	17.3242	20.456	20.0801	20.6985	19.3626
Smp_097320	1.34193	1.66429e-09	11.405	9.86486	10.0938	10.7695	9.83743	10.3941	15.0849	16.2744	17.6282	14.5712	13.9797	15.5077
Smp_128990	1.34177	5.95591e-06	36.2832	38.3837	35.286	34.2623	33.4558	35.5342	44.3994	50.2625	57.4206	59.9352	55.3912	53.4818
Smp_142600	1.34166	1.73714e-07	25.2231	20.7096	25.6001	21.6814	20.955	22.8338	36.6375	33.6634	37.5173	30.7527	33.4368	34.4015
Smp_154040	1.34159	4.55617e-11	119.617	121.634	115.661	122.801	121.237	120.19	162.931	185.428	183.05	194.01	176.921	180.468
Smp_028690	1.34151	1.13468e-08	29.5208	25.4556	27.6849	29.8014	26.3571	27.764	44.4499	39.5898	42.6751	42.2503	38.6756	41.5281
Smp_334420	1.3414	1.71659e-05	27.4389	30.8057	37.35	31.0388	29.8378	31.2942	44.387	43.7484	44.5169	57.8829	44.4119	46.9894
Smp_002230	1.34127	0.000273256	8.41615	9.43874	8.79252	10.1394	8.80131	9.11762	12.468	15.1348	13.6768	13.4369	14.7683	13.8969
Smp_140700	1.34052	5.30814e-08	64.1018	72.3453	72.1958	77.1842	70.4376	71.2529	99.3555	94.034	109.411	113.987	120.183	107.394
Smp_113630	1.34048	9.7766e-09	60.9039	56.8298	56.7022	57.8861	60.6731	58.599	79.3888	81.6181	90.8538	94.1781	87.4336	86.6945
Smp_065120	1.34011	2.79128e-08	92.4531	97.7035	88.7182	96.6768	93.6568	93.8417	134.931	129.838	138.243	159.246	144.077	141.267
Smp_304370	1.33993	1.22421e-13	33.533	30.3182	30.0936	32.3971	27.3712	30.7426	46.1249	45.0279	47.2553	46.0017	46.5813	46.1982
Smp_147920	1.33971	5.2399e-08	8.2031	7.88246	8.90779	8.97087	8.28762	8.45037	11.8342	11.7317	13.159	14.2841	12.9243	12.7867
Smp_012570	1.33963	8.24976e-12	16.3777	14.5902	13.7088	14.5402	13.7595	14.5953	20.7867	20.7417	22.6677	22.3718	22.7294	21.8595
Smp_345180	1.33948	0.180617	0.941994	1.25081	1.46564	1.49681	0.790491	1.18915	2.22464	1.24806	1.92799	1.07966	2.57284	1.81064
Smp_025670	1.33889	1.91752e-07	29.9007	27.1203	28.6821	26.1743	27.0649	27.7885	39.2518	39.5956	41.7139	44.8578	43.149	41.7136
Smp_302740	1.33884	1.46252e-13	78.7392	77.3045	75.6426	82.6278	75.9282	78.0484	115.82	113.279	128.109	129.307	123.295	121.962
Smp_310770	1.33881	0.0656286	3.91761	4.45986	3.49144	3.31389	3.01172	3.6389	5.6123	4.82423	5.99331	5.87804	4.78861	5.4193
Smp_148650	1.33881	1.10233e-07	21.4549	21.8518	26.5452	26.6504	25.0482	24.3101	38.1055	36.5659	38.4179	37.6797	32.1332	36.5804
Smp_175590	1.33871	0.00209693	9.98963	8.0894	10.9876	9.6789	10.7843	9.90596	13.3365	12.9891	15.8309	15.1971	15.7095	14.6126
Smp_038830	1.33767	3.59428e-10	5.26242	4.72121	5.16165	5.15043	4.92001	5.04314	7.52776	7.13343	7.5528	7.84253	7.79649	7.5706
Smp_038540	1.33765	1.26785e-06	61.1051	58.2137	56.6138	62.9078	52.3355	58.2352	86.9263	86.6089	91.4077	88.789	82.7148	87.2894
Smp_015840	1.3369	4.18003e-08	28.4396	27.9265	26.0554	26.2913	26.5356	27.0497	36.1376	34.7	40.2833	46.6487	41.3367	39.8213
Smp_066820	1.33677	6.74443e-07	34.65	39.2365	36.0605	38.0226	38.035	37.2009	50.8793	48.9002	57.4281	59.8059	60.1211	55.4269
Smp_084540	1.33602	1.91868e-07	43.3813	40.9001	43.672	38.3296	40.3749	41.3316	56.768	53.0468	58.5091	70.7885	66.6761	61.1577
Smp_105960	1.33555	1.06976e-09	28.793	30.3768	30.5388	29.1264	28.2696	29.4209	41.9706	40.2795	45.4531	45.7149	45.4344	43.7705
Smp_136660	1.33542	0.000131377	35.1201	36.5539	50.6561	36.8994	45.9149	41.0289	71.6333	61.4441	59.2154	59.5361	56.0627	61.5783
Smp_153720	1.33507	1.61519e-07	24.1603	21.807	24.1087	25.7412	24.9399	24.1514	33.7934	33.0133	34.4711	44.1259	35.8237	36.2455
Smp_129250	1.33453	0.0969407	0.154597	0.16306	0.16936	0.204974	0.213015	0.181001	0.336273	0.312054	0.193757	0.269351	0.26224	0.274735
Smp_078610	1.33453	3.02324e-10	142.201	142.212	124.051	148.605	133.548	138.123	193.107	205.029	208.428	209.357	196.781	202.54
Smp_082780	1.33444	1.17677e-11	120.244	127.162	123.405	128.665	114.529	122.801	172.601	184.722	193.586	179.142	179.664	181.943
Smp_131680	1.33439	1.49004e-07	19.1004	17.5408	18.5463	19.9451	18.4387	18.7143	27.0884	25.6223	26.9316	30.5207	30.0156	28.0357
Smp_135280	1.3341	6.51078e-10	33.8791	32.4468	37.9186	37.3894	38.1873	35.9642	54.0488	53.0587	56.0607	55.4495	50.0926	53.742
Smp_131450	1.33355	0.817193	0	0	0	0	0	0	0	0	0	0	0	0
Smp_344900	1.3333	7.18278e-05	10.0633	10.3133	10.0431	9.77451	10.0493	10.0487	16.3602	14.3362	13.8752	14.9439	15.0177	14.9067
Smp_057590	1.33268	0.00198865	39.7593	40.8002	41.5172	37.9904	36.3015	39.2737	57.2685	56.7035	52.8554	58.3177	67.8577	58.6006
Smp_155030	1.33232	1.03225e-05	6.51128	5.85116	7.14794	6.70052	6.97765	6.63771	9.54794	10.015	9.85608	10.5294	10.0405	9.9978
Smp_140040	1.3323	0.00263105	4.00126	3.34756	5.06416	4.09954	4.14991	4.13249	7.85689	5.8116	5.81643	6.61463	4.81888	6.18369
Smp_327150	1.33225	0.174136	0.093614	0.0362164	0.0840828	0.0224605	0.0498212	0.057239	0.0960561	0.07374	0.0784746	0.0750733	0.0751282	0.0796944
Smp_343120	1.33209	1.01596e-06	65.5821	53.4286	67.1546	63.848	63.9775	62.7982	103.994	93.0543	102.037	90.684	76.8017	93.3142
Smp_320870	1.33193	0.0523765	1.38419	1.22855	1.6356	1.29515	1.47322	1.40334	1.99606	2.01038	2.17085	2.0468	2.50752	2.14632
Smp_142510	1.33188	1.14308e-08	28.0321	28.6599	31.6168	31.0584	25.6849	29.0104	44.6362	41.9433	40.256	51.3613	41.8844	44.0162
Smp_124490	1.33187	3.27942e-07	22.5445	19.9608	20.6893	21.4392	21.1592	21.1586	30.1982	31.0082	30.8941	33.2536	32.6177	31.5944
Smp_347990	1.33165	1.13658e-08	126.27	128.432	117.185	125.554	127.933	125.075	175.016	191.611	193.848	207.294	220.172	197.588
Smp_344400	1.33165	0.0530807	2.44364	2.44689	3.02245	2.09107	2.29127	2.45906	4.42741	3.34855	3.48008	4.63398	2.59622	3.69725
Smp_324430	1.33163	0.242743	0.00609052	0.00774911	0.00536577	0.0103486	0.00402717	0.00671623	0.0113319	0.00502923	0.00491093	0.0113781	0.00884889	0.0082998
Smp_244020	1.33162	3.32272e-10	41.8756	34.4471	39.3096	37.8288	37.6346	38.2191	54.2634	59.2874	57.1862	61.9788	61.4173	58.8266
Smp_007260	1.33149	3.04247e-11	392.396	369.307	340.837	378.493	354.17	367.041	514.296	551.058	577.576	559.807	530.727	546.693
Smp_332250	1.33127	0.044693	8.91436	7.31003	9.07103	7.97091	7.10916	8.0751	11.0567	12.2699	11.6788	9.80913	14.3932	11.8415
Smp_346630	1.33097	0.00957352	6.5213	5.92802	6.92246	4.9868	5.97352	6.06642	8.94369	8.95264	8.60433	10.3854	7.06202	8.78961
Smp_011660	1.33057	1.29395e-11	85.5173	70.1939	76.5659	77.4443	71.1447	76.1732	115.254	113.268	107.477	112.921	112.668	112.318
Smp_028210	1.33049	0.017464	13.8773	9.76165	11.5103	9.68119	8.76765	10.7196	13.3245	17.7818	13.7972	16.6713	16.2564	15.5662
Smp_091000	1.33027	0.324585	0.40402	0.565481	0.636082	0.198704	0.524688	0.465795	0.746467	0.713622	0.671854	0.778453	0.474822	0.677044
Smp_146240	1.3301	4.83616e-08	10.8416	9.33665	11.2139	10.1514	10.4649	10.4017	15.6794	14.9712	15.3465	15.8586	15.3194	15.435
Smp_245590	1.32961	0.0257651	4.25347	5.30127	6.94021	6.54454	6.43134	5.89417	9.49073	8.0571	7.51595	13.0935	6.01872	8.8352
Smp_128790	1.32922	4.7507e-08	23.5017	22.2655	22.5154	23.8477	20.4477	22.5156	32.5588	31.0888	30.9461	38.2355	35.6987	33.7056
Smp_137930	1.32908	0.0583238	0.393137	0.458518	0.476222	0.535469	0.432052	0.45908	0.601734	0.694357	0.687325	0.939963	0.675223	0.71972
Smp_082370	1.32905	0.0128963	7.58642	6.00271	5.46906	6.77594	5.20225	6.20728	7.69417	8.97387	9.99188	10.3836	10.1566	9.44003
Smp_326430	1.32902	0.113479	30.5402	0.170997	0.520595	0.50672	1.15637	6.57899	3.03149	1.86729	0.372418	39.563	46.2267	18.2122
Smp_127700	1.32882	0.00223604	16.1284	19.9702	19.2494	17.8054	17.7827	18.1872	28.049	23.536	26.0496	33.2648	32.9028	28.7604
Smp_335020	1.32879	0.0462973	2.31594	3.61829	2.80323	2.71348	2.37912	2.76601	4.63364	5.35628	5.08096	5.66786	5.09186	5.16612
Smp_340320	1.32867	0.183344	0.115874	0.121353	0.355212	0.17912	0.262913	0.206894	0.459782	0.431982	0.15993	0.376617	0.280116	0.341685
Smp_213730	1.32848	1.09694e-06	28.0495	26.81	27.7358	26.3297	25.1081	26.8066	37.5867	36.2219	39.0966	45.4496	43.1073	40.2924
Smp_317760	1.32843	0.103008	2.46895	2.08451	2.96054	2.65959	3.5417	2.74306	5.2131	4.5097	3.9098	5.07506	3.53769	4.44907
Smp_050470	1.32828	0.000304228	15.4206	18.78	17.7657	16.8598	15.9875	16.9627	22.9942	22.5337	24.0505	30.3984	28.3817	25.6717
Smp_044810	1.32808	1.18518e-08	74.6258	74.7103	69.1378	72.6398	65.3094	71.2846	94.2762	102.625	107.034	119.769	109.728	106.686
Smp_322290	1.32796	0.650371	0.844237	0.214848	0.520438	2.41568	0.558127	0.910667	0.436306	0.697203	1.19115	0.630983	5.9895	1.78903
Smp_163460	1.32794	6.76687e-07	124.458	113.612	105.022	113.441	110.466	113.4	158.174	158.222	162.277	177.691	187.02	168.677
Smp_165200	1.32784	1.02269e-13	71.7057	67.3978	73.1758	70.253	67.2485	69.9562	100.51	104.132	108.992	102.101	100.219	103.191
Smp_310500	1.32742	0.588569	0.0143327	0.0334326	0.0277788	0.00704951	0.0148923	0.0194972	0.0570376	0.0217003	0.00794523	0.0294538	0.0404234	0.0313121
Smp_300390	1.32737	0.450061	0.215198	0.669387	0.243268	0.629897	0.484473	0.448445	0.367037	0.506839	0.954442	0.847763	0.50585	0.636386
Smp_308260	1.32732	2.51854e-08	34.731	29.723	29.547	31.9137	27.6488	30.7127	47.1824	41.6122	41.8055	45.941	48.8788	45.084
Smp_173640	1.327	2.1193e-05	7.21425	7.27435	7.13926	6.96095	7.46395	7.21055	10.9717	10.8366	10.4436	11.9455	10.2959	10.8987
Smp_039640	1.3267	5.81215e-10	68.9571	69.7979	68.6694	77.5381	76.9265	72.3778	109.813	112.321	109.069	121.868	109.598	112.534
Smp_157470	1.32654	0.0769546	1.06352	0.86998	1.25647	1.0605	0.953655	1.04083	1.88839	1.64682	1.03373	1.76643	1.26009	1.51909
Smp_244340	1.32642	0.0682118	1.02273	0.623282	0.909682	0.933616	0.600681	0.817999	1.34572	1.19404	1.1155	1.76526	1.01015	1.28613
Smp_063180	1.32629	1.96992e-12	217.799	201.034	227.056	201.243	214.65	212.356	327.332	308.59	340.012	311.187	302.759	317.976
Smp_319390	1.32628	0.0744766	41.4459	33.8622	31.0749	41.2373	26.1307	34.7502	67.6557	68.7008	38.6116	45.4196	39.8856	52.0547
Smp_315820	1.32609	0.10842	3.07146	3.77277	2.60058	2.35533	1.98357	2.75674	3.38397	4.83903	5.5677	5.48807	5.59939	4.97563
Smp_313980	1.32599	0.00572861	17.2486	15.6287	13.157	14.8347	14.2832	15.0304	24.6323	23.8866	23.0934	20.381	21.1542	22.6295
Smp_153530	1.32595	0.0156711	10.0092	11.7178	7.33706	9.67787	8.74235	9.49685	14.4987	14.6351	13.4425	15.3336	13.1916	14.2203
Smp_009230	1.32571	0.275295	4.02153	0.682538	2.47541	2.87563	2.65678	2.54238	2.07795	3.69181	2.43073	3.38371	4.81521	3.27988
Smp_052800	1.32559	4.7507e-08	18.9999	17.2173	16.4855	19.2484	17.1287	17.816	24.439	27.0146	27.8987	26.4615	27.7569	26.7141
Smp_050920	1.32543	1.72057e-08	20.1325	21.3269	22.0162	23.3913	21.533	21.68	29.5093	28.6105	31.8405	35.4062	33.4429	31.7619
Smp_323430	1.3249	0.00109912	38.6915	46.3042	36.1608	38.4872	37.711	39.4709	53.0325	51.548	61.6582	76.5119	75.3207	63.6143
Smp_144120	1.32452	0.372071	0.0808295	0.0942723	0.0293731	0.0894503	0.083985	0.0755821	0.126368	0.122367	0.112018	0.134962	0.0854887	0.116241
Smp_163430	1.32446	1.15078e-08	83.4527	81.8271	76.4548	75.9931	74.6592	78.4774	111.217	104.021	119.747	121.723	121.269	115.595
Smp_340260	1.32434	1.39297e-11	19.7074	18.9125	19.8346	19.8173	19.8515	19.6247	27.2586	27.9939	30.4642	31.0627	30.5349	29.4629
Smp_041630	1.32432	1.33965e-11	24.7071	21.1294	24.6812	23.7611	21.3701	23.1298	34.5709	34.2421	35.6348	33.9942	35.4067	34.7697
Smp_334050	1.32412	0.152152	0.958448	0.999497	1.62076	0.961292	1.42542	1.19308	2.13679	1.87776	1.771	1.98898	1.20143	1.79519
Smp_041760	1.32363	4.30661e-11	39.6013	37.9974	38.2212	42.5505	38.0642	39.2869	60.2305	58.7129	58.4662	68.4653	59.4846	61.0719
Smp_090140	1.32359	5.47481e-12	107.912	106.717	110.375	109.857	108.296	108.631	150.942	157.319	163.821	174.307	159.298	161.137
Smp_167490	1.32343	1	0	0	0	0	0	0	0	0	0	0	0	0
Smp_032480	1.32331	3.78824e-11	26.7334	25.8099	24.3799	26.0787	25.4495	25.6903	37.6682	37.8554	35.9464	40.7172	39.8149	38.4004
Smp_130580	1.32329	5.34358e-12	335.369	308.755	316.481	314.154	304.691	315.89	491.965	469.88	469.181	432.779	469.319	466.625
Smp_213930	1.32294	4.26086e-09	94.2726	90.5926	91.4037	92.0339	88.7165	91.4039	129.061	128.058	137.232	139.232	149.36	136.589
Smp_325770	1.32293	0.788358	0.256022	0	0	0.251761	0.265861	0.154729	0.291059	0.258489	0	0.789662	0.722425	0.412327
Smp_321080	1.32267	0.519477	0.0603431	0.0375358	0.175418	0.138502	0.0835962	0.0990791	0.274441	0.0812034	0.0892003	0.103341	0.151283	0.139894
Smp_246670	1.32231	1.25894e-07	7.53919	7.21139	7.20525	7.67513	7.38849	7.40389	10.0542	9.85087	10.7875	12.4121	11.949	11.0107
Smp_012010	1.32215	9.23707e-06	8.00982	6.83054	8.35309	8.29036	7.58296	7.81336	12.6397	10.1934	11.4229	11.7823	11.5131	11.5103
Smp_049170	1.32207	3.56602e-12	406.264	398.495	418.404	408.781	432.359	412.861	604.145	588.869	597.028	601.02	626.478	603.508
Smp_164680	1.32186	9.95818e-08	37.3469	35.1972	42.6817	41.4633	35.0026	38.3384	51.9564	55.9638	59.28	60.8745	45.7179	54.7585
Smp_172050	1.32185	4.46644e-06	17.0964	15.3264	14.2692	16.4875	15.2505	15.686	22.869	21.0008	23.3607	24.2842	24.8976	23.2824
Smp_242740	1.32149	4.07736e-12	41.7033	37.3298	41.9508	43.0276	41.0105	41.0044	58.7897	61.0428	60.8438	63.9386	60.131	60.9492
Smp_128440	1.32125	4.48402e-06	13.8785	13.9512	13.5718	15.3113	14.4995	14.2425	20.7785	21.4625	21.3371	22.9541	20.8334	21.4731
Smp_021100	1.32113	2.49453e-09	21.5167	21.4023	23.3173	20.3498	19.8948	21.2962	31.6691	30.4423	31.4268	31.9262	31.6605	31.425
Smp_157560	1.32106	0.000147081	5.85072	4.78931	6.08065	6.12971	6.04521	5.77912	9.16241	7.80368	8.07808	8.82758	8.42443	8.45924
Smp_015780	1.32105	7.89256e-08	5.78014	6.34699	6.29311	5.91554	6.21687	6.11053	8.81523	8.1719	9.38359	9.46522	9.50267	9.06772
Smp_157720	1.32101	1.14348e-10	12.4976	12.4019	14.3031	13.352	12.578	13.0265	19.8001	18.1741	19.3847	20.3623	18.9142	19.3271
Smp_127690	1.32078	0.000404904	14.638	15.8222	15.4093	14.2804	15.5217	15.1343	21.3351	19.9722	21.0034	24.2954	25.2021	22.3616
Smp_266830	1.32062	2.65878e-08	29.1197	25.809	29.0691	29.4614	27.9244	28.2767	38.5966	38.8167	40.2016	47.3883	44.7212	41.9449
Smp_171030	1.32061	0.0105072	6.01312	4.71901	5.19431	5.06669	4.64942	5.12851	7.10194	6.93927	6.12389	8.93284	7.77867	7.37532
Smp_212200	1.32043	1.93044e-13	44.5564	40.6641	39.5734	40.2081	38.1655	40.6335	60.3866	58.4941	62.5079	60.5717	59.2454	60.2412
Smp_023270	1.32041	4.51054e-13	46.486	45.4361	46.1128	42.9948	43.3144	44.8688	65.4491	68.3224	68.8205	64.8574	63.0495	66.0998
Smp_200850	1.32032	0.440355	0	0	0	0	0	0	0	0	0	0	0	0
Smp_345090	1.32018	0.016453	8.93426	8.7505	10.3128	9.78511	7.83363	9.12326	11.3107	16.1167	16.5778	12.6323	14.179	14.1633
Smp_194780	1.32006	0.0680249	1.87625	1.81887	1.55833	1.7018	1.72157	1.73536	2.90903	1.94284	2.70145	3.07968	2.13048	2.5527
Smp_333050	1.32003	0.000615182	2.4342	2.5301	1.98614	2.38209	2.15575	2.29765	3.25529	3.27136	3.44685	3.55083	3.30222	3.36531
Smp_154640	1.32	1.38261e-07	39.1912	39.9887	36.2179	39.2518	39.0573	38.7414	50.701	56.2665	54.4785	63.0946	60.7314	57.0544
Smp_154870	1.31985	1.0976e-06	14.652	13.5251	13.5244	14.3616	13.4358	13.8998	19.0704	19.91	19.308	23.6098	21.7	20.7196
Smp_036500	1.31959	2.74925e-13	28.9901	26.4087	26.1987	25.3425	20.442	25.4764	34.9897	36.5741	35.5982	34.3803	33.5893	35.0263
Smp_013440	1.31957	1.02607e-11	23.1779	21.8245	24.6241	23.3228	22.4378	23.0774	34.7619	32.5492	35.5198	32.0214	34.7954	33.9295
Smp_155380	1.31893	0.0591444	1.76122	1.70655	1.77214	1.53254	1.79468	1.71343	2.34909	2.15361	2.02766	2.78427	2.70667	2.40426
Smp_246570	1.31888	6.48669e-07	26.8251	27.8192	27.1621	30.0833	24.7933	27.3366	37.0181	37.1784	40.3219	44.8131	42.7293	40.4122
Smp_328600	1.31869	1.53615e-08	0	0	0.192853	0	0	0.0385706	0	0	0	0	0	0
Smp_078550	1.31849	5.93523e-06	12.5806	10.2544	13.0797	12.4655	13.3843	12.3529	17.9318	16.5874	17.9454	20.1737	18.6941	18.2665
Smp_162980	1.31796	0.0337477	4.72691	4.14332	4.44097	4.36778	3.81967	4.29973	6.94878	5.542	5.82261	6.81999	6.32963	6.2926
Smp_054120	1.31796	3.58734e-11	206.835	201.427	194.365	183.832	206.526	198.597	269.516	287.851	290.094	288.823	306.343	288.525
Smp_158180	1.31794	0.210828	0.547258	0.583582	0.605993	0.653665	0.731035	0.624307	0.755564	0.710163	0.823392	1.04437	1.17605	0.901907
Smp_346400	1.31741	0.105854	3.47719	2.98344	5.18915	2.79132	2.03473	3.29517	4.77152	4.6794	4.38664	5.38022	4.92256	4.82807
Smp_088460	1.31715	2.90137e-11	70.1362	69.3755	70.274	69.9235	66.4386	69.2295	93.3016	99.0349	102.173	109.452	107.461	102.284
Smp_129320	1.31662	3.49623e-08	63.3487	63.9945	64.3734	64.2789	61.6362	63.5264	81.56	87.9173	94.2238	109.849	95.3839	93.7869
Smp_128230	1.31573	3.10394e-12	46.5125	39.91	44.7324	44.2401	42.2835	43.5357	64.5795	63.0454	64.0326	62.993	64.4245	63.815
Smp_049160	1.31558	0.0195618	4.56182	4.32624	3.81644	3.55554	3.60013	3.97203	5.66862	4.98155	6.08005	6.37805	6.18711	5.85908
Smp_187140	1.3155	0.0570475	327.422	456.1	786.691	733.616	809.166	622.599	913.327	852.153	890.854	961.973	978.439	919.349
Smp_105910	1.31532	4.07053e-11	46.4203	45.8574	45.8331	50.3278	46.9361	47.0749	66.6495	65.9945	69.3949	75.2434	69.1792	69.2923
Smp_212180	1.31528	0.203655	1.4133	1.82922	1.72269	1.07627	1.32625	1.47355	1.34773	1.8406	3.03257	2.29559	2.65755	2.23481
Smp_172130	1.31526	0.000127344	8.75141	7.8075	7.86494	7.82425	7.7291	7.99544	11.3839	10.3877	12.1206	11.7715	12.4148	11.6157
Smp_125870	1.31519	4.19356e-08	15.4774	13.5286	16.7612	15.7303	14.6874	15.237	23.8624	21.5077	21.9236	24.2316	19.7804	22.2612
Smp_167750	1.31429	8.86678e-07	8.26244	7.5731	9.18289	8.31037	8.97779	8.46132	13.6846	12.9634	11.8953	10.8881	12.3372	12.3537
Smp_135130	1.31365	0.0235273	8.19623	6.95273	8.72768	7.26239	7.03722	7.63525	11.3213	10.4607	12.0149	11.4858	10.8908	11.2347
Smp_128690	1.31357	1.57597e-09	37.8774	35.1956	39.4013	37.3418	37.62	37.4872	58.2228	53.2215	55.6869	57.0151	54.5872	55.7467
Smp_340980	1.31322	3.63407e-08	40.8985	37.7185	42.4399	39.3456	42.4361	40.5677	55.0324	57.0665	58.8142	62.825	58.9713	58.5419
Smp_132170	1.31302	3.5015e-08	32.0187	31.1202	33.338	30.3313	29.5824	31.2781	43.6297	45.1682	46.5652	52.388	48.0094	47.1521
Smp_329840	1.31298	0.553232	0.0347673	0.113539	0.0842254	0.0512999	0.0541858	0.0676035	0.0790612	0.140358	0.0963635	0.142898	0.0490289	0.101542
Smp_076530	1.31283	2.72769e-08	37.9941	36.7204	33.2371	37.6289	33.4616	35.8084	47.1288	50.511	52.2282	55.8863	57.8951	52.7299
Smp_345680	1.31277	2.37683e-05	7.24972	6.08644	8.42082	7.40254	9.14141	7.66019	12.2259	10.438	10.2624	11.9848	10.7164	11.1255
Smp_173210	1.31219	2.37786e-07	5.61424	5.21158	6.11649	5.61382	6.03244	5.71772	8.90212	8.41909	7.91803	8.72952	8.1353	8.42081
Smp_132640	1.31212	2.02502e-08	73.1235	73.9545	77.5829	78.7741	73.7645	75.4399	108.013	100.244	111.105	122.522	110.747	110.526
Smp_023470	1.31167	0.0614755	3.46233	3.31141	4.48679	3.78884	4.76629	3.96313	5.90495	6.11546	5.56572	6.89336	5.33043	5.96198
Smp_156860	1.31165	0.0148656	5.08527	4.15569	5.18495	5.32912	5.66335	5.08367	6.42437	7.34656	7.29592	7.65036	7.40586	7.22461
Smp_016090	1.31155	1.24733e-10	25.6703	24.1996	24.2478	26.3282	22.8416	24.6575	35.24	34.6476	39.1564	37.0103	35.1812	36.2471
Smp_131320	1.31128	8.93761e-06	7.57364	8.58536	9.2001	8.71578	8.87195	8.58936	12.5679	11.9132	12.4168	14.6726	11.7753	12.6692
Smp_137110	1.31097	0.000259778	28.2653	24.5773	26.9992	24.6255	23.4204	25.5775	35.1642	29.6891	36.8048	45.9471	40.0926	37.5396
Smp_091360	1.31048	1.33258e-08	33.9588	31.5297	32.0951	31.1571	29.002	31.5485	47.6382	45.7736	47.5315	41.1348	44.1576	45.2472
Smp_139520	1.31045	8.16674e-09	20.0746	17.212	18.236	17.3337	16.6184	17.8949	24.904	26.3239	28.738	23.8472	26.1603	25.9947
Smp_313820	1.31018	1	0	0	0.35119	0	0	0.0702381	0	0	0	0	0.341565	0.068313
Smp_310210	1.31018	0.140064	1.11282	0.833584	1.23024	1.04841	0.879401	1.02089	1.67517	1.3446	1.30326	2.06144	1.09041	1.49498
Smp_094640	1.3101	7.82841e-07	7.68719	7.03266	7.69831	7.30905	6.85259	7.31596	9.9821	10.449	10.22	11.562	11.082	10.659
Smp_072100	1.30979	0.328807	0.601113	0.934824	0.776521	0.591277	0.31226	0.643199	0.854323	1.01119	0.777473	0.772137	1.27162	0.937349
Smp_023710	1.3095	0.570737	0.202887	0.236642	0.196569	0.24946	0.158091	0.20873	0.749712	0.204779	0.168694	0.20849	0.286133	0.323562
Smp_247260	1.30926	0.238606	0.315352	0.124233	0.305598	0.323997	0.254849	0.264806	0.430271	0.268761	0.357395	0.53284	0.335997	0.385053
Smp_325490	1.30921	0.839896	0.599899	0.186621	0.387174	0	0	0.234739	0.909362	0.201875	0	0.411122	0	0.304472
Smp_155330	1.30917	1.72927e-05	11.606	10.525	11.7427	12.4698	11.7204	11.6128	16.2129	15.8008	16.0841	20.1203	16.4252	16.9286
Smp_016180	1.30895	0.000785481	3.94184	3.41857	3.8199	4.35811	4.27952	3.96359	6.27277	5.21943	5.57487	6.3437	5.55871	5.7939
Smp_158740	1.30889	3.50471e-08	73.057	77.7209	70.2685	72.3784	69.155	72.516	109.999	94.6381	112.117	106.573	109.551	106.575
Smp_340450	1.30868	2.48091e-06	29.308	27.9458	26.787	26.9715	26.7224	27.5469	36.5868	39.4535	43.5461	41.41	42.646	40.7285
Smp_316320	1.30859	0.000201008	2.79516	2.19422	2.47572	2.9278	2.84592	2.64777	3.93095	4.45058	3.2063	3.86359	3.93431	3.87715
Smp_343760	1.30829	7.77976e-06	24.0853	21.9311	25.9179	21.9206	20.2713	22.8252	32.4253	34.6289	33.3009	35.5372	32.9447	33.7674
Smp_173190	1.30787	2.32483e-05	11.1465	9.80293	12.7288	11.6096	10.7588	11.2093	16.3751	15.4589	17.4269	17.8869	15.48	16.5256
Smp_305560	1.30776	3.72553e-06	14.4867	15.5175	15.098	15.1563	14.5448	14.9607	19.2749	19.2028	21.5656	23.1465	24.4881	21.5356
Smp_334570	1.30708	0.292923	0.107534	0.0752505	0.086839	0.1763	0.121043	0.113393	0.203779	0.15375	0.0993507	0.174946	0.10952	0.148269
Smp_047330	1.30705	7.39958e-06	54.7711	46.0313	49.7362	49.9244	43.463	48.7852	61.3162	59.8277	64.1123	66.549	61.7062	62.7023
Smp_133790	1.30693	1.22713e-08	31.1747	29.7016	32.1414	30.3537	27.9386	30.262	41.0141	44.1868	42.2287	44.2877	48.7061	44.0847
Smp_211170	1.30674	5.33962e-05	20.0867	18.9082	18.602	16.2324	17.3608	18.238	24.5565	28.3467	27.2288	26.6984	26.7396	26.714
Smp_307800	1.3066	0.0323252	6.67507	6.43411	7.94709	6.57588	5.88941	6.70431	13.1818	11.4734	8.51502	12.0045	7.86197	10.6074
Smp_325240	1.30632	0.314069	0.0592533	0.129003	0.076556	0.174859	0.0615651	0.100247	0.202114	0.0199343	0.240871	0.12177	0.0928445	0.135507
Smp_332860	1.30604	3.99779e-11	135.681	124.32	123.168	124.876	118.63	125.335	183.757	184.096	189.799	173.33	175.257	181.248
Smp_058620	1.30585	2.32508e-07	61.4031	61.5093	52.8635	59.4719	60.925	59.2345	88.0696	84.9563	83.9245	88.8173	85.6256	86.2787
Smp_244680	1.30553	3.66317e-11	34.2894	31.5971	31.6907	31.8919	33.047	32.5032	44.311	46.6129	45.2513	49.9836	48.0001	46.8318
Smp_041100	1.30548	3.43469e-05	24.7207	20.9366	23.2401	23.3272	21.4235	22.7296	33.7376	29.519	34.3544	33.6317	34.3353	33.1156
Smp_097180	1.30509	8.13702e-05	34.0301	31.6954	36.5562	31.0258	32.9724	33.256	52.2433	41.3746	48.9277	54.6932	51.296	49.707
Smp_331210	1.30449	0.205969	0.517584	0.655426	0.85971	0.690953	0.883455	0.721426	1.13494	0.970165	0.696773	1.21567	1.18179	1.03987
Smp_246410	1.30437	1.81304e-11	50.5904	45.0426	48.6211	51.2821	48.3905	48.7853	71.583	67.8533	71.8298	73.1781	72.3416	71.3572
Smp_041770	1.3041	5.55239e-09	162.472	133.705	152.122	159.877	147.389	151.113	212.081	219.574	236.958	220.993	207.176	219.357
Smp_205710	1.30406	0.570963	0	0	0	0	0	0	0	0	0	0	0	0
Smp_141710	1.30392	0.00362384	6.98634	7.21074	7.05756	8.09295	7.39914	7.34935	8.87897	9.56928	10.0184	14.676	11.3356	10.8957
Smp_123600	1.30387	2.26273e-12	56.9438	57.8959	57.0664	56.8758	56.9669	57.1498	82.6086	82.6686	83.1566	87.3212	83.193	83.7896
Smp_071880	1.30354	1.28204e-09	61.5978	58.4677	63.6115	62.6065	63.1044	61.8776	82.9162	87.6737	92.9141	94.908	94.246	90.5316
Smp_164080	1.30345	0.00221378	7.72986	7.97366	10.0151	8.36413	9.5486	8.72627	14.3715	10.9221	11.8868	15.1792	11.3447	12.7409
Smp_243930	1.30326	0.0580481	0.990214	1	1.01601	0.836547	1.06518	0.981591	1.44378	1.34035	1.31739	1.93916	1.3033	1.4688
Smp_156350	1.30316	1.70288e-10	28.7599	26.7365	27.3583	29.4503	27.4098	27.943	38.613	39.5662	40.5916	42.9433	42.2006	40.783
Smp_123570	1.30305	7.61685e-10	36.0992	35.2709	34.8434	34.983	34.1496	35.0692	47.0931	48.5911	53.8037	54.1028	52.8374	51.2856
Smp_344350	1.30289	0.000502551	26.3302	26.5959	25.8639	28.8502	24.8606	26.5002	33.0448	35.9017	40.3705	41.9292	40.4741	38.344
Smp_047090	1.30277	1.61905e-06	46.5127	43.8551	48.7763	50.6046	48.2845	47.6067	61.8363	60.8219	66.6628	74.2429	63.4927	65.4113
Smp_022020	1.30264	2.67224e-09	34.5897	33.739	30.6955	33.6036	31.3423	32.794	46.8567	46.6054	48.0297	48.886	48.6187	47.7993
Smp_246630	1.30253	0.108515	2.43304	2.27023	3.49062	2.11708	2.72225	2.60664	4.62828	3.91966	4.20159	3.65412	3.65122	4.01098
Smp_334330	1.30234	1.53473e-08	13.0434	10.6618	12.8948	12.1844	10.808	11.9185	17.9237	17.236	18.0454	17.9461	15.3635	17.3029
Smp_194240	1.30228	2.3874e-08	110.808	101.741	101.683	102.794	99.3133	103.268	148.938	152.494	146.135	151.483	151.324	150.075
Smp_144940	1.30213	2.24591e-11	33.193	29.6992	32.8976	31.7793	29.3418	31.3822	44.9718	44.5143	48.3956	45.1582	43.9268	45.3933
Smp_302140	1.30199	0.246775	0.998806	1.09106	0.755377	0.527195	0.531538	0.780796	0.997154	0.9589	1.40443	1.42684	1.00774	1.15901
Smp_314640	1.30194	0.203525	41.6006	20.2023	18.2374	16.5962	16.5078	22.6289	30.5636	21.7912	29.3873	31.6698	33.9567	29.4737
Smp_133380	1.30181	0.00153717	6.9177	6.05205	7.11151	7.07415	7.02809	6.8367	9.44142	9.29801	8.82595	10.9135	10.9406	9.88389
Smp_204920	1.30174	0.909077	0	0.0876292	0	0	0	0.0175258	0.106778	0	0.104114	0.0482526	0.0441481	0.0606586
Smp_072460	1.30169	0.0623162	0.757164	0.64426	0.641459	0.824456	0.69272	0.712012	0.768861	0.913155	1.10344	1.17432	1.258	1.04355
Smp_039590	1.30148	0.246094	3.637	2.74716	3.62913	2.3425	1.43957	2.75907	6.22754	3.80184	2.71215	3.64818	4.31484	4.14091
Smp_176340	1.30128	7.90242e-08	13.5726	11.7156	11.6331	12.1444	11.5696	12.1271	17.3803	16.8906	17.1207	18.5355	17.8353	17.5525
Smp_178780	1.30094	0.508074	0.0282897	0.131979	0.123362	0.0556564	0.0734844	0.0825543	0.144746	0.128483	0.125456	0.145342	0.0664903	0.122103
Smp_163620	1.30085	8.13437e-09	17.7185	16.4118	17.696	18.1659	16.9059	17.3796	23.8298	24.8663	27.144	25.2642	26.3114	25.4832
Smp_030220	1.3005	2.14067e-10	187.481	180.92	164.175	179.083	171.728	176.677	253.908	243.793	248.66	267.379	269.621	256.672
Smp_246540	1.30032	0.0625809	4.43133	3.82714	4.45373	3.81865	3.69099	4.04437	6.55833	6.35748	5.68433	7.48854	3.4086	5.89946
Smp_241500	1.30027	0.000113791	30.0808	23.9879	30.3546	25.9019	25.0618	27.0774	38.8455	40.0125	39.5812	40.7869	37.8597	39.4172
Smp_133700	1.30017	2.79484e-10	43.7694	42.6775	46.0242	44.4102	40.9168	43.5596	61.4561	61.0497	66.4118	69.2839	60.8927	63.8188
Smp_323350	1.2999	0.84384	0	0	0	0	0	0	0	0	0	0	0	0
Smp_175440	1.29984	0.90602	0	0	0	0	0	0	0	0	0	0	0	0
Smp_210860	1.29956	0.000185961	5.99212	4.73419	5.52145	5.48907	5.07621	5.36261	7.96425	7.62783	7.79188	7.97144	7.69191	7.80946
Smp_301780	1.29929	3.10145e-06	30.571	31.6577	28.1952	30.1587	26.6223	29.441	37.6058	44.4097	39.8026	45.9704	46.4907	42.8558
Smp_125780	1.29912	3.24197e-05	47.9508	51.0502	52.5147	54.4556	56.1472	52.4237	74.3908	71.1224	74.5314	80.5484	82.0926	76.5371
Smp_131650	1.29882	6.05154e-06	22.787	22.9297	23.3303	24.3961	21.5128	22.9912	30.823	29.0048	34.2443	36.8078	36.0811	33.3922
Smp_019100	1.29869	6.08271e-11	92.4268	90.0493	91.8456	94.4479	90.7708	91.9081	142.763	134.349	131.149	127.558	133.857	133.935
Smp_333190	1.29864	0.0167831	19.6365	17.358	14.8725	18.1567	19.764	17.9575	23.5463	22.973	27.7485	29.3255	25.7379	25.8663
Smp_304800	1.29847	8.50493e-11	30.5882	29.3636	31.4972	29.9842	30.6793	30.4225	41.2864	39.7379	43.3064	44.8572	43.3475	42.5071
Smp_171750	1.29831	9.7771e-06	23.6199	18.4835	24.8939	21.7123	21.8994	22.1218	34.6043	31.2158	34.7734	31.2437	29.665	32.3005
Smp_346180	1.29812	0.0100826	2.4577	2.52616	2.70001	2.71496	2.06201	2.49217	3.48181	3.44876	3.39506	4.22689	3.31137	3.57278
Smp_329690	1.29802	0.510124	0.198724	0.185433	0.19252	0.0651563	0.137637	0.155894	0.150631	0.0668606	0.0734352	0.0680734	0.0622823	0.0842565
Smp_068950	1.2979	2.67787e-09	24.4177	23.2503	22.6086	24.276	25.1375	23.938	34.1958	31.5648	34.8608	36.4378	36.0968	34.6312
Smp_344940	1.29773	0.376387	2.09111	5.44736	7.59598	4.62779	6.96963	5.34638	6.24101	4.92502	9.46571	7.16348	10.2407	7.60718
Smp_334860	1.29717	0.338141	0.577054	0.725696	1.09395	0.814388	1.17293	0.876803	1.31196	0.658234	1.44675	1.2115	1.13208	1.15211
Smp_090440	1.29662	0.00235624	9.72614	11.0609	11.1542	10.6704	10.1531	10.553	13.8689	13.0731	14.8932	18.4831	16.1795	15.2996
Smp_140920	1.29656	0.0852008	2.46539	1.87127	2.29992	2.50157	2.02084	2.2318	2.8811	2.43276	3.75189	3.62981	2.78574	3.09626
Smp_147620	1.29647	0.000102198	22.4373	22.2229	20.6027	21.5856	18.0075	20.9712	26.9846	26.8126	31.5313	33.6079	32.5549	30.2983
Smp_174310	1.29629	1.54954e-08	26.9417	24.3825	22.9481	25.7075	23.1738	24.6307	34.2837	35.8072	34.8888	39.3213	35.6757	35.9953
Smp_038820	1.29621	0.00018368	18.2047	17.0296	16.2721	17.4629	17.2541	17.2447	25.3437	23.2986	25.6598	25.6907	24.2792	24.8544
Smp_140420	1.29604	4.73732e-10	33.603	32.0993	33.5617	34.041	31.8216	33.0253	45.3998	44.6284	49.5089	51.8575	48.7522	48.0294
Smp_180910	1.29565	2.26597e-09	13.877	13.0338	12.6764	12.3492	12.5072	12.8887	18.1775	18.6138	17.5174	19.4636	19.5739	18.6692
Smp_328090	1.29562	0.665331	740.703	621.487	597.066	623.543	588.625	634.285	591.314	535.813	541.622	482.646	560.861	542.451
Smp_104310	1.29553	0.036078	4.58439	4.04421	5.73438	4.15421	4.04146	4.51173	7.42379	6.44969	6.03738	5.65284	7.07891	6.52852
Smp_317230	1.29508	0.186557	12.1301	7.10568	10.6414	10.2079	14.0722	10.8315	9.80741	16.4607	14.1945	18.0751	12.2288	14.1533
Smp_041750	1.29485	1.83459e-11	22.8265	22.0614	21.4246	23.619	20.5916	22.1046	31.7496	34.6309	34.2605	34.7776	33.8275	33.8492
Smp_192400	1.29468	0.000292329	34.1419	31.2584	41.4771	33.0567	32.3576	34.4583	50.9268	48.6116	48.8255	45.8632	54.1881	49.683
Smp_211270	1.29439	1.17705e-05	26.9511	25.7424	20.0969	25.2976	25.1735	24.6523	33.7152	36.583	37.0725	33.8135	37.0571	35.6483
Smp_018570	1.29401	0.00132544	22.3839	23.2208	21.2546	23.8198	21.3528	22.4064	30.6828	27.7332	31.8986	38.0607	34.4032	32.5557
Smp_207020	1.29388	3.25611e-10	37.8016	33.1718	36.9276	36.7185	33.7637	35.6766	52.46	51.5153	53.253	49.3568	52.1286	51.7427
Smp_129770	1.29386	3.45752e-08	46.0393	39.5389	44.311	46.7641	42.5346	43.8376	56.7803	64.5443	68.6219	64.9486	64.0077	63.7806
Smp_054450	1.29329	0.0121016	44.2553	50.5597	40.6658	39.0486	45.6536	44.0366	64.5885	62.413	64.533	85.7314	71.0793	69.6691
Smp_346800	1.29312	0.112401	3.87415	3.24887	3.80103	2.79778	2.90414	3.32519	6.30064	4.70219	4.4037	4.68662	4.14964	4.84856
Smp_342580	1.29308	0.333208	0.110897	0.165556	0.268663	0.141815	0.103704	0.158127	0.327837	0.246233	0.196719	0.273477	0.271069	0.263067
Smp_242960	1.293	0.392052	0.416215	0.388392	0.20157	0.92109	0.648551	0.515164	1.06474	0.945285	0.461389	0.748583	1.17409	0.878818
Smp_087520	1.29299	6.55483e-07	9.40409	9.37546	10.4309	10.091	9.81008	9.8223	13.8813	13.7909	14.0478	14.2107	15.3588	14.2579
Smp_210940	1.29294	1.05576e-08	18.1257	16.6142	17.9378	18.5123	18.0098	17.8399	24.9305	23.4773	26.3726	27.893	26.1561	25.7659
Smp_140110	1.2929	0.0229099	7.28698	6.76662	6.34774	7.03006	5.60545	6.60737	9.40061	9.68842	9.12734	12.9959	8.62963	9.96837
Smp_193440	1.29275	6.10686e-07	155.564	153.993	147.425	158.639	154.004	153.925	197.335	203.893	224.035	256.694	231.321	222.655
Smp_300920	1.2923	0.00131131	15.7376	12.0034	19.7261	14.9701	15.5623	15.5999	27.2274	24.24	22.2775	19.7541	19.349	22.5696
Smp_158690	1.29218	0.00865639	5.01424	3.55121	4.72222	4.21928	4.45663	4.39272	6.4568	5.79241	6.05027	6.78698	6.00148	6.21759
Smp_145620	1.29207	9.64746e-06	35.4846	38.116	31.1088	34.3833	31.2946	34.0775	48.7416	51.2759	47.4008	50.8615	52.6525	50.1865
Smp_130470	1.292	4.69913e-06	10.6651	9.67927	11.8211	11.4097	12.0161	11.1183	16.6068	15.0088	14.7874	17.9303	16.6305	16.1928
Smp_306240	1.29179	0.0290106	4.66438	3.94707	4.42623	4.91605	5.07854	4.60645	5.92976	6.45857	6.73948	6.07145	5.6992	6.17969
Smp_212840	1.29177	1.22632e-05	18.1771	17.8327	21.7753	22.3786	22.9106	20.6149	30.4572	30.0188	30.9026	29.7971	31.0459	30.4443
Smp_247160	1.2916	0.000445277	13.8387	13.2171	13.7961	14.7389	13.2508	13.7683	21.0216	18.3453	22.5838	19.4004	20.4488	20.36
Smp_210200	1.29131	0.0388535	7.57253	7.06595	6.05535	9.10374	7.74234	7.50798	10.1131	9.88763	10.6602	11.4874	11.5838	10.7464
Smp_152440	1.29127	1.60973e-06	55.0679	56.471	52.7068	49.5129	50.9678	52.9453	72.8107	72.0177	79.2614	84.3202	79.4399	77.57
Smp_127830	1.29105	1.86185e-08	45.0346	38.6124	42.8133	39.5297	35.4725	40.2925	56.8774	55.5115	59.9447	59.1473	55.6463	57.4254
Smp_068060	1.29087	9.7211e-10	76.9774	73.0565	70.1222	79.5617	75.566	75.0568	104.236	111.669	112.184	107.514	105.621	108.245
Smp_085380	1.29079	0.000713697	2.75428	2.48199	3.10826	2.67464	2.54997	2.71383	3.79412	3.58756	3.98668	4.05152	4.04999	3.89397
Smp_346720	1.29058	1.0559e-09	12.6772	11.9634	12.7359	12.7962	12.0985	12.4542	17.9115	16.8629	17.3697	19.3923	18.3601	17.9793
Smp_340290	1.29054	9.23888e-11	16.6172	15.5639	17.0839	16.8784	16.8229	16.5932	23.7061	23.7336	23.7857	25.1632	23.9267	24.0631
Smp_043570	1.29046	2.25296e-05	5.79875	4.57466	4.81305	4.97904	4.95371	5.02384	7.33301	8.11073	7.73859	6.50424	6.63665	7.26464
Smp_128890	1.29033	9.97464e-10	20.1674	18.6731	18.8756	19.4375	19.874	19.4055	27.1972	27.0067	27.0334	30.7012	28.8696	28.1616
Smp_133660	1.28987	0.252923	3.19907	4.93672	3.93409	3.4695	4.04811	3.9175	3.82386	3.35303	5.04707	8.26048	7.24934	5.54676
Smp_174800	1.28952	7.02384e-06	44.5101	41.6334	45.746	44.7402	40.7859	43.4831	57.5643	59.9003	65.5526	64.2691	67.2532	62.9079
Smp_035110	1.28944	1.41776e-10	32.4109	29.0257	29.571	30.0183	30.758	30.3568	42.6024	44.611	46.079	42.0461	44.0362	43.8749
Smp_169670	1.28934	0.000111808	11.6241	11.4131	11.0431	10.3881	10.7949	11.0526	14.5341	15.3933	15.6879	16.9795	16.6782	15.8546
Smp_046880	1.28927	4.28109e-07	14.2939	14.172	12.4658	14.4703	14.0686	13.8941	22.2109	20.6158	20.7182	18.3181	17.8322	19.939
Smp_309590	1.28919	5.36308e-09	12.1526	10.7781	11.5331	12.6234	12.4844	11.9143	17.6221	17.6236	16.9742	17.6924	15.8022	17.1429
Smp_138760	1.28906	1.23768e-07	105.204	99.1428	96.0431	100.71	95.7475	99.3694	135.972	133.347	140.901	151.734	155.98	143.587
Smp_129580	1.28894	0.00352782	7.1564	8.30102	8.43104	8.96529	7.59376	8.0895	12.7618	11.6355	12.9742	12.226	9.83646	11.8868
Smp_213360	1.28815	0.297794	1.15988	1.50497	2.24314	1.88918	1.32451	1.62433	1.62894	2.3408	1.8885	1.51602	2.09681	1.89421
Smp_310870	1.28799	2.88248e-12	10.8878	9.78873	9.80022	10.1346	9.78695	10.0797	14.8269	13.9524	14.8577	14.8142	14.3183	14.5539
Smp_158670	1.28796	4.35798e-08	6.33172	5.64939	6.09983	5.78324	5.30081	5.833	8.14988	8.48098	8.44278	8.5851	8.37564	8.40688
Smp_305350	1.28764	0.00105935	13.6636	10.806	15.2387	12.617	10.6969	12.6044	17.5517	17.9503	16.8295	19.5152	17.3346	17.8363
Smp_304880	1.28721	0.116731	4.29279	3.27705	4.00848	4.71659	3.97997	4.05497	6.35129	5.78012	6.67594	7.33538	4.63683	6.15591
Smp_153870	1.28706	4.65463e-07	27.7616	23.9367	31.6878	29.1413	31.5812	28.8217	41.3846	39.5793	41.0614	41.4383	36.8406	40.0608
Smp_139090	1.28692	5.08476e-05	5.52966	4.45185	5.3778	5.48389	4.57945	5.08453	7.81636	6.69282	6.82123	7.69735	7.41242	7.28804
Smp_169520	1.2869	2.07422e-05	17.6605	17.7572	19.7909	21.1075	18.6061	18.9844	27.0799	24.7861	29.0952	29.3675	27.3977	27.5453
Smp_342170	1.28687	6.18217e-12	66.7133	61.0658	62.289	64.1623	63.1798	63.4821	89.0302	88.7911	90.3835	97.6191	91.6654	91.4979
Smp_134940	1.2867	3.8747e-07	21.5628	20.5222	20.8277	20.1911	20.2138	20.6635	29.2514	26.3138	28.9437	33.5185	30.3266	29.6708
Smp_317490	1.28667	0.64987	0.0407117	0.113962	0.197228	0.120138	0.126893	0.119787	0.0925776	0.493085	0.0902684	0.251009	0.30621	0.24663
Smp_043030	1.28664	7.22919e-09	509.97	457.589	462.279	500.932	469.497	480.053	666.546	655.85	700.069	699.618	741.818	692.78
Smp_023840	1.28636	2.66947e-06	1437.05	1423.57	1338.28	1395.97	1584.82	1435.94	2002.69	1837.1	2009.46	2122.89	2319.07	2058.24
Smp_142320	1.2863	0.00418186	3.82119	3.67156	4.18778	4.49535	4.78995	4.19317	5.74844	5.67133	6.19329	7.03465	5.61598	6.05274
Smp_346490	1.28608	0.0617922	3.26093	3.12491	3.27357	3.09208	2.3808	3.02646	4.47594	3.67667	5.04829	3.89418	4.19821	4.25866
Smp_168040	1.28601	1.18266e-10	50.4935	47.77	46.138	48.0757	46.6308	47.8216	67.2377	65.6304	69.2455	70.7701	70.9216	68.7611
Smp_179660	1.28591	1.40209e-06	52.7194	46.0611	60.5568	59.4843	51.0596	53.9763	79.335	78.8557	71.6733	83.21	76.3408	77.883
Smp_148870	1.28572	4.96886e-06	3.82582	3.56622	4.10606	4.17604	3.66532	3.8679	6.03774	5.36983	5.53473	6.01275	5.10336	5.61168
Smp_028990	1.28558	7.39668e-08	155.085	140.661	144.449	132.482	138.638	142.263	181.881	199.662	216.022	198.663	221.279	203.501
Smp_142490	1.28553	0.0320109	28.1004	34.6829	51.9716	50.4432	51.9514	43.4299	60.2685	56.21	63.9326	67.5989	65.2709	62.6562
Smp_105690	1.28543	9.7211e-10	19.3923	19.4053	18.9778	18.6489	17.1627	18.7174	24.9543	27.0888	27.4625	26.9751	27.5753	26.8112
Smp_171580	1.28538	0.000215251	6.14822	6.38797	5.99352	6.95152	6.49001	6.39425	9.09336	9.17177	9.9666	9.33769	8.64717	9.24332
Smp_078930	1.285	0.757984	0.0555524	0	0	0.109286	0.173144	0.0675965	0	0.112141	0.123172	0.0570869	0.261154	0.110711
Smp_200130	1.28487	0.501071	1.42405	2.66227	1.36999	1.39813	0	1.37089	1.61613	1.43998	4.72309	2.93361	2.68274	2.67911
Smp_028070	1.28482	3.74768e-10	35.3402	31.8444	36.1461	33.2368	32.147	33.7429	46.0193	47.115	52.1904	48.8088	48.4419	48.5151
Smp_134360	1.28441	9.65143e-09	23.0028	21.1321	22.1603	22.1388	20.3975	21.7663	33.0442	32.4068	31.062	30.679	29.4064	31.3197
Smp_060490	1.28436	0.000668615	22.9563	20.4944	20.6688	20.8064	22.2105	21.4273	29.947	27.449	32.2	32.6736	31.3785	30.7296
Smp_149950	1.28367	0.000178756	13.8976	14.2351	14.3091	12.9851	13.0107	13.6875	19.1791	17.9587	18.755	21.7322	20.8946	19.7039
Smp_159120	1.28364	8.17927e-07	35.7068	30.4436	32.8221	31.89	31.4738	32.4673	44.7785	46.1351	44.3766	46.5283	48.1348	45.9907
Smp_347350	1.2836	8.98875e-10	40.2668	40.9916	40.7161	40.2101	39.5465	40.3462	53.5145	54.0712	61.4269	57.7793	59.6823	57.2948
Smp_160590	1.28342	0.0486364	0.650617	0.745425	0.778855	0.738837	0.631287	0.709004	0.995414	0.951155	0.885752	1.32227	0.930976	1.01711
Smp_208090	1.28317	1.38713e-09	16.3483	15.2334	14.7973	16.5152	15.6494	15.7087	21.6902	22.2006	21.1581	23.6235	23.3921	22.4129
Smp_136920	1.28314	0.0407842	2.08372	2.28557	2.99023	2.65994	2.2642	2.45673	3.68945	3.43549	3.45642	3.51397	3.40951	3.50097
Smp_135460	1.28313	2.27669e-05	18.1661	18.6295	23.5341	18.9438	19.6466	19.784	29.7429	28.036	28.66	31.412	24.8503	28.5402
Smp_122370	1.28299	6.6442e-06	14.1435	13.7704	13.6625	15.2656	13.9405	14.1565	18.4205	18.8107	19.4985	23.5854	22.5572	20.5745
Smp_315850	1.28265	0.0228571	5.57829	6.64038	7.83087	6.38297	8.44319	6.97514	10.7925	8.26625	8.25171	11.8087	9.5254	9.72892
Smp_061590	1.28231	1.59985e-06	118.214	117.055	106.345	117.054	113.273	114.388	145.463	150.236	159.416	178.114	175.772	161.8
Smp_018010	1.28201	3.06227e-05	12.3397	12.2948	11.781	12.5859	11.0058	12.0015	18.583	17.1933	17.6961	16.6629	16.991	17.4252
Smp_302040	1.28175	2.70785e-05	41.7175	33.0429	46.38	39.9507	42.4086	40.6999	62.155	59.7063	56.0109	57.132	52.4077	57.4824
Smp_134980	1.28173	0.00351013	10.6118	10.8106	12.2297	12.0469	11.1038	11.3606	16.1958	13.5141	17.2191	20.3749	18.3594	17.1327
Smp_337010	1.28156	8.28694e-09	23.9113	23.5274	25.2716	24.0646	22.4979	23.8545	33.0333	33.7981	34.4484	36.1036	32.634	34.0035
Smp_141860	1.28141	1.51117e-06	10.7242	9.13503	11.3102	10.4112	11.0824	10.5326	16.4725	14.6884	14.36	16.6953	13.4912	15.1415
Smp_304860	1.28113	0.11021	2.06098	1.85183	2.77349	2.10236	2.14129	2.18599	3.34141	3.65952	3.08882	2.74533	2.65534	3.09808
Smp_163000	1.28104	3.76077e-05	23.9036	20.2168	21.7056	22.1994	21.1587	21.8368	31.0122	29.9551	33.0147	30.9778	32.6429	31.5205
Smp_046630	1.28077	3.95433e-07	2782.73	2329.55	2468.38	2238.39	2259.64	2415.74	3754.84	3514.01	3399.75	3286.52	3294.81	3449.99
Smp_153970	1.28071	3.43582e-10	32.3734	26.8778	31.7165	28.4224	28.0104	29.4801	41.8389	42.0504	41.8064	39.6155	40.2724	41.1167
Smp_069220	1.28036	0.000322074	42.3014	43.9867	40.5111	44.2595	41.3615	42.484	56.1115	55.1151	61.2237	65.2069	66.4834	60.8281
Smp_303310	1.28025	0.16905	0.553853	0.357764	0.423176	0.50291	0.320937	0.431728	0.908274	0.60198	0.661278	0.536259	0.460612	0.63368
Smp_124030	1.27984	0.000407927	24.9625	26.9725	27.7691	25.3348	24.2827	25.8643	33.9156	34.566	36.7011	39.5092	40.4186	37.0221
Smp_345550	1.27943	1.60788e-05	10.7087	8.53202	10.5843	10.1428	10.7718	10.1479	14.9138	14.3675	14.8495	15.4364	13.2732	14.5681
Smp_021460	1.27929	0.698667	0.119176	0.222405	0.0577291	0.234447	0	0.126751	0.0677502	0.120288	0.198178	0.306172	0.224102	0.183298
Smp_343330	1.27896	0.00408831	25.8576	20.8172	25.3422	24.3102	22.0533	23.6761	37.6725	33.4431	33.2656	37.5099	27.8171	33.9416
Smp_000340	1.27861	0.0146756	2.50634	2.91064	2.93955	2.5607	2.30242	2.64393	3.52242	3.20265	3.80437	4.34375	4.17658	3.80995
Smp_169300	1.27789	0.000146919	12.8433	13.0989	12.4905	12.4031	12.906	12.7484	17.321	17.1256	19.1757	19.7957	17.7374	18.2311
Smp_039670	1.27787	1.72057e-08	30.0323	28.2289	29.8897	32.0132	33.6098	30.7548	45.1729	43.281	41.3695	43.2516	43.8884	43.3927
Smp_246270	1.27765	0.000503157	19.1666	20.1441	21.7005	21.3396	20.5703	20.5842	28.857	26.3955	28.5655	31.9957	32.0795	29.5786
Smp_158560	1.27742	1.31025e-10	107.001	100.768	102.267	104.82	94.9999	101.971	140.516	145.12	151.713	145.203	150.928	146.696
Smp_144070	1.2774	4.91638e-08	4.72098	4.51027	4.36605	4.8764	4.64924	4.62459	6.50445	6.06378	6.50562	7.12317	6.9229	6.62399
Smp_341690	1.27732	3.22819e-06	20.3262	19.5966	24.8471	22.0859	21.2198	21.6151	30.8208	28.4149	29.892	34.5889	31.2686	30.997
Smp_196620	1.27725	0.00588726	125.152	139.503	159.27	155.274	176.642	151.168	180.786	179.795	199.778	260.664	269.426	218.09
Smp_333890	1.27713	1.76347e-06	15.4029	12.8667	15.864	16.3614	15.4491	15.1888	22.4532	19.9812	20.9662	24.289	20.9059	21.7191
Smp_194910	1.27686	0.0822237	323.65	415.133	712.02	652.173	801.859	580.967	780.363	737.698	845.536	898.445	947.526	841.914
Smp_347590	1.2766	0.157936	0.556453	0.324507	0.572863	0.58157	0.28907	0.464893	0.909486	0.561626	7.32578	0.714745	0.588554	2.02004
Smp_335750	1.27624	4.29341e-08	14.7944	15.128	16.4954	14.1113	14.2986	14.9656	20.0488	21.6219	22.5767	21.1083	21.492	21.3695
Smp_155360	1.27616	0.000183935	122.096	97.7962	97.7289	103.812	109.035	106.093	152.364	149.853	143.643	159.506	155.15	152.103
Smp_033050	1.27607	8.32575e-08	68.0637	64.6223	68.6582	65.5299	61.8232	65.7395	84.9264	86.824	93.704	102.87	98.7484	93.4145
Smp_138880	1.27593	3.10745e-05	22.1728	18.3224	22.707	20.8895	22.3321	21.2848	30.8415	31.452	26.5078	31.4728	29.9795	30.0507
Smp_317630	1.27587	0.237869	1.9176	3.35522	4.17872	2.94695	2.86342	3.05238	4.08789	3.26646	4.78281	5.17356	3.49364	4.16087
Smp_194570	1.27569	6.12651e-05	4.77588	5.03737	4.559	4.68155	3.91597	4.59395	6.37035	6.50694	6.40312	6.33121	6.70074	6.46247
Smp_204730	1.27557	1.01035e-08	41.6852	39.1387	43.3299	43.0576	41.1073	41.6637	56.6675	56.6235	60.1724	63.3466	61.2397	59.6099
Smp_093950	1.27542	1.19782e-09	82.487	74.8251	74.5571	73.8301	74.681	76.0761	102.835	107.804	113.809	111.744	107.856	108.81
Smp_138590	1.2753	1.18506e-05	65.5576	47.5228	43.8805	53.3812	51.4728	52.363	72.7891	75.3516	74.4717	76.2116	72.2063	74.2061
Smp_266810	1.2748	0.109505	1.04677	0.557246	0.914824	0.783333	0.780699	0.816574	1.11717	1.02405	1.10358	1.21413	1.27388	1.14656
Smp_344100	1.27472	4.72595e-08	102.202	100.716	93.1602	92.9585	87.9959	95.4064	134.81	138.483	141.728	126.656	136.66	135.667
Smp_171660	1.2744	0.00116976	66.4423	56.6267	53.6013	52.9574	54.2766	56.7809	82.4122	82.1873	74.095	81.0603	86.8755	81.3261
Smp_021790	1.27434	0.0200423	0.839093	0.90057	0.855452	0.93038	0.957533	0.896606	1.24083	1.15524	1.25294	1.55489	1.3953	1.31984
Smp_171550	1.27424	0.000326663	18.3583	20.9694	20.7222	21.0379	18.7445	19.9665	26.1173	28.9803	28.9746	27.0429	28.6536	27.9538
Smp_346520	1.27418	2.40834e-06	4.60417	3.81967	4.32288	4.42476	4.57183	4.34866	6.18486	6.10471	6.75629	6.58384	6.09612	6.34516
Smp_030370	1.27401	4.72595e-08	904.777	914.8	920.863	946.253	967.359	930.81	1250.83	1423.48	1311.63	1323.29	1293.48	1320.54
Smp_061680	1.27395	2.16105e-07	11.7451	9.32878	12.0616	10.3364	10.7805	10.8505	16.1004	15.3999	15.1858	15.7872	14.5689	15.4084
Smp_342630	1.27355	0.000945295	13.7296	11.0301	13.2137	13.4597	11.2429	12.5352	17.3569	16.6988	17.3112	19.4161	19.0993	17.9765
Smp_341600	1.27351	0.510142	0.781146	0.874769	0.30256	0.15365	0	0.422425	0.17762	0.15771	0.173173	0.48175	0.146916	0.227434
Smp_333140	1.27311	0.107579	1.1468	0.85222	1.2851	1.2113	1.15644	1.13037	1.70396	1.60466	1.48148	2.35666	0.928647	1.61508
Smp_035390	1.27296	5.06988e-08	9.81569	9.66518	9.36281	9.42441	9.02826	9.45927	12.6443	13.9231	14.4501	13.5836	12.9618	13.5126
Smp_164930	1.27268	3.97636e-07	7.88521	7.32141	7.82005	7.39377	6.79563	7.44321	10.3201	9.63359	10.4208	11.4819	10.7222	10.5157
Smp_104270	1.27263	0.0352533	478.084	579.314	869.109	878.079	953.387	751.595	1040.19	983.322	1088.7	1086.95	1155.61	1070.96
Smp_161540	1.27208	0.000687409	55.5413	56.6606	51.4368	49.3355	48.9424	52.3833	70.4209	73.2819	76.0899	70.5437	76.2848	73.3242
Smp_301610	1.27205	0.00071701	31.9903	28.1962	29.5069	29.8916	28.4179	29.6006	45.3166	53.5707	38.2254	35.4067	37.9267	42.0892
Smp_347490	1.27182	0.639095	0	0	0	0	0	0	0	0	0	0	0	0
Smp_344660	1.27182	0.42024	0.842087	0.578965	0.601179	0.697529	0.460468	0.636045	1.10862	0.939392	0.737021	1.73065	0.500034	1.00314
Smp_244970	1.27178	0.0887725	1.57258	1.62811	1.58645	1.84358	1.85775	1.6977	2.42486	2.15246	2.86596	2.56772	2.10629	2.42346
Smp_332910	1.27176	2.64529e-08	42.6954	39.1269	42.4351	45.2707	44.9481	42.8953	62.4648	57.949	63.6214	61.3107	59.6974	61.0086
Smp_028140	1.27151	5.31931e-07	16.8256	14.3675	16.2276	15.7711	15.3072	15.6998	23.1156	22.3128	22.1	22.8463	21.8863	22.4522
Smp_125730	1.27136	3.16742e-08	247.388	230.361	236.803	229.337	215.976	231.973	329.096	336.901	352.358	314.264	286.278	323.78
Smp_343450	1.27132	0.000109219	12.6754	12.1077	13.312	13.6701	12.1215	12.7774	16.8275	17.2061	19.3717	21.0646	17.3424	18.3625
Smp_129430	1.27131	1.33931e-05	5.56791	4.64959	5.94644	5.27826	5.14946	5.31833	7.16952	7.63778	7.63305	7.41657	7.67964	7.50731
Smp_054730	1.27123	0.0314291	7.59204	5.02403	5.94779	7.49454	6.76922	6.56552	8.54034	9.21133	9.93916	9.21209	9.79536	9.33965
Smp_171170	1.27099	2.40388e-06	36.7564	36.3892	36.6427	36.1003	33.9221	35.9622	46.3385	47.142	50.8945	55.5877	56.9809	51.3887
Smp_344280	1.27091	0.0193919	2.92518	3.28047	3.07991	2.78062	2.96629	3.00649	4.47726	3.61938	4.17858	4.88426	4.04576	4.24105
Smp_244100	1.27065	4.23384e-06	33.3364	29.8427	29.954	32.8967	32.7485	31.7556	45.1926	43.4599	45.9213	44.5764	47.1135	45.2527
Smp_341330	1.27065	2.04445e-07	239.391	228.897	226.324	226.528	220.53	228.334	297.889	297.49	340.987	361.886	324.498	324.55
Smp_150960	1.2701	2.61598e-06	20.2465	19.7803	20.6573	20.8064	19.4771	20.1935	27.3537	28.7526	30.5274	28.8324	28.6642	28.8261
Smp_027970	1.27006	0.000106689	30.9377	30.5563	29.7925	28.103	26.8846	29.2548	37.0228	39.0752	42.518	42.2756	45.6913	41.3166
Smp_344150	1.27003	0.305976	1.86759	2.29516	2.78039	2.59874	2.03498	2.31537	2.48596	2.16083	2.22195	4.82123	3.8972	3.11743
Smp_015710	1.26979	6.09389e-07	64.4081	61.5777	66.7442	65.6248	58.2067	63.3123	87.5616	89.9214	95.1057	93.3157	86.4319	90.4673
Smp_248130	1.26969	0.00575356	14.9991	16.0273	13.6523	14.456	14.8916	14.8053	22.0047	23.4411	21.9919	19.5778	23.2577	22.0546
Smp_164940	1.26968	3.85289e-07	16.0644	15.6606	15.7311	16.5799	15.2833	15.8639	20.5928	22.0119	23.2879	23.0482	23.8218	22.5525
Smp_312990	1.26966	1.88643e-08	26.8058	24.8569	24.4015	26.9309	25.3669	25.6724	36.0885	38.6836	38.1744	38.5333	32.3004	36.756
Smp_244370	1.26918	0.109017	0.479746	0.454455	0.75593	0.583602	0.627857	0.580318	0.89525	0.805738	0.718658	1.11381	0.795299	0.865751
Smp_021300	1.26913	1.34089e-06	32.1677	32.2261	32.2902	35.2782	33.334	33.0592	42.3816	45.6522	50.178	48.2472	48.2822	46.9482
Smp_347050	1.26892	5.43153e-09	64.6233	64.4741	65.7521	65.4681	68.1478	65.6931	88.8702	87.6204	96.9006	97.2953	94.6751	93.0723
Smp_130020	1.26886	0.0146195	5.27566	5.03083	4.02012	4.52731	4.299	4.63059	5.80585	6.51508	6.52203	7.56529	6.09457	6.50056
Smp_342920	1.26858	0.115071	0.34216	0.293159	0.402373	0.397335	0.367236	0.360453	0.523159	0.538056	0.44783	0.518966	0.490488	0.5037
Smp_002060	1.26818	0.455607	1.93819	1.35657	1.40756	1.27079	3.01971	1.79856	2.38721	3.91317	1.61129	4.1505	1.97457	2.80735
Smp_171200	1.26818	0.000585496	13.0437	10.743	12.0502	11.5574	11.2293	11.7247	15.0761	15.3027	16.7662	19.288	16.5596	16.5985
Smp_198170	1.2681	0.739142	0.2375	0.44332	0.229878	0	0	0.18214	0	0.479563	0.263228	0	0.223379	0.193234
Smp_347780	1.26806	0.0754076	0.975961	0.950908	1.3224	1.50379	1.46276	1.24316	1.80691	1.85667	1.68529	2.11211	1.74573	1.84134
Smp_332700	1.26803	1.86892e-06	25.5171	23.4066	22.042	23.6712	21.5353	23.2344	32.3427	31.5278	33.4493	35.1776	32.2069	32.9409
Smp_074410	1.26799	0.0037042	4.08112	3.90372	3.46614	3.68384	4.26956	3.88088	5.10749	4.84465	5.48757	5.76711	5.90879	5.42312
Smp_059910	1.26783	0.00012372	8.75072	8.18798	7.26408	7.80578	7.25354	7.85242	10.6258	10.7344	10.8999	11.1588	11.8498	11.0537
Smp_075360	1.26766	0.0240553	5.29544	4.25587	4.37666	4.68371	4.39237	4.60081	6.34983	7.00632	7.10424	6.72159	5.71062	6.57852
Smp_075030	1.26765	0.000172196	173.175	144.354	150.145	151.897	164.432	156.801	198.347	244.329	216.022	223.805	217.296	219.96
Smp_244890	1.26745	0.389349	0.0606388	0.169741	1.2511	0.447362	0.409519	0.467672	0.620517	0.765026	0.773113	0.926734	1.08319	0.833717
Smp_347430	1.26742	7.16923e-05	7.22907	6.00692	7.17605	6.99906	7.47373	6.97697	10.5447	8.7852	10.131	10.3637	9.47812	9.86054
Smp_124850	1.26719	1.25397e-07	14.5171	12.6781	15.0899	14.132	13.3352	13.9504	19.1047	19.3917	20.4804	19.8586	19.9524	19.7576
Smp_158190	1.2668	0.00630485	15.1123	14.7159	14.4292	13.1798	11.867	13.8608	18.631	19.1992	20.1144	19.0956	20.445	19.497
Smp_028030	1.26676	1.63304e-08	27.9337	23.9214	27.5816	27.5165	27.229	26.8365	38.4657	38.1636	38.5555	38.525	36.2585	37.9937
Smp_125600	1.26656	0.497838	1.00103	0.626477	0.64319	0.497216	1.03533	0.760649	1.04428	1.00715	0.736068	2.2224	0.707108	1.1434
Smp_051010	1.26624	3.10934e-06	151.005	148.137	145.681	154.164	153.103	150.418	202.13	207.248	221.376	223.039	220.283	214.815
Smp_152230	1.26622	2.20511e-05	16.7138	15.0551	15.282	15.2184	15.9186	15.6376	20.8797	21.7347	23.6613	22.4804	22.9859	22.3484
Smp_318510	1.26605	0.708565	0.04057	0.15142	0	0.11972	0	0.0623421	0.0922557	0.16379	0.134932	0.125068	0.0381432	0.110838
Smp_133110	1.26583	4.85339e-10	162.912	161.754	148.362	155.762	152.189	156.196	209.672	217.928	225.724	229.203	234.094	223.324
Smp_336080	1.26574	0.151962	1.53831	1.05972	2.33576	1.09868	1.00166	1.40683	3.23438	1.44635	1.19135	2.17566	1.64161	1.93787
Smp_337410	1.26565	2.83549e-07	125.279	114.547	108.671	112.738	107.514	113.75	160.826	155.709	172.308	160.17	156.485	161.1
Smp_345910	1.26563	0.0241312	3.48451	3.89618	3.96233	3.56923	4.18887	3.82022	5.27162	4.38883	4.8209	5.62234	5.1712	5.05498
Smp_148020	1.2656	7.11016e-08	20.2656	19.7144	19.3373	20.0675	19.5004	19.777	28.3653	26.2815	31.3982	27.2004	27.9949	28.248
Smp_267180	1.26545	0.00134139	6.23756	5.84992	5.85786	5.72298	5.93115	5.9199	8.13125	8.67438	8.08869	9.40794	8.96886	8.65422
Smp_345980	1.26541	0.613199	0.105817	0.0364232	0.267325	0.227389	0.0731397	0.142019	0.273689	0.0808448	0.117203	0.407642	0.136851	0.203246
Smp_126850	1.26532	4.91568e-06	66.9513	66.204	58.7388	64.771	59.1057	63.1542	82.0657	83.909	86.1442	101.599	97.8709	90.3178
Smp_015800	1.26501	1.05754e-05	8.46655	9.10099	8.21454	8.94653	8.71144	8.68801	11.2544	11.3829	12.5156	13.2292	12.8303	12.2425
Smp_128120	1.2647	5.00952e-08	49.5497	48.0789	43.132	45.5351	44.4634	46.1518	57.8929	62.1693	68.925	73.3595	67.5982	65.989
Smp_201070	1.26459	0.592468	0.291654	0.204102	0.211943	0.179305	0.151511	0.207703	0.207257	0.25757	0.121252	0.636858	0.377032	0.319994
Smp_142780	1.26448	3.4326e-06	42.9379	44.2254	43.0394	42.0564	41.3753	42.7269	55.8589	55.9016	62.7965	62.3221	65.031	60.382
Smp_336710	1.26442	0.000180102	13.2203	11.3669	13.4703	13.8917	13.8069	13.1512	19.5585	17.2238	17.7318	18.7593	19.9792	18.6505
Smp_140530	1.2644	0.795437	0	0	0	0	0	0	0	0	0	0	0	0
Smp_064010	1.26424	4.47614e-07	13.5374	12.0316	13.6433	13.422	11.5692	12.8407	17.9756	18.3929	19.9677	17.4727	17.0603	18.1738
Smp_028650	1.26422	7.18093e-07	28.5469	26.2699	26.5818	26.8928	23.4693	26.3521	35.8065	34.2815	37.6671	40.4722	37.2729	37.1
Smp_175500	1.26409	0.698703	0.0496443	0.0617606	0.0240543	0	0.0171942	0.0305307	0.0282232	0.0751558	0.0275199	0.0850165	0.0233359	0.0478502
Smp_329970	1.26405	0.835361	0	0	0.0325551	0.0660992	0.0698167	0.0336942	0.114605	0	0.0744979	0.034525	0.0947651	0.0636786
Smp_005190	1.26405	4.46976e-10	76.1392	69.8265	72.7067	73.5324	72.888	73.0186	101.149	104.071	105.316	102.069	101.823	102.886
Smp_054320	1.2639	0.0994849	1.06151	1.16525	0.968049	1.35128	0.973143	1.10385	1.52642	1.48102	1.31529	1.15493	1.08605	1.31274
Smp_140510	1.26373	5.93523e-06	97.7468	91.3024	98.6812	90.6487	99.9434	95.6645	141.959	135.203	151.203	119.702	131.683	135.95
Smp_246650	1.26362	0.135889	1.80852	1.8658	2.5789	2.32864	2.09298	2.13497	3.24329	2.78987	2.36369	4.18495	2.46054	3.00847
Smp_130110	1.26356	4.62972e-05	36.7053	34.1763	41.7095	37.1688	39.0263	37.7572	58.7116	54.7054	57.0421	53.7324	50.7138	54.9811
Smp_147670	1.26353	2.60013e-06	39.3045	35.4435	37.6136	38.1619	34.5424	37.0132	54.9658	57.8609	56.7317	50.4282	46.1057	53.2185
Smp_045250	1.26325	1.06165e-05	71.2176	71.9024	71.8149	68.4905	66.3613	69.9573	90.9276	95.5378	101.876	106.357	101.621	99.2638
Smp_166200	1.2631	1.48522e-06	17.744	14.9597	18.2724	17.5627	16.9891	17.1056	24.8159	24.6918	26.0537	23.2549	21.7021	24.1037
Smp_075470	1.26309	1.30768e-05	170.816	178.092	162.14	169.676	162.92	168.729	213.642	215.427	240.038	256.987	267.854	238.79
Smp_335340	1.26286	0.00299719	4.88751	5.54901	5.5967	5.9507	5.29107	5.455	7.3058	9.10694	7.12361	9.97426	8.51534	8.40519
Smp_144700	1.26262	4.69064e-07	17.0619	17.1636	18.3547	16.584	15.9447	17.0218	22.3253	22.6929	24.4682	25.9951	26.0349	24.3033
Smp_209050	1.26253	1.09086e-07	12.0636	10.9881	11.2625	11.4819	11.7935	11.5179	15.3284	14.9755	17.2222	16.9443	16.321	16.1583
Smp_099930	1.2624	8.7117e-08	120.182	117.282	123.691	121.857	117.497	120.102	155.579	165.416	174.346	172.967	182.534	170.168
Smp_321180	1.262	0.169897	16.5868	14.3472	21.9322	15.9141	37.184	21.1928	22.5368	34.9198	37.6658	22.6652	33.4817	30.2539
Smp_057430	1.26199	0.000115841	19.593	19.7313	18.6278	18.3404	18.8521	19.0289	25.5111	24.4263	27.4735	30.064	28.6705	27.2291
Smp_168890	1.26185	0.00166314	2.06316	1.89255	1.98493	2.00998	1.8493	1.95998	2.67371	2.69438	2.78347	2.8606	2.84166	2.77077
Smp_139620	1.26162	0.00935383	19.9852	17.6919	17.4866	15.6256	18.1012	17.7781	22.7876	24.8842	24.7439	27.3833	25.6962	25.099
Smp_147220	1.26098	9.72879e-06	35.9528	31.5166	36.9728	35.5909	29.5923	33.9251	48.0387	48.3919	52.1725	45.1502	47.0422	48.1591
Smp_343860	1.26089	1.28461e-05	72.1239	58.8285	66.5407	65.2899	59.3314	64.4229	91.9209	92.437	92.8346	85.2981	87.0794	89.914
Smp_013610	1.26048	0.0513358	3.5986	3.51119	3.14831	3.53987	3.65352	3.4903	5.61138	4.48289	4.81037	5.81066	4.04051	4.95116
Smp_342290	1.26015	7.05445e-06	31.6709	35.9179	35.8042	35.5774	30.6222	33.9185	43.6024	45.3589	51.5615	49.9	50.4706	48.1787
Smp_175310	1.25987	0.0071517	10.8654	12.8734	14.8021	12.434	14.4467	13.0843	17.2161	18.4309	16.9657	20.3674	19.6212	18.5203
Smp_163330	1.25983	0.000827832	62.9672	57.2685	52.8087	59.1149	56.3683	57.7055	81.5914	83.7225	85.8405	82.6404	79.5828	82.6755
Smp_064800	1.25978	0.000236643	17.2455	17.2872	15.1169	16.0598	14.9024	16.1223	22.0283	22.0682	22.3886	23.4538	23.5775	22.7033
Smp_347770	1.25977	0.206789	1.77768	1.65875	2.79867	1.9125	1.90459	2.01044	3.15811	2.80353	2.58661	2.2264	2.76824	2.70858
[truncated: 8,154 more rows]

## Sheet: Differentially Expressed
Down-regulated Feature ID	Up-regulated Feature ID
Smp_000180	Smp_000050
Smp_000280	Smp_001780
Smp_000390	Smp_008360
Smp_000420	Smp_008660
Smp_000430	Smp_010370
Smp_001100	Smp_011000
Smp_002100	Smp_011700
Smp_003440	Smp_018170
Smp_004070	Smp_018790
Smp_006760	Smp_022450
Smp_007670	Smp_028190
Smp_011870	Smp_029970
Smp_012380	Smp_030000
Smp_013540	Smp_031390
Smp_016600	Smp_032950
Smp_016780	Smp_032970
Smp_017420	Smp_032990
Smp_017610	Smp_033000
Smp_018250	Smp_033930
Smp_018440	Smp_035560
Smp_018870	Smp_041460
Smp_031770	Smp_049270
Smp_033250	Smp_051400
Smp_035250	Smp_052230
Smp_043220	Smp_053560
Smp_050270	Smp_058380
Smp_054610	Smp_059790
Smp_054620	Smp_063190
Smp_055260	Smp_067480
Smp_055740	Smp_072210
Smp_060220	Smp_074140
Smp_064430	Smp_074560
Smp_065530	Smp_080370
Smp_073280	Smp_081900
Smp_074190	Smp_087870
Smp_075330	Smp_089670
Smp_076320	Smp_092150
Smp_078720	Smp_094930
Smp_079640	Smp_101450
Smp_080730	Smp_102020
Smp_081430	Smp_105220
Smp_083770	Smp_121940
Smp_085180	Smp_123260
Smp_085540	Smp_124340
Smp_086480	Smp_125890
Smp_086530	Smp_127500
Smp_087250	Smp_127990
Smp_089200	Smp_128370
Smp_095520	Smp_129310
Smp_095980	Smp_129510
Smp_102430	Smp_130500
Smp_112450	Smp_131990
Smp_121950	Smp_133770
Smp_123830	Smp_133830
Smp_124060	Smp_134160
Smp_124240	Smp_134390
Smp_126210	Smp_134870
Smp_126420	Smp_139140
Smp_129610	Smp_142820
Smp_131020	Smp_144600
Smp_131050	Smp_145930
Smp_132740	Smp_147420
Smp_135230	Smp_150150
Smp_135560	Smp_151060
Smp_136190	Smp_151640
Smp_136710	Smp_155860
Smp_137360	Smp_155900
Smp_140560	Smp_156740
Smp_141160	Smp_158460
Smp_141460	Smp_158610
Smp_143970	Smp_161880
Smp_144440	Smp_162250
Smp_145020	Smp_162360
Smp_145320	Smp_162680
Smp_146840	Smp_163220
Smp_147070	Smp_165230
Smp_148390	Smp_166340
Smp_148670	Smp_166800
Smp_148820	Smp_167830
Smp_149720	Smp_168250
Smp_149820	Smp_168450
Smp_153660	Smp_169090
Smp_153700	Smp_169730
Smp_154390	Smp_169870
Smp_154680	Smp_170840
Smp_155310	Smp_172460
Smp_156340	Smp_174320
Smp_156960	Smp_176110
Smp_157050	Smp_176350
Smp_157310	Smp_176430
Smp_158520	Smp_179350
Smp_160160	Smp_179970
Smp_160360	Smp_181470
Smp_161060	Smp_192670
Smp_162110	Smp_194040
Smp_163710	Smp_194130
Smp_164400	Smp_194380
Smp_164590	Smp_195070
Smp_165150	Smp_200150
Smp_165360	Smp_200600
Smp_166280	Smp_200770
Smp_166300	Smp_200790
Smp_167630	Smp_200980
Smp_168550	Smp_201330
Smp_169200	Smp_201730
Smp_169260	Smp_201950
Smp_169930	Smp_202350
Smp_170280	Smp_202770
Smp_170630	Smp_203090
Smp_175090	Smp_203830
Smp_176570	Smp_204010
Smp_180660	Smp_204720
Smp_191910	Smp_210550
Smp_194750	Smp_210800
Smp_195090	Smp_214060
Smp_196950	Smp_244960
Smp_197540	Smp_245170
Smp_200240	Smp_245600
Smp_203410	Smp_246240
Smp_203580	Smp_247080
Smp_205760	Smp_247220
Smp_214260	Smp_247950
Smp_241440	Smp_266750
Smp_241610	Smp_267190
Smp_241620	Smp_302270
Smp_242540	Smp_302290
Smp_243770	Smp_302320
Smp_243950	Smp_302340
Smp_244750	Smp_302350
Smp_244860	Smp_303270
Smp_245150	Smp_303290
Smp_245160	Smp_303950
Smp_245250	Smp_305130
Smp_245350	Smp_305870
Smp_245720	Smp_306180
Smp_246030	Smp_307450
Smp_246040	Smp_309480
Smp_246400	Smp_311630
Smp_246770	Smp_311640
Smp_248100	Smp_311660
Smp_301420	Smp_311670
Smp_302830	Smp_312560
Smp_302980	Smp_313300
Smp_304450	Smp_313310
Smp_306840	Smp_313560
Smp_306850	Smp_314210
Smp_307900	Smp_315420
Smp_309090	Smp_315990
Smp_312730	Smp_316640
Smp_314250	Smp_317690
Smp_316140	Smp_317790
Smp_316150	Smp_318480
Smp_316170	Smp_319330
Smp_316610	Smp_319780
Smp_319540	Smp_319790
Smp_320320	Smp_319820
Smp_320340	Smp_320210
Smp_322230	Smp_322920
Smp_322820	Smp_322980
Smp_322860	Smp_323640
Smp_323570	Smp_323740
Smp_324380	Smp_324210
Smp_326480	Smp_324410
Smp_326540	Smp_324820
Smp_326550	Smp_325000
[truncated: 39 more rows]
