# Supplementary material for: Schistosoma mansoni alter transcription of immunomodulatory gene products following in vivo praziquantel exposure
Source: PLoS Negl Trop Dis. 2021 Mar 3;15(3):e0009200. doi: 10.1371/journal.pntd.0009200 (PMC7959349; doi:10.1371/journal.pntd.0009200)
Supplement: S3 File — (Sheet 1) Read counts or (Sheet 2) Transcripts Per Million (TPM) for transcripts in worms harvested from mice (n = 5) treated with either vehicle control or PZQ (100mg/kg) 4-weeks post-infection. (Sheet 3) List of filtered PZQ up and down-regulated transcripts. (XLSX) [file pntd.0009200.s007.xlsx]

## Sheet: COUNTS
Feature ID	EDGE test: Control vs PZQ, tagwise dispersions - Fold change	EDGE test: Control vs PZQ, tagwise dispersions - FDR p-value correction	CTRL.A - COUNTS	CTRL.B - COUNTS	CTRL.C - COUNTS	CTRL.D - COUNTS	CTRL.E - COUNTS	Mean control counts	PZQ.A - Counts	PZQ.B - Counts	PZQ.C - Counts	PZQ.D - Counts	PZQ.E - Counts	Mean PZQ counts
Smp_133770	53.3825	3.55547e-11	0	6	0	2	2	2	41	64	153	137	173	113.6
Smp_311670	17.5425	1.33601e-78	207	269	273	205	224	235.6	4691	2701	3583	6329	3475	4155.8
Smp_341290	14.0237	8.22433e-65	78	126	141	141	82	113.6	940	1513	1994	1990	1557	1598.8
Smp_331440	13.9243	0.0793757	0	0	0	0	0	0	2	0	2	2	2	1.6
Smp_324820	13.812	2.57374e-19	56	27	25	22	11	28.2	403	427	522	370	256	395.6
Smp_302270	13.7053	0.000854926	26	26	157	20	28	51.4	470	15	318	2468	316	717.4
Smp_337730	12.8692	2.86971e-05	15	5	56	4	23	20.6	743	47	107	91	362	270
Smp_345640	10.9278	2.57843e-21	6	4	12	8	14	8.8	79	107	120	119	59	96.8
Smp_311660	10.6638	1.48312e-54	72	98	88	117	140	103	947	812	1286	1730	702	1095.4
Smp_333360	7.97019	1.30371e-10	7	16	19	7	11	12	42	88	117	150	87	96.8
Smp_311630	7.40716	3.00688e-56	249	277	260	236	330	270.4	2182	2218	2501	1985	1132	2003.6
Smp_311640	7.01485	3.67907e-38	189	291	214	199	173	213.2	1707	1667	1901	1434	841	1510
Smp_058380	6.93989	1.71741e-38	287	268	322	430	492	359.8	1457	2141	3673	3383	1748	2480.4
Smp_340060	6.80559	1.95825e-158	7798	7127	8593	10573	9618	8741.8	53721	61535	65256	65207	50217	59187.2
Smp_317690	5.75681	1.23855e-08	6	10	17	13	9	11	26	55	85	113	41	64
Smp_307450	5.72326	9.13179e-16	1972	1039	941	720	601	1054.6	4819	6365	8936	5771	4632	6104.6
Smp_306180	5.50286	3.35019e-14	31	32	72	47	46	45.6	174	213	281	299	287	250.8
Smp_244960	4.86895	1.40887e-12	192	203	188	138	178	179.8	594	668	1088	1213	832	879
Smp_167830	4.76067	0.371239	0	0	0	0	1	0.2	2	4	1	0	0	1.4
Smp_247080	4.66623	8.06001e-10	19	11	15	14	20	15.8	55	53	94	107	61	74
Smp_172460	4.50624	9.52729e-22	116	104	131	92	83	105.2	462	524	534	547	316	476.6
Smp_180660	4.11623	1.66211e-10	46	41	36	27	43	38.6	87	143	176	216	172	158.8
Smp_094930	3.47605	1.58608e-18	130	129	107	70	73	101.8	282	274	427	407	394	356.8
Smp_313310	3.11342	0.000213939	23	23	24	21	25	23.2	47	89	80	90	55	72.2
Smp_134390	3.07517	1.42093e-14	426	413	387	215	282	344.6	712	984	1403	1354	888	1068.2
Smp_032990	2.95052	0.00922866	2	2	8	9	8	5.8	21	13	10	24	18	17.2
Smp_336990	2.83602	0.289273	2	236	8	158	99	100.6	320	246	340	399	136	288.2
Smp_139140	2.8272	0.00328763	10	10	9	4	7	8	13	12	36	36	18	23
Smp_101450	2.79397	0.509263	22	15	1360	45	30	294.4	13	1807	33	2250	25	825.6
Smp_309480	2.79338	4.28996e-13	339	345	318	314	354	334	801	793	1122	1152	802	934
Smp_166340	2.76852	1.41065e-42	3126	3093	3091	3406	3360	3215.2	8085	8970	10126	10023	7243	8889.4
Smp_342040	2.75863	5.85092e-08	192	196	186	288	317	235.8	464	510	775	908	570	645.4
Smp_129510	2.71194	6.20753e-19	550	510	446	422	465	478.6	1016	1063	1609	1741	1081	1302
Smp_317790	2.68595	0.0229331	14	14	21	56	41	29.2	81	61	88	98	60	77.6
Smp_133830	2.64415	2.84423e-22	882	1006	1033	978	883	956.4	1741	2478	3057	2864	2511	2530.2
Smp_328520	2.62027	1	0	0	0	0	0	0	0	0	0	1	0	0.2
Smp_335940	2.54979	0.0290184	15	11	28	12	8	14.8	27	23	55	67	20	38.4
Smp_008660	2.50237	2.75593e-20	26481	23176	25145	24173	25445	24884	58802	52290	74603	83172	43163	62406
Smp_181470	2.48939	3.83548e-06	1337	1292	1416	1128	1247	1284	2590	2933	3591	3563	3318	3199
Smp_334120	2.44589	0.00131645	28	69	33	45	28	40.6	71	89	127	103	111	100.2
Smp_102020	2.4309	0.33937	5	0	3	0	2	2	6	9	3	1	6	5
Smp_313300	2.41078	0.00857625	42	61	60	81	72	63.2	120	163	173	157	145	151.6
Smp_081900	2.40565	1.69199e-25	2537	2345	2863	3280	3334	2871.8	5957	7373	8045	7310	5669	6870.8
Smp_011000	2.38422	3.48628e-26	1401	1241	1278	1459	1327	1341.2	2735	2629	3844	3849	2936	3198.6
Smp_134870	2.37078	0.000108962	1359	1435	1585	701	798	1175.6	2304	3525	2822	3460	1938	2809.8
Smp_325000	2.36381	7.69025e-08	223	266	229	311	349	275.6	500	426	738	997	583	648.8
Smp_089670	2.35358	1.53525e-18	9533	9032	11490	12755	12188	10999.6	24288	31267	29154	24556	19506	25754.2
Smp_092150	2.34568	0.00956434	10	9	28	31	55	26.6	51	76	72	53	54	61.2
Smp_328950	2.34473	0.37991	1	0	0	2	4	1.4	2	4	2	7	2	3.4
Smp_303290	2.3237	0.188187	7	7	3	13	22	10.4	19	28	25	35	12	23.8
Smp_337250	2.29043	0.100192	11	5	5	8	2	6.2	17	16	15	9	15	14.4
Smp_201330	2.28567	0.0112716	40	45	29	17	16	29.4	74	62	59	60	85	68
Smp_029970	2.25596	0.636073	10	46	16	114	11	39.4	6	4	8	225	196	87.8
Smp_326360	2.22057	0.00508842	31	27	21	10	30	23.8	38	48	68	65	46	53
Smp_168250	2.19545	0.822534	0	0	0	0	2	0.4	0	2	0	3	0	1
Smp_176110	2.15414	2.30375e-06	1335	1312	1388	1439	1489	1392.6	1879	2765	3690	3719	2905	2991.6
Smp_128370	2.14111	2.392e-38	11164	11170	11057	11426	12327	11428.8	24484	22980	28305	26692	19884	24469
Smp_051400	2.11509	1.28817e-10	1002	976	986	952	939	971	1903	1991	2471	2113	1808	2057.2
Smp_210800	2.06943	0.0931095	16	14	11	53	36	26	39	45	90	70	23	53.4
Smp_022450	1.9844	1.33436e-08	2749	2879	2524	2027	2119	2459.6	3903	4646	6650	6213	3178	4918
Smp_030000	1.96256	8.3423e-10	11329	12517	10409	6884	8412	9910.2	17257	18205	22103	20141	20175	19576.2
Smp_200600	1.96078	0.384026	2	6	4	2	4	3.6	8	4	6	11	7	7.2
Smp_302320	1.96044	0.432258	45	53	45	31	63	47.4	38	63	177	121	68	93.4
Smp_316640	1.95748	3.55888e-06	271	230	293	387	345	305.2	526	703	677	642	420	593.6
Smp_067480	1.92726	1.46845e-17	4490	3917	4470	4771	5030	4535.6	7768	8077	10460	10798	6527	8726
Smp_155900	1.92565	0.000942761	121	120	112	100	104	111.4	151	241	247	249	185	214.6
Smp_063190	1.90598	0.0904736	23	15	20	32	39	25.8	42	49	42	72	38	48.6
Smp_335140	1.87426	0.148508	11	3	6	15	19	10.8	9	11	20	28	32	20
Smp_129310	1.872	3.13779e-10	1214	1149	1362	1497	1421	1328.6	2036	2459	3183	3055	1686	2483.8
Smp_334510	1.82905	3.05928e-14	2558	2979	3150	3318	3526	3106.2	4526	5606	6832	5898	5446	5661.6
Smp_266750	1.82825	1.66636e-05	379	292	489	526	538	444.8	635	883	955	877	684	806.8
Smp_074560	1.8131	4.15691e-10	6056	6353	6133	5845	6305	6138.4	10942	11319	13037	12745	7697	11148
Smp_018170	1.80808	4.2602e-15	1797	1691	1776	1636	1959	1771.8	2996	3060	3735	3380	2832	3200.6
Smp_345280	1.79433	3.67556e-11	1351	1477	1687	1643	1681	1567.8	2269	2671	3240	3272	2584	2807.2
Smp_313560	1.76747	5.60354e-09	15062	13887	14035	14212	15542	14547.6	24525	22450	28346	29396	23755	25694.4
Smp_201730	1.75775	2.18378e-07	315	316	370	400	378	355.8	511	610	708	740	549	623.6
Smp_001780	1.73936	5.90342e-08	564	672	660	819	849	712.8	1053	1314	1358	1240	1195	1232
Smp_335880	1.72528	4.50835e-05	126	120	118	126	151	128.2	203	235	223	238	202	220.2
Smp_147420	1.72171	1.9059e-13	1453	1341	1268	1201	1295	1311.6	1937	2125	2740	2542	1964	2261.6
Smp_169870	1.70432	7.23186e-09	846	827	976	676	700	805	1122	1296	1634	1580	1255	1377.4
Smp_041460	1.67381	6.93192e-06	1409	1375	1502	1175	1227	1337.6	2232	2262	2389	2412	1930	2245
Smp_008360	1.67306	1.58283e-11	1936	1672	1602	1744	1828	1756.4	2319	2574	3338	3427	3008	2933.2
Smp_074140	1.65744	2.36956e-10	15348	13504	14853	12708	13766	14035.8	20504	20802	27540	28952	18778	23315.2
Smp_320210	1.6559	0.235571	12	25	16	33	24	22	44	32	52	40	15	36.6
Smp_201950	1.65565	0.0326324	76	93	69	63	94	79	92	128	157	198	79	130.8
Smp_032970	1.65277	0.0373081	70	72	53	71	75	68.2	181	66	97	95	126	113
Smp_340740	1.64263	0.0318829	255	175	253	179	185	209.4	288	302	310	377	441	343.6
Smp_156740	1.62122	1.62638e-08	686	655	719	776	893	745.8	950	1138	1348	1368	1208	1202.4
Smp_163220	1.62029	2.25061e-13	2048	1928	1886	1672	1968	1900.4	2744	2757	3376	3372	3145	3078.8
Smp_125890	1.61876	0.000588765	552	688	611	560	705	623.2	713	765	1290	1315	964	1009.4
Smp_105220	1.61716	1.92837e-12	1616	1608	1829	1770	1798	1724.2	2405	2843	3320	3016	2342	2785.2
Smp_170840	1.60743	0.712698	8	0	3	7	6	4.8	4	9	2	10	13	7.6
Smp_121940	1.59928	2.01654e-11	1352	1335	1171	1479	1437	1354.8	1854	2006	2536	2352	2064	2162.4
Smp_331510	1.59042	0.276387	62	28	96	139	110	87	112	200	145	149	75	136.2
Smp_345770	1.55653	0.000517924	918	793	823	808	897	847.8	1018	1195	1646	1591	1145	1319
Smp_194040	1.55607	0.00420948	172	141	139	140	147	147.8	196	205	262	272	215	230
Smp_246240	1.54827	0.000498031	2369	2436	2149	1991	2057	2200.4	3110	2996	4346	4030	2640	3424.4
Smp_245170	1.53726	1.85931e-05	510	491	533	457	538	505.8	742	792	859	811	681	777
Smp_011700	1.51543	0.000538517	4002	4143	3704	4357	4625	4166.2	5481	5778	7022	7354	5850	6297
Smp_323740	1.51496	0.822924	4	0	2	3	0	1.8	6	2	2	0	4	2.8
Smp_214060	1.51329	0.868103	70	3468	74	91	93	759.2	2275	41	56	3635	62	1213.8
Smp_018790	1.50705	2.36998e-08	4257	4098	4012	4068	4151	4117.2	4827	5654	7208	7053	6258	6200
Smp_072210	1.50563	1.91946e-06	2017	2106	2095	1584	1923	1945	2510	2655	3328	3255	2924	2934.4
Smp_123260	1.50248	3.46683e-06	560	594	606	622	619	600.2	755	981	1013	937	813	899.8
Smp_130500	1.49524	0.168314	63	64	59	72	91	69.8	97	130	125	102	65	103.8
Smp_059790	1.48408	0.2418	255	245	71	187	112	174	191	220	331	348	212	260.4
Smp_342420	1.47962	5.81179e-07	805	653	715	881	903	791.4	1148	1151	1238	1226	1064	1165.4
Smp_318480	1.47152	0.581567	5	4	15	10	5	7.8	17	6	13	12	10	11.6
Smp_179350	1.46734	2.26511e-05	1393	1688	1597	1523	1693	1578.8	2061	2419	2680	2363	2051	2314.8
Smp_158460	1.46362	0.00182828	474	468	575	618	669	560.8	804	799	900	865	717	817
Smp_303270	1.46057	0.492694	21	18	27	17	22	21	21	18	42	42	31	30.8
Smp_165230	1.46034	0.255857	95	116	143	150	159	132.6	196	184	192	193	198	192.6
Smp_150150	1.45813	0.00753828	254	235	231	304	313	267.4	364	413	443	390	330	388
Smp_342020	1.45632	6.33068e-05	792	823	832	860	763	814	974	1171	1464	1262	1062	1186.6
Smp_324410	1.45467	0.351459	17	18	30	11	20	19.2	28	26	26	32	28	28
Smp_202350	1.45375	0.533551	18	29	15	30	42	26.8	35	29	40	39	50	38.6
Smp_127990	1.44902	0.217943	1118	689	936	274	371	677.6	908	697	1321	921	1140	997.4
Smp_053560	1.44775	0.000704674	1982	1954	1859	1734	1927	1891.2	2594	2179	3005	3169	2761	2741.6
Smp_203580	1.43345	0.00344149	3073	2713	2739	2390	2667	2716.4	3804	4161	4314	3567	3633	3895.8
Smp_168450	1.42461	0.395946	100	128	111	130	121	118	121	98	372	137	122	170
Smp_245600	1.4195	3.77598e-05	936	957	927	924	857	920.2	1197	1297	1352	1282	1401	1305.8
Smp_000390	1.40588	0.961016	2	3	0	2	0	1.4	0	2	0	0	8	2
Smp_319820	1.40029	0.545382	11	15	14	16	13	13.8	25	17	22	11	22	19.4
Smp_342940	1.39822	0.193352	196	209	189	222	178	198.8	209	225	361	400	200	279
Smp_032950	1.39501	3.28558e-06	6099	5697	5551	4781	5536	5532.8	6973	7076	8513	8584	7484	7726
Smp_332850	1.39152	2.36606e-09	2876	2761	2973	2824	2955	2877.8	4024	4215	4326	3927	3513	4001
Smp_033930	1.388	0.0304218	288	261	242	224	220	247	382	336	352	334	315	343.8
Smp_247950	1.38363	0.190882	132	131	175	233	238	181.8	210	246	285	319	187	249.4
Smp_340190	1.3701	0.00360584	3131	3228	3000	2459	2562	2876	3971	3638	4300	4565	3325	3959.8
Smp_035560	1.36096	0.187056	13653	12509	11910	4107	6602	9756.2	13802	13693	14242	13739	11739	13443
Smp_328640	1.35207	0.506893	14	15	19	25	34	21.4	21	31	33	19	39	28.6
Smp_080370	1.34877	0.0030557	8372	7173	6949	6541	7597	7326.4	8824	8625	11332	12222	8446	9889.8
Smp_131990	1.3484	3.48837e-08	2205	2101	2317	2212	2456	2258.2	3081	2902	3159	3227	2827	3039.2
Smp_322230	1.34577	0.643212	10	4	13	32	30	17.8	19	36	20	18	24	23.4
Smp_340490	1.33052	0.0482134	1371	1309	1268	1297	1386	1326.2	1524	1694	1718	1887	1970	1758.6
Smp_303950	1.3039	0.000115464	1293	1333	1374	1334	1513	1369.4	1725	1732	1968	1871	1617	1782.6
Smp_162250	1.29405	0.205777	238	236	263	286	350	274.6	364	423	336	358	282	352.6
Smp_305870	1.29067	0.00344149	1497	1454	1512	1474	1535	1494.4	1760	1867	2201	2082	1730	1928
Smp_169730	1.2887	1.71821e-05	3607	3355	3709	3664	4016	3670.2	4621	4651	5065	5153	4107	4719.4
Smp_162680	1.28486	0.209581	146	101	121	125	143	127.2	160	177	176	158	143	162.8
Smp_334180	1.28075	0.155036	354	384	504	356	374	394.4	483	518	553	533	443	506
Smp_203830	1.27887	0.588991	32	22	27	30	37	29.6	34	36	36	36	46	37.6
Smp_192670	1.27158	0.99953	4	2	4	4	0	2.8	4	4	0	6	4	3.6
Smp_204010	1.26006	0.602198	17	11	32	19	27	21.2	29	24	21	34	25	26.6
Smp_142820	1.25945	0.23017	192	152	138	197	161	168	188	231	263	225	150	211.4
Smp_204720	1.2528	0.222656	188	210	172	241	236	209.4	226	251	292	307	231	261.4
Smp_149820	1.24358	0.473646	395	374	507	406	395	415.4	698	560	432	378	515	516.6
Smp_144600	1.24208	0.00350427	2065	1913	2197	2215	2308	2139.6	2491	2828	2893	2643	2391	2649.2
Smp_028190	1.23509	0.0099348	2444	2187	2414	2579	2891	2503	2948	2498	3286	3870	2810	3082.4
Smp_000050	1.23307	0.0680705	1089	1066	1293	1395	1349	1238.4	1511	1360	1743	1809	1201	1524.8
Smp_075330	1.22622	0.30942	246	213	252	214	206	226.2	253	274	328	267	267	277.8
Smp_052230	1.22426	0.0318829	4351	4115	4245	4067	4455	4246.6	5065	5162	6007	5861	3910	5201
Smp_324210	1.22165	0.697692	161	150	198	148	195	170.4	180	151	271	342	100	208.8
Smp_160160	1.22142	0.178142	464	478	482	355	381	432	444	531	591	527	552	529
Smp_151060	1.20769	0.0321587	1995	1821	1840	1842	2182	1936	2477	2178	2486	2440	2090	2334.2
Smp_134160	1.20489	0.552487	452	388	476	384	375	415	440	409	560	532	564	501
Smp_010370	1.2027	0.305181	3233	3014	2954	2664	2979	2968.8	2828	2822	3947	4389	3873	3571.8
Smp_166800	1.17843	0.481195	339	328	365	306	372	342	359	394	414	423	420	402
Smp_174320	1.17482	0.445249	353	355	358	271	332	333.8	354	419	427	447	316	392.6
Smp_127500	1.17406	0.13976	1060	1111	1117	858	1063	1041.8	1162	1202	1299	1315	1143	1224.2
Smp_314210	1.1682	0.810435	38	44	26	45	41	38.8	41	40	42	58	45	45.2
Smp_241440	1.16697	0.924655	6	4	6	8	6	6	6	6	9	4	10	7
Smp_346220	1.16229	0.589561	129	138	141	146	151	141	162	162	183	145	166	163.6
Smp_210550	1.15972	0.23017	838	760	827	740	830	799	774	820	1095	1089	855	926.6
Smp_315420	1.157	0.299118	961	1075	989	893	929	969.4	1054	902	1386	1209	1080	1126.2
Smp_162360	1.15552	0.907165	18	15	4	18	8	12.6	12	14	17	18	12	14.6
Smp_330130	1.1473	0.885493	16	24	21	11	18	18	23	19	27	18	17	20.8
Smp_202770	1.12614	0.501169	1296	1249	1111	1351	1616	1324.6	1554	1289	1608	1795	1190	1487.2
Smp_143970	1.12565	0.842171	47	38	40	56	42	44.6	51	58	26	49	65	49.8
Smp_203090	1.12078	0.828831	460	423	308	291	365	369.4	298	302	582	533	366	416.2
Smp_319790	1.12063	0.594671	1408	1501	1539	1213	1302	1392.6	1511	1637	1737	1456	1480	1564.2
Smp_247220	1.11574	0.521051	707	748	856	799	814	784.8	913	968	895	857	738	874.2
Smp_345020	1.1137	0.699954	278	269	251	264	225	257.4	286	296	308	304	242	287.2
Smp_302340	1.10852	0.922665	144	102	132	164	164	141.2	123	156	146	217	134	155.2
Smp_155860	1.10385	0.933347	38	18	36	38	39	33.8	45	24	41	34	42	37.2
Smp_246040	1.10267	0.604384	507	494	479	594	605	535.8	520	610	609	621	578	587.6
Smp_087870	1.1016	0.613718	495	402	432	409	500	447.6	483	490	578	453	457	492.2
Smp_304450	1.10146	0.681373	1182	1272	1293	1549	1766	1412.4	1850	1385	1600	1665	1249	1549.8
Smp_335050	1.09402	0.89213	184	68	75	74	74	95	119	110	94	93	104	104
Smp_344540	1.08917	0.746005	269	283	308	352	301	302.6	345	349	358	328	266	329.2
Smp_158520	1.08723	0.769175	520	477	489	378	407	454.2	490	546	480	429	526	494.2
Smp_176430	1.08322	0.559718	1335	1431	1567	1607	1439	1475.8	1523	1639	1790	1620	1418	1598
Smp_345720	1.07982	0.685182	653	652	716	615	724	672	694	753	788	775	614	724.8
Smp_331810	1.07836	0.937722	406	412	810	884	1318	766	1441	641	739	383	875	815.8
Smp_322980	1.0759	0.951665	31	25	26	17	24	24.6	32	21	39	19	22	26.6
Smp_054620	1.07166	0.827289	415	365	322	438	312	370.4	416	410	364	398	395	396.6
Smp_131020	1.06515	0.786712	2167	1966	2111	2664	2541	2289.8	2693	2606	2438	2061	2335	2426.6
Smp_245250	1.05524	0.878914	472	446	532	430	504	476.8	534	504	510	427	537	502.4
Smp_319780	1.05467	0.99861	59	66	49	37	59	54	49	70	73	44	49	57
Smp_243950	1.05282	0.829726	526	511	603	555	603	559.6	629	539	581	590	601	588
Smp_136190	1.04681	0.725032	3162	3209	3402	3789	3971	3506.6	3810	3807	3688	3358	3607	3654
Smp_319540	1.04116	1	179	158	205	390	365	259.4	325	359	262	198	186	266
Smp_330630	1.03878	0.976657	793	622	854	905	900	814.8	1005	936	685	634	942	840.4
Smp_176350	1.03856	0.860511	3012	3036	3004	2895	3194	3028.2	3470	2857	3300	3355	2752	3146.8
Smp_145930	1.03614	0.949077	920	869	835	649	761	806.8	856	775	865	853	842	838.2
Smp_194380	1.03475	1	438	508	546	193	291	395.2	422	538	377	405	319	412.2
Smp_341790	1.02805	1	896	919	839	487	835	795.2	749	801	738	663	1132	816.6
Smp_141160	1.02654	1	391	302	332	470	435	386	449	318	372	404	428	394.2
Smp_158610	1.01482	0.960467	2610	2593	2729	3127	3140	2839.8	2778	2766	3130	2875	2811	2872
Smp_347880	1.00036	1	236	216	238	314	356	272	258	285	313	258	236	270
Smp_315990	-1.00872	1	1	6	2	1	2	2.4	2	4	4	0	2	2.4
Smp_079640	-1.01076	1	811	629	696	600	703	687.8	821	744	639	596	600	680
Smp_156340	-1.01131	1	587	566	582	697	664	619.2	764	717	558	500	511	610
Smp_343780	-1.01356	1	31	33	38	54	48	40.8	48	41	35	33	43	40
Smp_329430	-1.01576	1	226	249	271	261	257	252.8	257	255	232	261	237	248.4
Smp_246030	-1.01606	1	301	253	276	347	345	304.4	258	307	314	329	281	297.8
Smp_346150	-1.02309	1	384	411	432	396	411	406.8	432	473	342	421	316	396.8
Smp_148390	-1.02607	1	273	218	154	255	243	228.6	213	239	219	203	234	221.6
Smp_102430	-1.03665	0.994289	432	465	398	275	294	372.8	347	367	336	290	465	361
Smp_331480	-1.05024	1	210	192	278	319	319	263.6	243	358	248	174	218	248.2
Smp_302290	-1.05508	1	79	99	203	74	9	92.8	153	60	103	83	54	90.6
Smp_049270	-1.06293	0.505148	38649	34599	36293	37816	38459	37163.2	35887	32817	36581	36019	33301	34921
Smp_245720	-1.0645	0.862227	1439	1241	1523	2290	2231	1744.8	1604	1437	1684	1577	1811	1622.6
Smp_301420	-1.06796	0.729318	1447	1357	1362	1723	1694	1516.6	1480	1467	1483	1310	1329	1413.8
Smp_007670	-1.06961	0.839654	338	332	406	327	338	348.2	352	334	320	270	351	325.4
Smp_302350	-1.08074	1	16	20	12	12	26	17.2	1	16	27	22	13	15.8
Smp_141460	-1.08497	0.769175	334	359	381	323	341	347.6	331	345	359	256	312	320.6
Smp_341410	-1.08593	0.743795	1907	1720	1879	2078	1956	1908	2007	1858	1758	1374	1766	1752.6
Smp_267190	-1.0888	0.659178	575	529	605	541	543	558.6	499	593	514	490	465	512.2
Smp_151640	-1.09883	0.891654	44	43	39	40	40	41.2	25	38	62	41	22	37.6
Smp_200770	-1.1004	0.99953	3	6	7	5	18	7.8	8	5	9	10	3	7
Smp_140560	-1.10478	0.612027	2789	2516	2763	3663	3494	3045	3252	3351	2464	2257	2355	2735.8
Smp_074190	-1.10711	0.735654	510	490	571	599	654	564.8	626	512	522	429	454	508.6
Smp_346410	-1.10767	0.773349	1039	902	1169	1664	1496	1254	1050	1281	1127	1117	1028	1120.6
Smp_004070	-1.11869	0.683189	153	157	127	176	189	160.4	137	138	162	140	137	142.8
Smp_194750	-1.12221	0.924993	24	4	13	27	27	19	13	21	15	10	24	16.6
Smp_200790	-1.12795	0.877594	43	32	36	32	47	38	29	54	35	23	26	33.4
Smp_033000	-1.12877	0.891654	133	136	136	214	242	172.2	186	90	157	153	171	151.4
Smp_002100	-1.13351	0.257938	6880	6450	5959	5929	6193	6282.2	6287	5363	5635	5273	5184	5548.4
Smp_342720	-1.13804	0.59519	424	355	366	399	443	397.4	381	306	284	337	429	347.4
Smp_330160	-1.14202	0.621963	690	643	697	820	614	692.8	579	558	576	535	778	605.2
Smp_179970	-1.14845	1	2	8	5	1	6	4.4	5	6	0	5	3	3.8
Smp_054610	-1.15182	0.487901	491	454	484	442	490	472.2	440	365	384	357	500	409.2
Smp_121950	-1.1523	0.280501	8671	8393	9423	11803	11175	9893	9323	8658	7902	6989	9762	8526.8
Smp_080730	-1.15336	0.294266	1156	1163	1095	1220	1383	1203.4	1133	813	1026	1028	1202	1040.4
Smp_245350	-1.1539	0.524447	289	345	286	352	352	324.8	276	308	274	272	272	280.4
Smp_031390	-1.15943	0.990985	3	2	8	4	14	6.2	4	8	4	0	10	5.2
Smp_162110	-1.16034	0.629878	807	757	894	1054	953	893	790	758	763	713	806	766
Smp_043220	-1.17217	0.0419068	14760	13764	13644	14564	14019	14150.2	13812	12613	12506	11523	9920	12074.8
Smp_167630	-1.17949	0.126334	4290	4092	4283	4407	4264	4267.2	3935	3727	3638	3189	3578	3613.4
Smp_337600	-1.19769	0.629878	165	197	336	279	378	271	250	180	238	241	215	224.8
Smp_124340	-1.19997	0.812803	65	53	62	78	53	62.2	53	55	46	34	70	51.6
Smp_312730	-1.20123	0.565983	112	139	114	196	183	148.8	132	121	132	101	129	123
Smp_169090	-1.20139	0.483294	208	232	190	240	178	209.6	202	170	164	188	150	174.8
Smp_346170	-1.21038	0.51289	188	150	158	135	121	150.4	112	141	132	108	129	124.4
Smp_326550	-1.21204	1	12	0	4	0	4	4	0	0	0	0	16	3.2
Smp_000280	-1.22493	0.867361	120	17	20	62	20	47.8	16	36	15	23	102	38.4
Smp_195070	-1.22798	0.790882	37	63	43	32	49	44.8	33	19	32	65	34	36.6
Smp_166280	-1.22999	0.335705	387	338	413	482	397	403.4	319	359	305	322	327	326.4
Smp_312560	-1.23577	0.90831	12	8	9	6	9	8.8	3	9	0	9	14	7
Smp_017420	-1.23845	0.38586	1323	1266	1556	1871	1721	1547.4	1274	1417	1188	1112	1212	1240.6
Smp_060220	-1.24171	0.56085	65	53	63	71	81	66.6	66	57	34	58	51	53.2
Smp_200980	-1.24176	0.901314	6	2	9	4	4	5	6	5	3	2	4	4
Smp_165150	-1.24651	0.210537	877	841	844	922	933	883.4	901	740	685	584	629	707.8
Smp_083770	-1.25711	0.280321	355	277	419	360	352	352.6	345	244	261	292	260	280.4
Smp_340930	-1.25712	0.685182	116	40	27	86	58	65.4	34	56	60	50	58	51.6
Smp_065530	-1.25722	0.844434	8	8	8	12	8	8.8	8	2	11	6	8	7
Smp_214260	-1.25752	0.351518	121	128	95	183	146	134.6	123	101	95	93	120	106.4
Smp_003440	-1.25853	0.0315238	2956	2579	2869	2927	3112	2888.6	2554	2544	2229	1954	2155	2287.2
Smp_326540	-1.26428	0.898416	25	0	4	28	5	12.4	5	10	5	8	20	9.6
Smp_345500	-1.26461	0.433942	5973	5069	5507	7069	6412	6006	6224	5118	4378	3136	4790	4729.2
Smp_124060	-1.27717	0.448098	793	646	569	303	411	544.4	421	283	419	372	652	429.4
Smp_342000	-1.28116	0.606169	357	361	333	423	390	372.8	329	331	287	193	309	289.8
Smp_322860	-1.28214	0.668565	18	12	20	8	21	15.8	10	14	8	10	19	12.2
Smp_196950	-1.28382	0.457997	112	84	69	89	78	86.4	53	81	60	73	68	67
Smp_336900	-1.28455	0.454484	70	67	63	110	79	77.8	58	64	39	68	71	60
Smp_245160	-1.28592	0.47643	115	112	62	117	94	100	74	83	66	67	97	77.4
Smp_153700	-1.29135	0.00882307	12872	11965	13177	15412	14848	13654.8	11366	12091	10383	8833	9927	10520
Smp_073280	-1.29635	0.00689517	3830	3715	3598	3521	3812	3695.2	3303	2704	3006	2469	2779	2852.2
Smp_170280	-1.30775	0.0591626	6149	5956	6539	6983	6936	6512.6	5653	5598	4367	3462	5690	4954
Smp_326610	-1.3085	0.752914	80	18	18	33	15	32.8	11	25	11	23	54	24.8
Smp_006760	-1.31209	0.0611708	1205	1165	1176	1148	1298	1198.4	954	912	850	759	1075	910
Smp_016600	-1.31944	0.047815	6072	6005	6279	6849	6589	6358.8	4935	5504	4686	3844	5027	4799.2
Smp_154390	-1.322	0.765061	6	6	14	4	10	8	6	4	4	6	10	6
Smp_163710	-1.32717	0.0112144	17800	16158	14609	15525	16401	16098.6	13525	11797	10888	11300	13035	12109
Smp_168550	-1.32793	0.365373	96	83	87	82	69	83.4	68	52	64	75	56	63
Smp_126210	-1.32917	0.399897	44	31	56	59	57	49.4	38	53	28	39	26	36.8
Smp_244750	-1.33308	0.0354711	4968	5043	4763	4505	4507	4757.2	4078	3398	3217	2934	4220	3569.4
Smp_335730	-1.33742	0.143647	285	412	363	325	416	360.2	277	172	284	337	278	269.6
Smp_018440	-1.33883	0.121201	599	560	697	505	523	576.8	511	516	355	360	412	430.8
Smp_248100	-1.34752	0.141451	354	357	413	480	456	412	354	305	344	258	264	305
Smp_131050	-1.34876	0.0538406	1211	925	1170	1365	1322	1198.6	975	956	928	765	798	884.4
Smp_169200	-1.35206	0.00105257	4912	4796	4659	5884	6078	5265.8	4540	3522	3688	3658	3981	3877.8
Smp_055740	-1.36507	0.27547	79	64	82	139	101	93	62	70	79	59	68	67.6
Smp_170630	-1.36613	0.0370071	10979	10137	12150	12635	12068	11593.8	9247	10420	7779	6164	8598	8441.6
Smp_200240	-1.36938	0.127995	6510	6272	8048	8629	7591	7410	6017	6986	4959	3428	5504	5378.8
Smp_012380	-1.36972	0.0115203	1850	1798	2004	1927	1860	1887.8	1567	1321	1335	1142	1521	1377.2
Smp_242540	-1.38438	0.0439643	899	778	849	1294	1144	992.8	597	635	719	714	888	710.6
Smp_246400	-1.38764	0.0103149	6345	5182	5646	7053	6143	6073.8	5104	4457	3923	4224	4102	4362
Smp_344360	-1.40798	0.568934	106	23	30	44	23	45.2	30	26	24	22	58	32
Smp_145320	-1.41383	0.0917947	1354	1357	1526	1403	1523	1432.6	1128	1168	881	785	1083	1009
Smp_157050	-1.42941	0.344235	141	102	161	106	149	131.8	113	137	70	68	70	91.6
Smp_064430	-1.45332	0.000693444	3325	3044	3371	3811	3682	3446.6	2507	2495	2259	2089	2453	2360.6
Smp_018870	-1.46497	0.00234484	900	771	835	832	851	837.8	653	550	569	522	563	571.4
Smp_343410	-1.48088	0.0437671	316	275	323	450	452	363.2	299	235	260	183	241	243.6
Smp_124240	-1.48237	7.3308e-07	13827	12416	13087	12939	13748	13203.4	10621	8676	8791	8014	8407	8901.8
Smp_169930	-1.48545	0.210563	214	206	219	223	244	221.2	162	130	120	148	181	148.2
Smp_302830	-1.48579	0.703194	4	2	3	10	7	5.2	1	3	2	3	8	3.4
Smp_031770	-1.48616	3.94979e-06	44592	39914	41392	43793	44631	42864.4	31308	28438	27687	26347	30069	28769.8
Smp_018250	-1.5037	3.14528e-05	43831	38365	40647	41248	41580	41134.2	32524	26296	26332	23672	27851	27335
Smp_081430	-1.51319	2.97025e-06	9321	8619	8872	9012	8911	8947	6580	5562	5646	5072	6668	5905.6
Smp_160360	-1.51977	0.021572	6647	6057	7560	9644	8692	7720	6768	6671	4100	3529	4132	5040
Smp_344070	-1.52735	0.44128	37	19	24	13	23	23.2	9	19	29	9	10	15.2
Smp_016780	-1.53286	0.00279173	11628	9765	10403	16083	16171	12810	9993	7766	7723	7337	8599	8283.6
Smp_243770	-1.53752	0.0617786	396	346	391	513	494	428	308	257	299	203	317	276.8
Smp_153660	-1.53985	0.0147757	949	954	906	642	764	843	683	440	487	551	590	550.2
Smp_176570	-1.54127	0.0654116	637	629	617	571	607	612.2	453	357	359	288	527	396.8
Smp_344810	-1.54263	0.000532688	2792	2499	2754	2673	2446	2632.8	1780	1910	1602	1443	1784	1703.8
Smp_169260	-1.54769	5.97016e-11	11403	11845	12479	13230	12755	12342.4	8343	8690	8277	7027	7447	7956.8
Smp_166300	-1.54871	0.0770051	695	684	942	1125	1154	920	663	819	548	443	465	587.6
Smp_175090	-1.5488	1.74205e-10	27073	24879	24696	26624	26470	25948.4	20894	16210	16380	14437	15836	16751.4
Smp_147070	-1.55221	0.0109135	1424	1314	1701	2171	2269	1775.8	1396	1302	1049	929	991	1133.4
Smp_156960	-1.55621	0.0191813	5348	4886	6107	8038	7202	6316.2	4818	4938	3664	2994	3713	4025.4
Smp_146840	-1.56158	2.32142e-05	1100	1021	1195	1073	1184	1114.6	806	744	697	590	724	712.2
Smp_333250	-1.56598	0.000142938	1271	1055	1203	1980	1680	1437.8	957	1041	874	803	870	909
Smp_136710	-1.57021	1.37771e-05	26386	24758	25901	26208	25884	25827.4	17216	17165	16170	15084	16460	16419
Smp_320340	-1.57105	0.00140583	4264	3900	4460	5709	5262	4719	3502	3475	2544	2449	2937	2981.4
Smp_126420	-1.57158	0.0566593	1373	1199	1746	1890	1781	1597.8	1173	1260	933	723	957	1009.2
Smp_087250	-1.58386	1.30542e-06	22924	20653	21417	18391	19446	20566.2	14119	11908	12057	12102	14780	12993.2
Smp_307900	-1.59284	0.845563	2	0	0	6	2	2	2	0	2	0	2	1.2
Smp_149720	-1.60437	0.144581	139	161	156	204	197	171.4	59	181	93	125	69	105.4
Smp_132740	-1.61305	0.00030989	7469	7038	6779	5494	5800	6516	4521	3601	3923	3717	4505	4053.4
Smp_244860	-1.61766	0.0309816	100	114	105	85	92	99.2	69	75	67	39	57	61.4
Smp_157310	-1.62404	3.30928e-06	1374	1301	1496	1591	1469	1446.2	910	991	877	798	861	887.4
Smp_161060	-1.65057	0.256672	32	28	31	64	43	39.6	24	37	16	16	25	23.6
Smp_344120	-1.65987	0.126003	34	22	35	35	40	33.2	21	21	15	21	21	19.8
Smp_323570	-1.6635	0.0106969	536	549	466	532	578	532.2	418	312	319	207	342	319.6
Smp_055260	-1.66911	0.0989123	111	80	58	78	131	91.6	63	42	55	39	73	54.4
Smp_148670	-1.67171	6.19009e-05	1374	1301	1586	1568	1524	1470.6	1060	914	698	666	1041	875.8
Smp_332450	-1.70869	1.39965e-06	1925	1870	1947	1745	1837	1864.8	1253	1190	1014	992	1006	1091
Smp_085540	-1.71051	1.82955e-09	213419	201794	204849	217533	214213	210362	136031	122980	117635	102566	134356	122714
Smp_001100	-1.71268	1.28409e-05	15096	14398	15528	17071	16636	15745.8	10394	9665	8752	7144	9844	9159.8
Smp_085180	-1.72651	0.00737624	2612	2548	2412	1027	1392	1998.2	1162	1070	1024	989	1588	1166.6
Smp_245150	-1.7382	0.00289931	197	250	281	374	428	306	200	201	189	157	125	174.4
Smp_320320	-1.74011	0.000140748	7524	6123	7162	7736	6915	7092	4691	3857	3590	3303	4878	4063.8
Smp_346880	-1.74262	8.89517e-07	766	711	825	828	799	785.8	470	544	437	355	440	449.2
Smp_336210	-1.77578	0.106428	21	47	23	35	24	30	25	17	24	11	8	17
Smp_334970	-1.77689	0.195896	40	40	53	81	102	63.2	26	56	36	31	25	34.8
Smp_241620	-1.81003	0.325871	178	24	35	114	53	80.8	35	45	29	29	82	44
Smp_194130	-1.82994	0.828912	0	1	1	3	1	1.2	2	0	1	0	0	0.6
Smp_340130	-1.83796	6.26822e-11	31895	28837	32225	30191	30107	30651	18080	17468	15930	14515	17272	16653
Smp_335190	-1.85956	0.395946	57	24	8	22	19	26	4	20	11	13	21	13.8
Smp_112450	-1.86753	0.770591	4	2	0	2	0	1.6	0	1	1	0	2	0.8
Smp_322920	-1.87985	0.756138	2	2	215	2	6	45.4	3	2	8	4	104	24.2
Smp_011870	-1.88048	0.047698	84	79	48	62	46	63.8	39	36	35	16	44	34
Smp_078720	-1.88685	0.058236	20	26	18	22	34	24	19	10	8	14	12	12.6
Smp_203410	-1.8968	0.015966	346	342	315	303	311	323.4	200	172	159	158	164	170.6
Smp_200150	-1.90138	0.438214	1	10	12	2	10	7	0	7	3	6	2	3.6
Smp_095980	-1.90277	0.396042	630	93	110	343	100	255.2	32	95	33	96	402	131.6
Smp_306850	-1.91541	0.586884	6	0	1	13	4	4.8	2	2	2	0	6	2.4
Smp_347220	-1.9195	0.000761068	129	107	158	130	150	134.8	78	86	58	65	62	69.8
Smp_197540	-1.95492	0	9721	9519	9559	11468	10865	10226.4	5647	5237	5297	4818	5078	5215.4
Smp_326580	-1.96488	0.202195	119	19	26	63	16	48.6	18	38	25	19	23	24.6
Smp_129610	-1.9798	0.000154913	771	662	706	553	516	641.6	339	294	314	305	374	325.2
Smp_323640	-2.03289	0.000910881	714	754	828	489	741	705.2	369	226	255	335	548	346.6
Smp_205760	-2.03374	1.90802e-05	7239	6606	8622	9402	8039	7981.6	4089	4746	3579	2895	4195	3900.8
Smp_334450	-2.05237	0.00558178	654	566	514	561	552	569.4	351	222	198	209	404	276.8
Smp_306840	-2.0951	0.255857	6	4	10	10	13	8.6	4	0	2	8	6	4
Smp_000430	-2.1016	0.408535	620	70	67	328	112	239.4	63	103	23	52	317	111.6
Smp_123830	-2.1222	4.55141e-08	96068	88369	85792	77707	82822	86151.6	47911	37753	34947	34693	47698	40600.4
Smp_144440	-2.15653	0.0720996	129	22	41	80	40	62.4	23	42	26	13	39	28.6
Smp_135560	-2.17768	3.27662e-08	174885	163005	149087	125788	134428	149439	87781	58498	55368	59378	83045	68814
Smp_035250	-2.22112	0.0227397	64	53	69	41	36	52.6	27	35	14	8	34	23.6
Smp_095520	-2.2221	2.22881e-05	17507	14865	18055	21707	19595	18345.8	8592	7936	7051	7876	9555	8202
Smp_000180	-2.22989	0.0217835	202	165	291	411	273	268.4	128	189	106	54	117	118.8
Smp_076320	-2.34605	0.00162019	117	66	74	107	68	86.4	50	24	31	37	42	36.8
Smp_086530	-2.35357	2.75716e-05	42374	38159	47473	58954	52669	47925.8	25857	23452	15957	14408	21372	20209.2
Smp_164590	-2.36199	1.58283e-11	75691	70835	60725	64958	67656	67973	33577	24474	25267	28179	32380	28775.4
Smp_000420	-2.36969	0.229594	614	80	85	272	123	234.8	46	50	30	61	300	97.4
Smp_326560	-2.37	0.552717	34	0	0	6	4	8.8	2	4	2	2	8	3.6
Smp_319330	-2.45047	0.593702	172	0	12	0	231	83	4	0	0	0	155	31.8
Smp_302980	-2.51947	0.0241402	627	130	127	293	199	275.2	81	72	63	88	236	108
Smp_148820	-2.52491	6.02308e-12	637	532	595	571	564	579.8	300	205	228	165	251	229.8
Smp_341340	-2.60271	0.094814	20	16	6	33	18	18.6	8	4	4	6	13	7
Smp_145020	-2.63648	0.0107312	7	14	15	20	22	15.6	8	6	4	8	3	5.8
Smp_086480	-2.64396	0	17524	15522	17237	19448	18171	17580.4	7428	6355	6365	5493	7497	6627.6
Smp_135230	-2.64703	3.48837e-08	479	443	456	690	633	540.2	165	199	286	234	132	203.2
Smp_346370	-2.75645	0.00776074	36	16	24	51	30	31.4	15	13	7	7	14	11.2
Smp_326570	-2.75896	0.00146997	69	26	45	45	60	49	27	8	14	14	25	17.6
Smp_241610	-2.77704	0.0253776	2876	309	304	1090	474	1010.6	153	308	114	209	1004	357.6
Smp_327770	-2.8747	0.351378	32	0	2	20	15	13.8	2	2	2	4	13	4.6
Smp_246770	-2.92175	0.017648	171	198	44	219	168	160	76	73	14	32	75	54
Smp_154680	-3.08153	1.50339e-13	948	820	865	855	847	867	328	294	245	238	299	280.8
Smp_164400	-3.11882	0.0105612	96	133	39	146	52	93.2	30	46	10	18	44	29.6
Smp_089200	-3.12065	0	11635	12846	11867	12573	13041	12392.4	5844	4021	3467	3012	3522	3973.2
Smp_324380	-3.13916	0.031836	72	70	24	48	32	49.2	22	18	6	6	26	15.6
Smp_309090	-3.39891	0.0886261	388	33	57	185	80	148.6	20	46	11	37	100	42.8
Smp_326480	-3.46784	0.591425	3	0	0	2	0	1	0	0	0	1	0	0.2
Smp_013540	-3.5744	0.0120632	67	15	11	39	18	30	6	8	2	5	20	8.2
Smp_017610	-3.58502	6.43494e-11	526	466	488	677	564	544.2	176	172	143	130	134	151
Smp_155310	-3.68686	0.0213396	111	13	23	100	28	55	6	21	10	18	18	14.6
Smp_191910	-3.72083	0.0309526	1084	132	168	499	213	419.2	51	111	24	66	300	110.4
Smp_314250	-3.99814	1.20016e-05	246	76	128	185	152	157.4	58	34	22	30	51	39
Smp_161880	-4.03278	0.287426	1	3	0	2	4	2	0	0	1	1	0	0.4
Smp_050270	-4.2063	0.0200212	149	30	23	77	52	66.2	11	12	6	10	38	15.4
Smp_316610	-4.4896	0.0627618	6	4	6	2	2	4	2	0	0	0	2	0.8
Smp_165360	-5.18197	0.0323509	188	24	21	97	39	73.8	16	6	6	2	40	14
Smp_033250	-5.24785	0.00201806	126	27	38	107	78	75.2	16	6	6	8	34	14
Smp_316170	-5.55141	0.121151	23	0	2	13	4	8.4	2	2	0	3	0	1.4
Smp_322820	-5.62505	0.0378203	54	33	742	25	54	181.6	30	28	31	37	38	32.8
Smp_305130	-6.66978	0.22341	5	0	16	0	2	4.6	2	0	0	1	0	0.6
Smp_195090	-7.00456	3.89401e-30	859	779	947	1076	822	896.6	133	161	104	90	148	127.2
Smp_137360	-7.99915	9.75402e-07	22	47	54	73	49	49	8	10	6	6	0	6
Smp_316140	-17.3094	0.0479525	5	3	0	2	0	2	0	0	0	0	0	0
Smp_316150	-45.0857	0.00137144	619	3	23	101	0	149.2	7	7	0	2	0	3.2
Smp_322280	79.0491	0.000484104	0	1	1	2	0	0.8	2	346	2	0	1	70.2
Smp_325350	66.5034	0.00840888	0	0	0	0	0	0	0	0	42	0	0	8.4
Smp_321540	22.5304	0.00906015	6	2	2	0	9	3.8	0	0	6	6	410	84.4
Smp_306720	20.1433	0.0103416	17	10	8	8	17	12	15	1123	14	5	6	232.6
Smp_311250	18.7243	0.0246941	0	0	0	0	0	0	2	1	5	1	2	2.2
Smp_320960	17.543	0.0881433	0	0	0	0	0	0	1	8	0	0	1	2
Smp_159830	15.5949	0.0659261	0	0	0	0	0	0	0	2	2	5	0	1.8
Smp_307550	14.143	0.000413602	4	2	2	4	10	4.4	88	48	64	109	6	63
Smp_201690	14.0308	0.0955685	0	0	0	0	0	0	1	2	0	3	2	1.6
Smp_347890	13.9381	0.0932868	0	0	0	0	0	0	2	0	0	6	0	1.6
Smp_165450	13.8705	0.0845522	0	0	0	0	0	0	3	0	3	1	1	1.6
Smp_318290	12.3754	0.127995	0	0	0	0	0	0	2	2	0	1	2	1.4
Smp_301320	12.2507	0.00889385	7	14	18	17	17	14.6	15	185	419	25	256	180
Smp_300370	11.3406	0.04332	0	3	2	1	2	1.6	89	2	4	2	3	20
Smp_314730	10.9859	0.0679923	2	0	0	2	2	1.2	69	0	4	0	0	14.6
Smp_334830	10.9019	0.00279173	0	2	2	0	0	0.8	12	17	5	14	2	10
Smp_303760	10.8238	0.300066	0	0	0	0	0	0	2	4	0	0	0	1.2
Smp_061390	10.7922	0.225151	0	0	0	0	0	0	0	0	0	2	4	1.2
Smp_090100	10.7921	0.225151	0	0	0	0	0	0	0	0	0	2	4	1.2
Smp_326940	10.765	0.229257	0	0	0	0	0	0	0	0	0	4	2	1.2
Smp_334820	10.7466	0.000223175	0	2	0	0	1	0.6	5	5	3	11	14	7.6
Smp_330730	10.6977	0.193695	0	0	0	0	0	0	2	1	1	2	0	1.2
Smp_154220	10.6378	0.222775	0	0	0	0	0	0	2	0	2	2	0	1.2
Smp_204920	9.71526	0.0317455	0	0	1	0	0	0.2	0	7	4	2	2	3
Smp_180340	9.13353	0.295428	0	0	0	0	0	0	0	1	0	3	1	1
Smp_329050	9.08618	0.286691	0	0	0	0	0	0	1	0	1	2	1	1
Smp_132790	9.03277	0.30591	0	0	0	0	0	0	0	0	4	0	1	1
Smp_308700	8.76086	0.114633	0	0	0	1	2	0.6	0	5	0	23	2	6
Smp_320510	7.75844	0.122714	0	0	1	0	0	0.2	0	0	4	6	2	2.4
Smp_312650	7.58633	0.464497	0	0	0	0	0	0	0	4	0	0	0	0.8
Smp_328460	7.58311	0.462224	0	0	0	0	0	0	0	4	0	0	0	0.8
Smp_317890	7.54399	0.46204	0	0	0	0	0	0	0	0	0	0	4	0.8
Smp_321880	7.50997	0.446009	0	0	0	0	0	0	0	0	0	2	2	0.8
Smp_321120	7.50251	0.434471	0	0	0	0	0	0	0	1	0	3	0	0.8
Smp_322450	7.4909	0.444426	0	0	0	0	0	0	2	2	0	0	0	0.8
Smp_152310	7.48928	0.462003	0	0	0	0	0	0	0	0	0	4	0	0.8
Smp_073920	7.48835	0.429788	0	0	0	0	0	0	2	2	0	0	0	0.8
Smp_326220	7.46813	0.43142	0	0	0	0	0	0	0	0	2	0	2	0.8
Smp_329870	7.46737	0.435243	0	0	0	0	0	0	0	0	2	0	2	0.8
Smp_198170	7.46292	0.419427	0	0	0	0	0	0	2	0	0	2	0	0.8
Smp_325690	7.46206	0.468161	0	0	0	0	0	0	0	0	2	0	2	0.8
Smp_154590	7.4607	0.478584	0	0	0	0	0	0	0	0	2	0	2	0.8
Smp_345790	7.45122	0.429438	0	0	0	0	0	0	0	0	2	2	0	0.8
Smp_185870	7.44851	0.434471	0	0	0	0	0	0	0	0	2	2	0	0.8
Smp_141560	7.42495	0.429438	0	0	0	0	0	0	2	0	2	0	0	0.8
Smp_307540	7.40367	5.58026e-05	4	2	0	2	2	2	16	16	19	19	8	15.6
Smp_345060	7.39756	0.448098	0	0	0	0	0	0	0	0	4	0	0	0.8
Smp_337640	7.19648	8.18335e-06	2	0	0	2	6	2	11	13	19	24	8	15
Smp_330700	6.23564	1.15413e-06	5	4	4	1	0	2.8	17	15	20	22	17	18.2
Smp_316470	6.05104	2.56716e-05	2	4	1	15	8	6	33	36	23	30	59	36.2
Smp_332190	6.03424	0.0922109	40	1109	39	24	45	251.4	695	810	1027	3279	2076	1577.4
Smp_314360	5.94151	0.672013	0	0	0	0	0	0	0	1	0	0	2	0.6
Smp_304040	5.89322	0.608608	0	0	0	0	0	0	0	0	0	0	3	0.6
Smp_327200	5.88686	0.596793	0	0	0	0	0	0	0	2	0	1	0	0.6
Smp_308590	5.87098	0.0431332	4	0	8	1	9	4.4	12	3	4	104	7	26
Smp_320300	5.87065	0.614648	0	0	0	0	0	0	1	0	0	0	2	0.6
Smp_138080	5.86998	0.672013	0	0	0	0	0	0	0	0	0	3	0	0.6
Smp_331630	5.85067	8.17222e-05	0	3	0	8	4	3	8	20	25	29	8	18
Smp_311700	5.84218	0.596663	0	0	0	0	0	0	2	0	0	1	0	0.6
Smp_013210	5.83757	0.587536	0	0	0	0	0	0	2	0	1	0	0	0.6
Smp_329880	5.83271	0.672013	0	0	0	0	0	0	0	0	1	2	0	0.6
Smp_151270	5.8286	0.596793	0	0	0	0	0	0	2	0	1	0	0	0.6
Smp_324070	5.82571	0.596663	0	0	0	0	0	0	1	0	2	0	0	0.6
Smp_321170	5.5168	0.185123	261	11	8	6	7	58.6	1661	6	5	7	9	337.6
Smp_329570	5.35538	1.74192e-06	6	7	4	9	4	6	38	27	39	37	23	32.8
Smp_337450	4.69093	0.355796	0	0	0	1	0	0.2	1	0	4	0	2	1.4
Smp_145290	4.65119	0.0338923	0	2	7	3	3	3	7	7	38	11	10	14.6
Smp_318300	4.6437	0.121049	0	0	0	0	3	0.6	0	3	6	7	0	3.2
Smp_331130	4.60881	2.19835e-07	6	13	6	10	7	8.4	37	37	61	42	20	39.4
Smp_324690	4.51864	0.209621	0	2	2	0	0	0.8	12	0	6	3	0	4.2
Smp_329750	4.51235	0.248401	0	0	0	1	1	0.4	0	1	1	2	7	2.2
Smp_203330	4.46869	0.00689982	2	0	0	4	3	1.8	8	11	12	4	7	8.4
Smp_322480	4.27135	1.09881e-06	22	20	20	12	14	17.6	57	80	89	79	74	75.8
Smp_043270	4.26678	2.19935e-06	6	8	7	4	4	5.8	27	32	27	24	16	25.2
Smp_320570	4.26482	0.823576	0	0	0	0	0	0	0	0	0	0	2	0.4
Smp_326990	4.26226	0.820312	0	0	0	0	0	0	0	0	0	0	2	0.4
Smp_062240	4.26153	0.812803	0	0	0	0	0	0	0	2	0	0	0	0.4
Smp_143870	4.26153	0.812803	0	0	0	0	0	0	0	2	0	0	0	0.4
Smp_325960	4.26151	0.812803	0	0	0	0	0	0	0	2	0	0	0	0.4
Smp_308490	4.2547	0.814494	0	0	0	0	0	0	0	1	0	1	0	0.4
Smp_330100	4.25375	0.812803	0	0	0	0	0	0	0	0	0	0	2	0.4
Smp_132960	4.25336	0.812803	0	0	0	0	0	0	0	0	0	0	2	0.4
Smp_321000	4.25333	0.812803	0	0	0	0	0	0	0	0	0	0	2	0.4
Smp_327470	4.24936	0.812803	0	0	0	0	0	0	0	1	0	1	0	0.4
Smp_340330	4.24173	0.812803	0	0	0	0	0	0	0	0	0	2	0	0.4
Smp_319750	4.24157	0.812803	0	0	0	0	0	0	0	0	0	2	0	0.4
Smp_337690	4.24153	0.812803	0	0	0	0	0	0	0	0	0	2	0	0.4
Smp_316230	4.23615	0.812803	0	0	0	0	0	0	0	0	1	0	1	0.4
Smp_157450	4.23191	0.812803	0	0	0	0	0	0	0	0	1	1	0	0.4
Smp_164100	4.224	0.812803	0	0	0	0	0	0	1	0	1	0	0	0.4
Smp_325430	4.22381	0.812803	0	0	0	0	0	0	2	0	0	0	0	0.4
Smp_318650	4.22379	0.812803	0	0	0	0	0	0	2	0	0	0	0	0.4
Smp_309940	4.22376	0.812803	0	0	0	0	0	0	2	0	0	0	0	0.4
Smp_201450	4.22081	0.812803	0	0	0	0	0	0	0	0	2	0	0	0.4
Smp_175190	4.21932	0.812803	0	0	0	0	0	0	0	0	2	0	0	0.4
Smp_344520	4.21875	1.05114e-06	10	30	40	25	25	26	74	95	133	112	137	110.2
Smp_331690	4.21831	0.812803	0	0	0	0	0	0	0	0	2	0	0	0.4
Smp_070250	4.21828	0.812803	0	0	0	0	0	0	0	0	2	0	0	0.4
Smp_332670	4.21611	0.812803	0	0	0	0	0	0	0	0	2	0	0	0.4
Smp_317150	4.1652	0.258465	5	5	95	8	11	24.8	7	7	15	487	9	105
Smp_344830	4.04374	0.386754	2	0	0	0	0	0.4	2	0	0	8	0	2
Smp_200850	4.04255	0.0038054	1	3	1	3	4	2.4	6	9	11	9	15	10
Smp_317400	3.86765	0.361098	4	1	0	0	19	4.8	59	1	31	2	0	18.6
Smp_033380	3.79195	0.0114606	7	0	2	3	1	2.6	9	5	11	11	15	10.2
Smp_074570	3.77588	2.2097e-14	478	359	411	318	285	370.2	1710	1502	1534	1624	675	1409
Smp_088090	3.75791	2.72968e-09	174	137	176	168	156	162.2	301	468	624	825	817	607
Smp_173160	3.72683	0.181611	0	6	1	4	1	2.4	4	5	2	1	34	9.2
Smp_340950	3.6678	0.418384	0	2	0	0	0	0.4	2	0	0	1	6	1.8
Smp_244640	3.66575	4.28309e-100	1397	1401	1411	1358	1399	1393.2	4406	4940	6023	5646	4530	5109
Smp_319570	3.64354	0.0989679	1	2	1	1	0	1	7	1	5	2	5	4
Smp_332150	3.63618	1.03215e-07	23	14	31	18	27	22.6	84	83	97	98	50	82.4
Smp_064020	3.61384	0.0119011	99	65	141	259	51	123	396	793	327	161	521	439.6
Smp_313100	3.60853	0.00922179	3	8	14	13	20	11.6	16	29	64	74	26	41.8
Smp_329090	3.55904	0.33455	0	0	0	0	3	0.6	2	2	0	7	1	2.4
Smp_244650	3.55648	3.3851e-74	1017	1119	1077	1156	1122	1098.2	3244	3681	4528	4134	3920	3901.4
Smp_247700	3.55358	0.0698836	39	20	24	54	47	36.8	45	477	43	47	17	125.8
Smp_316490	3.53948	5.90003e-26	335	399	350	438	581	420.6	1321	1277	2196	1505	1124	1484.6
Smp_063330	3.51895	3.9993e-159	9499	8645	9464	10416	11088	9822.4	33805	31023	36977	38468	31996	34453.8
Smp_323240	3.51788	0.301851	0	0	0	1	2	0.6	2	1	4	1	4	2.4
Smp_247800	3.50631	0.000723441	7	6	7	14	20	10.8	43	29	32	38	46	37.6
Smp_095400	3.49615	0.568104	0	0	0	0	1	0.2	0	1	1	1	2	1
Smp_171310	3.49136	0.585116	1	0	0	0	0	0.2	0	2	1	0	2	1
Smp_324500	3.48248	0.581382	0	0	1	0	0	0.2	0	0	0	3	2	1
Smp_315140	3.48077	0.456426	3	0	0	4	0	1.4	9	0	2	13	2	5.2
Smp_335330	3.475	0.606844	0	1	0	0	0	0.2	0	1	0	4	0	1
Smp_056770	3.47261	0.559158	0	1	0	0	0	0.2	0	2	2	1	0	1
Smp_308310	3.4089	0.448098	2	0	0	4	0	1.2	16	6	0	0	0	4.4
Smp_325990	3.29767	0.550223	2	0	0	0	0	0.4	4	4	0	0	0	1.6
Smp_165300	3.28167	0.46374	0	2	0	0	0	0.4	2	2	0	4	0	1.6
Smp_330320	3.27152	0.574502	2	0	0	0	0	0.4	0	0	2	6	0	1.6
Smp_133340	3.22529	0.186122	20	13	6	11	23	14.6	15	21	24	32	139	46.2
Smp_328240	3.21925	0.351886	2	1	0	0	0	0.6	0	4	2	4	1	2.2
Smp_138340	3.19988	0.0039673	9	18	6	8	14	11	33	30	51	36	28	35.6
Smp_319770	3.17791	0.29244	0	2	0	0	2	0.8	0	3	6	1	4	2.8
Smp_318600	3.11106	0.0259341	6	0	5	10	5	5.2	8	22	16	17	18	16.2
Smp_340690	3.09512	0.363081	8	0	2	2	4	3.2	35	4	0	6	6	10.2
Smp_330450	3.0213	0.26991	2	4	0	2	0	1.6	4	2	12	6	2	5.2
Smp_201070	3.01154	0.0204509	4	2	0	2	6	2.8	9	12	8	6	8	8.6
Smp_138580	2.99797	0.40778	2	0	3	0	2	1.4	0	11	9	0	2	4.4
Smp_302170	2.95088	0.00384352	51	29	15	30	19	28.8	36	140	60	84	102	84.4
Smp_334870	2.93942	0.502671	0	2	0	0	1	0.6	3	1	0	3	3	2
Smp_323230	2.93718	0.483931	2	1	0	0	0	0.6	0	1	1	5	3	2
Smp_141640	2.91946	0.529428	0	1	0	0	1	0.4	1	3	2	1	0	1.4
Smp_004980	2.90971	0.387894	0	3	0	0	0	0.6	4	0	4	0	2	2
Smp_325740	2.90277	0.0871079	2	2	3	3	1	2.2	1	6	6	13	7	6.6
Smp_321690	2.89185	0.812803	0	0	0	0	1	0.2	0	0	2	0	2	0.8
Smp_319380	2.88101	0.216558	3	0	0	2	3	1.6	2	1	8	4	9	4.8
Smp_346510	2.86969	0.737473	0	1	0	0	0	0.2	0	2	0	0	2	0.8
Smp_202660	2.86229	0.740797	0	1	0	0	0	0.2	0	3	1	0	0	0.8
Smp_303560	2.8545	0.732794	0	0	1	0	0	0.2	0	2	2	0	0	0.8
Smp_175440	2.8331	0.737393	0	0	1	0	0	0.2	2	0	2	0	0	0.8
Smp_300710	2.82731	2.23065e-05	22	25	30	15	14	21.2	59	49	54	58	82	60.4
Smp_313730	2.80107	0.663925	2	0	1	0	1	0.8	0	1	0	0	11	2.4
Smp_321090	2.78808	0.414607	0	0	0	0	4	0.8	2	2	0	4	4	2.4
Smp_332590	2.76438	0.035898	6	3	2	6	3	4	15	22	6	10	3	11.2
Smp_171060	2.76163	0.478564	0	2	0	0	2	0.8	0	1	2	3	6	2.4
Smp_302030	2.7522	0.0611132	10	13	10	3	3	7.8	26	30	11	8	34	21.8
Smp_079560	2.75025	0.53661	0	0	0	44	16	12	64	2	69	28	2	33
Smp_334670	2.72176	6.15252e-08	60	83	63	83	88	75.4	123	180	281	266	175	205
Smp_322830	2.70444	8.76978e-13	724	784	748	612	556	684.8	1651	1862	2033	2032	1724	1860.4
Smp_336070	2.67956	0.547463	2	0	0	0	1	0.6	2	5	2	0	0	1.8
Smp_321450	2.67528	0.145872	7	7	8	7	29	11.6	29	31	60	25	9	30.8
Smp_323900	2.6713	2.1316e-05	46	38	50	41	46	44.2	83	122	101	156	126	117.6
Smp_125560	2.65885	3.77598e-05	30	54	38	49	48	43.8	133	117	110	143	80	116.6
Smp_244160	2.64047	4.10303e-22	1086	929	1260	1025	1093	1078.6	2516	3066	2745	2756	3104	2837.4
Smp_138060	2.63587	1	0	0	0	0	0	0	0	1	0	0	0	0.2
Smp_309740	2.63486	0.5379	0	2	0	1	0	0.6	1	0	4	2	2	1.8
Smp_341780	2.62983	0.0435392	7	1	17	6	3	6.8	22	17	23	10	19	18.2
Smp_049240	2.62624	1	0	0	0	0	0	0	0	1	0	0	0	0.2
Smp_309060	2.62623	1	0	0	0	0	0	0	0	1	0	0	0	0.2
Smp_326230	2.62623	1	0	0	0	0	0	0	0	1	0	0	0	0.2
Smp_327110	2.62622	1	0	0	0	0	0	0	0	1	0	0	0	0.2
Smp_345660	2.62621	1	0	0	0	0	0	0	0	1	0	0	0	0.2
Smp_059140	2.62579	1	0	0	0	0	0	0	0	1	0	0	0	0.2
Smp_308690	2.62384	1	0	0	0	0	0	0	0	0	0	0	1	0.2
Smp_335460	2.62384	1	0	0	0	0	0	0	0	0	0	0	1	0.2
Smp_329510	2.62232	0.039597	4	9	7	2	6	5.6	21	11	20	8	15	15
Smp_335080	2.62201	1	0	0	0	0	0	0	0	0	0	1	0	0.2
Smp_015490	2.62035	1	0	0	0	0	0	0	0	0	0	1	0	0.2
Smp_243370	2.62033	1	0	0	0	0	0	0	0	0	0	1	0	0.2
Smp_305620	2.62033	1	0	0	0	0	0	0	0	0	0	1	0	0.2
Smp_318610	2.62033	1	0	0	0	0	0	0	0	0	0	1	0	0.2
Smp_320660	2.62032	1	0	0	0	0	0	0	0	0	0	1	0	0.2
Smp_321200	2.62032	1	0	0	0	0	0	0	0	0	0	1	0	0.2
Smp_325300	2.62023	1	0	0	0	0	0	0	0	0	0	1	0	0.2
Smp_026790	2.61688	0.0378332	3	6	15	7	10	8.2	8	19	28	38	15	21.6
Smp_003300	2.61509	1	0	0	0	0	0	0	1	0	0	0	0	0.2
Smp_337000	2.61487	1	0	0	0	0	0	0	1	0	0	0	0	0.2
Smp_329890	2.61487	1	0	0	0	0	0	0	1	0	0	0	0	0.2
Smp_329130	2.61487	1	0	0	0	0	0	0	1	0	0	0	0	0.2
Smp_326660	2.61486	1	0	0	0	0	0	0	1	0	0	0	0	0.2
Smp_317860	2.61485	1	0	0	0	0	0	0	1	0	0	0	0	0.2
Smp_200820	2.61485	1	0	0	0	0	0	0	1	0	0	0	0	0.2
Smp_325110	2.61356	1	0	0	0	0	0	0	0	0	1	0	0	0.2
Smp_334550	2.61356	1	0	0	0	0	0	0	0	0	1	0	0	0.2
Smp_128830	2.61355	1	0	0	0	0	0	0	0	0	1	0	0	0.2
Smp_328880	2.61318	1	0	0	0	0	0	0	0	0	1	0	0	0.2
Smp_323210	2.61317	1	0	0	0	0	0	0	0	0	1	0	0	0.2
Smp_319690	2.61316	1	0	0	0	0	0	0	0	0	1	0	0	0.2
Smp_319640	2.61315	1	0	0	0	0	0	0	0	0	1	0	0	0.2
Smp_200670	2.61315	1	0	0	0	0	0	0	0	0	1	0	0	0.2
Smp_170890	2.61314	1	0	0	0	0	0	0	0	0	1	0	0	0.2
Smp_313500	2.61314	1	0	0	0	0	0	0	0	0	1	0	0	0.2
Smp_200650	2.61025	0.0203347	8	7	2	4	7	5.6	21	12	14	9	18	14.8
Smp_319660	2.60522	0.00105257	14	15	23	44	47	28.6	60	61	105	82	61	73.8
Smp_317960	2.60299	0.107646	3	9	2	2	2	3.6	10	11	4	14	9	9.6
Smp_318850	2.59181	0.157563	14	8	4	2	21	9.8	4	7	25	67	23	25.2
Smp_319410	2.57586	0.288476	0	2	2	0	3	1.4	4	1	4	8	2	3.8
Smp_308030	2.55307	0.492642	3	0	0	4	0	1.4	5	3	9	0	2	3.8
Smp_335220	2.54279	0.685182	0	0	1	1	0	0.4	0	0	0	3	3	1.2
Smp_325230	2.54041	0.706108	0	2	0	0	0	0.4	0	2	0	0	4	1.2
Smp_200160	2.53543	0.660562	2	0	0	0	0	0.4	1	2	1	0	2	1.2
Smp_181720	2.52968	0.669254	2	0	0	0	0	0.4	0	2	2	2	0	1.2
Smp_336150	2.52904	0.714279	0	0	0	2	0	0.4	4	0	0	0	2	1.2
Smp_321060	2.52635	0.340948	1	5	2	0	2	2	6	0	17	3	1	5.4
Smp_164700	2.51816	0.675898	0	2	0	0	0	0.4	0	2	2	2	0	1.2
Smp_202990	2.51785	0.36929	0	0	2	2	2	1.2	3	3	6	2	2	3.2
Smp_082410	2.51783	0.681373	2	0	0	0	0	0.4	0	2	4	0	0	1.2
Smp_332130	2.51534	0.588378	0	1	48	0	0	9.8	2	0	67	18	42	25.8
Smp_327780	2.51471	0.186122	1	1	1	5	7	3	5	8	10	7	8	7.6
Smp_320850	2.51139	0.481195	2	0	2	0	0	0.8	2	3	2	4	0	2.2
Smp_343060	2.50614	0.389408	2	2	0	2	0	1.2	0	2	4	8	2	3.2
Smp_342430	2.50304	0.402944	0	4	2	1	1	1.6	1	11	7	2	0	4.2
Smp_313710	2.48317	0.450336	0	2	2	0	2	1.2	4	0	6	6	0	3.2
Smp_333840	2.47264	1.4835e-17	286	280	304	290	294	290.8	632	708	873	791	593	719.4
Smp_123550	2.46611	8.22603e-07	804	861	825	901	820	842.2	2235	2088	2357	2172	1552	2080.8
Smp_322160	2.45743	0.0646624	3	4	7	2	11	5.4	11	12	22	16	6	13.4
Smp_331830	2.43666	0.351267	4	4	3	0	0	2.2	10	7	2	2	7	5.6
Smp_314110	2.40939	0.199431	14	27	13	11	58	24.6	16	12	30	18	211	57.4
Smp_335710	2.3743	0.512825	0	0	2	3	2	1.4	0	7	0	8	2	3.4
Smp_326690	2.37298	0.446313	0	0	2	2	2	1.2	0	4	7	2	2	3
Smp_072100	2.36635	0.472475	2	0	2	2	0	1.2	4	4	0	6	1	3
Smp_331120	2.36034	6.76908e-15	614	530	647	873	855	703.8	1671	2070	1935	1370	1198	1648.8
Smp_122020	2.35482	0.0689364	1	7	3	5	10	5.2	16	5	18	12	11	12.4
Smp_176980	2.3339	0.0891841	9	3	2	2	6	4.4	6	5	12	18	11	10.4
Smp_172440	2.30833	0.094258	4	10	8	4	10	7.2	16	18	22	19	9	16.8
Smp_329590	2.30013	0.63365	0	2	0	0	2	0.8	0	0	5	1	4	2
Smp_247750	2.29534	0.539364	2	0	0	2	0	0.8	4	2	3	1	0	2
Smp_123540	2.27602	0.000428879	415	405	533	522	433	461.6	895	1184	1300	1064	809	1050.4
Smp_128560	2.27219	0.540922	3	0	0	0	2	1	0	4	2	4	2	2.4
Smp_345810	2.26855	0.621912	0	0	2	0	4	1.2	2	1	0	4	7	2.8
Smp_316780	2.25924	0.894134	0	0	0	0	1	0.2	0	1	0	0	2	0.6
Smp_120960	2.25657	0.0941657	1	4	2	8	7	4.4	9	15	14	5	7	10
Smp_098570	2.25484	0.900709	0	0	0	1	0	0.2	0	0	0	0	3	0.6
Smp_304220	2.2547	0.0146722	9	8	3	12	22	10.8	25	27	26	27	16	24.2
Smp_242050	2.25013	0.900364	1	0	0	0	0	0.2	0	2	0	1	0	0.6
Smp_102000	2.24752	0.894533	0	0	0	1	0	0.2	0	1	0	2	0	0.6
Smp_319040	2.24652	0.0215704	13	5	15	18	13	12.8	23	39	25	23	33	28.6
Smp_164020	2.24257	1.99305e-05	435	463	452	434	444	445.6	919	1080	1026	903	1060	997.6
Smp_318310	2.23923	0.897244	0	0	0	1	0	0.2	1	0	0	2	0	0.6
Smp_202850	2.23602	0.389847	5	138	1	62	14	44	22	77	181	169	57	101.2
Smp_303590	2.22876	0.487096	6	10	2	10	73	20.2	174	14	9	15	8	44
Smp_317740	2.22398	0.591881	13	12	8	106	9	29.6	8	6	309	10	5	67.6
Smp_120070	2.21881	0.0280625	12	10	11	5	2	8	21	16	15	14	24	18
Smp_201530	2.20809	0.0911531	4	3	7	5	8	5.4	17	15	11	6	11	12
Smp_164180	2.19424	0.021572	14	4	17	10	6	10.2	24	14	22	34	19	22.6
Smp_326870	2.19235	0.040656	8	9	7	9	10	8.6	19	12	26	14	24	19
Smp_336230	2.18951	0.0464516	9	6	3	10	15	8.6	14	16	23	28	13	18.8
Smp_326850	2.18535	0.378944	30	20	61	30	38	35.8	165	191	12	4	16	77.6
Smp_128040	2.17321	0.589561	5	1	1	1	0	1.6	0	10	3	5	0	3.6
Smp_316790	2.17011	0.119651	7	5	11	8	14	9	23	16	27	16	16	19.6
Smp_326080	2.15631	0.00067624	84	93	141	210	104	126.4	245	233	291	255	334	271.6
Smp_322960	2.14781	0.812803	0	0	0	2	0	0.4	1	0	2	0	2	1
Smp_165180	2.14526	0.805605	2	0	0	0	0	0.4	2	1	0	2	0	1
Smp_059530	2.14051	7.87716e-24	9130	8931	10370	11982	11183	10319.2	19523	23525	22538	21659	22541	21957.2
Smp_331850	2.12837	0.72188	0	0	0	0	3	0.6	2	2	1	2	0	1.4
Smp_176930	2.1243	1.51698e-28	2985	3179	3014	2867	2927	2994.4	6124	5988	7104	7139	5508	6372.6
Smp_319260	2.11778	0.325871	1	1	11	2	5	4	4	11	14	10	4	8.6
Smp_245140	2.11632	1.6385e-05	146	161	152	150	212	164.2	355	375	316	275	404	345
Smp_332640	2.10703	0.470811	109	80	137	66	49	88.2	418	292	197	7	32	189.2
Smp_318950	2.09698	0.180348	6	7	2	7	8	6	19	11	4	8	21	12.6
Smp_151420	2.09372	6.04482e-16	1907	1966	1806	1737	1809	1845	3747	3715	4191	3914	3766	3866.6
Smp_157730	2.08725	0.244373	0	6	4	2	6	3.6	4	12	8	10	4	7.6
Smp_175310	2.08662	0.000395371	105	114	127	219	192	151.4	233	334	343	362	290	312.4
Smp_194700	2.08452	0.727632	0	0	2	0	2	0.8	0	0	5	2	2	1.8
Smp_330720	2.08394	0.238979	2	4	5	3	1	3	3	6	9	6	8	6.4
Smp_132210	2.08235	3.63097e-17	3385	3138	3282	2712	2925	3088.4	5834	5532	7536	7459	5898	6451.8
Smp_123100	2.08143	1.43157e-05	104	159	182	175	148	153.6	373	296	301	275	354	319.8
Smp_340550	2.08071	0.64856	1	1	1	1	0	0.8	3	1	0	4	1	1.8
Smp_156400	2.0807	0.162588	11	11	17	20	16	15	10	27	43	53	23	31.2
Smp_205660	2.06714	0.00551854	37	40	44	40	45	41.2	69	75	100	105	77	85.2
Smp_344790	2.05852	0.0645597	15	17	9	5	14	12	11	24	28	37	24	24.8
Smp_204280	2.05795	0.527598	2	0	2	0	4	1.6	1	3	7	4	2	3.4
Smp_202700	2.05742	0.507911	2	1	0	1	3	1.4	4	1	3	5	2	3
Smp_318490	2.05412	0.242279	0	1	3	6	9	3.8	6	9	5	16	3	7.8
Smp_157100	2.05039	2.1789e-06	409	385	424	279	324	364.2	573	782	714	702	961	746.4
Smp_248150	2.05027	0.241172	12	0	0	4	13	5.8	5	13	21	8	12	11.8
Smp_347850	2.04146	0.540922	2	1	2	2	0	1.4	0	2	7	2	4	3
Smp_034500	2.04097	1.58283e-11	827	743	841	899	959	853.8	1450	1651	2057	1935	1591	1736.8
Smp_152580	2.03144	5.25596e-20	1023	939	1076	923	949	982	1659	1993	1959	2144	2199	1990.8
Smp_346290	2.03138	0.271587	3	3	2	5	4	3.4	5	6	7	11	6	7
Smp_316240	2.02465	0.405901	5	3	3	1	1	2.6	2	5	5	9	6	5.4
Smp_325900	2.01642	0.435939	0	4	2	3	2	2.2	2	1	10	9	1	4.6
Smp_181160	2.00742	1.77454e-10	529	507	711	441	496	536.8	1092	1192	1092	995	1024	1079
Smp_084180	1.99888	0.11737	5	10	15	23	16	13.8	32	35	11	46	13	27.4
Smp_328070	1.98665	0.613223	2	9	1	0	0	2.4	5	2	4	6	8	5
Smp_244610	1.9841	4.45191e-15	1640	1635	1575	1967	2036	1770.6	3009	2875	3965	4022	3626	3499.4
Smp_005140	1.97951	0.00857625	25	26	35	20	23	25.8	72	38	69	33	46	51.6
Smp_007760	1.97503	8.30967e-09	1702	1649	1601	1684	1683	1663.8	2681	2855	4442	4438	2063	3295.8
Smp_074990	1.9673	0.728253	4	140	21	4	1	34	2	115	2	199	26	68.8
Smp_042150	1.96142	6.30417e-08	320	401	454	452	423	410	798	774	797	741	901	802.2
Smp_327830	1.95377	0.485538	0	2	2	4	2	2	2	4	4	4	6	4
Smp_329550	1.95261	0.0845522	13	2	17	19	25	15.2	31	26	30	32	28	29.4
Smp_046630	1.94478	3.89401e-30	14443	12701	13843	16217	16142	14669.2	28247	28169	29856	27789	27969	28406
Smp_000620	1.94029	0.0203059	13	13	22	33	36	23.4	46	47	45	52	35	45
Smp_300570	1.93956	0.000256132	313	328	313	399	457	362	513	640	930	825	586	698.8
Smp_321400	1.93708	0.262709	27	19	30	37	118	46.2	117	36	38	104	139	86.8
Smp_153220	1.93643	0.652042	0	0	0	2	4	1.2	2	2	2	3	3	2.4
Smp_323630	1.93098	0.31509	2	6	0	6	6	4	4	6	12	8	9	7.8
Smp_136660	1.92711	7.60772e-12	1408	1096	1495	1808	2059	1573.2	2607	3110	3056	2623	3585	2996.2
Smp_086630	1.91801	0.81139	0	0	0	1	3	0.8	1	0	0	1	6	1.6
Smp_322590	1.91471	1.13386e-06	185	212	207	242	245	218.2	341	432	439	414	452	415.6
Smp_064320	1.9114	0.463219	14	34	8	26	188	54	41	19	28	370	35	98.6
Smp_138070	1.91134	0.809707	2	0	0	2	1	1	2	1	1	3	3	2
Smp_327450	1.90411	0.792744	0	0	0	1	15	3.2	12	0	13	5	0	6
Smp_129960	1.9005	0.684956	3	0	0	0	2	1	3	1	1	1	4	2
Smp_318510	1.89802	0.44668	0	3	4	2	4	2.6	1	8	5	4	7	5
Smp_315110	1.89263	0.781398	0	0	3	0	2	1	6	2	0	2	0	2
Smp_346560	1.8898	0.0858864	11	14	12	13	12	12.4	39	13	19	16	31	23.6
Smp_024030	1.88973	0.149437	69	48	50	30	34	46.2	231	44	49	72	49	89
Smp_111800	1.88354	0.773153	0	2	1	27	5	7	2	36	0	0	25	12.6
Smp_043340	1.88256	0.792744	0	0	2	0	2	0.8	0	0	2	2	4	1.6
Smp_303410	1.87389	0.0411218	224	182	129	159	152	169.2	232	206	293	339	513	316.6
Smp_329800	1.87295	0.746005	2	0	0	1	1	0.8	2	0	0	4	2	1.6
Smp_073490	1.86913	8.19617e-16	1029	858	1047	1109	1334	1075.4	2024	1910	1795	1935	2306	1994
Smp_170010	1.86866	2.89688e-13	612	699	649	695	707	672.4	1190	1142	1374	1273	1297	1255.2
Smp_200710	1.86723	0.524278	1	7	1	0	4	2.6	4	3	8	8	2	5
Smp_333990	1.86389	0.4844	3	2	0	1	5	2.2	6	2	8	1	4	4.2
Smp_344740	1.86085	3.12945e-05	340	259	228	201	237	253	395	430	562	531	442	472
Smp_335780	1.85287	0.336451	42	126	44	16	22	50	81	68	193	70	68	96
Smp_303970	1.8495	0.231038	6	5	18	7	6	8.4	18	24	10	10	16	15.6
Smp_005470	1.84799	0.0106491	53	46	49	63	43	50.8	94	145	76	64	88	93.4
Smp_347920	1.8375	0.00618742	38	36	29	53	52	41.6	83	85	82	52	78	76
Smp_097460	1.8363	0.63365	0	0	0	3	5	1.6	5	2	3	2	3	3
Smp_205000	1.82771	0.300029	17	31	29	18	15	22	56	39	40	42	27	40.8
Smp_085680	1.82453	0.603187	2	2	2	2	1	1.8	4	1	4	4	4	3.4
Smp_317220	1.82442	1.67645e-07	1003	1008	744	653	693	820.2	1367	1343	1808	1724	1291	1506.6
Smp_214390	1.8242	0.104638	25	16	29	25	36	26.2	64	41	47	31	55	47.6
Smp_131450	1.82047	0.643991	2	2	1	0	3	1.6	7	4	0	2	2	3
Smp_326490	1.8198	0.830893	0	4	0	0	0	0.8	3	0	1	3	1	1.6
Smp_317770	1.81193	0.682141	2	0	0	2	3	1.4	2	2	2	0	7	2.6
Smp_340180	1.81016	0.171492	3	11	4	5	10	6.6	11	12	11	14	12	12
Smp_200960	1.80763	0.128199	3	12	10	13	20	11.6	31	14	24	22	14	21
Smp_060210	1.80747	0.634794	2	3	2	0	1	1.6	6	2	0	2	5	3
Smp_320200	1.8071	0.407064	7	3	5	6	6	5.4	5	14	16	5	9	9.8
Smp_242910	1.80208	0.0494133	72	80	57	104	104	83.4	108	96	175	228	141	149.6
Smp_241430	1.80046	0.408747	2	8	2	1	5	3.6	10	7	7	5	4	6.6
Smp_013810	1.79516	0.349886	14	17	35	37	26	25.8	38	89	14	57	30	45.6
Smp_195060	1.79436	3.82991e-09	938	772	840	998	968	903.2	1547	1557	1773	1807	1396	1616
Smp_300410	1.79331	0.727632	4	2	2	0	0	1.6	6	5	2	0	2	3
Smp_179600	1.78921	0.95148	2	0	0	0	0	0.4	0	4	0	0	0	0.8
Smp_345050	1.78555	0.117648	170	177	152	208	244	190.2	313	291	363	358	362	337.4
Smp_323530	1.78466	0.938162	0	0	0	0	2	0.4	2	0	0	0	2	0.8
Smp_330210	1.78459	0.0656313	70	131	174	217	264	171.2	166	219	403	319	401	301.6
Smp_320640	1.78231	0.137887	43	20	43	46	19	34.2	43	79	41	99	42	60.8
Smp_131490	1.78205	0.00777987	167	175	147	85	137	142.2	274	259	278	190	272	254.6
Smp_162540	1.7806	0.938987	0	0	0	0	2	0.4	2	0	0	2	0	0.8
Smp_313530	1.77921	0.329885	9	0	10	7	14	8	22	6	10	19	14	14.2
Smp_169480	1.77797	0.58522	2	0	3	2	4	2.2	3	5	10	2	0	4
Smp_308830	1.77655	3.92069e-05	200	181	267	301	323	254.4	422	482	469	476	392	448.2
Smp_180620	1.77603	0.431301	4	1	13	4	6	5.6	17	9	4	5	15	10
Smp_324460	1.77231	0.929179	0	0	0	0	2	0.4	0	0	2	2	0	0.8
Smp_317160	1.77148	0.932306	0	0	1	0	1	0.4	0	1	1	2	0	0.8
Smp_202200	1.77144	0.742642	3	0	0	1	2	1.2	2	2	2	0	5	2.2
Smp_141610	1.77104	2.03978e-23	70132	63684	65240	72004	75393	69290.6	121839	110884	129816	125534	123926	122400
Smp_139450	1.77004	0.294212	9	12	8	9	10	9.6	15	23	13	17	17	17
Smp_305060	1.7696	0.93756	0	0	0	0	2	0.4	2	0	2	0	0	0.8
Smp_329830	1.7695	0.937722	0	0	2	0	0	0.4	0	2	0	2	0	0.8
Smp_317720	1.76844	0.410341	7	9	6	2	2	5.2	11	12	12	11	1	9.4
Smp_309140	1.76813	0.932886	0	0	1	0	1	0.4	0	1	2	1	0	0.8
Smp_105730	1.76717	0.0457697	125	80	127	140	98	114	158	284	180	176	202	200
Smp_306970	1.76637	0.93756	0	0	2	0	0	0.4	0	0	0	2	2	0.8
Smp_310500	1.76333	0.094258	14	14	15	13	11	13.4	17	22	39	18	23	23.8
Smp_212180	1.76231	0.0123405	39	42	28	39	50	39.6	47	86	82	64	68	69.4
Smp_326090	1.76144	1.712e-10	1484	1407	1282	1813	1867	1570.6	2401	2483	3135	3095	2644	2751.6
Smp_303920	1.75926	0.954402	2	0	0	0	0	0.4	2	0	0	0	2	0.8
Smp_124010	1.75599	0.507911	2	4	4	4	10	4.8	8	6	2	24	2	8.4
Smp_169190	1.75412	0.927463	0	2	0	0	0	0.4	2	0	2	0	0	0.8
Smp_319490	1.75087	0.933504	0	2	0	0	0	0.4	0	0	2	2	0	0.8
Smp_124470	1.74993	0.129689	13	10	21	30	8	16.4	27	24	29	38	26	28.8
Smp_163520	1.74753	1.06473e-06	584	600	780	815	966	749	1123	1540	1534	1319	979	1299
Smp_078590	1.74735	0.223177	7	12	5	12	8	8.8	18	18	9	13	19	15.4
Smp_187410	1.74653	0.566102	0	2	3	2	6	2.6	8	3	3	5	4	4.6
Smp_331470	1.74416	0.111071	99	70	92	44	31	67.2	98	125	112	114	142	118.2
Smp_302020	1.74393	0.349077	3	12	20	13	13	12.2	14	22	15	21	34	21.2
Smp_310180	1.74277	4.62299e-11	6066	6051	5987	6431	7192	6345.4	9375	9605	12008	12417	11690	11019
Smp_322330	1.74275	0.0149468	550	686	714	305	488	548.6	1040	815	1040	894	1033	964.4
Smp_204860	1.74206	0.474946	7	5	3	4	7	5.2	6	25	7	2	5	9
Smp_332390	1.74195	0.00092957	244	216	265	293	274	258.4	503	436	414	374	514	448.2
Smp_170200	1.74096	1.19656e-07	1085	1066	1065	1140	1154	1102	1673	1626	2383	2228	1687	1919.4
Smp_343100	1.73544	0.570188	4	1	3	4	4	3.2	2	6	7	9	4	5.6
Smp_079260	1.73498	0.375835	2	5	8	2	4	4.2	9	5	8	8	7	7.4
Smp_140570	1.73331	0.384459	3	4	6	5	3	4.2	4	4	13	12	4	7.4
Smp_244240	1.73197	0.000820488	80	112	119	139	128	115.6	181	214	199	238	165	199.4
Smp_343140	1.73111	0.850706	0	2	1	0	2	1	1	0	0	2	6	1.8
Smp_244920	1.7306	1.55774e-05	847	828	949	1343	1227	1038.8	1500	1794	2072	1993	1566	1785
Smp_105370	1.72709	0.049231	151	174	146	58	105	126.8	259	218	238	155	236	221.2
Smp_146760	1.72306	1.01645e-08	591	603	648	474	626	588.4	882	1027	1168	1113	881	1014.2
Smp_087580	1.72092	1.2906e-19	4963	4561	5142	5335	5317	5063.6	7793	8467	9672	9051	8478	8692.2
Smp_068530	1.72088	2.59464e-14	14038	12923	12839	13483	13523	13361.2	22259	20602	23328	22678	25908	22955
Smp_145400	1.7188	0.0056744	153	148	178	290	266	207	326	444	343	314	329	351.2
Smp_320170	1.71857	0.0470955	32	66	38	37	54	45.4	72	75	69	101	73	78
Smp_340670	1.71379	1.59669e-13	7219	6557	6703	7165	7169	6962.6	11546	11268	13878	12884	10082	11931.6
Smp_123920	1.709	0.622328	0	2	4	0	8	2.8	6	6	4	2	6	4.8
Smp_167870	1.70716	0.728721	2	0	4	2	1	1.8	4	0	6	6	0	3.2
Smp_342390	1.70378	0.433697	8	13	5	3	17	9.2	29	14	21	9	6	15.8
Smp_093830	1.70133	0.446832	77	42	47	167	171	100.8	144	183	202	145	164	167.6
Smp_132830	1.69726	0.0263819	111	73	96	206	196	136.4	230	184	282	268	181	229
Smp_101230	1.6901	0.912679	1	0	0	0	3	0.8	0	0	0	7	0	1.4
Smp_165610	1.68994	0.0661133	115	147	166	64	92	116.8	286	228	206	156	123	199.8
Smp_302180	1.68821	0.00168794	2768	2539	2010	2282	2679	2455.6	4259	3443	4934	4504	3614	4150.8
Smp_029400	1.68799	0.428457	2	10	21	10	14	11.4	7	17	41	18	14	19.4
Smp_141450	1.6849	0.53317	4	3	2	3	2	2.8	5	5	6	2	6	4.8
Smp_162010	1.68344	7.578e-05	281	286	301	355	338	312.2	579	561	553	492	436	524.2
Smp_180780	1.68005	0.697692	4	2	0	0	4	2	1	5	3	2	6	3.4
Smp_333730	1.67882	0.00347582	229	215	230	277	280	246.2	345	545	486	362	316	410.8
Smp_307840	1.67701	5.93741e-06	605	591	547	574	652	593.8	914	975	1046	1111	921	993.4
Smp_347260	1.67307	0.614676	0	12	9	6	5	6.4	8	4	19	24	0	11
Smp_319900	1.67254	0.176469	9	8	12	14	14	11.4	12	25	22	16	20	19
Smp_334860	1.67155	0.234285	96	110	29	67	58	72	167	105	126	78	131	121.4
Smp_203950	1.66471	9.10381e-07	1392	1230	1463	1909	1757	1550.2	2309	2508	2852	2635	2520	2564.8
Smp_347000	1.66222	0.846777	2	2	1	0	0	1	5	0	4	0	0	1.8
Smp_344280	1.66205	0.000533719	238	200	208	243	270	231.8	411	418	385	366	337	383.4
Smp_150000	1.66158	0.825724	2	0	0	5	0	1.4	4	2	2	2	2	2.4
Smp_128390	1.66019	0.778892	8	2	8	7	6	6.2	3	0	6	5	37	10.2
Smp_006730	1.65887	1.55869e-08	5491	5148	5246	5395	5397	5335.4	8368	8651	9545	9631	8022	8843.4
Smp_095350	1.65879	0.522747	10	6	4	10	4	6.8	10	24	2	6	14	11.2
Smp_042060	1.65845	3.67556e-11	3554	3433	3633	2974	3204	3359.6	5161	5058	6045	5745	5891	5580
Smp_318900	1.65819	0.865139	0	1	2	0	1	0.8	1	3	0	2	1	1.4
Smp_158980	1.65764	0.867059	2	1	0	1	0	0.8	0	2	0	3	2	1.4
Smp_322130	1.65513	0.00800048	81	72	77	106	146	96.4	165	162	171	153	139	158
Smp_152940	1.65503	4.80469e-10	1162	1177	1280	1556	1479	1330.8	1793	2247	2575	2302	2044	2192.2
Smp_335530	1.65479	0.00617787	179	170	197	240	275	212.2	306	387	406	344	299	348.4
Smp_300500	1.65171	0.0024048	183	190	167	308	289	227.4	315	395	421	418	312	372.2
Smp_340570	1.65157	0.000457192	295	264	304	414	343	324	470	633	591	521	445	532
Smp_331190	1.64651	0.857681	2	2	0	0	0	0.8	1	3	2	1	0	1.4
Smp_340650	1.64566	7.32624e-07	534	461	561	587	614	551.4	922	829	1050	913	814	905.6
Smp_201230	1.64468	0.875737	0	0	4	0	0	0.8	2	2	0	3	0	1.4
Smp_213490	1.64232	0.193376	131	138	331	423	181	240.8	422	422	354	295	473	393.2
Smp_141490	1.64187	0.0181858	152	174	220	198	204	189.6	247	442	305	327	226	309.4
Smp_326700	1.63966	0.621832	14	9	13	0	15	10.2	26	18	10	25	5	16.8
Smp_303640	1.63966	0.866676	0	1	2	1	0	0.8	2	2	3	0	0	1.4
Smp_330790	1.63658	1	0	0	0	0	1	0.2	0	2	0	0	0	0.4
Smp_200450	1.63427	0.267109	26	36	21	6	10	19.8	42	39	23	26	34	32.8
Smp_024930	1.63171	0.351459	3	12	7	14	26	12.4	15	12	23	23	27	20
Smp_320760	1.63121	0.606353	226	79	22	107	362	159.2	127	199	379	382	181	253.6
Smp_328940	1.62888	1	0	0	0	0	1	0.2	0	0	0	2	0	0.4
Smp_314000	1.62864	0.907011	2	0	0	2	0	0.8	7	0	0	0	0	1.4
Smp_137850	1.62816	1	0	0	0	1	0	0.2	0	1	0	0	1	0.4
Smp_303390	1.6275	0.00696245	3254	3323	2816	2418	3282	3018.6	4508	4052	5306	5778	4939	4916.6
Smp_180030	1.62554	1	0	0	1	0	0	0.2	0	2	0	0	0	0.4
Smp_335930	1.62445	0.00797333	898	1055	1050	828	444	855	1521	1535	1723	1494	767	1408
Smp_342860	1.62414	0.269984	30	19	20	27	18	22.8	32	40	35	38	40	37
Smp_303520	1.62294	0.63365	7	7	4	6	4	5.6	12	18	12	4	0	9.2
Smp_147640	1.62254	0.649536	1	1	7	2	8	3.8	7	6	10	4	4	6.2
Smp_125070	1.62181	2.76338e-10	2801	2667	2886	3623	3997	3194.8	5110	4752	6041	5622	4251	5155.2
Smp_124380	1.62143	0.336357	9	11	10	8	14	10.4	11	27	15	22	9	16.8
Smp_154260	1.62009	1	0	1	0	0	0	0.2	0	0	0	0	2	0.4
Smp_329340	1.6196	1	0	1	0	0	0	0.2	0	1	0	1	0	0.4
Smp_044610	1.6196	1	0	1	0	0	0	0.2	0	1	0	1	0	0.4
Smp_140270	1.61842	0.000175238	518	497	498	648	620	556.2	835	814	1020	1057	761	897.4
Smp_194970	1.61578	1.47731e-07	2057	1915	2278	2690	2483	2284.6	3113	3647	3653	3591	4326	3666
Smp_201760	1.61574	0.496682	2	10	6	10	10	7.6	6	12	10	7	26	12.2
Smp_124420	1.61514	1	0	1	0	0	0	0.2	0	0	0	2	0	0.4
Smp_018880	1.61398	0.583569	1	6	5	0	9	4.2	10	6	3	5	10	6.8
Smp_321530	1.61356	0.842619	0	6	4	80	2	18.4	0	77	4	4	57	28.4
Smp_200540	1.61308	0.822688	0	0	1	2	3	1.2	2	1	5	0	2	2
Smp_343900	1.61282	1	1	0	0	0	0	0.2	2	0	0	0	0	0.4
Smp_140730	1.61271	0.597811	3	8	9	2	2	4.8	2	17	4	8	8	7.8
Smp_345180	1.61013	0.226173	188	90	68	54	56	91.2	78	163	182	164	151	147.6
Smp_315130	1.60876	0.115025	316	311	256	312	223	283.6	580	179	601	721	232	462.6
Smp_242800	1.60783	7.44214e-06	3335	3107	3038	3100	3329	3181.8	4750	4697	5546	5472	5084	5109.8
Smp_200520	1.60694	0.0256683	170	132	162	186	171	164.2	298	281	312	227	200	263.6
Smp_210300	1.60521	4.43193e-08	1666	1726	1687	1928	1913	1784	2632	2934	3368	3097	2265	2859.2
Smp_163170	1.60487	0.0133628	70	54	83	72	64	68.6	123	96	114	112	106	110.2
Smp_314640	1.60222	0.0152002	180	236	198	160	183	191.4	299	283	321	360	276	307.8
Smp_077850	1.60219	9.73852e-11	1367	1294	1349	1331	1396	1347.4	1975	2205	2419	2224	1957	2156
Smp_150030	1.59927	0.0394849	55	49	57	53	43	51.4	103	101	82	68	58	82.4
Smp_049550	1.59779	7.54506e-09	41809	37615	37355	44400	48283	41892.4	81090	62308	68797	69243	52536	66794.8
Smp_307650	1.59692	0.258789	10	15	18	3	19	13	22	23	22	19	18	20.8
Smp_014410	1.59664	0.907165	0	0	0	10	0	2	0	0	5	0	11	3.2
Smp_072330	1.59491	1.15041e-06	99896	86543	83271	121579	133146	104887	205133	151204	154006	164811	155441	166119
Smp_317660	1.5941	0.370883	3	8	6	11	12	8	21	8	14	11	10	12.8
Smp_347270	1.59044	1.1627e-08	1021	1018	1261	1150	1255	1141	1577	1914	2097	1951	1511	1810
Smp_140140	1.58857	0.0418939	499	429	570	719	654	574.2	759	1026	1023	910	808	905.2
Smp_329170	1.58833	0.686486	14	1	9	2	4	6	17	9	0	12	10	9.6
Smp_346850	1.58823	0.650867	3	4	2	3	1	2.6	2	6	4	6	3	4.2
Smp_318920	1.58648	0.744162	5	0	3	5	0	2.6	8	5	1	5	2	4.2
Smp_170150	1.58458	0.0115999	1162	1143	1440	1858	1918	1504.2	2203	2770	2571	2170	2085	2359.8
Smp_134060	1.58423	0.171246	192	335	145	194	206	214.4	273	244	369	648	177	342.2
Smp_309670	1.58378	0.458615	57	47	236	79	66	97	297	72	234	106	77	157.2
Smp_307630	1.57932	0.812803	5	0	4	2	0	2.2	0	4	10	4	0	3.6
Smp_133900	1.57769	0.0988659	33	58	53	106	66	63.2	116	88	112	83	98	99.4
Smp_120020	1.57696	0.558008	96	137	122	201	23	115.8	218	20	334	269	97	187.6
Smp_346630	1.57549	1.42246e-06	996	869	1074	1076	1092	1021.4	1756	1722	1765	1628	1163	1606.8
Smp_129700	1.57471	0.314284	12	7	6	10	14	9.8	17	22	19	8	11	15.4
Smp_129090	1.57403	0.0494133	54	46	37	56	32	45	62	74	66	68	84	70.8
Smp_011680	1.57399	3.93249e-07	23867	24865	24112	22680	23817	23868.2	37354	36710	38183	33964	41516	37545.4
Smp_036720	1.57378	0.0268139	92	81	104	129	103	101.8	126	158	219	171	126	160
Smp_330430	1.56884	0.551703	7	2	5	6	6	5.2	9	8	10	8	6	8.2
Smp_156050	1.56777	0.73799	2	1	4	2	1	2	3	4	3	1	5	3.2
Smp_033140	1.5649	0.0656955	921	961	906	922	977	937.4	1435	1329	1568	1598	1403	1466.6
Smp_128920	1.56466	2.98402e-12	3341	3346	3542	2976	3185	3278	5411	5064	5426	5005	4779	5137
Smp_171730	1.56441	0.0910649	27	29	30	35	38	31.8	37	52	40	58	60	49.4
Smp_332970	1.56423	0.00310531	217	252	237	265	271	248.4	309	388	457	425	359	387.6
Smp_044750	1.56396	1.07293e-09	3185	3308	3577	3307	3302	3335.8	5482	5999	5677	4890	4042	5218
Smp_347450	1.56098	0.168216	21	16	20	16	19	18.4	25	25	35	39	20	28.8
Smp_304260	1.56064	0.00239676	1107	737	669	843	846	840.4	1208	1049	2004	1197	1122	1316
Smp_131370	1.55994	0.611828	3	5	8	33	32	16.2	29	28	34	30	3	24.8
Smp_303420	1.55944	0.0101079	7578	7395	5941	5379	6888	6636.2	9787	8510	9632	12971	10857	10351.4
Smp_078490	1.55613	0.891654	3	0	0	0	2	1	0	2	0	2	4	1.6
Smp_331890	1.55353	0.600155	24	15	7	2	8	11.2	19	23	17	18	11	17.6
Smp_328400	1.55097	0.203929	20	21	25	51	46	32.6	60	39	60	41	51	50.2
Smp_241490	1.55063	0.467459	6	3	13	16	12	10	13	24	14	22	4	15.4
Smp_303550	1.55063	0.0177989	1818	1642	1112	1462	1585	1523.8	2378	1814	2861	2676	2114	2368.6
Smp_329700	1.54967	0.0378203	134	117	133	220	205	161.8	279	245	303	231	188	249.2
Smp_094560	1.54967	0.0656313	45	32	59	65	42	48.6	86	76	70	73	71	75.2
Smp_033010	1.54879	0.0342434	216	152	182	181	164	179	333	296	303	263	194	277.8
Smp_333690	1.54589	0.847322	2	0	1	1	3	1.4	3	4	1	0	3	2.2
Smp_345240	1.54437	0.264962	28	46	56	90	107	65.4	95	106	106	83	107	99.4
Smp_131470	1.54326	0.0124878	464	398	432	233	328	371	594	619	629	511	524	575.4
Smp_318350	1.54292	0.267841	25	28	25	58	93	45.8	69	66	73	62	76	69.2
Smp_185180	1.53999	0.970023	0	0	3	0	0	0.6	3	0	0	0	2	1
Smp_330010	1.53916	0.456837	20	14	29	44	38	29	39	18	47	92	26	44.4
Smp_317850	1.53882	0.862029	0	62	4	2	44	22.4	52	0	0	82	39	34.6
Smp_124050	1.5378	7.54506e-09	16056	15387	14486	16888	16075	15778.4	22750	22483	28489	26910	20686	24263.6
Smp_123010	1.5376	3.54565e-09	6098	6336	6724	5854	6111	6224.6	8602	8976	9878	8846	11509	9562.2
Smp_179110	1.53717	0.0411182	119	110	140	109	84	112.4	163	113	198	186	209	173.8
Smp_306320	1.5361	0.878605	0	0	4	1	2	1.4	2	2	0	7	0	2.2
Smp_324780	1.5335	0.33339	18	8	17	24	24	18.2	20	43	28	29	18	27.6
Smp_200090	1.53344	0.0242744	93	64	86	87	70	80	101	138	123	136	114	122.4
Smp_043300	1.53335	0.91759	4	1	0	0	0	1	0	4	2	2	0	1.6
Smp_203460	1.53306	0.973363	0	2	1	0	0	0.6	0	0	1	4	0	1
Smp_203990	1.53305	0.086662	40	43	44	76	70	54.6	74	66	97	101	78	83.2
Smp_020760	1.53142	2.30514e-07	4804	4290	4234	4922	5083	4666.6	6763	6465	7610	7586	7200	7124.8
Smp_316340	1.52653	1.46224e-10	1506	1445	1460	1426	1578	1483	2017	1986	2644	2437	2229	2262.6
Smp_007550	1.52625	1.27206e-05	7499	6908	7404	8187	8844	7768.4	12992	11237	12064	11510	11274	11815.4
Smp_329690	1.52321	0.740362	4	0	1	5	3	2.6	3	2	6	3	6	4
Smp_343960	1.52082	0.432609	14	11	26	36	30	23.4	38	24	29	26	59	35.2
Smp_177780	1.52042	0.791186	6	0	2	2	1	2.2	0	4	6	2	5	3.4
Smp_320550	1.51908	0.804812	6	0	0	1	2	1.8	4	2	4	4	0	2.8
Smp_140540	1.51785	0.578894	6	6	14	52	42	24	34	56	32	29	26	35.4
Smp_346430	1.51627	0.090877	143	108	145	171	168	147	239	260	211	164	232	221.2
Smp_311480	1.51536	0.56428	10	3	8	10	10	8.2	4	7	20	11	20	12.4
Smp_320450	1.51387	7.28002e-10	1659	1673	1974	2117	1784	1841.4	2650	2767	2889	2654	2946	2781.2
Smp_089290	1.51313	5.38897e-11	4374	4025	3932	4517	5075	4384.6	6457	6183	6886	6521	6975	6604.4
Smp_150300	1.51274	1.27206e-05	2611	2670	2865	2933	2887	2793.2	4074	4400	4804	4344	3486	4221.6
Smp_247410	1.5127	0.00028559	1230	1242	1402	1816	1515	1441	1848	2454	2464	2357	1724	2169.4
Smp_161080	1.51229	9.02565e-08	3705	4074	3934	3686	3636	3807	4952	5225	6824	6221	5621	5768.6
Smp_140020	1.50877	3.45473e-09	3084	3237	3131	2641	2792	2977	4139	4374	5133	4798	4076	4504
Smp_022740	1.5087	0.177238	231	261	241	141	210	216.8	325	357	309	305	343	327.8
Smp_147690	1.50738	0.69377	11	4	5	1	6	5.4	7	5	9	8	12	8.2
Smp_317810	1.50725	0.728161	2	9	3	0	10	4.8	2	6	5	10	13	7.2
Smp_336630	1.50612	0.0608147	43	54	49	76	80	60.4	74	103	101	81	92	90.2
Smp_194240	1.50407	0.00171338	1016	1048	988	1020	1141	1042.6	1480	1540	1782	1778	1254	1566.8
Smp_017230	1.50326	1.54736e-09	1277	1081	1206	1494	1613	1334.2	1830	1950	2218	2026	1941	1993
Smp_328300	1.4999	0.349569	29	32	34	50	62	41.4	33	54	78	74	68	61.4
Smp_017710	1.49952	5.5843e-05	4137	4032	3971	4214	4430	4156.8	5958	6427	6880	6755	5098	6223.6
Smp_334190	1.49737	0.0338923	266	276	228	307	247	264.8	308	455	384	394	433	394.8
Smp_139180	1.49647	0.0262925	171	172	221	197	168	185.8	281	275	321	273	243	278.6
Smp_301340	1.49467	0.660537	5	2	4	3	6	4	6	4	5	6	9	6
Smp_126560	1.49261	0.357198	12	9	10	14	7	10.4	24	15	14	11	14	15.6
Smp_319580	1.49166	0.754712	0	0	4	6	12	4.4	4	10	6	8	4	6.4
Smp_040190	1.49088	1.39825e-09	5677	5836	6030	6717	6979	6247.8	8021	8286	11402	9567	9189	9293
Smp_326190	1.49028	0.622328	6	16	6	6	11	9	25	5	12	17	9	13.6
Smp_194980	1.48892	1.72395e-05	2173	2122	2403	3000	2667	2473	3449	4146	3753	3430	3520	3659.6
Smp_142790	1.48789	0.0318829	70	84	101	93	88	87.2	111	153	134	132	117	129.4
Smp_303310	1.48688	0.0922109	137	154	108	100	170	133.8	175	172	219	197	229	198.4
Smp_154180	1.48566	0.000334736	1185	1420	1142	1088	999	1166.8	1645	1626	1796	1775	1855	1739.4
Smp_320750	1.48461	0.816995	1	1	2	5	3	2.4	7	2	2	3	4	3.6
Smp_173420	1.48189	0.000232922	730	693	742	1142	1188	899	1284	1258	1443	1471	1146	1320.4
Smp_303620	1.47964	0.291941	3564	2962	2210	1085	2328	2429.8	1513	3032	3179	5352	4888	3592.8
Smp_080210	1.47715	1.97156e-05	1658	1478	1864	1868	2158	1805.2	2596	2916	2427	2096	3184	2643.8
Smp_316220	1.47695	0.549643	16	16	28	12	18	18	31	20	33	26	24	26.8
Smp_169460	1.47687	4.58378e-05	1294	1447	1655	1631	1659	1537.2	2192	2580	2292	1998	2241	2260.6
Smp_134800	1.47595	0.00558359	650	635	718	1071	1121	839	1111	1534	1307	1112	1052	1223.2
Smp_194830	1.47487	0.00115339	6934	6509	6195	5087	6271	6199.2	9904	10043	9266	8107	8418	9147.6
Smp_088270	1.47442	1.53921e-09	3887	3622	3978	4391	4337	4043	5937	6012	6001	5436	6297	5936.6
Smp_344000	1.47293	0.255813	35	27	15	29	25	26.2	33	49	51	34	26	38.6
Smp_056460	1.4696	0.0445373	186	190	214	214	206	202	299	326	286	278	291	296
Smp_152190	1.46922	0.847905	2	0	2	4	0	1.6	4	2	0	2	4	2.4
Smp_312630	1.46799	5.0213e-06	1196	1112	1371	1603	1622	1380.8	1865	1956	2220	2323	1717	2016.2
Smp_245590	1.46639	0.00189827	1059	1307	1215	855	1069	1101	1683	1572	1900	1741	1222	1623.6
Smp_245090	1.4655	2.88942e-07	4878	4627	4772	4490	4836	4720.6	6487	6773	7982	6833	6514	6917.8
Smp_311980	1.46548	0.742604	6	2	6	2	0	3.2	4	4	7	9	0	4.8
Smp_051300	1.46469	0.237864	351	292	311	364	398	343.2	336	306	653	849	367	502.2
Smp_080560	1.46302	0.436572	16	6	26	22	14	16.8	27	31	32	14	19	24.6
Smp_342900	1.46259	0.158983	77	37	62	62	71	61.8	92	105	87	79	86	89.8
Smp_142150	1.4612	0.351886	56	52	47	29	46	46	53	82	85	66	51	67.4
Smp_145350	1.46063	1.12926e-09	8559	8442	8762	9523	9619	8981	11176	12207	15168	14278	12614	13088.6
Smp_132060	1.45832	0.612849	10	6	8	2	6	6.4	4	9	15	6	13	9.4
Smp_070360	1.45701	0.677961	12	7	0	8	21	9.6	8	18	7	8	27	13.6
Smp_045550	1.45501	1.44088e-08	6096	5848	5745	6785	6932	6281.2	9216	8486	10405	10073	7444	9124.8
Smp_146430	1.45437	9.03257e-08	1693	1970	2222	1961	2252	2019.6	3096	3085	3089	2796	2593	2931.8
Smp_345760	1.45414	0.456837	8	7	12	14	21	12.4	11	19	16	14	29	17.8
Smp_332560	1.45329	0.425607	19	23	27	16	19	20.8	39	21	23	40	29	30.4
Smp_319170	1.45292	0.668758	7	4	11	4	4	6	5	9	14	6	10	8.8
Smp_004780	1.45291	0.00233799	19608	17590	16386	32183	33149	23783.2	37148	29970	36399	37772	29643	34186.4
Smp_341210	1.45243	0.104638	49	37	30	57	48	44.2	62	59	75	59	65	64
Smp_013860	1.45068	2.38573e-06	5785	5534	5767	4955	5599	5528	9696	8315	7310	7245	7534	8020
Smp_243750	1.44956	0.324847	55	75	55	66	29	56	104	97	67	77	64	81.8
Smp_057860	1.44951	0.00507884	1063	893	1216	1227	1176	1115	1520	1666	1853	1634	1386	1611.8
Smp_312140	1.44748	1	2	2	0	0	0	0.8	0	6	0	0	0	1.2
Smp_012980	1.44418	8.50131e-07	4046	3329	3501	3855	4116	3769.4	5169	4800	5833	6111	5234	5429.4
Smp_301740	1.4436	0.671046	2	12	4	0	14	6.4	8	11	7	10	10	9.2
Smp_197150	1.44344	0.332061	9	16	23	31	28	21.4	31	41	22	33	26	30.6
Smp_091820	1.44312	2.39e-05	9068	9427	9071	12651	13207	10684.8	14977	15043	16772	16666	13147	15321
Smp_048430	1.44079	0.0115496	17625	17016	16007	15613	17251	16702.4	21727	20949	26387	26803	24443	24061.8
Smp_155210	1.44016	0.0182234	234	210	305	296	327	274.4	323	431	429	437	343	392.6
Smp_157070	1.43738	2.69242e-10	2955	2612	2781	3092	3511	2990.2	4936	4106	4246	4304	3818	4282
Smp_050740	1.43372	0.10277	578	479	584	550	667	571.6	969	559	1153	602	824	821.4
Smp_326650	1.43306	0.976008	0	0	2	1	1	0.8	0	2	4	0	0	1.2
Smp_013600	1.43279	0.980333	2	0	0	2	0	0.8	2	0	0	4	0	1.2
Smp_341180	1.43093	2.64785e-08	5127	4865	5011	5697	6424	5424.8	7792	6877	8739	8577	6710	7739
Smp_075770	1.43019	0.000110821	2358	2373	2652	3109	3131	2724.6	3628	4155	3825	3964	3781	3870.6
Smp_152180	1.42943	1.54596e-05	4143	4162	4280	4686	4849	4424	5924	6146	7179	6481	5813	6308.6
Smp_088950	1.42909	4.94618e-08	8202	7486	7558	9600	10295	8628.2	13612	11807	12747	12399	10796	12272.2
Smp_340840	1.42751	0.56085	13	9	8	32	5	13.4	28	14	15	27	12	19.2
Smp_025380	1.42713	1.70002e-05	2750	2319	2579	2558	2786	2598.4	3654	3756	2938	3443	4634	3685
Smp_200460	1.42494	0.523826	18	13	14	6	12	12.6	10	15	18	26	21	18
Smp_342850	1.42443	0.416033	50	36	37	34	24	36.2	55	89	44	39	31	51.6
Smp_154160	1.42415	0.597969	275	253	387	473	502	378	332	436	278	269	1315	526
Smp_335170	1.42221	0.761471	9	3	0	5	4	4.2	6	5	7	3	9	6
Smp_128230	1.42219	1.54736e-09	5565	5169	5468	5445	5804	5490.2	7450	6985	8273	8143	8123	7794.8
Smp_329930	1.42202	0.53661	34	50	44	58	65	50.2	63	75	66	79	71	70.8
Smp_135770	1.42101	0.000266273	2659	2888	3012	2920	3180	2931.8	3900	3973	4364	4532	4018	4157.4
Smp_071050	1.41957	1.41822e-08	1562	1521	1473	1602	1745	1580.6	2404	1963	2230	2335	2263	2239
Smp_162910	1.41899	0.00174872	3104	3038	2990	3362	3457	3190.2	4122	4210	5111	4595	4541	4515.8
Smp_314800	1.41865	0.584743	30	18	27	38	50	32.6	33	34	66	46	50	45.8
Smp_200110	1.41842	0.456718	20	26	46	67	29	37.6	60	71	52	57	26	53.2
Smp_053900	1.4171	9.43023e-11	13279	12641	13026	12535	13452	12986.6	19746	18831	18882	18089	16404	18390.4
Smp_323370	1.41691	0.986242	0	4	0	0	0	0.8	2	0	0	0	4	1.2
Smp_330270	1.41669	0.986242	4	0	0	0	0	0.8	2	0	2	2	0	1.2
Smp_201810	1.41603	0.472316	207	179	752	194	236	313.6	390	497	606	526	224	448.6
Smp_129110	1.41086	9.46185e-07	3113	2742	3155	3549	3687	3249.2	4462	4558	4770	4808	4214	4562.4
Smp_080420	1.41057	4.21714e-06	4838	4631	4615	4511	5263	4771.6	6344	6024	7615	7959	5691	6726.6
Smp_246550	1.41052	4.49891e-06	3258	3344	3744	3712	4012	3614	5476	5255	5320	4726	4644	5084.2
Smp_134720	1.40985	3.27271e-06	1548	1382	1512	1327	1496	1453	2080	1940	2140	2062	2016	2047.6
Smp_343690	1.40936	0.890946	9	0	0	2	6	3.4	14	5	1	4	0	4.8
Smp_155510	1.4091	9.19381e-06	2991	2793	2627	2541	2633	2717	4282	3595	4060	3969	3281	3837.4
Smp_099150	1.40893	0.00548754	3786	3524	3659	3754	3786	3701.8	4464	4544	5711	6016	5310	5209
Smp_148190	1.40591	0.799873	2	6	2	2	2	2.8	2	5	6	5	2	4
Smp_042400	1.4054	1.16548e-08	4630	3836	4041	4868	5368	4548.6	6823	5774	6915	6713	5618	6368.6
Smp_324430	1.40516	0.30035	30	37	31	32	26	31.2	33	37	34	51	64	43.8
Smp_244300	1.40498	0.418442	59	49	22	72	74	55.2	41	70	80	107	85	76.6
Smp_167190	1.40432	0.00206852	1161	911	997	1112	1089	1054	1666	1414	1672	1596	1055	1480.6
Smp_330540	1.40295	0.501128	18	20	11	8	10	13.4	14	11	29	18	23	19
Smp_212320	1.4018	0.602355	10	10	6	9	20	11	3	21	16	16	20	15.2
Smp_337830	1.40107	0.0395265	984	1045	1246	1542	1699	1303.2	2037	1978	1758	1768	1510	1810.2
Smp_124390	1.40068	9.03493e-06	3637	3548	3686	3323	3526	3544	4529	4725	5198	4753	5592	4959.4
Smp_152960	1.40025	0.000406047	1088	1059	1203	1345	1384	1215.8	1591	1716	1848	1733	1585	1694.6
Smp_156520	1.40004	0.0662256	525	480	454	652	654	553	777	771	882	855	569	770.8
Smp_011830	1.39862	1.42898e-06	22921	21221	21995	23546	24984	22933.4	33123	29618	34640	31850	30843	32014.8
Smp_032120	1.39786	0.00210873	1513	1354	1412	1877	1662	1563.6	1621	1692	2688	2600	2294	2179
Smp_145410	1.39657	2.32364e-06	2054	2079	2400	2543	2589	2333	3209	3634	3189	3118	3056	3241.2
Smp_328930	1.39588	0.577408	8	8	10	6	17	9.8	10	14	11	24	9	13.6
Smp_159860	1.39573	0.405878	18	23	32	47	24	28.8	47	47	49	26	32	40.2
Smp_047870	1.39562	0.000910881	2633	2756	2906	3976	4368	3327.8	4278	4817	5031	4725	4159	4602
Smp_135460	1.39557	5.75325e-07	2166	2052	2354	2088	2286	2189.2	2940	3016	3021	2781	3476	3046.8
Smp_330120	1.39536	1	0	0	0	0	2	0.4	2	1	0	0	0	0.6
Smp_321570	1.39325	0.462224	18	14	29	8	18	17.4	32	25	28	25	12	24.4
Smp_325310	1.39267	0.796572	2	6	12	14	1	7	14	6	22	4	4	10
Smp_329150	1.39157	0.501169	18	14	34	11	27	20.8	31	27	35	35	17	29
Smp_316360	1.39129	1	0	0	0	0	2	0.4	0	1	2	0	0	0.6
Smp_175240	1.39052	1	0	0	2	0	0	0.4	0	3	0	0	0	0.6
Smp_039470	1.39033	1	2	0	0	0	0	0.4	0	0	0	0	3	0.6
Smp_247870	1.39006	0.000794099	1109	1138	1220	1148	1212	1165.4	1531	1457	1761	1736	1610	1619
Smp_341570	1.38985	0.000574049	1497	1483	1448	1977	2105	1702	2309	2243	2533	2444	2222	2350.2
Smp_173480	1.38961	1.01599e-10	2758	2553	2605	2721	2927	2712.8	3826	3503	3721	3806	3941	3759.4
Smp_121460	1.38942	0.00309999	703	667	716	808	944	767.6	980	892	1157	1167	1109	1061
Smp_300070	1.38901	0.124061	415	428	508	445	458	450.8	526	515	731	590	767	625.8
Smp_303670	1.38776	1	0	0	0	1	4	1	5	0	0	2	0	1.4
Smp_166530	1.38766	0.0173722	7885	7621	7430	3462	6019	6483.4	8879	8845	9794	8841	8890	9049.8
Smp_317620	1.38754	1	0	0	1	1	0	0.4	0	0	0	1	2	0.6
Smp_140520	1.38752	1.27206e-05	2593	2637	2677	3674	3557	3027.6	4068	4092	4498	4632	3597	4177.4
Smp_044560	1.38732	5.11342e-05	2314	2024	2034	2461	2370	2240.6	2831	2850	3322	3421	3070	3098.8
Smp_087820	1.38705	0.71721	3	5	3	6	10	5.4	7	12	2	4	12	7.4
Smp_014260	1.38608	0.217938	120	210	216	147	133	165.2	226	212	231	209	273	230.2
Smp_136950	1.38538	0.00551854	509	552	465	596	708	566	733	761	812	915	678	779.8
Smp_324080	1.38476	0.807873	1	8	9	7	4	5.8	23	6	6	3	3	8.2
Smp_000770	1.38468	1	0	0	0	2	0	0.4	0	0	1	2	0	0.6
Smp_205560	1.38384	1	0	0	1	1	0	0.4	0	1	1	1	0	0.6
Smp_167490	1.38283	1	1	0	0	1	0	0.4	1	1	1	0	0	0.6
Smp_147130	1.38181	1	1	0	0	1	0	0.4	2	0	0	1	0	0.6
Smp_147410	1.38178	0.00436294	1422	1260	1283	1089	1163	1243.4	1659	1660	1539	1476	2245	1715.8
Smp_003760	1.37938	0.0755961	283	326	253	228	269	271.8	431	316	387	398	350	376.4
Smp_241480	1.37887	0.16459	79	114	122	108	112	107	167	188	141	146	95	147.4
Smp_247440	1.37875	0.0353716	350	346	347	262	361	333.2	564	427	465	481	365	460.4
Smp_200620	1.3787	0.774523	2	4	4	4	4	3.6	8	6	4	2	5	5
Smp_083950	1.37778	1	0	0	2	0	0	0.4	2	1	0	0	0	0.6
Smp_128530	1.37766	0.0265101	192	192	196	239	243	212.4	291	243	304	321	299	291.6
Smp_093720	1.3773	0.310303	404	377	149	341	187	291.6	412	531	474	340	262	403.8
Smp_900100	1.37605	7.36398e-05	1372	1154	1264	1653	1700	1428.6	1790	2033	2122	2173	1647	1953
Smp_031050	1.37529	4.49891e-06	8266	7846	8370	9108	9313	8580.6	11228	11662	13363	12191	10423	11773.4
Smp_303250	1.37355	9.40147e-05	1426	1395	1442	1210	1593	1413.2	1654	1622	2224	2176	2019	1939
Smp_002920	1.37244	0.0105403	1726	1592	1582	1467	1631	1599.6	2161	2095	2381	2442	1904	2196.6
Smp_144450	1.37228	1.47894e-06	1374	1234	1460	1563	1542	1434.6	1822	1889	2163	2065	1874	1962.6
Smp_121600	1.37201	1.47894e-06	2207	1902	2079	2339	2529	2211.2	2903	2947	3349	3418	2498	3023
Smp_011150	1.37074	0.0228063	690	622	661	686	878	707.4	930	882	1027	1088	898	965
Smp_209040	1.36879	0.00367836	7708	7457	7138	8983	9258	8108.8	10485	10289	11992	11047	11431	11048.8
Smp_302360	1.36852	0.0217782	9388	9404	9203	9557	10151	9540.6	12673	12504	14800	13897	11371	13049
Smp_244970	1.36794	0.203815	194	162	161	252	206	195	219	318	290	234	263	264.8
Smp_011220	1.36486	0.0646393	595	604	603	495	552	569.8	820	820	885	727	647	779.8
Smp_122900	1.36483	3.93249e-07	5384	5060	5483	5603	5636	5433.2	6963	7114	8391	8194	6384	7409.2
Smp_142420	1.36471	0.212385	131	149	193	160	217	170	362	236	194	181	184	231.4
Smp_156410	1.36328	8.88954e-05	3446	3446	3212	2837	3022	3192.6	3960	3767	4729	4743	4607	4361.2
Smp_330900	1.36294	0.812803	2	8	2	4	2	3.6	2	3	10	6	4	5
Smp_245370	1.36272	0.0015711	3955	3728	3778	3408	3572	3688.2	4772	5071	5389	5269	4644	5029
Smp_052350	1.36268	0.0145092	3167	3152	3147	2969	3212	3129.4	3857	3825	4774	4681	4187	4264.8
Smp_172110	1.36254	1.10761e-06	11915	11420	10804	12558	14016	12142.6	18434	14681	16919	17403	15075	16502.4
Smp_135160	1.36213	0.00753828	1421	1204	1452	1860	2008	1589	2110	2409	2025	1866	2296	2141.2
Smp_010280	1.36192	1.15379e-07	1842	1855	1938	2112	2146	1978.6	2661	2519	2922	2827	2516	2689
Smp_335150	1.36122	0.126174	165	175	185	135	216	175.2	260	249	243	242	196	238
Smp_137990	1.36049	0.10701	187	198	193	155	176	181.8	257	250	253	261	218	247.8
Smp_336650	1.35925	5.19369e-05	3609	3652	3958	4818	4765	4160.4	5897	6485	5875	5150	4712	5623.8
Smp_144170	1.35891	0.0151989	533	469	479	501	564	509.2	541	623	893	774	624	691
Smp_323030	1.35749	0.710465	8	11	4	2	5	6	5	11	9	8	8	8.2
Smp_165720	1.35633	0.182773	90	87	119	112	141	109.8	166	104	159	151	162	148.4
Smp_147890	1.35509	0.0386273	1246	1578	1304	729	1068	1185	1714	1503	1902	1566	1416	1620.2
Smp_030370	1.35494	5.21382e-07	100475	91504	88612	104579	121111	101256	148813	123687	141192	143722	125880	136659
Smp_121230	1.35407	0.619468	21	33	21	29	51	31	37	46	40	20	64	41.4
Smp_326730	1.3533	0.170507	628	561	598	468	510	553	855	628	594	645	1021	748.6
Smp_077310	1.3527	0.375835	98	89	80	107	233	121.4	158	179	186	184	101	161.6
Smp_246540	1.35139	0.0200212	435	520	612	801	695	612.6	730	887	882	749	861	821.8
Smp_134690	1.35132	0.671046	6	8	2	7	15	7.6	13	12	10	4	12	10.2
Smp_030010	1.35128	0.00324123	8306	8037	8377	7275	7414	7881.8	10676	11016	11900	11050	8735	10675.4
Smp_132200	1.35079	0.00404629	1015	1049	1160	1157	1117	1099.6	1464	1501	1543	1451	1455	1482.8
Smp_343610	1.35071	0.0001219	3221	3294	3350	3470	3603	3387.6	4283	4227	5418	4805	4135	4573.6
Smp_079420	1.35042	1.57061e-05	3762	3656	3456	4408	5156	4087.6	6089	4907	5700	5952	4815	5492.6
Smp_169780	1.34971	0.00190604	1295	1233	1384	1456	1472	1368	2406	1960	1729	1663	1459	1843.4
Smp_341910	1.34962	0.131434	326	288	354	372	393	346.6	425	585	461	422	429	464.4
Smp_300790	1.3494	0.933504	0	0	20	0	4	4.8	4	10	14	0	5	6.6
Smp_343500	1.34928	0.0514957	173	227	191	179	179	189.8	254	248	261	286	234	256.6
Smp_000260	1.34894	1.63553e-08	73234	68071	72615	69674	71285	70975.8	98872	95567	100306	93341	90412	95699.6
Smp_123670	1.34764	1.89372e-07	4518	4296	4622	4565	4461	4492.4	5873	5993	6479	6276	5631	6050.4
Smp_180740	1.34716	0.00519088	6274	6188	5919	6692	7046	6423.8	8222	7309	9762	9708	8209	8642
Smp_244890	1.34692	0.451364	76	57	67	25	43	53.6	62	71	79	69	82	72.6
Smp_051420	1.34584	0.00609965	1740	1697	1406	1497	1314	1530.8	2323	1878	2395	2133	1632	2072.2
Smp_135890	1.34559	0.0656955	260	234	223	233	249	239.8	323	284	323	279	401	322
Smp_324400	1.34551	0.563282	23	20	25	46	35	29.8	19	57	41	55	26	39.6
Smp_318820	1.34429	0.256156	95	87	120	165	132	119.8	155	169	162	180	134	160
Smp_319090	1.3442	0.858637	0	3	3	15	3	4.8	9	14	3	6	0	6.4
Smp_307510	1.34408	0.0525403	414	334	347	300	534	385.8	451	546	552	542	482	514.6
Smp_083980	1.34391	0.423664	17	21	21	16	28	20.6	22	25	31	26	34	27.6
Smp_324200	1.34391	0.654095	8	15	14	13	17	13.4	21	25	21	12	11	18
Smp_153200	1.3436	0.487874	28	39	49	48	38	40.4	39	56	63	53	60	54.2
Smp_328700	1.34305	0.80376	4	6	8	20	14	10.4	19	16	11	7	16	13.8
Smp_302370	1.34179	0.0419068	685	737	831	995	964	842.4	1068	1082	1262	1229	987	1125.6
Smp_154900	1.34161	0.637385	12	18	16	4	16	13.2	13	18	24	20	14	17.8
Smp_043570	1.34135	4.50835e-05	1428	1408	1378	1295	1311	1364	1823	1711	1983	1834	1808	1831.8
Smp_126580	1.34134	0.213728	78	77	96	65	104	84	116	122	130	85	109	112.4
Smp_168990	1.34104	0.512646	451	263	413	231	302	332	385	418	335	293	785	443.2
Smp_326810	1.34101	0.653848	30	16	45	20	42	30.6	30	79	29	31	33	40.4
Smp_242500	1.34098	7.72567e-05	2386	2244	2274	2590	2499	2398.6	2754	3369	3904	3360	2667	3210.8
Smp_062900	1.3403	0.22341	114	157	131	145	122	133.8	184	228	194	184	108	179.6
Smp_162080	1.34016	6.70935e-05	2567	2364	2525	2498	2753	2541.4	3006	3073	3980	3621	3324	3400.8
Smp_161530	1.33973	0.000445095	1552	1637	1547	1542	1570	1569.6	1933	1969	2501	2236	1888	2105.4
Smp_313540	1.33941	0.532236	23	5	22	18	22	18	25	23	24	27	21	24
Smp_078230	1.33928	3.23806e-07	2156	1945	1959	2119	2508	2137.4	3004	2631	3065	2803	2764	2853.4
Smp_153640	1.33885	0.0165469	605	591	677	625	685	636.6	808	1019	838	772	806	848.6
Smp_079600	1.33771	0.798825	8	12	17	8	13	11.6	27	22	11	16	2	15.6
Smp_042390	1.33744	0.000936902	1171	1082	1117	1129	1300	1159.8	1645	1493	1654	1745	1208	1549
Smp_304880	1.33737	0.221406	92	70	76	133	124	99	128	148	134	144	102	131.2
Smp_309870	1.33717	0.756138	8	8	6	2	18	8.4	10	10	20	6	10	11.2
Smp_194390	1.33659	0.150384	534	481	675	872	855	683.4	1030	1118	946	730	702	905.2
Smp_327300	1.33561	0.608608	404	348	377	167	309	321	747	136	429	508	356	435.2
Smp_123240	1.33463	0.0200277	1004	792	831	1007	1152	957.2	1131	1133	1609	1563	932	1273.6
Smp_064150	1.33389	5.72147e-05	5294	4842	4621	5809	6165	5346.2	7123	6256	7329	7559	7234	7100.2
Smp_187360	1.33379	0.444589	342	368	373	152	210	289	401	377	377	395	396	389.2
Smp_082360	1.33379	0.000855035	2534	2310	3060	2952	3012	2773.6	3521	4367	3538	3281	3677	3676.8
Smp_195080	1.33373	0.0014135	11415	10653	10311	9724	10162	10453	14157	12001	14813	15346	13516	13966.6
Smp_028860	1.33362	0.418442	37	38	36	30	33	34.8	39	34	57	63	40	46.6
Smp_246100	1.33354	0.47054	26	37	22	32	24	28.2	43	32	41	46	27	37.8
Smp_078800	1.33323	1.28242e-07	3574	3201	3139	3441	3486	3368.2	4680	4628	4681	4330	4096	4483
Smp_008450	1.33271	0.360793	67	37	60	81	103	69.6	102	93	107	67	90	91.8
Smp_141930	1.33179	0.297267	58	35	43	65	46	49.4	52	86	69	56	64	65.4
Smp_198360	1.33149	0.282248	602	569	707	780	784	688.4	827	992	1076	1009	660	912.8
Smp_085380	1.33134	0.0143027	1395	1325	1325	1186	1309	1308	1691	1533	1846	1678	1961	1741.8
Smp_322300	1.33112	0.617834	11	12	13	19	7	12.4	16	18	24	12	13	16.6
Smp_303660	1.33083	0.417231	72	62	44	32	38	49.6	81	65	49	85	52	66.4
Smp_125930	1.33065	0.0364539	402	401	509	514	533	471.8	672	658	667	536	594	625.4
Smp_309240	1.33049	0.929756	13	8	189	6	7	44.6	16	9	6	268	4	60.6
Smp_345250	1.33038	0.639525	10	8	35	35	39	25.4	36	35	37	32	27	33.4
Smp_021060	1.3298	0.828741	2	6	2	2	6	3.6	4	4	3	6	7	4.8
Smp_327150	1.3286	0.206046	123	85	108	137	140	118.6	135	135	198	147	169	156.8
Smp_347490	1.32857	0.712698	12	9	5	12	5	8.6	7	21	8	13	8	11.4
Smp_168140	1.32772	0.058703	369	318	313	385	426	362.2	453	470	493	539	437	478.4
Smp_335180	1.32749	0.51394	23	29	41	69	49	42.2	35	82	70	46	44	55.4
Smp_199800	1.32652	0.108996	243	198	256	325	340	272.4	339	340	420	376	320	359
Smp_020080	1.32631	0.039597	1352	1379	1390	749	998	1173.6	1539	1561	1712	1497	1524	1566.6
Smp_034300	1.32602	0.0221227	360	445	386	417	486	418.8	466	604	632	572	493	553.4
Smp_142700	1.32555	0.00120803	1012	965	1107	1226	1252	1112.4	1367	1483	1663	1542	1290	1469
Smp_307270	1.32514	0.173974	408	353	355	367	415	379.6	443	579	566	464	454	501.2
Smp_067000	1.32476	0.000496805	11814	11795	11779	11219	12357	11792.8	15416	14637	17875	16716	13519	15632.6
Smp_214070	1.32397	0.00413378	1956	1825	1726	1835	1911	1850.6	2229	2004	2747	2945	2327	2450.4
Smp_140610	1.32343	1.69888e-06	8634	8047	8529	7824	8940	8394.8	11181	10510	11459	11257	11068	11095
Smp_322760	1.32187	0.752421	2	7	12	4	8	6.6	16	5	7	10	6	8.8
Smp_318890	1.32123	0.129012	222	304	228	209	269	246.4	332	308	305	335	347	325.4
Smp_166610	1.32116	0.000494064	1436	1411	1448	1834	1891	1604	2070	2211	2337	2126	1797	2108.2
Smp_009630	1.32108	0.390973	46	61	54	56	52	53.8	73	103	76	50	53	71
Smp_321920	1.32105	0.358149	42	58	80	35	52	53.4	74	62	69	75	74	70.8
Smp_121990	1.32097	3.22458e-05	10590	9645	10505	11749	12530	11003.8	13430	13590	16262	15073	14039	14478.8
Smp_343010	1.32044	0.438972	45	30	46	44	34	39.8	40	74	40	43	64	52.2
Smp_127280	1.32025	0.00119864	1759	1757	1924	1409	1594	1688.6	2052	2218	2603	2247	2058	2235.6
Smp_321760	1.31983	0.29708	904	804	1149	1270	1207	1066.8	1632	1699	1319	1127	1215	1398.4
Smp_018160	1.31934	0.000126362	1226	1188	1283	1441	1500	1327.6	1663	1553	1956	1912	1648	1746.4
Smp_316210	1.31923	0.812803	2	7	12	25	15	12.2	27	11	12	16	14	16
Smp_246380	1.31921	0.384562	88	109	144	242	281	172.8	227	233	278	183	202	224.6
Smp_305730	1.31898	0.361664	31	46	49	40	42	41.6	63	69	47	43	52	54.8
Smp_245010	1.31888	0.184569	2359	2292	2425	2814	2871	2552.2	3442	3544	3805	3227	2758	3355.2
Smp_266790	1.31828	0.000658579	1633	1729	1433	1384	1520	1539.8	1901	1820	2294	2161	1993	2033.8
Smp_302860	1.31726	0.000926741	1493	1394	1595	1876	2137	1699	2233	2181	2249	2434	2015	2222.4
Smp_198020	1.31693	0.147659	331	312	326	536	593	419.6	499	513	533	627	556	545.6
Smp_183710	1.31689	7.39593e-05	5230	4724	4883	5070	5399	5061.2	6377	5919	7653	7596	5765	6662
Smp_063630	1.31502	0.0239665	564	697	612	657	680	642	860	770	941	850	801	844.4
Smp_180320	1.3138	0.806732	4	7	5	1	5	4.4	3	6	5	3	12	5.8
Smp_141680	1.31366	0.0659261	5684	5309	6242	8295	8335	6773	9470	9638	8871	7965	8167	8822.2
Smp_323490	1.31331	0.643212	42	95	20	38	61	51.2	49	63	118	60	49	67.8
Smp_176090	1.3133	0.0130104	673	675	790	838	872	769.6	1083	1000	1076	951	927	1007.4
Smp_247200	1.31301	0.0207	1566	1682	1826	1643	1683	1680	2314	2087	2548	2351	1754	2210.8
Smp_342360	1.31283	0.0871079	1129	1115	1054	1839	2062	1439.8	1802	1645	2142	1914	1845	1869.6
Smp_128860	1.3125	2.56763e-06	2001	1880	1995	2097	2305	2055.6	2999	2562	2743	2567	2584	2691
Smp_066830	1.31236	0.00940692	1035	844	891	1128	1384	1056.4	1362	1166	1617	1540	1208	1378.6
Smp_246330	1.31197	1.89097e-06	2092	2086	2205	2127	2140	2130	2765	2529	3080	2820	2781	2795
Smp_104110	1.31161	0.00215107	1926	1937	1895	1826	1957	1908.2	2384	2460	2746	2742	2182	2502.8
Smp_015780	1.31135	0.00411468	1184	1102	1310	1435	1491	1304.4	1667	1602	1873	1866	1513	1704.2
Smp_049170	1.31122	0.000247983	5180	4705	4741	4258	4693	4715.4	6109	5637	6718	6489	5994	6189.4
Smp_153210	1.31072	0.462634	34	38	36	22	28	31.6	43	32	38	53	42	41.6
Smp_303120	1.31057	0.0376536	434	403	366	415	489	421.4	501	498	605	595	553	550.4
Smp_000900	1.31042	0.255302	166	194	208	194	158	184	179	265	278	285	200	241.4
Smp_076540	1.30997	0.223223	431	390	457	933	835	609.2	770	878	965	743	585	788.2
Smp_084270	1.3097	0.126738	569	673	804	843	787	735.2	1113	1243	888	856	694	958.8
Smp_321350	1.30947	0.631228	15	12	10	18	10	13	14	25	15	23	8	17
Smp_307570	1.30848	0.957094	0	0	4	2	89	19	103	4	0	10	2	23.8
Smp_316020	1.30841	0.942074	4	4	1	0	4	2.6	3	9	2	1	2	3.4
Smp_173150	1.30783	0.0314501	770	520	586	672	637	637	771	840	871	849	821	830.4
Smp_135980	1.3076	0.0199534	646	557	705	840	821	713.8	827	958	860	926	1056	925.4
Smp_328750	1.30718	0.993036	2	0	2	1	1	1.2	2	2	1	0	3	1.6
Smp_023160	1.307	0.521638	20	25	18	21	40	24.8	34	39	36	29	23	32.2
Smp_210900	1.30619	2.94739e-05	2241	2060	2331	2687	2792	2422.2	2938	3151	3517	3009	3124	3147.8
Smp_124870	1.30588	0.892722	6	10	2	5	2	5	8	4	3	2	16	6.6
Smp_309950	1.30534	0.850706	0	8	4	15	6	6.6	0	11	16	10	6	8.6
Smp_090440	1.30503	0.015619	837	698	773	841	903	810.4	1246	935	1074	1108	916	1055.8
Smp_345900	1.30478	0.416033	54	47	46	62	52	52.2	78	100	60	54	47	67.8
Smp_148290	1.30435	0.50947	17	20	23	30	30	24	35	33	35	28	25	31.2
Smp_247470	1.3039	0.0849543	330	315	354	455	441	379	538	495	536	481	410	492
Smp_311890	1.30352	0.995864	3	0	2	0	1	1.2	4	3	0	1	0	1.6
Smp_130250	1.30348	0.0481351	1158	1132	1253	1652	1529	1344.8	1692	1948	1854	1796	1421	1742.2
Smp_345200	1.30217	0.812704	11	5	8	4	4	6.4	8	10	12	5	7	8.4
Smp_133890	1.30124	0.993482	2	0	1	2	1	1.2	1	1	4	2	0	1.6
Smp_303580	1.30107	1	4	0	0	0	2	1.2	4	0	2	0	2	1.6
Smp_083730	1.30068	0.000136556	38388	35340	35549	35028	38229	36506.8	48482	42862	50061	50403	45505	47462.6
Smp_172470	1.29998	0.21329	121	118	105	120	108	114.4	135	183	152	137	135	148.4
Smp_073800	1.29992	0.0147757	2358	2325	2305	2478	2625	2418.2	2842	2927	3498	3160	3251	3135.6
Smp_154250	1.2999	0.0321951	1104	1217	1425	1513	1587	1369.2	1561	1799	2025	1827	1646	1771.6
Smp_335380	1.29988	0.608608	9	14	8	12	14	11.4	16	13	12	16	17	14.8
Smp_321560	1.29948	0.822924	4	17	6	4	2	6.6	14	8	12	6	4	8.8
Smp_186670	1.29909	0.0117926	2359	2489	2412	2165	2382	2361.4	3232	2423	3264	3328	3125	3074.4
Smp_108390	1.29858	0.613223	23	18	16	9	25	18.2	29	18	16	35	20	23.6
Smp_019350	1.29857	0.000121959	14755	13660	13842	15830	16207	14858.8	17869	19030	20447	19826	18939	19222.2
Smp_321140	1.29827	0.806246	18	21	7	0	12	11.6	20	16	12	12	16	15.2
Smp_347630	1.29769	0.500747	34	20	29	46	40	33.8	35	34	52	50	47	43.6
Smp_093790	1.29731	0.997124	4	0	1	1	0	1.2	3	2	2	0	1	1.6
Smp_245970	1.29728	0.000802748	1111	1042	1103	1181	1217	1130.8	1493	1434	1589	1365	1437	1463.6
Smp_303330	1.29722	0.444861	514	506	433	147	232	366.4	560	466	442	473	467	481.6
Smp_156550	1.29719	0.29388	74	71	78	74	80	75.4	112	89	104	89	95	97.8
Smp_029670	1.29658	0.000232922	1488	1352	1495	1705	1628	1533.6	1755	2163	2144	1970	1867	1979.8
Smp_018360	1.29648	8.01731e-06	5995	5483	5799	6330	6245	5970.4	7627	7910	8203	7942	6930	7722.4
Smp_152300	1.29629	0.0507237	529	612	583	492	498	542.8	691	666	755	719	697	705.6
Smp_174780	1.29598	0.11641	272	314	341	369	419	343	463	390	423	513	423	442.4
Smp_341160	1.29566	0.00776737	2186	2212	2438	3162	3032	2606	3243	3445	3671	3302	3120	3356.2
Smp_192570	1.29549	0.282248	156	144	143	112	191	149.2	202	168	170	203	219	192.4
Smp_145550	1.295	0.0334973	1090	1085	1068	1105	1278	1125.2	1439	1381	1568	1534	1346	1453.6
Smp_341510	1.29281	0.00273086	3723	3652	3673	2805	3060	3382.6	4378	3934	4897	4925	3837	4394.2
Smp_139070	1.29104	8.17222e-05	4259	3956	4126	4251	4719	4262.2	5643	5562	6065	5374	4812	5491.2
Smp_128510	1.29056	0.857681	4	0	7	4	6	4.2	4	6	5	2	10	5.4
Smp_064600	1.29054	0.022409	1033	853	870	1332	1263	1070.2	1388	1366	1492	1439	1177	1372.4
Smp_332650	1.29034	0.00819124	1063	969	1051	1125	905	1022.6	1315	1390	1453	1374	1072	1320.8
Smp_134250	1.29032	0.10084	1565	1383	1574	2385	2663	1914	2530	2462	2606	2428	2187	2442.6
Smp_171120	1.28924	0.000159349	1676	1630	1664	1932	2021	1784.6	2565	2183	2218	2409	2089	2292.8
Smp_198980	1.28921	4.87564e-05	2964	2975	2959	3258	3436	3118.4	3509	4016	4617	4086	3813	4008.2
Smp_196480	1.28912	0.376081	88	103	101	124	167	116.6	139	211	171	122	101	148.8
Smp_327530	1.28858	0.902425	0	4	2	5	2	2.6	7	0	3	4	3	3.4
Smp_124920	1.28853	0.00222592	4493	4140	4021	4875	5238	4553.4	6125	6101	6101	5645	5234	5841.2
Smp_327970	1.28853	0.145749	166	169	195	223	248	200.2	262	246	281	243	251	256.6
Smp_328330	1.288	0.931223	0	2	8	10	6	5.2	0	6	4	15	8	6.6
Smp_174670	1.2875	0.000547762	4914	4531	4640	5552	5874	5102.2	7056	6406	6936	6645	5682	6545
Smp_210250	1.28738	0.00222592	2116	2159	2114	2107	2381	2175.4	2920	2693	2771	2698	2888	2794
Smp_077890	1.2873	0.823469	10	3	2	10	3	5.6	4	4	6	9	13	7.2
Smp_015820	1.28704	0.844863	10	2	14	12	2	8	19	10	10	2	11	10.4
Smp_139760	1.28703	0.000277186	2301	2242	2164	2308	2502	2303.4	3002	2668	3210	3134	2791	2961
Smp_331090	1.28641	0.434772	86	106	83	84	106	93	158	111	127	92	111	119.8
Smp_333320	1.28602	0.00243924	1159	1006	1142	1083	1130	1104	1417	1385	1529	1287	1471	1417.8
Smp_325240	1.28594	0.641346	13	26	13	21	28	20.2	24	41	27	17	20	25.8
Smp_130580	1.28536	0.00350901	4898	4620	4975	6381	6136	5402	7110	7106	7818	6867	5673	6914.8
Smp_331280	1.28474	0.0301836	3638	3451	3895	4467	4050	3900.2	5134	5891	5495	4528	3929	4995.4
Smp_011990	1.28444	0.000134319	3178	3581	3486	3250	3245	3348	4193	4055	4544	4117	4606	4303
Smp_167750	1.28391	0.0548366	4362	4039	4115	3597	4233	4069.2	4949	4655	5226	5221	6037	5217.6
Smp_316030	1.28386	1	0	0	0	3	0	0.6	1	2	1	0	0	0.8
Smp_051660	1.28328	0.00904731	1930	1807	2202	2216	2292	2089.4	2413	2587	2837	2825	2691	2670.6
Smp_247680	1.28282	0.278894	213	241	237	446	388	305	388	382	379	383	403	387
Smp_342110	1.28257	0.311499	646	554	615	609	699	624.6	725	741	900	879	750	799
Smp_017430	1.28254	6.3741e-05	67733	61429	59967	59340	62432	62180.2	79134	72763	83638	86090	77159	79756.8
Smp_014050	1.28229	0.00311983	2298	2286	2248	2359	2435	2325.2	3127	2719	3145	3157	2753	2980.2
Smp_003280	1.28223	0.530615	27	30	21	33	27	27.6	28	37	24	42	45	35.2
Smp_325190	1.28206	1	0	0	0	3	0	0.6	0	0	2	0	2	0.8
Smp_017020	1.28113	1	1	0	0	2	0	0.6	2	2	0	0	0	0.8
Smp_311150	1.28084	1	0	0	1	2	0	0.6	0	0	0	4	0	0.8
Smp_024490	1.28077	0.0953889	2509	2640	2495	2605	2794	2608.6	3288	2870	3566	3597	3370	3338.2
Smp_064510	1.28075	0.000220845	4268	4096	3967	4595	4878	4360.8	5362	4974	5863	6287	5354	5568
Smp_169960	1.28035	0.876885	7	1	5	7	1	4.2	6	7	4	4	6	5.4
Smp_346660	1.28014	0.000116525	2483	2565	2446	2446	2857	2559.4	3033	3264	3789	3404	2867	3271.4
Smp_156250	1.27985	0.768261	8	10	2	12	16	9.6	17	8	8	14	14	12.2
Smp_322690	1.27956	0.600447	165	205	243	410	391	282.8	329	407	300	417	328	356.2
Smp_346440	1.27948	0.0135651	756	681	793	1011	910	830.2	1026	1189	1112	984	969	1056
Smp_146420	1.2781	0.108132	518	647	620	541	582	581.6	825	830	813	641	614	744.6
Smp_131250	1.27787	0.000538688	6536	5818	6237	6262	6536	6277.8	7727	8382	8402	7905	7599	8003
Smp_329790	1.27781	0.957441	2	2	2	0	4	2	2	2	8	0	1	2.6
Smp_305690	1.27739	0.0030557	1869	2190	2111	2039	1859	2013.6	2386	2764	2985	2236	2506	2575.4
Smp_053420	1.27662	0.0074574	7196	6831	6823	7895	8060	7361	9233	8920	10347	10061	8314	9375
Smp_004680	1.27645	0.0838451	9887	9299	9308	8499	8822	9163	10879	10170	12794	13382	11353	11715.6
Smp_214180	1.27629	7.41698e-05	9902	8675	9617	9183	9713	9418	12984	11191	11685	11156	12987	12000.6
Smp_313830	1.27623	0.559511	66	59	54	101	76	71.2	79	122	86	79	84	90
Smp_154840	1.27606	0.0170534	4967	4735	4877	4589	4981	4829.8	6290	5971	6354	6060	6116	6158.2
Smp_316730	1.27535	0.0135647	1505	1387	1383	1908	2043	1645.2	2082	1888	2350	2305	1808	2086.6
Smp_067140	1.275	0.00416665	7018	6521	6179	6201	6702	6524.2	8468	7590	9168	8690	7700	8323.2
Smp_212300	1.27484	0.0468894	886	845	996	974	1072	954.6	1364	1299	1275	1085	1045	1213.6
Smp_170740	1.27466	0.912896	3	5	0	8	3	3.8	3	6	2	1	12	4.8
Smp_143830	1.27461	0.024531	4070	4182	4009	2831	3425	3703.4	4712	4600	5254	4496	4639	4740.2
Smp_065370	1.27381	0.00477655	1525	1520	1490	1592	1548	1535	2035	2016	2040	2060	1620	1954.2
Smp_309980	1.2732	0.178003	396	366	353	515	496	425.2	527	529	590	563	483	538.4
Smp_076450	1.27319	0.00695531	740	628	703	893	908	774.4	1061	1023	1017	896	905	980.4
Smp_142600	1.27313	0.00657659	2221	2374	2483	2248	2204	2306	2670	2805	3141	2955	3112	2936.6
Smp_158180	1.27311	0.44862	41	59	54	46	51	50.2	68	77	54	52	68	63.8
Smp_315820	1.27207	0.28601	217	220	256	375	379	289.4	324	451	347	337	358	363.4
Smp_246710	1.27134	0.0085595	898	725	732	832	827	802.8	1009	1145	1048	1019	867	1017.6
Smp_173210	1.27025	0.138779	1537	1552	1523	1762	1908	1656.4	1924	1918	2276	2235	2124	2095.4
Smp_029160	1.2701	0.00169487	6419	6096	6669	6896	7192	6654.4	7834	8745	8943	8549	8041	8422.4
Smp_330380	1.26957	0.552496	37	51	27	53	51	43.8	38	48	59	87	45	55.4
Smp_340400	1.26906	0.752014	8	7	10	4	8	7.4	10	6	6	8	17	9.4
Smp_321730	1.26868	0.524487	324	323	401	887	1036	594.2	742	829	713	612	786	736.4
Smp_127830	1.26748	0.00211901	1845	1739	1967	2436	2316	2060.6	2495	2744	2895	2683	2180	2599.4
Smp_159510	1.26739	0.0187662	1153	1180	1033	1286	1411	1212.6	1648	1525	1746	1457	1289	1533
Smp_072720	1.2671	0.000694756	10371	9266	9713	11924	12203	10695.4	12762	12853	14203	14630	12971	13483.8
Smp_327810	1.26687	0.565983	94	107	123	65	112	100.2	114	194	124	75	125	126.4
Smp_124030	1.2663	0.0378213	998	784	838	1042	1094	951.2	1148	1146	1245	1201	1248	1197.6
Smp_336830	1.26618	0.174067	493	605	718	503	618	587.4	730	947	708	661	664	742
Smp_140680	1.26614	0.000300726	13044	11741	12064	14019	15013	13176.2	15849	14918	18339	17886	16124	16623.2
Smp_094190	1.26582	0.0015711	4146	3729	3734	3464	3618	3738.2	4696	4556	4963	4550	4902	4733.4
Smp_146360	1.26517	0.130111	315	238	263	265	294	275	309	335	415	372	306	347.4
Smp_347180	1.26447	0.0401375	1683	1542	1564	1513	1504	1561.2	1932	1840	2188	2172	1752	1976.8
Smp_144940	1.26443	0.0043189	4251	4305	4442	4215	4048	4252.2	5087	5717	6122	5544	4442	5382.4
Smp_169010	1.2638	0.0703777	2640	2222	2331	3177	3306	2735.2	3475	3361	3368	3262	3680	3429.2
Smp_244200	1.2634	0.0398844	1383	1291	1500	1718	1724	1523.2	1846	1909	2173	1972	1684	1916.8
Smp_212830	1.26299	0.0136222	2217	2337	2726	2783	2716	2555.8	3104	3272	3517	3076	3127	3219.2
Smp_244510	1.26297	0.51379	323	253	338	395	331	328	384	536	390	345	401	411.2
Smp_022810	1.26272	0.0442581	3175	2999	2875	3324	3571	3188.8	3866	3477	4659	4332	3763	4019.4
Smp_004690	1.26243	0.29244	831	909	1123	1485	1241	1117.8	1354	1609	1465	1308	1269	1401
Smp_144740	1.26234	0.450986	39	61	56	39	91	57.2	78	65	69	84	63	71.8
Smp_303010	1.26224	0.46204	392	316	362	534	647	450.2	567	512	567	566	595	561.4
Smp_173910	1.26201	0.0132766	1024	949	908	994	1046	984.2	1068	1159	1252	1465	1247	1238.2
Smp_167400	1.26156	0.0431728	916	790	844	970	928	889.6	1011	1270	1232	1116	962	1118.2
Smp_346900	1.26126	0.290034	1583	1625	2327	3367	2704	2321.2	2852	4169	2839	2358	2244	2892.4
Smp_097020	1.26095	0.000207109	4186	4213	4028	4466	4887	4356	4895	5187	5999	5801	5489	5474.2
Smp_083740	1.26066	0.00067624	3238	3082	3161	3317	3675	3294.6	3929	3569	4551	4403	4266	4143.6
Smp_157790	1.26064	0.288942	133	167	136	194	170	160	223	239	202	166	175	201
Smp_123020	1.26043	0.000425454	2443	2155	2629	2492	2516	2447	2851	3373	3271	2993	2889	3075.4
Smp_312170	1.2604	0.799873	112	71	324	254	266	205.4	237	238	271	286	249	256.2
Smp_138690	1.26023	0.805809	6	5	8	20	6	9	18	6	16	6	11	11.4
Smp_159140	1.26023	0.00648537	1368	1345	1374	1138	1422	1329.4	1423	1648	1841	1965	1493	1674
Smp_012480	1.26006	0.0418139	1929	2039	2013	2665	2735	2276.2	2840	2591	3262	3088	2497	2855.6
Smp_055870	1.25892	0.000247724	15027	13964	14310	12623	13656	13916	18057	17183	18756	17026	16669	17538.2
Smp_027340	1.25872	0.0421358	1160	1068	1025	876	1124	1050.6	1053	1199	1370	1576	1402	1320
Smp_326760	1.25806	0.915941	8	0	6	3	2	3.8	8	8	2	2	4	4.8
Smp_001500	1.25785	0.0488446	4547	3990	4115	5087	5078	4563.4	5616	5414	6583	6119	4886	5723.6
Smp_141890	1.25779	0.0323509	2620	2462	2450	2497	3026	2611	3084	2778	3707	3542	3272	3276.6
Smp_305100	1.25749	3.27343e-05	3598	3644	3690	3747	4155	3766.8	4762	4498	5190	4829	4367	4729.2
Smp_244950	1.25749	0.00010808	4662	4169	4263	4459	4783	4467.2	5333	5142	6035	6052	5471	5606.6
Smp_326260	1.25749	0.663925	43	63	51	18	23	39.6	43	44	50	55	60	50.4
Smp_104270	1.25728	0.1945	26267	25155	25751	11876	16468	21103.4	28173	26914	26872	25306	26489	26750.8
Smp_169700	1.2572	0.00314725	1575	1603	1589	1731	1780	1655.6	2034	2110	2206	2233	1801	2076.8
Smp_126840	1.25546	0.0223445	6337	6441	6215	7139	7562	6738.8	8646	7390	9730	9341	7150	8451.4
Smp_049600	1.25535	0.0004316	6821	6153	5780	6271	6889	6382.8	9013	7203	8134	8275	7404	8005.8
Smp_164380	1.25533	0.000613471	2142	1871	2040	2444	2482	2195.8	2650	2766	3134	2718	2459	2745.4
Smp_115450	1.25521	0.00228137	1593	1502	1536	1823	1797	1650.2	1969	2036	2271	2118	1929	2064.6
Smp_316200	1.25518	0.812803	10	20	3	10	12	11	11	10	12	9	27	13.8
Smp_066520	1.25488	0.435282	68	48	73	76	99	72.8	100	79	82	86	106	90.6
Smp_009230	1.25465	0.685182	21	32	18	15	14	20	20	24	45	18	20	25.4
Smp_210980	1.25462	0.00926181	1149	1133	1199	1518	1511	1302	1506	1618	1853	1611	1538	1625.2
Smp_131580	1.25386	0.174067	1281	1177	1097	1731	1225	1302.2	1345	1580	1521	2008	1668	1624.4
Smp_153170	1.25375	0.0460264	3395	3503	3818	5583	5217	4303.2	5030	5367	5892	5014	5451	5350.8
Smp_140840	1.25365	0.000913466	2646	2435	2365	2629	2828	2580.6	3049	3088	3542	3193	3258	3226
Smp_129050	1.25364	0.0130104	6378	6408	6163	6127	6760	6367.2	7750	6892	8500	8475	8265	7976.4
Smp_304210	1.25324	0.527201	27	32	33	25	34	30.2	39	47	41	28	34	37.8
Smp_153540	1.25322	0.29388	221	159	209	313	298	240	320	340	303	285	242	298
Smp_167160	1.25315	0.35077	2938	2698	2916	3293	3439	3056.8	3567	3928	4215	3990	3374	3814.8
Smp_341640	1.25301	0.0785788	605	607	718	751	820	700.2	855	980	924	781	822	872.4
Smp_332200	1.25298	0.529116	51	54	61	32	39	47.4	61	53	62	83	40	59.8
Smp_003270	1.25227	0.0556242	1287	1173	1137	1259	1170	1205.2	1395	1576	1693	1435	1440	1507.8
Smp_314620	1.25189	0.462548	74	87	93	78	87	83.8	113	114	117	98	83	105
Smp_131080	1.25176	0.0447438	862	776	814	1172	1056	936	1154	1213	1306	1092	1061	1165.2
Smp_343660	1.25135	0.873725	0	11	3	8	10	6.4	13	6	6	3	12	8
Smp_345450	1.25097	0.00973155	2136	1952	2054	2538	2663	2268.6	2866	2772	3097	2892	2497	2824.8
Smp_320110	1.25091	0.953387	2	10	5	1	5	4.6	9	11	3	2	4	5.8
Smp_314240	1.25072	0.445249	259	197	246	332	357	278.2	360	357	369	331	308	345
Smp_160410	1.25062	0.011808	1347	1154	1170	1223	1339	1246.6	1420	1505	1658	1667	1524	1554.8
Smp_153580	1.25061	0.844705	12	7	8	6	13	9.2	8	17	10	10	12	11.4
Smp_307960	1.24994	0.00586536	2225	2272	2571	2925	2888	2576.2	3247	3536	3393	3147	2705	3205.6
Smp_045010	1.24947	0.013704	1305	1166	1469	1652	1524	1423.2	1810	1829	1861	1776	1581	1771.4
Smp_333120	1.24934	0.584563	97	72	56	57	68	70	66	57	76	85	152	87.2
Smp_210780	1.2489	0.00605087	6768	5858	5879	4953	5645	5820.6	7422	6414	7449	7405	7708	7279.6
Smp_072490	1.24875	0.00635134	2269	2196	2256	2393	2456	2314	3033	2673	3071	2933	2721	2886.2
Smp_332420	1.24872	0.615887	98	76	76	111	123	96.8	100	208	104	72	111	119
Smp_181730	1.24818	0.827553	2	11	7	7	7	6.8	14	7	15	4	3	8.6
Smp_018940	1.24813	0.219506	307	229	288	318	398	308	344	396	415	353	398	381.2
Smp_173880	1.2479	0.228807	171	167	205	189	179	182.2	232	210	209	241	243	227
Smp_019990	1.24789	0.00229739	1954	1856	1959	2259	2173	2040.2	2398	2732	2857	2597	2109	2538.6
Smp_021170	1.24746	0.00166837	3103	3364	3336	3962	4019	3556.8	4841	4321	4789	4321	3855	4425.4
Smp_069130	1.2472	0.0280109	29687	28170	27430	39194	42293	33354.8	43424	35814	44353	44459	38616	41333.2
Smp_341250	1.24715	0.889589	2	18	6	6	11	8.6	12	1	11	7	23	10.8
Smp_067510	1.2469	0.192543	202	208	215	260	259	228.8	300	299	292	296	234	284.2
Smp_244440	1.24687	0.138569	273	264	248	235	251	254.2	344	288	353	320	283	317.6
Smp_333600	1.24621	0.0591626	2873	2799	3132	2606	2715	2825	3809	3678	3635	3419	3085	3525.2
Smp_157570	1.2459	0.514832	155	157	182	203	243	188	300	306	213	166	177	232.4
Smp_034410	1.24566	0.00104776	19307	18640	17959	16554	17133	17918.6	22904	20436	24012	23179	21312	22368.6
Smp_329100	1.24554	0.632994	21	20	24	22	30	23.4	27	40	32	24	22	29
Smp_333740	1.24543	0.110187	755	619	718	974	984	810	957	1208	1047	845	940	999.4
Smp_124720	1.24537	0.728595	16	6	14	9	18	12.6	13	20	18	12	15	15.6
Smp_300080	1.24517	0.286035	477	447	384	471	460	447.8	515	532	566	505	661	555.8
Smp_132280	1.24497	0.0612971	1064	955	930	1393	1229	1114.2	1301	1236	1523	1384	1457	1380.2
Smp_194420	1.24471	0.0184782	2922	2806	2997	3246	3279	3050	3365	3884	4264	3961	3451	3785
Smp_135200	1.24457	1	0	4	2	1	0	1.4	4	0	0	3	2	1.8
Smp_333190	1.24451	0.056786	671	714	645	691	724	689	937	719	939	883	813	858.2
Smp_335370	1.24433	0.195532	765	709	851	468	672	693	862	1007	873	887	691	864
Smp_158720	1.24427	0.0357941	956	840	943	892	948	915.8	1087	1235	1160	1203	999	1136.8
Smp_149750	1.24411	0.812803	12	12	6	6	3	7.8	6	5	13	8	17	9.8
Smp_063180	1.24386	0.000643622	5043	4664	5583	5978	6111	5475.8	6454	6830	7172	6849	6594	6779.8
Smp_042990	1.24384	0.0436055	1214	1352	1356	1337	1245	1300.8	1536	1677	1698	1619	1558	1617.6
Smp_332310	1.24374	0.106096	880	924	993	1216	1357	1074	1318	1475	1317	1184	1327	1324.2
Smp_247740	1.24373	0.00106195	1784	1721	1749	1803	2030	1817.4	2183	2202	2296	2286	2295	2252.4
Smp_210500	1.24361	0.00363393	27072	24882	23767	21280	22906	23981.4	30501	27109	30741	30744	30279	29874.8
Smp_019310	1.2436	0.267905	1239	1238	1492	1653	1553	1435	1599	2382	1912	1649	1327	1773.8
Smp_327180	1.2436	1	0	4	0	2	2	1.6	2	2	0	0	6	2
Smp_340160	1.24348	0.844705	6	2	7	5	5	5	2	4	4	10	11	6.2
Smp_067590	1.2433	0.00078809	2195	2002	2190	2362	2627	2275.2	2761	2810	3005	2849	2658	2816.6
Smp_140510	1.24267	0.000461395	10809	9030	10751	10516	11826	10586.4	13175	12773	13269	13740	12575	13106.4
Smp_194090	1.242	0.000704674	10519	9244	9516	11163	11195	10327.4	13011	12374	13501	12067	12961	12782.8
Smp_300770	1.24177	0.694941	181	129	125	169	157	152.2	217	90	164	107	363	188.2
Smp_332860	1.24172	0.000527472	3315	3175	3507	3788	3948	3546.6	4338	4719	4798	4243	3841	4387.8
Smp_334910	1.24147	0.955719	3	2	0	11	0	3.2	4	0	4	6	6	4
Smp_317140	1.24136	0.998348	0	10	0	4	5	3.8	1	21	0	0	1	4.6
Smp_169470	1.2412	0.000547762	3569	3425	3179	3093	3397	3332.6	4017	3874	4398	4385	4008	4136.4
Smp_332890	1.24117	0.128099	440	494	446	559	564	500.6	609	581	649	707	551	619.4
Smp_172590	1.24084	0.480135	10449	10551	10077	3074	4718	7773.8	11315	9781	9522	9377	8947	9788.4
Smp_340980	1.24076	0.000704674	1664	1619	1652	1633	1851	1683.8	2040	1922	2185	2252	2026	2085
Smp_027300	1.24066	0.0281694	1443	1271	1260	1458	1595	1405.4	1670	1515	1852	1899	1752	1737.6
Smp_318160	1.24034	0.926275	3	5	16	4	1	5.8	11	6	12	8	0	7.4
Smp_304030	1.23901	0.236704	484	469	505	772	828	611.6	776	790	777	711	695	749.8
Smp_343620	1.23895	0.0527415	757	817	833	802	860	813.8	901	969	1128	1049	988	1007
Smp_134670	1.23868	0.113661	8593	8422	8023	7908	8457	8280.6	10307	9678	11868	11109	8401	10272.6
Smp_046890	1.23801	0.0446025	1527	1508	1402	1467	1517	1484.2	1628	1689	2197	2044	1634	1838.4
Smp_174870	1.23777	0.288202	936	950	990	840	905	924.2	965	1062	1301	1255	1142	1145
Smp_162770	1.23769	0.415632	16327	16054	15298	5315	8610	12320.8	16312	15865	16064	14574	14341	15431.2
Smp_157000	1.23711	0.00624429	1908	1855	1885	1996	1914	1911.6	2316	2654	2636	2231	1974	2362.2
Smp_048930	1.23678	0.416844	229	246	267	318	266	265.2	273	339	366	302	354	326.8
Smp_325370	1.23668	0.446277	266	186	172	199	281	220.8	249	255	258	394	201	271.4
Smp_343880	1.23649	0.135271	541	521	484	740	758	608.8	729	809	845	729	625	747.4
Smp_025750	1.23633	0.0743031	1938	2011	1685	1889	2029	1910.4	2295	2108	2558	2571	2271	2360.6
Smp_337380	1.23622	0.395752	150	198	144	133	171	159.2	245	199	182	163	196	197
Smp_343890	1.23616	0.040224	1567	1521	1400	1651	1799	1587.6	1721	1841	2245	2193	1783	1956.6
Smp_245790	1.23611	0.00624595	2161	2243	2298	2280	2283	2253	2629	2959	3039	2560	2718	2781
Smp_148700	1.23572	0.0200212	1470	1623	1462	1863	2048	1693.2	2115	1814	2359	2199	1938	2085
Smp_164050	1.23568	0.00403595	1257	1141	1133	1146	1139	1163.2	1302	1340	1698	1501	1350	1438.2
Smp_019100	1.23549	0.0343576	4219	4106	3872	4182	4222	4120.2	4799	4328	5548	5751	5020	5089.2
Smp_165580	1.23546	0.0319351	2030	1943	1971	2926	3185	2411	2801	2939	3198	3038	2778	2950.8
Smp_016510	1.23534	0.0133314	1205	1138	1216	1271	1366	1239.2	1650	1511	1484	1374	1608	1525.4
Smp_010620	1.23501	0.856295	9	6	3	9	9	7.2	9	8	3	5	19	8.8
Smp_150510	1.23462	0.174001	543	480	431	472	508	486.8	594	507	681	564	658	600.8
Smp_347570	1.2344	0.0386273	815	885	912	810	1028	890	1008	1026	1172	1183	1090	1095.8
Smp_174490	1.23345	0.0602354	3789	3331	3843	4356	4184	3900.6	4722	5214	5084	4562	4372	4790.8
Smp_136740	1.23344	0.079222	1582	1437	1473	1858	1980	1666	2179	1882	2110	2216	1839	2045.2
Smp_125900	1.23307	0.0024048	2849	2500	2561	2648	2769	2665.4	3238	3024	3570	3412	3173	3283.4
Smp_029470	1.2329	0.121151	777	788	734	957	1014	854	976	1054	1142	1053	1010	1047
Smp_165260	1.23283	0.00550297	5427	5159	5309	5112	5467	5294.8	6429	6025	7324	6959	5911	6529.6
Smp_328590	1.23253	0.610411	101	171	276	153	138	167.8	261	238	165	190	184	207.6
Smp_014170	1.23227	0.00743912	23378	24588	22393	24693	26628	24336	29494	25440	33652	33523	27756	29973
Smp_173120	1.23209	0.10701	588	613	547	759	825	666.4	749	859	971	767	735	816.2
Smp_300580	1.23174	0.157081	666	649	761	699	678	690.6	813	879	923	913	724	850.4
Smp_195190	1.23144	0.0113154	9233	8233	8497	7936	8455	8470.8	9979	10655	12145	10375	9037	10438.2
Smp_347990	1.23081	0.00802856	2412	2269	2093	2050	2559	2276.6	2678	2437	3174	3012	2697	2799.6
Smp_332080	1.23028	0.327607	477	397	376	423	509	436.4	493	472	430	543	726	532.8
Smp_340630	1.22955	0.00278455	55033	51827	52637	59038	63478	56402.6	77872	65268	73312	71505	58125	69216.4
Smp_334050	1.22939	0.551155	126	120	146	138	99	125.8	166	186	190	112	122	155.2
Smp_300990	1.22888	0.297267	279	258	372	292	275	295.2	362	371	374	364	343	362.8
Smp_134360	1.22862	0.00380684	2585	2500	2693	2877	2910	2713	3240	3403	3676	3312	2995	3325.2
Smp_179360	1.22855	0.000461395	9467	9172	8501	9179	9965	9256.8	12089	10950	11799	10731	11201	11354
Smp_213010	1.22845	0.462224	224	173	270	329	319	263	328	374	295	299	303	319.8
Smp_181040	1.22818	0.43142	416	327	339	422	445	389.8	519	420	477	454	513	476.6
Smp_028670	1.22783	0.000555529	7684	7269	7192	7600	7294	7407.8	9317	9443	9575	8647	8465	9089.4
Smp_063380	1.22766	0.456837	90	75	67	70	110	82.4	112	68	99	119	106	100.8
Smp_014780	1.22689	0.000784002	19263	18285	17859	16864	18401	18134.4	22616	20334	23761	23260	21346	22263.4
Smp_090080	1.22665	0.295428	17651	16226	21826	31919	28307	23185.8	28027	37222	28415	23162	23692	28103.6
Smp_035110	1.22639	0.000184765	2903	2535	2800	2984	3145	2873.4	3448	3209	3797	3645	3473	3514.4
Smp_319920	1.22632	1	2	1	0	0	1	0.8	0	4	1	0	0	1
Smp_332040	1.22585	1	0	2	1	0	6	1.8	5	0	0	6	0	2.2
Smp_153970	1.22568	0.0053857	3785	3906	3695	3253	3608	3649.4	4245	4092	5237	4564	4278	4483.2
Smp_324250	1.22469	0.687973	301	260	235	97	136	205.8	290	222	269	177	317	255
Smp_319320	1.22465	0.116163	697	621	578	583	687	633.2	741	685	847	925	677	775
Smp_346070	1.22402	0.381093	1893	1473	2528	2554	2534	2196.4	2155	2218	2434	2144	4348	2659.8
Smp_020400	1.22339	0.0426839	1458	1362	1507	1552	1877	1551.2	1889	1722	2076	2014	1751	1890.4
Smp_245530	1.22325	0.382274	192	185	226	188	168	191.8	216	257	247	243	211	234.8
Smp_050830	1.22245	0.00201103	2571	2150	2402	2435	2812	2474	3137	2857	2944	3027	3095	3012
Smp_151010	1.22214	0.0068932	2071	2104	2241	2341	2412	2233.8	2839	2702	2956	2851	2282	2726
Smp_008230	1.22196	0.000497113	4076	4038	3840	3939	4110	4000.6	4852	4551	5452	4935	4655	4889
Smp_085290	1.2219	0.00129102	6114	5770	5430	5583	5721	5723.6	7469	6223	7155	7327	6813	6997.4
Smp_002080	1.22148	0.0952588	6030	5334	5268	6309	6547	5897.6	6922	6024	7873	8348	6763	7186
Smp_008620	1.22146	0.220123	1815	1737	1811	2008	2105	1895.2	2283	2276	2496	2341	2142	2307.6
Smp_133800	1.2213	0.416844	171	189	212	269	270	222.2	201	292	282	307	263	269
Smp_242440	1.22078	0.514989	52	52	70	54	62	58	69	76	70	57	81	70.6
Smp_194910	1.22049	0.399897	47933	43753	52499	19965	29027	38635.4	50820	51121	45872	45507	44442	47552.4
Smp_311140	1.22048	1	2	1	0	0	1	0.8	0	1	1	2	1	1
Smp_069820	1.22043	0.068938	1449	1366	1377	1496	1656	1468.8	1672	1541	2016	1969	1744	1788.4
Smp_067520	1.21986	0.0736989	2868	3038	2900	2808	3092	2941.2	3398	3604	3807	3628	3480	3583.4
Smp_053390	1.21985	0.00698936	7803	6955	6808	8743	8948	7851.4	9723	8372	9754	10634	9205	9537.6
Smp_347690	1.21934	0.023086	2641	2522	2833	3101	3088	2837	3202	3587	3900	3651	2903	3448.6
Smp_301670	1.21932	0.00882307	3084	3043	3161	3256	3490	3206.8	3849	3511	4351	4014	3798	3904.6
Smp_007570	1.21919	0.750991	19	22	12	10	17	16	20	18	26	18	16	19.6
Smp_058450	1.21913	0.00314725	2810	2926	2638	2759	3033	2833.2	3418	3058	3809	3649	3331	3453
Smp_039870	1.21869	0.00100297	3280	3599	3293	3237	3475	3376.8	4008	3871	4354	4075	4261	4113.8
Smp_337670	1.21861	1	1	0	1	2	0	0.8	0	2	2	1	0	1
Smp_311870	1.21845	0.576382	96	87	60	80	87	82	102	83	89	138	87	99.8
Smp_167530	1.21805	1	0	0	1	2	1	0.8	2	1	2	0	0	1
Smp_332350	1.21757	1	1	1	0	1	1	0.8	2	0	0	3	0	1
Smp_344970	1.21732	0.0983925	787	788	709	858	951	818.6	859	830	1140	1119	1018	993.2
Smp_089240	1.2173	0.0354711	3064	3000	3227	3031	3388	3142	3761	3654	4118	3981	3584	3819.6
Smp_325650	1.21724	0.249831	849	1003	860	859	711	856.4	828	797	1216	1193	1200	1046.8
Smp_140000	1.21716	0.0515908	2591	2426	2360	2182	2422	2396.2	2492	2593	2906	2979	3585	2911
Smp_325640	1.21695	0.485433	181	226	220	396	354	275.4	399	352	359	275	277	332.4
Smp_054010	1.21685	0.501169	173	72	113	153	128	127.8	155	127	167	188	138	155
Smp_081380	1.21675	0.00770367	1853	1717	1915	1778	1820	1816.6	2289	2151	2408	2095	2109	2210.4
Smp_152370	1.21675	0.00379908	5889	5585	5513	6433	6648	6013.6	7292	6838	7990	7678	6694	7298.4
Smp_327630	1.21662	1	1	3	1	2	1	1.6	0	0	7	0	3	2
Smp_317480	1.21658	0.894533	3	3	6	4	7	4.6	4	6	9	3	6	5.6
Smp_049890	1.21631	0.119569	1115	1221	1071	1156	1142	1141	1320	1252	1451	1558	1358	1387.8
Smp_318210	1.2161	0.812803	36	21	32	20	9	23.6	36	32	29	23	25	29
Smp_072970	1.21586	0.0195612	2418	2303	2336	2844	2948	2569.8	3182	2741	3176	3413	3047	3111.8
Smp_060750	1.21547	0.946959	1	0	3	5	11	4	4	4	6	6	4	4.8
Smp_014280	1.21508	0.0495843	1005	931	926	1067	1149	1015.6	1370	1337	1178	1180	1079	1228.8
Smp_316630	1.21507	0.0190408	801	849	844	820	892	841.2	1019	1094	1065	1014	910	1020.4
Smp_070110	1.21488	0.665689	261	187	194	450	288	276	244	222	410	430	359	333
Smp_315360	1.21457	0.116152	679	641	689	763	767	707.8	835	964	867	766	846	855.6
Smp_151690	1.21437	1	0	2	2	0	0	0.8	1	2	0	1	1	1
Smp_301790	1.21408	0.732794	10	11	19	21	20	16.2	22	16	19	22	19	19.6
Smp_247320	1.21389	0.842171	12	57	56	31	27	36.6	36	41	72	17	59	45
Smp_134530	1.21357	0.396042	398	412	398	330	461	399.8	746	421	474	366	425	486.4
Smp_342730	1.21354	0.112557	691	681	744	928	876	784	844	867	969	1050	1001	946.2
Smp_334730	1.21342	0.416033	180	158	157	164	177	167.2	259	218	224	165	149	203
Smp_060620	1.21319	0.74269	73	92	72	58	68	72.6	123	55	72	84	109	88.6
Smp_212930	1.2131	0.0447366	710	668	687	751	838	730.8	821	889	942	971	792	883
Smp_042810	1.21299	0.383779	215	182	195	301	236	225.8	296	246	241	296	283	272.4
Smp_063120	1.2128	0.0379583	1006	990	1005	1289	1355	1129	1325	1311	1478	1379	1315	1361.6
Smp_347640	1.21243	0.0161595	9427	10312	9919	9474	10264	9879.2	12147	11379	12875	12326	11178	11981
Smp_074040	1.2124	0.000547762	4275	4125	4155	4475	4826	4371.2	5111	4982	5842	5488	5014	5287.4
Smp_020800	1.21213	0.030186	3296	2946	2791	4140	4677	3570	4406	3827	4643	4571	4027	4294.8
Smp_345880	1.21212	0.320964	345	457	456	596	508	472.4	523	679	583	517	544	569.2
Smp_171660	1.21201	0.0790728	805	757	769	788	884	800.6	930	1055	946	962	938	966.2
Smp_135380	1.21068	0.547463	602	622	702	868	728	704.4	1013	894	880	776	692	851
Smp_157390	1.21059	0.424597	169	112	140	192	153	153.2	202	165	196	195	167	185
Smp_154670	1.21009	0.300029	1134	1224	1211	1413	1519	1300.2	1532	1554	1722	1656	1372	1567.2
Smp_143910	1.20989	0.244249	521	569	707	784	886	693.4	797	912	899	755	798	832.2
Smp_051070	1.20988	0.614109	135	113	131	239	241	171.8	207	219	204	191	204	205
Smp_317250	1.20985	0.56428	272	168	212	179	209	208	196	292	273	164	327	250.4
Smp_319270	1.2094	0.632678	195	266	252	246	269	245.6	237	420	355	307	162	296.2
Smp_336350	1.20925	0.30035	348	385	350	574	517	434.8	552	525	566	513	457	522.6
Smp_346890	1.20916	0.0650221	4504	4276	4498	5939	5928	5029	5938	6307	6397	6121	5446	6041.8
Smp_080920	1.20909	0.00658861	22811	20565	22091	20808	21654	21585.8	26638	26124	26651	26470	24525	26081.6
Smp_331390	1.20889	0.498953	240	209	207	143	257	211.2	256	209	307	255	250	255.4
Smp_323090	1.2087	0.663476	52	71	51	56	56	57.2	68	67	51	74	85	69
Smp_210130	1.20846	0.0589029	4906	4787	5234	5938	6088	5390.6	6390	7084	7088	6060	5801	6484.6
Smp_340940	1.20845	0.263612	423	323	424	415	444	405.8	403	537	489	511	497	487.4
Smp_308300	1.20843	1	0	4	2	2	0	1.6	2	2	6	0	0	2
Smp_147230	1.20836	0.305266	340	351	301	483	491	393.2	550	379	502	472	461	472.8
Smp_145560	1.20831	0.326157	940	1241	1030	752	875	967.6	1124	1276	1221	1012	1233	1173.2
Smp_171550	1.20825	0.16242	625	549	547	661	707	617.8	653	661	847	828	729	743.6
Smp_000870	1.20799	0.0181858	1230	1195	1259	1416	1470	1314	1685	1596	1560	1642	1424	1581.4
Smp_079380	1.20776	0.216464	1148	995	943	846	892	964.8	1211	1020	1291	1171	1152	1169
Smp_123620	1.20761	0.010283	2306	2296	2317	2393	2588	2380	2751	2883	3113	2987	2605	2867.8
Smp_130800	1.20725	0.0599493	2166	2240	2073	3211	3282	2594.4	3381	2971	3327	3318	2561	3111.6
Smp_040800	1.20704	0.00328763	13041	12454	12080	12060	12936	12514.2	15853	13770	16384	15638	13918	15112.6
Smp_321050	1.20695	0.588158	182	160	140	115	118	143	147	198	156	253	111	173
Smp_325790	1.20687	0.771129	16	14	20	18	34	20.4	23	23	21	41	14	24.4
Smp_137720	1.20634	0.449882	4086	3675	4428	1893	2810	3378.4	4430	5130	3754	3677	3485	4095.2
Smp_346490	1.20626	0.224931	412	456	402	426	478	434.8	580	519	547	509	465	524
Smp_103570	1.20578	0.00135696	2715	2681	2874	3052	3111	2886.6	3330	3585	3775	3420	3243	3470.6
Smp_149080	1.20563	0.0665491	2498	2454	2531	3182	2935	2720	3170	3358	3630	3342	2840	3268
Smp_105960	1.20556	0.0309526	2391	2324	2149	2365	2720	2389.8	3014	2576	2983	3092	2708	2874.6
Smp_157210	1.20498	0.955494	0	4	10	4	4	4.4	10	0	6	7	4	5.4
Smp_124650	1.20468	0.022116	1394	1292	1367	1789	1771	1522.6	1914	1841	1823	1757	1781	1823.2
Smp_007710	1.20454	0.0395789	1886	1952	2216	2578	2520	2230.4	2604	2909	2886	2598	2369	2673.2
Smp_125460	1.20445	0.0396476	6230	5585	5671	5909	6106	5900.2	6930	6606	7242	6820	7855	7090.6
Smp_312150	1.20417	0.100439	2100	2460	2428	2394	2537	2383.8	2528	2763	3441	2939	2675	2869.2
Smp_330350	1.20392	0.635435	29	47	34	52	35	39.4	40	42	51	45	59	47.4
Smp_344880	1.20379	0.219449	437	418	404	454	469	436.4	593	467	511	568	484	524.6
Smp_097490	1.20368	0.0140174	2376	2127	2503	2429	2492	2385.4	3132	2436	3066	2999	2721	2870.8
Smp_171600	1.20367	0.14776	4018	4164	4377	5325	5638	4704.4	5321	6338	6079	5407	4978	5624.6
Smp_092020	1.20365	0.268044	984	993	1074	1526	1383	1192	1335	1691	1602	1296	1197	1424.2
Smp_139380	1.20362	0.72188	44	26	26	52	42	38	22	58	48	44	54	45.2
Smp_149730	1.20344	0.672949	48	69	72	39	56	56.8	54	47	89	92	62	68.8
Smp_170210	1.20321	0.522901	122	112	97	116	105	110.4	141	131	119	122	150	132.6
Smp_153920	1.20297	0.0102851	2519	2440	2167	2121	2350	2319.4	2705	2427	2995	2900	2931	2791.6
Smp_025030	1.20291	0.0529307	1563	1575	1660	1825	1811	1686.8	1973	2128	2276	2168	1580	2025
Smp_151580	1.20284	0.0460742	980	880	863	850	889	892.4	1174	981	1143	1063	1011	1074.4
Smp_103920	1.2027	0.0266729	1570	1472	1556	1418	1644	1532	1668	1664	2069	1954	1848	1840.6
Smp_096790	1.20252	0.0314501	54696	48282	53923	59640	59734	55255	66239	66084	66642	60036	71733	66146.8
Smp_141020	1.2025	1	0	2	5	2	0	1.8	3	4	2	1	1	2.2
Smp_041630	1.20209	0.0409528	2040	1938	2360	2783	2864	2397	2805	2920	3103	2885	2605	2863.6
Smp_347080	1.20202	0.794701	16	12	14	24	15	16.2	12	18	20	29	18	19.4
Smp_153290	1.20198	0.0396795	2567	2500	2759	3200	3015	2808.2	2982	3445	3788	3496	3103	3362.8
Smp_056990	1.20193	0.383779	2773	2718	3566	4474	4059	3518	4065	5478	4244	3402	3754	4188.6
Smp_266930	1.20167	0.529428	193	156	186	287	234	211.2	249	308	286	263	155	252.2
Smp_328990	1.20165	0.868103	16	3	12	16	20	13.4	22	11	19	13	15	16
Smp_140990	1.20151	0.0107172	3974	3672	3978	3657	3632	3782.6	4676	4892	4780	4330	4050	4545.6
Smp_043390	1.20118	0.204969	8007	8257	7698	4438	5787	6837.4	8910	7768	8269	7646	8744	8267.4
Smp_100040	1.20104	0.00903734	3660	3463	3264	3102	3360	3369.8	4091	3625	4190	4436	3911	4050.6
Smp_180000	1.20104	0.966135	21	31	26	32	138	49.6	27	18	24	203	16	57.6
Smp_329950	1.201	1	1	3	0	0	0	0.8	2	0	0	3	0	1
Smp_170950	1.2009	0.118461	674	694	731	775	785	731.8	903	908	870	830	869	876
Smp_039590	1.20055	0.756138	30	18	11	24	18	20.2	20	22	27	20	32	24.2
Smp_075030	1.20049	0.149824	1588	1478	1404	1236	1353	1411.8	1486	1580	1781	1891	1742	1696
Smp_318000	1.20038	0.858909	8	9	10	8	5	8	7	13	6	8	14	9.6
Smp_065120	1.19979	0.0197162	1787	1424	1676	2020	1960	1773.4	2049	1971	2433	2300	1850	2120.6
Smp_131890	1.19958	0.212382	17466	16485	17196	14721	15589	16291.4	21950	21406	19978	16876	17625	19567
Smp_174680	1.1995	0.324959	309	311	405	460	414	379.8	451	490	437	419	467	452.8
Smp_326430	1.19938	0.691155	360	698	408	1012	486	592.8	483	763	933	922	452	710.6
Smp_040280	1.19929	0.00195199	2931	2643	2704	2991	3141	2882	3533	3323	3580	3417	3379	3446.4
Smp_156870	1.19925	0.328636	295	351	335	397	335	342.6	424	480	398	371	376	409.8
Smp_062120	1.19924	0.0393251	1554	1580	1353	1322	1479	1457.6	1645	1698	1944	1759	1698	1748.8
Smp_333070	1.19921	0.204991	422	438	524	580	483	489.4	575	639	594	546	571	585
Smp_140040	1.19897	0.0241608	1766	1919	2117	1920	2065	1957.4	2507	2377	2404	2234	2200	2344.4
Smp_144430	1.19894	0.0103933	2723	2854	3048	3453	3732	3162	3677	3596	4237	4058	3314	3776.4
Smp_344250	1.19884	0.245919	569	694	802	666	759	698	806	930	944	805	694	835.8
Smp_308440	1.19866	0.00585589	5125	5099	5247	5443	5277	5238.2	5902	6445	6752	6254	5994	6269.4
Smp_126670	1.19839	0.00688818	5428	4657	5062	5823	6166	5427.2	6259	5994	7074	7109	5961	6479.4
Smp_136160	1.19836	0.0199047	1270	1374	1360	1190	1263	1291.4	1555	1465	1739	1604	1391	1550.8
Smp_032150	1.19831	0.0199178	2316	2064	1957	1940	2073	2070	2410	2262	2575	2676	2477	2480
Smp_150500	1.19827	0.0224885	5262	4853	5149	4925	5271	5092	6081	5755	6565	6590	5506	6099.4
Smp_054770	1.19824	0.104665	1175	1005	1169	976	1106	1086.2	1526	1284	1390	1173	1142	1303
Smp_212600	1.19807	0.0369816	1726	1940	2124	2115	2401	2061.2	2229	2617	2679	2391	2374	2458
Smp_027080	1.19764	0.00657659	1953	1703	1819	1923	2171	1913.8	2233	2020	2471	2420	2282	2285.2
Smp_010160	1.19711	0.0194105	3078	2970	2697	3444	3885	3214.8	3700	3342	4301	4187	3632	3832.4
Smp_333330	1.19707	0.326214	546	549	551	504	523	534.6	649	654	656	570	670	639.8
Smp_054120	1.19701	0.0196282	2638	2554	2457	2670	3209	2705.6	3135	2841	3208	3727	3214	3225
Smp_037640	1.197	0.0375268	1808	1518	1863	2002	2261	1890.4	2409	2399	2411	2218	1821	2251.6
Smp_124600	1.197	0.047698	1949	1712	1969	2004	2032	1933.2	2361	2520	2194	2176	2273	2304.8
Smp_000310	1.19676	0.0613699	2684	2613	2742	3066	3169	2854.8	3266	3530	3688	3443	3092	3403.8
Smp_246290	1.19674	0.0657735	1025	1150	1178	1271	1398	1204.4	1404	1391	1536	1424	1424	1435.8
Smp_200900	1.19673	0.107105	2144	2020	2095	2377	2666	2260.4	2204	2465	2935	3209	2641	2690.8
Smp_077000	1.19664	0.143199	1314	1268	1354	1120	1369	1285	1655	1418	1615	1673	1333	1538.8
Smp_129250	1.1966	0.691155	81	94	83	113	76	89.4	95	100	104	100	135	106.8
Smp_085910	1.19658	0.0728905	3573	3719	3510	3484	3574	3572	3985	3930	5273	4478	3748	4282.8
Smp_124510	1.19656	0.869198	11	10	14	16	12	12.6	10	19	12	22	12	15
Smp_320490	1.19653	0.830893	13	10	21	39	27	22	23	17	25	22	43	26
Smp_213080	1.19623	0.00275964	2260	2155	2167	2175	2284	2208.2	2608	2686	2693	2658	2539	2636.8
Smp_346390	1.19622	0.142225	1245	1416	1674	1925	2214	1694.8	1849	2196	2310	1967	1735	2011.4
Smp_029360	1.19621	0.0138247	1900	1923	2034	1690	1987	1906.8	2216	2348	2454	2204	2177	2279.8
Smp_331860	1.19577	0.70507	95	104	83	89	102	94.6	103	106	84	85	184	112.4
Smp_311940	1.19572	0.116152	1431	1199	947	1180	1347	1220.8	1542	1345	1567	1654	1183	1458.2
Smp_020120	1.19569	0.174152	590	549	525	603	638	581	638	736	738	690	658	692
Smp_245810	1.19563	1	1	2	1	0	0	0.8	1	0	4	0	0	1
Smp_008900	1.19552	0.0744195	23815	23810	22522	24461	26739	24269.4	26820	25456	32035	32495	28006	28962.4
Smp_302310	1.19548	0.805988	25	8	18	30	46	25.4	20	30	34	31	34	29.8
Smp_332070	1.19521	1	2	5	2	0	0	1.8	0	0	0	4	7	2.2
Smp_340430	1.19519	0.112559	2675	2407	2218	2513	2757	2514	3023	2478	3342	3256	2910	3001.8
Smp_158030	1.19439	0.0803533	3082	2959	3073	3020	3305	3087.8	3556	3986	3970	3543	3342	3679.4
Smp_161560	1.1943	0.00526147	2853	2829	2707	2915	2999	2860.6	3143	3523	3920	3319	3151	3411.2
Smp_126760	1.19422	0.220123	921	984	1175	1536	1474	1218	1419	1749	1521	1316	1206	1442.2
Smp_147570	1.19422	0.327141	311	359	316	364	358	341.6	396	380	458	447	358	407.8
Smp_347660	1.19412	0.425607	261	236	290	413	349	309.8	445	326	379	374	318	368.4
Smp_131400	1.19383	0.0015711	4236	4136	4171	4585	4820	4389.6	5165	4730	5586	5536	5123	5228
Smp_148790	1.1937	0.204131	10454	10383	10621	11285	11931	10934.8	14038	13022	14547	13553	10051	13042.2
Smp_167020	1.19353	0.113234	641	595	726	667	706	667	836	832	870	700	736	794.8
Smp_009550	1.19339	0.170846	725	784	913	1032	1196	930	999	1112	1305	1100	997	1102.6
Smp_003620	1.19333	0.00157443	4966	4410	4838	4880	5132	4845.2	6185	5326	6149	5890	5332	5776.4
Smp_068480	1.19332	0.361382	777	706	641	819	567	702	632	919	888	1092	657	837.6
Smp_335630	1.19317	0.0431728	39132	35478	36952	41491	44466	39503.8	45900	43703	52567	50660	42191	47004.2
Smp_324060	1.19296	0.740201	17	17	24	16	28	20.4	29	34	19	20	19	24.2
Smp_146720	1.1928	0.157225	13098	12578	13792	18493	18780	15348.2	18391	19106	19213	17312	16816	18167.6
Smp_158690	1.19264	0.231759	518	548	570	760	771	633.4	710	745	835	797	667	750.8
Smp_165330	1.1925	0.332086	449	338	384	440	542	430.6	481	520	528	558	462	509.8
Smp_146910	1.192	0.303395	323	340	356	328	348	339	430	438	419	372	360	403.8
Smp_041480	1.19186	0.00239683	6977	6663	7004	7061	7669	7074.8	9415	7764	8766	8533	7645	8424.6
Smp_331900	1.19185	0.646143	164	179	191	89	151	154.8	178	206	208	156	178	185.2
Smp_158890	1.19175	0.0289073	2056	1933	1932	2272	2486	2135.8	2319	2191	2872	2794	2504	2536
Smp_343260	1.19172	0.506853	65911	67085	63733	24041	38805	51915	67684	65406	57325	53322	68360	62419.4
Smp_199050	1.19154	0.0512307	2415	2405	2475	2599	2838	2546.4	2933	2961	3469	3008	2767	3027.6
Smp_141320	1.19147	0.145223	811	760	811	802	758	788.4	939	988	1008	976	786	939.4
Smp_141170	1.1913	0.827289	10	18	20	4	19	14.2	13	10	24	22	16	17
Smp_146730	1.19125	0.112534	1582	1385	1541	2177	2124	1761.8	2217	2037	2304	1885	1983	2085.2
Smp_214040	1.19105	0.228341	399	398	480	448	562	457.4	552	517	583	523	537	542.4
Smp_127450	1.19104	0.178142	6758	6508	6681	7289	7572	6961.6	8304	7779	9048	8657	7590	8275.6
Smp_123480	1.19096	0.043569	1152	1199	1207	1325	1269	1230.4	1517	1506	1423	1330	1530	1461.2
Smp_025890	1.19063	0.528296	239	211	266	324	337	275.4	282	490	285	299	263	323.8
Smp_078200	1.19032	0.744089	18	22	16	14	38	21.6	29	23	32	26	18	25.6
Smp_094330	1.18971	0.0744087	1778	1881	1986	2098	2295	2007.6	2339	2405	2619	2250	2287	2380
Smp_128480	1.18954	0.054735	1137	1163	1189	1198	1219	1181.2	1375	1464	1491	1445	1241	1403.2
Smp_314170	1.18934	0.253911	658	604	749	582	632	645	782	780	847	667	762	767.6
Smp_152590	1.18904	0.717452	123	159	138	174	306	180	178	188	177	275	235	210.6
Smp_181090	1.18855	0.0373581	1185	1196	1189	1127	1339	1207.2	1486	1320	1539	1428	1393	1433.2
Smp_127750	1.18852	0.420203	254	264	215	361	380	294.8	370	312	390	344	325	348.2
Smp_036630	1.18831	0.113234	1216	1200	1170	1232	1345	1232.6	1440	1303	1557	1565	1446	1462.2
Smp_321260	1.18819	0.970854	5	4	4	6	2	4.2	2	10	5	8	0	5
Smp_198790	1.18815	0.388245	454	445	411	417	461	437.6	553	523	544	460	517	519.4
Smp_102160	1.18814	0.124061	1672	1681	1804	1841	1822	1764	2119	2371	2135	1991	1837	2090.6
Smp_332660	1.18812	0.0418939	6690	6567	6661	5137	5685	6148	7746	7292	7601	7040	6953	7326.4
Smp_320230	1.18796	0.725032	18	18	23	27	16	20.4	26	29	23	14	29	24.2
Smp_047550	1.1879	0.305181	355	353	359	392	408	373.4	531	395	454	388	447	443
Smp_267300	1.18789	0.568104	214	226	233	104	249	205.2	259	252	236	269	203	243.8
Smp_043670	1.18783	0.00764099	20794	19227	19399	21160	21537	20423.4	24125	23578	26168	24536	22675	24216.4
Smp_196900	1.18772	0.790882	16	31	27	22	22	23.6	19	47	30	28	16	28
Smp_078700	1.18761	0.040677	949	1017	981	1044	1144	1027	1183	1110	1393	1278	1126	1218
Smp_342600	1.18748	0.273519	2014	1954	2270	1384	1662	1856.8	2576	2453	2254	1962	1830	2215
Smp_157760	1.18746	0.348935	582	532	568	699	841	644.4	706	653	895	798	750	760.4
Smp_347530	1.18743	0.108725	1020	1057	1124	1396	1449	1209.2	1585	1532	1405	1214	1397	1426.6
Smp_202120	1.18707	0.727701	29	25	23	29	29	27	31	26	34	35	34	32
Smp_097500	1.18695	0.141103	1711	1682	1611	1998	2149	1830.2	2072	1875	2342	2413	2115	2163.4
Smp_172120	1.18689	0.337734	404	369	419	534	589	463	566	552	573	516	520	545.4
Smp_212360	1.18666	0.0965399	5510	5361	5541	5534	6078	5604.8	6598	6281	6930	6613	6759	6636.2
Smp_128350	1.18646	0.535214	399	440	481	270	422	402.4	452	520	512	450	456	478
Smp_083080	1.18645	0.145223	8580	7737	7783	12245	12898	9848.6	11822	10126	12167	12753	11048	11583.2
Smp_090930	1.18599	0.0342434	3413	3222	3163	3486	3788	3414.4	3993	3529	4369	4394	3920	4041
Smp_000630	1.18581	0.271587	370	300	340	380	361	350.2	416	392	474	389	402	414.6
Smp_325820	1.18581	1	0	2	0	0	3	1	2	2	1	1	0	1.2
Smp_247190	1.18562	0.0556448	1314	1300	1185	1203	1197	1239.8	1599	1355	1585	1586	1241	1473.2
Smp_247360	1.18543	0.199737	1918	1818	2037	2890	2627	2258	2653	2857	2779	2679	2319	2657.4
Smp_167550	1.18538	0.00446969	8980	8475	8562	9464	9837	9063.6	11306	10437	11222	10299	10324	10717.6
Smp_044800	1.1847	0.452074	381	341	390	544	595	450.2	552	565	571	549	407	528.8
Smp_162640	1.18465	0.278909	802	688	605	740	681	703.2	725	797	894	906	837	831.8
Smp_340710	1.18465	0.0269057	1152	1104	1113	1240	1236	1169	1437	1283	1464	1449	1281	1382.8
Smp_314200	1.18464	0.752433	525	1005	498	568	1246	768.4	612	513	1283	612	1500	904
Smp_157350	1.18458	0.0623994	3460	3312	3437	4143	4039	3678.2	3934	4021	4881	4631	4242	4341.8
Smp_247210	1.18449	0.840897	16	10	8	25	16	15	10	20	20	15	23	17.6
Smp_309180	1.18439	0.968731	12	0	4	3	3	4.4	4	6	4	3	9	5.2
Smp_316100	1.18433	0.0488788	1176	1077	1073	1108	1150	1116.8	1274	1139	1528	1421	1253	1323
Smp_155780	1.18425	0.0203059	5811	5425	5540	6499	6849	6024.8	7057	6631	7550	7507	6793	7107.6
Smp_162510	1.1841	0.0421286	1567	1572	1727	1862	1920	1729.6	1887	2025	2224	2042	2023	2040.2
Smp_028870	1.18352	0.481195	2507	1957	1920	1317	1524	1845	2934	2433	1939	1972	1703	2196.2
Smp_073790	1.18342	0.0116774	10777	10339	10264	10149	10586	10423	11355	11329	13393	13260	12306	12328.6
Smp_031560	1.18339	0.754474	56	62	71	66	89	68.8	166	63	69	55	55	81.6
Smp_071380	1.18335	0.212867	12816	12438	11889	9302	10335	11356	13134	11877	14290	15041	13114	13491.2
Smp_087330	1.18326	0.163785	964	919	843	1064	1146	987.2	1124	1218	1177	1258	1033	1162
Smp_178710	1.18326	0.150781	821	961	885	817	919	880.6	1018	954	1092	941	1202	1041.4
Smp_007190	1.1831	0.0927645	2364	2261	2372	2937	2851	2557	3144	2816	3285	3036	2795	3015.2
Smp_043500	1.18268	0.016722	4609	4107	4511	4757	5157	4628.2	5131	5577	6186	5414	4971	5455.8
Smp_025370	1.18265	0.047843	15003	13662	12964	11895	12165	13137.8	16282	13440	15620	16934	15601	15575.4
Smp_152000	1.18255	0.00949612	2030	2130	2209	2386	2410	2233	2731	2647	2855	2425	2516	2634.8
Smp_208050	1.1825	0.0252415	1641	1451	1679	1838	1931	1708	2158	2108	2066	1953	1772	2011.4
Smp_334580	1.18249	0.322817	605	759	755	934	893	789.2	881	880	1084	1016	792	930.6
Smp_018290	1.18244	0.316922	843	778	721	790	884	803.2	946	759	1061	1076	904	949.2
Smp_046900	1.18229	0.0126143	1840	1794	1919	1722	1992	1853.4	2324	2258	2286	2128	1948	2188.8
Smp_029800	1.18224	0.0356073	2138	1869	1839	2109	2253	2041.6	2545	2305	2653	2627	1919	2409.8
Smp_180040	1.18223	0.042536	3355	3133	3254	3636	3922	3460	4333	3759	4232	4276	3791	4078.2
Smp_052890	1.18195	0.0233098	1565	1438	1428	1701	1882	1602.8	1947	1768	2074	1977	1673	1887.8
Smp_129290	1.1814	0.809707	12	19	14	14	11	14	21	13	14	15	20	16.6
Smp_000690	1.18118	0.752014	32	53	40	32	48	41	43	39	62	67	32	48.6
Smp_346180	1.1811	0.255857	452	482	607	623	667	566.2	719	717	644	622	623	665
Smp_096270	1.18109	0.172598	1238	1147	1333	1668	1724	1422	1679	1656	1706	1672	1625	1667.6
Smp_072320	1.18087	0.850896	7	16	14	9	6	10.4	10	9	18	10	15	12.4
Smp_346620	1.18077	0.75184	52	52	42	32	40	43.6	43	70	62	50	33	51.6
Smp_141010	1.18069	0.0084628	20672	19809	20958	21527	22830	21159.2	26278	23434	27736	24955	22400	24960.6
Smp_342410	1.18028	0.881769	7	6	12	6	14	9	7	11	18	7	10	10.6
Smp_201440	1.18015	0.0296057	1989	1913	1747	2023	2128	1960	2252	2068	2466	2351	2402	2307.8
Smp_153550	1.18013	0.312718	5370	4675	5477	5737	5521	5356	6591	7044	6368	5442	6050	6299
Smp_344450	1.17989	0.458937	497	421	502	716	695	566.2	725	658	680	658	594	663
Smp_154280	1.17976	0.417062	391	307	388	478	501	413	460	462	506	531	460	483.8
Smp_267310	1.17954	0.533527	146	170	187	172	170	169	211	206	202	182	195	199.2
Smp_147090	1.17944	0.756149	35	50	42	20	59	41.2	37	32	72	36	66	48.6
Smp_153350	1.17938	0.0293332	2300	2274	2186	2517	2865	2428.4	3005	2591	3031	3091	2557	2855
Smp_034080	1.17923	0.330956	359	399	467	479	498	440.4	616	518	550	442	465	518.2
Smp_332940	1.17918	0.212797	1943	1989	1920	1969	2288	2021.8	2332	2176	2587	2561	2241	2379.4
Smp_180330	1.17886	1	0	2	1	0	2	1	0	1	3	1	1	1.2
Smp_244900	1.17847	0.0088337	6006	5910	5743	6743	7243	6329	7188	6981	8035	7758	7191	7430.6
Smp_334850	1.17843	0.970023	3	10	8	4	7	6.4	11	6	4	15	2	7.6
Smp_141150	1.17841	0.0392097	3354	3227	3117	3139	3403	3248	3831	3367	4188	4112	3640	3827.6
Smp_246520	1.17778	0.447345	309	298	300	324	294	305	359	352	362	394	328	359
Smp_130020	1.17767	0.439736	483	482	475	799	687	585.2	671	721	702	669	654	683.4
Smp_045600	1.17736	0.292536	407	429	427	550	537	470	521	473	645	585	534	551.6
Smp_213700	1.17734	0.0733259	933	838	960	924	1021	935.2	1139	1143	1160	1078	972	1098.4
Smp_140200	1.17727	0.246647	721	680	708	863	915	777.4	894	989	1007	874	788	910.4
Smp_244680	1.17726	0.0200277	3107	3004	3076	2964	3121	3054.4	3642	3640	3770	3544	3369	3593
Smp_168000	1.17704	0.160346	637	550	672	711	689	651.8	776	805	773	702	765	764.2
Smp_106110	1.17688	0.413164	807	798	1068	1409	1267	1069.8	1123	1515	1338	1319	944	1247.8
Smp_131380	1.17681	0.509403	179	204	262	265	338	249.6	341	313	282	285	237	291.6
Smp_059200	1.17679	0.212104	805	695	736	646	665	709.4	785	841	861	873	815	835
Smp_066760	1.17669	0.0137143	18756	18093	17713	17700	18860	18224.4	22148	18290	22881	22684	21253	21451.2
Smp_099770	1.1763	0.198248	1196	1137	1415	1365	1290	1280.6	1279	1685	1495	1397	1641	1499.4
Smp_155320	1.17627	0.37991	502	537	652	805	600	619.2	701	853	773	725	577	725.8
Smp_142400	1.17621	0.0286407	1646	1526	1511	1623	1852	1631.6	1886	1865	2198	1884	1740	1914.6
Smp_153690	1.17594	0.0597933	1875	2032	2109	2437	2342	2159	2233	2514	2871	2655	2380	2530.6
Smp_345490	1.17588	0.0820125	960	1127	1047	1111	1144	1077.8	1261	1286	1393	1233	1157	1266
Smp_343530	1.17554	0.0824726	1111	1023	1091	1175	1304	1140.8	1337	1261	1488	1281	1317	1336.8
Smp_152110	1.17545	0.597385	241	174	213	254	304	237.2	309	245	315	280	238	277.4
Smp_128440	1.17509	0.199634	1305	1277	1345	1256	1332	1303	1504	1523	1728	1599	1304	1531.6
Smp_126310	1.17474	0.303702	1469	1208	1327	1573	1641	1443.6	1722	1732	1738	1708	1537	1687.4
Smp_320350	1.17474	0.927463	6	4	9	4	6	5.8	10	13	2	8	1	6.8
Smp_210750	1.17465	0.180884	737	663	763	678	796	727.4	898	847	919	819	783	853.2
Smp_128150	1.17464	0.0457697	1835	1804	1800	1816	1955	1842	2163	2018	2342	2116	2167	2161.2
Smp_167010	1.17454	0.011651	5486	5662	6194	6356	6327	6005	7295	6728	7539	7291	6371	7044.8
Smp_105450	1.1744	0.5189	18876	17101	22346	10691	13919	16586.6	20091	26039	18275	17285	16012	19540.4
Smp_136280	1.17435	0.0123002	2504	2782	2856	3113	3183	2887.6	3478	3459	3472	3388	3106	3380.6
Smp_070780	1.17433	0.273948	6534	5909	6078	6786	6885	6438.4	7280	6857	7677	7340	8518	7534.4
Smp_241840	1.17427	0.0314501	1572	1418	1433	1713	1822	1591.6	1934	1894	2019	1752	1709	1861.6
Smp_179620	1.17425	0.297828	543	477	447	560	757	556.8	619	639	673	740	572	648.6
Smp_026820	1.17423	0.489095	210	205	225	324	323	257.4	276	279	348	284	313	300
Smp_165700	1.17417	0.048855	2612	2571	2726	2900	2924	2746.6	3281	2924	3503	3360	3036	3220.8
Smp_150270	1.17415	0.0297403	3878	3722	4102	4344	4595	4128.2	4351	4762	5526	4812	4702	4830.6
Smp_075800	1.17409	0.596793	229969	215361	213058	73010	120539	170387	229062	199657	191261	187417	204012	202282
Smp_333470	1.17409	0.809707	23	22	11	27	22	21	38	25	16	23	21	24.6
Smp_149420	1.17408	0.124013	3001	3573	3579	3655	4029	3567.4	4255	4450	4520	4077	3587	4177.8
Smp_142650	1.1739	0.00449339	10294	9791	9962	10669	11530	10449.2	12490	11597	13380	12147	11588	12240.4
Smp_171140	1.17372	0.233626	2530	2310	2696	3702	3460	2939.6	3285	4240	3640	3130	2808	3420.6
Smp_165750	1.17363	0.662066	159	175	175	86	123	143.6	150	150	147	197	202	169.2
Smp_141770	1.17354	0.0237714	3931	4343	4221	3643	4300	4087.6	5215	4953	4954	4465	4403	4798
Smp_341840	1.17338	0.186812	731	795	660	690	821	739.4	865	846	923	880	818	866.4
Smp_146250	1.17326	0.104665	3875	3487	3874	5019	4733	4197.6	5274	5393	4826	4469	4509	4894.2
Smp_302220	1.1732	0.987814	2	12	0	1	9	4.8	12	12	0	0	4	5.6
Smp_203390	1.17298	0.381093	1768	1691	1677	1911	2086	1826.6	2163	2143	2234	2116	2014	2134
Smp_010260	1.17268	0.120575	1107	1109	1307	1535	1537	1319	1521	1550	1729	1579	1319	1539.6
Smp_097180	1.17265	0.127995	822	868	913	913	893	881.8	1072	1072	1114	979	930	1033.4
Smp_131700	1.17247	0.597969	191	208	149	201	163	182.4	225	171	220	248	208	214.4
Smp_036990	1.17233	0.0521978	3119	3056	3561	3927	3800	3492.6	4174	4443	4516	3558	3708	4079.8
Smp_327340	1.17214	0.976657	5	9	2	6	8	6	3	15	11	5	1	7
Smp_008470	1.17192	0.0556242	4631	4270	3867	4015	4238	4204.2	4665	4171	5378	5593	4842	4929.8
Smp_148650	1.17189	0.170507	3361	3894	3808	3818	4060	3788.2	4414	4221	4718	4418	4398	4433.8
Smp_163430	1.17171	0.0453474	2338	2198	2210	2162	2296	2240.8	2836	2138	2671	2922	2569	2627.2
Smp_123490	1.17168	0.0687926	1294	1143	1211	1226	1170	1208.8	1504	1318	1465	1443	1353	1416.6
Smp_085080	1.1714	0.104542	2075	1783	1732	2030	2234	1970.8	2357	2134	2497	2429	2093	2302
Smp_148260	1.17132	0.358149	694	628	604	831	833	718	819	813	964	866	725	837.4
Smp_329060	1.17128	0.921021	3	3	7	13	10	7.2	13	6	9	5	9	8.4
Smp_123570	1.17098	0.05287	1825	1871	1919	1887	2154	1931.2	2167	2196	2335	2300	2275	2254.6
Smp_027000	1.17096	0.0185121	6820	6609	6494	7268	7859	7010	8339	7478	8967	8655	7515	8190.8
Smp_043150	1.17095	0.0419068	38417	35408	35719	38257	40825	37725.2	45803	38978	45072	46303	44282	44087.6
Smp_345100	1.17088	1	2	0	11	0	10	4.6	5	5	14	1	2	5.4
Smp_309110	1.17087	0.384562	1715	1547	1670	1716	1628	1655.2	2045	1854	1986	1882	1917	1936.8
Smp_342840	1.17056	0.313989	1208	1355	1480	1798	2052	1578.6	1864	1893	1887	1804	1717	1833
Smp_142780	1.17029	0.102971	1476	1372	1460	1694	1746	1549.6	1911	1676	1919	1815	1717	1807.6
Smp_121160	1.17011	0.122453	677	672	726	655	739	693.8	778	805	908	803	761	811
Smp_127430	1.17007	0.429889	1422	1280	1354	2294	2373	1744.6	2256	2173	2067	1906	1692	2018.8
Smp_134010	1.17001	0.0156315	3132	3008	3035	3414	3709	3259.6	3936	3421	4293	3828	3549	3805.4
Smp_172090	1.16972	0.0922109	1048	1012	1071	1325	1365	1164.2	1371	1356	1418	1414	1215	1354.8
Smp_345930	1.1696	0.750455	25	18	24	23	39	25.8	35	37	35	23	20	30
Smp_306130	1.16952	0.708816	171	150	253	263	514	270.2	369	243	333	319	291	311
Smp_153370	1.16946	1	5	1	3	1	1	2.2	1	1	3	4	4	2.6
Smp_029990	1.16934	0.0695409	2125	2312	2359	2567	2681	2408.8	2726	2584	3198	2751	2793	2810.4
Smp_244630	1.16926	0.375835	514	534	569	427	456	500	567	632	608	598	524	585.8
Smp_314150	1.16926	0.892469	213	263	207	244	297	244.8	224	346	272	401	179	284.4
Smp_165060	1.16922	0.193712	817	836	924	967	1064	921.6	1169	1004	1151	1004	1044	1074.4
Smp_113620	1.16921	0.204455	5606	4998	4800	6505	7169	5815.6	6683	5452	6928	8222	6517	6760.4
Smp_302970	1.16917	0.30502	770	695	733	1153	1038	877.8	1125	1009	1088	1040	838	1020
Smp_129020	1.16914	0.495279	329	313	334	341	358	335	453	404	362	391	344	390.8
Smp_123270	1.16852	0.0481978	27703	24739	24375	26415	26918	26030	30279	26936	32238	32004	30469	30385.2
Smp_032640	1.16842	0.216558	547	530	501	604	657	567.8	617	638	729	696	624	660.8
Smp_127650	1.16804	0.0281906	16174	16139	16419	15444	15972	16029.6	19465	18179	18828	18351	18776	18719.8
Smp_337780	1.16795	0.207198	897	868	910	1144	1167	997.2	1164	1196	1220	1094	1116	1158
Smp_137700	1.16788	0.575234	1795	1551	1347	624	998	1263	1575	1379	1630	1429	1434	1489.4
Smp_154930	1.1678	0.146464	1233	1187	1201	1500	1709	1366	1669	1372	1723	1700	1473	1587.4
Smp_031300	1.16751	0.32682	1371	1300	1509	1665	1597	1488.4	1561	1958	1833	1660	1633	1729
Smp_323430	1.16736	0.372778	1292	1245	1176	1577	1573	1372.6	1793	1375	1687	1686	1447	1597.6
Smp_158430	1.16721	0.325695	643	633	696	662	693	665.4	787	885	768	784	650	774.8
Smp_322250	1.16705	0.282411	876	779	855	950	1017	895.4	902	1009	1190	1055	1046	1040.4
Smp_090240	1.16702	0.0275552	3252	2931	3009	3473	3494	3231.8	3656	3698	4240	3680	3534	3761.6
Smp_145680	1.16682	0.120575	1010	1060	1091	1064	1177	1080.4	1279	1228	1422	1209	1159	1259.4
Smp_068300	1.16677	0.128028	2516	2510	2314	2389	2722	2490.2	2826	2656	3095	3094	2835	2901.2
Smp_144370	1.16674	0.449761	321	312	272	417	467	357.8	429	422	413	421	385	414
Smp_045810	1.16666	0.244496	2032	1879	1835	2025	2181	1990.4	2278	2176	2461	2463	2204	2316.4
Smp_330640	1.16653	0.545382	106	143	109	136	147	128.2	152	129	167	164	135	149.4
Smp_071540	1.16651	0.501128	875	866	1177	1093	923	986.8	1399	1285	1328	879	875	1153.2
Smp_146160	1.16635	0.278909	1773	1755	1827	1930	2008	1858.6	2197	1964	2273	2214	2169	2163.4
Smp_068840	1.16616	0.722141	2265	2466	2301	2106	2151	2257.8	2480	2475	2560	2551	3098	2632.8
Smp_345860	1.16615	0.0732996	1111	1012	1157	1240	1359	1175.8	1251	1431	1397	1413	1325	1363.4
Smp_139540	1.16615	0.0445367	1340	1523	1423	1467	1632	1477	1787	1640	1766	1707	1696	1719.2
Smp_006060	1.16606	0.0170534	8001	7182	7404	8198	8581	7873.2	9091	8206	10126	10051	8348	9164.4
Smp_138310	1.16568	0.0738361	4034	4024	4291	5130	5395	4574.8	5605	5637	5772	4900	4619	5306.6
Smp_104960	1.16563	0.201195	1152	1101	963	1219	1182	1123.4	1253	1317	1466	1269	1228	1306.6
Smp_187140	1.16559	0.557663	6734	5958	6383	2496	3928	5099.8	6073	6694	5773	5728	5674	5988.4
Smp_076630	1.16535	0.0269233	2461	2333	2243	2342	2342	2344.2	2666	2399	3016	2991	2594	2733.2
Smp_145370	1.16533	0.267746	3024	2840	2633	2580	2844	2784.2	3173	2714	3716	3477	3166	3249.2
Smp_085150	1.16522	0.0188239	9015	8274	8487	9201	9816	8958.6	10583	9189	11192	10930	10197	10418.2
Smp_075440	1.165	0.0224885	3575	3545	3566	3622	3496	3560.8	4243	3910	4527	4246	3830	4151.2
Smp_021340	1.16448	0.153361	14310	13664	13997	12646	13072	13537.8	14675	15549	17012	16330	15298	15772.8
Smp_135010	1.16416	0.0285777	3047	2851	2904	3183	3293	3055.6	3545	3442	3916	3571	3277	3550.2
Smp_305220	1.16413	0.382096	1058	1110	1108	1231	1387	1178.8	1315	1379	1613	1387	1146	1368
Smp_343390	1.16389	0.873754	10	8	20	18	32	17.6	29	10	14	10	38	20.2
Smp_065240	1.16388	0.172538	1442	1576	1434	1186	1447	1417	1583	1487	1770	1891	1530	1652.2
Smp_333960	1.16362	0.0613699	1655	1491	1445	1695	1693	1595.8	2054	1849	1891	1772	1699	1853
Smp_007330	1.16361	0.29244	2167	2079	2068	1992	2157	2092.6	2670	2239	2425	2528	2313	2435
Smp_059090	1.16324	0.478584	358	349	344	472	466	397.8	483	428	470	496	425	460.4
Smp_342100	1.16316	0.436868	394	387	449	593	628	490.2	498	627	600	549	549	564.6
Smp_069600	1.16302	0.165629	1348	1127	1176	1327	1389	1273.4	1323	1257	1580	1764	1459	1476.6
Smp_200020	1.16286	0.367452	668	664	763	642	622	671.8	642	860	921	714	770	781.4
Smp_198660	1.16281	0.135643	1091	1232	1327	1305	1232	1237.4	1492	1417	1601	1371	1316	1439.4
Smp_062260	1.16272	0.0212273	3815	3472	3419	3631	3610	3589.4	4147	3889	4524	4459	3844	4172.6
Smp_176050	1.1626	0.174423	1384	1238	1199	1083	1135	1207.8	1429	1448	1462	1437	1254	1406
Smp_244570	1.16244	0.135643	2197	2297	2142	2017	2259	2182.4	2574	2275	2866	2532	2453	2540
Smp_343040	1.1624	0.634686	86	70	98	100	131	97	90	128	126	127	88	111.8
Smp_346030	1.16224	0.0415882	2680	2520	2657	3271	3227	2871	3216	3576	3444	3410	2950	3319.2
Smp_144950	1.16223	0.879089	15	26	43	23	23	26	27	25	43	20	37	30.4
Smp_133350	1.162	0.139063	2720	2571	2597	3120	3403	2882.2	3718	2786	3438	3708	3042	3338.4
Smp_315490	1.16185	0.274297	833	681	748	1081	1013	871.2	1011	995	1094	1071	860	1006.2
Smp_180810	1.16166	0.15095	17741	17342	18010	18055	19411	18111.8	21591	20711	21596	18872	22172	20988.4
Smp_175270	1.1616	0.152879	1286	1199	1426	1568	1510	1397.8	1707	1669	1622	1576	1513	1617.4
Smp_016810	1.16155	0.372637	609	552	693	733	857	688.8	884	770	879	723	725	796.2
Smp_033600	1.16139	0.107383	2649	2421	2646	3077	3261	2810.8	3170	3013	3615	3309	3146	3250.6
Smp_033260	1.16112	0.288689	2384	2151	1984	2242	2359	2224	2459	2243	2725	2953	2512	2578.4
Smp_104980	1.16111	0.418998	1217	1114	1129	1678	1818	1391.2	1736	1367	1773	1661	1484	1604.2
Smp_033020	1.16095	0.129687	2413	2174	2138	2974	3178	2575.4	2877	2785	3236	3300	2657	2971
Smp_138210	1.16088	0.584743	317	319	419	489	449	398.6	366	659	507	436	326	458.8
Smp_145310	1.16085	0.334871	2405	2495	2364	2182	2462	2381.6	2672	2560	2993	2941	2663	2765.8
Smp_245860	1.16079	0.332061	636	543	612	836	782	681.8	746	850	791	811	730	785.6
Smp_141080	1.16058	0.0321603	3188	2856	2921	2899	3106	2994	4099	3104	3459	3393	3321	3475.2
Smp_026090	1.16052	0.0922109	1849	1681	1768	1914	2005	1843.4	2092	2004	2337	2180	2058	2134.2
Smp_313760	1.16051	0.873754	10	10	11	6	12	9.8	15	8	12	13	9	11.4
Smp_080180	1.16038	0.0834016	1668	1586	1562	1550	1655	1604.2	1839	1731	1862	1953	1910	1859
Smp_051390	1.16028	0.0825909	2041	2026	2034	2597	2754	2290.4	2849	2426	2745	2829	2376	2645
Smp_334100	1.16	0.104665	1224	1232	1378	1303	1300	1287.4	1561	1510	1609	1401	1383	1492.8
Smp_153530	1.15989	0.337149	500	413	452	522	561	489.6	582	514	594	524	613	565.4
Smp_050880	1.15981	0.27776	1057	900	1039	1319	1414	1145.8	1350	1146	1449	1391	1270	1321.2
Smp_343290	1.15977	0.624736	118	110	161	175	149	142.6	178	179	162	135	169	164.6
Smp_125730	1.15947	0.0373581	8749	8230	8392	9879	9680	8986	10113	9595	11449	11676	9150	10396.6
Smp_123290	1.15939	0.0338923	10879	11855	12159	12539	13028	12092	13906	13662	15296	13394	13711	13993.8
Smp_346820	1.15931	1	0	2	8	98	10	23.6	6	6	14	7	99	26.4
Smp_334630	1.15925	0.396042	605	546	577	682	662	614.4	663	724	736	689	733	709
Smp_041700	1.15918	0.794373	31	42	54	59	80	53.2	53	88	58	48	57	60.8
Smp_248030	1.15909	0.0200212	9249	9290	8926	8796	9807	9213.6	11035	10283	11228	10576	10230	10670.4
Smp_241500	1.15873	0.253834	913	808	884	1071	978	930.8	890	1121	1183	1126	1048	1073.6
Smp_027870	1.1587	0.0345182	2618	2593	2529	2679	2952	2674.2	2999	2903	3474	3091	2997	3092.8
Smp_246440	1.15867	0.305181	1957	1847	2066	3124	3036	2406	2836	2773	3100	2815	2305	2765.8
Smp_309720	1.15845	0.644626	852	531	473	624	643	624.6	808	726	724	639	711	721.6
Smp_303770	1.15845	0.79412	62	48	29	38	59	47.2	64	69	48	48	43	54.4
Smp_334320	1.15819	0.923701	8	8	5	25	11	11.4	6	14	9	12	24	13
Smp_333080	1.15813	0.0455741	1468	1360	1362	1497	1618	1461	1843	1622	1749	1681	1546	1688.2
Smp_064650	1.15782	0.0889554	2324	2188	2249	2474	2556	2358.2	2555	2522	2899	2845	2790	2722.2
Smp_128130	1.15781	0.0709108	2192	2258	2192	2655	2669	2393.2	2596	2593	2969	2920	2725	2760.6
Smp_053020	1.15777	0.264498	772	883	879	1196	1142	974.4	1194	1188	1140	1049	1036	1121.4
Smp_028800	1.15776	0.585116	121	117	133	128	154	130.6	146	157	163	143	144	150.6
Smp_149450	1.15767	0.145691	949	907	978	983	1108	985	1013	1040	1251	1235	1145	1136.8
Smp_333290	1.15766	0.668484	205	163	149	207	265	197.8	207	205	258	229	237	227.2
Smp_312230	1.15757	0.830893	22	16	38	48	17	28.2	26	43	37	39	18	32.6
Smp_144510	1.15744	0.658889	74	67	97	110	68	83.2	97	78	106	110	91	96.4
Smp_202400	1.15736	0.636255	76	54	75	70	73	69.6	69	73	74	88	97	80.2
Smp_316580	1.15726	0.609587	233	228	280	197	219	231.4	362	201	310	231	244	269.6
Smp_169030	1.15716	0.0943936	1560	1386	1343	1802	1860	1590.2	1876	1685	1835	1944	1811	1830.2
Smp_048940	1.1571	0.0548366	2904	2702	2705	2973	3051	2867	3254	3039	3604	3372	3288	3311.4
Smp_125370	1.15707	0.461846	929	895	1034	1074	1210	1028.4	1086	1280	1342	1196	1017	1184.2
Smp_004420	1.15688	0.495478	2417	2610	2663	1212	1883	2157	2852	2660	2441	2357	2254	2512.8
Smp_204580	1.15654	0.887328	10	6	4	8	12	8	8	6	8	10	14	9.2
Smp_031010	1.15634	0.0398683	2206	2147	2017	2490	2532	2278.4	2801	2578	2700	2557	2493	2625.8
Smp_131030	1.15633	0.0989123	1798	1726	1847	1885	1888	1828.8	2053	2096	2222	2105	2077	2110.6
Smp_011960	1.15626	0.0435098	1472	1396	1483	1438	1590	1475.8	1651	1593	1983	1793	1507	1705.4
Smp_062020	1.15622	0.540962	274	237	269	318	388	297.2	385	309	310	343	358	341
Smp_152790	1.15608	0.147659	2891	2521	2763	3122	3104	2880.2	3350	3100	3510	3552	3091	3320.6
Smp_328350	1.15601	0.508687	284	279	289	414	381	329.4	337	367	414	406	368	378.4
Smp_060180	1.156	0.200876	2113	1959	1874	2058	2252	2051.2	2543	2071	2471	2441	2312	2367.6
Smp_344840	1.15596	0.621002	146	105	134	145	130	132	189	145	154	165	110	152.6
Smp_137910	1.15591	0.217495	1454	1337	1490	1591	1745	1523.4	1663	1502	1940	1868	1802	1755
Smp_057590	1.1559	0.233402	889	790	928	856	906	873.8	945	1025	1032	1014	1021	1007.4
Smp_025550	1.15584	0.0431737	2865	2835	2970	3100	3556	3065.2	3834	3233	3442	3534	3606	3529.8
Smp_163810	1.15583	0.184044	2541	2519	2650	2390	2709	2561.8	3048	2788	3145	2767	3047	2959
Smp_246560	1.15577	0.395946	325	325	335	392	393	354	411	362	435	435	397	408
Smp_168400	1.15577	0.619468	129	190	154	171	198	168.4	208	249	169	174	168	193.6
Smp_153110	1.15558	0.450986	315	393	359	457	493	403.4	490	451	473	467	438	463.8
Smp_164210	1.15553	0.0147895	2891	2834	2932	3378	3486	3104.2	3609	3426	3737	3648	3449	3573.8
Smp_022140	1.15551	0.131595	1023	1073	1118	1246	1265	1145	1547	1247	1418	1306	1090	1321.6
Smp_132350	1.15546	0.156442	1185	1148	1072	1362	1283	1210	1466	1233	1443	1476	1358	1395.2
Smp_125870	1.15528	0.0585851	2704	2586	2739	3007	3159	2839	3263	3300	3460	3155	3161	3267.8
Smp_158560	1.15522	0.161598	9406	9629	9842	9628	10304	9761.8	11681	10462	12054	11145	11011	11270.6
Smp_170390	1.15517	0.120575	1116	1170	1201	1294	1480	1252.2	1571	1486	1428	1427	1290	1440.4
Smp_179910	1.1551	0.0261945	3460	3137	3289	3250	3384	3304	3702	3517	3957	4030	3853	3811.8
Smp_038140	1.15508	0.193352	1271	1157	1258	1487	1686	1371.8	1631	1693	1691	1416	1442	1574.6
Smp_196620	1.15506	0.0675834	2957	2494	2477	2419	2732	2615.8	3086	2788	3056	3285	2878	3018.6
Smp_147110	1.15505	0.378766	477	451	492	544	520	496.8	504	601	640	521	593	571.8
Smp_123450	1.15495	0.017188	3005	2893	3064	3130	3336	3085.6	3813	3245	3828	3377	3532	3559
Smp_171180	1.15494	0.322817	729	801	732	923	860	809	917	926	1011	889	916	931.8
Smp_132550	1.15477	0.611564	141	112	151	196	242	168.4	182	172	185	213	209	192.2
Smp_133700	1.15472	0.0787683	4488	4389	4501	4735	5013	4625.2	6046	5717	5405	4935	4545	5329.6
Smp_019190	1.15467	0.285974	2874	2744	2566	2510	2734	2685.6	2805	2603	3407	3502	3193	3102
Smp_064860	1.15449	0.104542	16608	14691	14316	20034	21238	17377.4	22323	18048	20228	20313	18812	19944.8
Smp_147840	1.15422	0.0708148	4490	4192	4231	5328	5585	4765.2	5505	4955	6023	5712	5188	5476.6
Smp_304710	1.15418	0.367452	620	633	695	534	645	625.4	729	712	802	713	657	722.6
Smp_162000	1.15401	0.157146	7132	7822	8022	9930	9823	8545.8	9927	9779	10388	9365	9607	9813.2
Smp_179560	1.15401	0.144311	1303	1210	1487	1666	1620	1457.2	1673	1847	1768	1573	1505	1673.2
Smp_067490	1.15388	0.188282	1953	1767	1915	1643	1658	1787.2	1942	1885	2228	2273	2001	2065.8
Smp_245800	1.15381	0.152237	2511	2411	2855	2734	2844	2671	3445	3341	3070	2834	2684	3074.8
Smp_141280	1.15374	0.54192	309	285	280	382	384	328	371	349	386	377	398	376.2
Smp_126730	1.15372	0.396042	643	700	743	600	627	662.6	769	771	858	804	631	766.6
[truncated: 8,155 more rows]

## Sheet: TPM
Feature ID	EDGE test: Control vs PZQ, tagwise dispersions - Fold change	EDGE test: Control vs PZQ, tagwise dispersions - FDR p-value correction	CTRL.A - TPM	CTRL.B - TPM	CTRL.C - TPM	CTRL.D - TPM	CTRL.E - TPM	Mean control TPM	PZQ.A - TPM	PZQ.B - TPM	PZQ.C - TPM	PZQ.D - TPM	PZQ.E - TPM	Mean PZQ TPM
Smp_133770	53.3825	3.55547e-11	0	0.0402712	0	0	0.0184723	0.0117487	0.371944	0.616395	1.36445	1.19343	1.58786	1.02681
Smp_311670	17.5425	1.33601e-78	12.5747	17.6186	17.2993	12.3658	13.271	14.6259	252.481	155.011	192.438	406.412	189.478	239.164
Smp_341290	14.0237	8.22433e-65	0.395426	0.773193	0.881918	0.84393	0.493997	0.677693	5.91969	10.1597	12.5159	12.807	10.1759	10.3156
Smp_331440	13.9243	0.0793757	0	0	0	0	0	0	0.62472	0	0	0.634945	0	0.251933
Smp_324820	13.812	2.57374e-19	7.80097	6.02249	4.20791	3.50158	1.65644	4.63788	75.5184	92.9693	106.078	67.2341	53.0358	78.967
Smp_302270	13.7053	0.000854926	2.48666	2.56272	10.7424	2.11288	2.93837	4.1686	32.8862	1.81922	20.372	158.603	20.732	46.8825
Smp_337730	12.8692	2.86971e-05	1.00251	0	7.2141	0.350369	1.65704	2.04481	3.86448	0.393792	1.77082	1.78514	12.4317	4.04919
Smp_345640	10.9278	2.57843e-21	0.0679898	0.0490612	0.146895	0.0951969	0.157529	0.103334	0.930426	1.36629	1.39578	1.37978	0.694596	1.15338
Smp_311660	10.6638	1.48312e-54	1.68433	2.21862	1.75815	3.06785	2.50107	2.24601	36.8194	36.1281	41.5731	61.1733	27.8036	40.6995
Smp_333360	7.97019	1.30371e-10	0.0856376	0.185377	0.185014	0.0449606	0.127544	0.125707	0.450559	1.31703	0.864616	0.869828	0.702852	0.840976
Smp_311630	7.40716	3.00688e-56	26.875	32.4103	30.4444	26.8071	35.1888	30.3451	247.421	282.342	287.942	229.536	133.056	236.059
Smp_311640	7.01485	3.67907e-38	12.8859	22.5971	15.995	14.6112	12.0538	15.6286	129.47	143.302	145.143	110.505	64.8297	118.65
Smp_058380	6.93989	1.71741e-38	0.889083	0.891617	1.08762	1.42805	1.55156	1.16959	4.87083	7.9619	12.4197	11.5547	6.02366	8.56617
Smp_340060	6.80559	1.95825e-158	67.0999	67.786	78.4329	93.2733	82.2597	77.7704	486.253	607.21	602.584	604.53	475.672	555.25
Smp_317690	5.75681	1.23855e-08	0	0	0.354007	0	0	0.0708013	0.344792	0.773011	0.347602	1.40159	0	0.573399
Smp_307450	5.72326	9.13179e-16	13.3822	7.32404	7.47621	5.76739	5.90496	7.97095	40.1602	68.6746	80.3124	47.5805	41.207	55.5869
Smp_306180	5.50286	3.35019e-14	0.3473	0.469885	1.03172	0.66861	0.60349	0.624202	2.49731	3.28748	4.09134	4.1775	4.33894	3.67851
Smp_244960	4.86895	1.40887e-12	7.37958	8.17199	7.78526	5.49495	6.81476	7.12931	25.6397	31.6537	47.584	52.7472	37.3721	38.9993
Smp_167830	4.76067	0.371239	0	0	0	0	0	0	0.243389	0.54621	0	0	0	0.15792
Smp_247080	4.66623	8.06001e-10	0.315109	0.170529	0.255291	0.248157	0.273765	0.25257	1.07762	0.978582	1.50703	1.85299	1.16379	1.316
Smp_172460	4.50624	9.52729e-22	0.554705	0.544836	0.710225	0.474667	0.387627	0.534412	2.38904	3.0637	2.87206	2.86675	1.70866	2.58004
Smp_180660	4.11623	1.66211e-10	0.512263	0.453656	0.452767	0.317871	0.485543	0.44442	1.02911	1.87361	2.02955	2.51452	2.14038	1.91743
Smp_094930	3.47605	1.58608e-18	3.17792	3.32289	2.32725	1.69662	1.55087	2.41511	6.80201	7.39047	10.8763	10.2505	9.78441	9.02075
Smp_313310	3.11342	0.000213939	0.123078	0.190667	0.197997	0.150489	0.207064	0.173859	0.352521	0.785907	0.673781	0.734187	0.421073	0.593494
Smp_134390	3.07517	1.42093e-14	11.2232	11.6797	11.074	6.00523	7.39291	9.47501	19.8711	31.0815	39.5631	38.0741	25.685	30.855
Smp_032990	2.95052	0.00922866	0.45473	0.491625	1.96276	1.90595	1.80305	1.32362	4.77888	3.21006	2.40695	5.34253	3.98016	3.94372
Smp_336990	2.83602	0.289273	0	45.771	1.20226	29.1798	29.2638	21.0834	72.5913	56.9602	76.6116	90.4389	22.5554	63.8315
Smp_139140	2.8272	0.00328763	0.650197	0.703506	0.702132	0.34115	0.483948	0.576187	1.02587	0.959942	2.76088	2.77985	1.24509	1.75432
Smp_101450	2.79397	0.509263	1.64007	1.38013	129.676	2.86814	1.98917	27.5106	1.15001	186.989	1.93411	209.181	1.59523	80.1698
Smp_309480	2.79338	4.28996e-13	33.6227	38.8309	34.0946	34.7947	36.7399	35.6165	87.6811	97.5859	118.821	129.889	91.231	105.042
Smp_166340	2.76852	1.41065e-42	302.841	325.487	317.265	344.896	324.335	322.965	861.197	1067.52	1092.05	1087.15	801.191	981.821
Smp_342040	2.75863	5.85092e-08	2.80544	3.24836	2.8896	4.4531	4.69666	3.61863	7.44889	8.91576	12.1352	13.8118	9.38852	10.34
Smp_129510	2.71194	6.20753e-19	16.3323	16.4323	14.0479	13.21	13.4525	14.695	31.4414	36.7016	50.1349	54.4529	34.2885	41.4039
Smp_317790	2.68595	0.0229331	0.658339	0.508889	0.91421	2.36944	1.77385	1.24495	3.66101	3.22432	3.69639	4.62487	2.46998	3.53531
Smp_133830	2.64415	2.84423e-22	0.789695	0.999923	1.07351	0.945666	0.786294	0.919017	1.69199	2.69445	2.92232	2.75863	2.50747	2.51497
Smp_328520	2.62027	1	0	0	0	0	0	0	0	0	0	0	0	0
Smp_335940	2.54979	0.0290184	0.565288	0.43698	1.22115	0.508671	0.320679	0.610553	1.01958	0.763885	2.14482	2.58999	0.795329	1.46272
Smp_008660	2.50237	2.75593e-20	1209.25	1141.83	1238.96	1149.29	1137.42	1175.35	2841.09	2829.78	3558.89	3948.76	2132.39	3062.18
Smp_181470	2.48939	3.83548e-06	66.622	69.3187	76.6113	58.942	61.3433	66.5675	135.968	174.126	189.61	190.394	182.538	174.527
Smp_334120	2.44589	0.00131645	0.581173	1.41529	0.680098	0.864485	0.625118	0.833232	1.57978	2.06244	3.03661	2.22654	2.43792	2.26866
Smp_102020	2.4309	0.33937	1.16694	0	0.394865	0	0	0.312361	1.22592	2.09931	0.616943	0	1.29866	1.04817
Smp_313300	2.41078	0.00857625	0.269048	0.51219	0.451907	0.599907	0.510698	0.46875	0.974385	1.28375	1.41267	1.26392	1.20341	1.22763
Smp_081900	2.40565	1.69199e-25	291.897	290.394	354.176	382.023	373.434	338.385	713.32	965.435	966.704	904.214	713.635	852.662
Smp_011000	2.38422	3.48628e-26	10.4904	10.1203	10.2393	11.2528	9.87457	10.3955	22.197	23.4794	31.337	31.0733	24.3132	26.48
Smp_134870	2.37078	0.000108962	7.63018	8.61562	9.48925	4.10968	4.38813	6.84657	13.4949	22.9026	16.6533	20.4744	11.6823	17.0415
Smp_325000	2.36381	7.69025e-08	0.871028	1.1314	0.985792	1.2371	1.35922	1.11691	2.06897	1.93418	3.08666	4.21325	2.51459	2.76353
Smp_089670	2.35358	1.53525e-18	88.6643	90.8737	115.401	124.357	112.522	106.364	238.531	344.768	288.037	244.247	198.447	262.806
Smp_092150	2.34568	0.00956434	0.555798	0.481161	1.56071	1.75018	2.86882	1.44333	2.68967	4.3356	4.01402	2.85188	2.91933	3.3621
Smp_328950	2.34473	0.37991	0	0	0	0.0582052	0.110079	0.0336568	0.0583301	0.0655701	0.0589083	0.177806	0.0606638	0.0842555
Smp_303290	2.3237	0.188187	0.638425	0.345387	0.172356	1.00494	1.74237	0.780695	1.67884	2.26223	1.69435	2.72955	1.0479	1.88257
Smp_337250	2.29043	0.100192	0.962305	0.416449	0.415636	0.605801	0	0.480038	1.61938	1.59059	1.2255	0.822789	1.47419	1.34649
Smp_201330	2.28567	0.0112716	2.5945	3.31698	2.29188	1.23709	0.936017	2.07529	5.20878	5.56615	5.00416	4.78911	7.48449	5.61054
Smp_029970	2.25596	0.636073	0.143436	1.1902	0.0516466	2.81131	0	0.839318	0.0503091	0.113116	0.152431	0.0511182	0.104642	0.0943231
Smp_326360	2.22057	0.00508842	1.93185	2.7858	3.12795	0.3376	3.83195	2.40303	2.36954	3.41533	6.82556	6.53615	5.28445	4.88621
Smp_168250	2.19545	0.822534	0	0	0	0	8.75481	1.75096	0	0	0	0	0	0
Smp_176110	2.15414	2.30375e-06	28.2397	29.9601	31.6194	31.5929	31.1971	30.5219	42.0173	68.7475	82.8642	83.9611	66.7917	68.8764
Smp_128370	2.14111	2.392e-38	67.6569	72.9022	71.8265	72.4611	73.875	71.7444	156.56	164.608	182.079	172.587	131.913	161.549
Smp_051400	2.11509	1.28817e-10	107.169	112.976	114.233	107.4	98.8624	108.128	210.3	248.632	280.609	237.344	205.592	236.495
Smp_210800	2.06943	0.0931095	0.159729	0.138308	0.138037	0.637363	0.475803	0.309848	0.57147	0.718153	1.01863	0.785593	0.24471	0.66771
Smp_022450	1.9844	1.33436e-08	238.177	269.304	237.195	183.92	184.803	222.68	360.365	479.9	606.639	576.517	303.73	465.43
Smp_030000	1.96256	8.3423e-10	251.462	300.394	247.998	160.377	185.538	229.154	403.436	478.265	521.12	478.842	490.45	474.423
Smp_200600	1.96078	0.384026	0.100317	0.325681	0.108348	0	0.199162	0.146702	0.422156	0.237168	0.213109	0.536202	0.21955	0.325637
Smp_302320	1.96044	0.432258	2.55782	3.16325	3.15707	1.91763	3.74781	2.90871	2.17828	4.46212	10.8653	6.90062	4.13179	5.70761
Smp_316640	1.95748	3.55888e-06	38.2573	34.8954	44.3821	56.8882	47.5767	44.3999	77.1497	116.82	99.2929	96.4013	64.6656	90.8659
Smp_067480	1.92726	1.46845e-17	223.34	207.918	232.428	254.374	245.529	232.718	426.218	497.822	570.669	588.236	354.446	487.478
Smp_155900	1.92565	0.000942761	0	0.488407	0.324969	0.631597	0	0.288995	1.10788	1.42191	1.11818	1.60825	0.329285	1.1171
Smp_063190	1.90598	0.0904736	0.364263	0.262839	0.306045	0.552482	0.683172	0.43376	0.766594	1.00552	0.860295	1.42802	0.752942	0.962675
Smp_335140	1.87426	0.148508	0.516273	0.111738	0.334559	0.7587	0.717471	0.487748	0.434515	0.366155	0.767703	1.1038	1.35587	0.805608
Smp_129310	1.872	3.13779e-10	34.6078	36.5203	41.117	49.0198	42.157	40.6844	62.3946	85.1661	97.8523	95.9248	52.0214	78.6719
Smp_334510	1.82905	3.05928e-14	3.72757	4.7172	4.90563	5.0323	5.02419	4.68138	6.80072	9.69855	10.5812	8.97526	8.39569	8.89029
Smp_266750	1.82825	1.66636e-05	14.5901	12.0944	20.3694	21.4277	20.7251	17.8414	25.8024	40.102	39.0816	36.0081	28.6196	33.9227
Smp_074560	1.8131	4.15691e-10	122.544	130.526	120.447	115.651	123.725	122.578	223.129	257.919	294.983	294.471	161.714	246.443
Smp_018170	1.80808	4.2602e-15	25.8301	26.5695	27.6826	24.7055	27.935	26.5445	45.6182	51.9841	57.3884	52.1491	44.7282	50.3736
Smp_345280	1.79433	3.67556e-11	4.61659	5.6026	6.37624	5.84782	5.85281	5.65921	8.33729	10.9082	12.1944	12.131	9.91219	10.6966
Smp_313560	1.76747	5.60354e-09	519.48	516.74	523.819	518.2	532.865	522.221	894.192	918.81	1042.33	1085.96	903.078	968.874
Smp_201730	1.75775	2.18378e-07	48.952	51.5864	61.6484	63.833	57.8879	56.7815	82.4783	110.594	114.425	121.369	91.6736	104.108
Smp_001780	1.73936	5.90342e-08	12.0425	15.5566	15.3322	18.3875	18.3528	15.9343	23.8959	33.6988	31.111	27.9122	27.9474	28.913
Smp_335880	1.72528	4.50835e-05	4.37265	4.8716	4.79258	4.79339	6.06491	4.97903	8.32201	9.88644	8.54066	9.34967	7.52929	8.72561
Smp_147420	1.72171	1.9059e-13	27.6163	26.79	25.2673	23.9387	24.5529	25.633	38.2555	48.7784	55.923	51.036	40.992	46.997
Smp_169870	1.70432	7.23186e-09	34.0858	36.4362	42.5009	28.5915	28.2813	33.9792	47.0251	60.9463	69.0495	68.3245	55.7666	60.2224
Smp_041460	1.67381	6.93192e-06	8.22159	8.75071	9.28612	6.93089	7.03681	8.04522	14.0479	15.6509	14.9338	15.2473	12.2873	14.4334
Smp_008360	1.67306	1.58283e-11	49.866	46.9256	45.4973	47.6694	47.5869	47.509	64.073	79.7896	93.6331	96.2753	86.5326	84.0607
Smp_074140	1.65744	2.36956e-10	164.17	153.406	167.943	138.651	140.94	153.022	227.581	251.219	307.282	328.242	214.336	265.732
Smp_320210	1.6559	0.235571	1.08062	2.33832	1.55584	3.02366	2.14468	2.02862	4.16749	3.19006	4.77891	3.84991	1.37953	3.47318
Smp_201950	1.65565	0.0326324	2.45253	3.41262	2.42202	1.9863	2.85224	2.62514	3.0228	4.64047	5.43489	7.11682	2.76046	4.59509
Smp_032970	1.65277	0.0373081	15.3476	18.6873	13.8252	16.5571	17.1572	16.3149	45.6352	19.1245	23.5653	23.749	31.8866	28.7921
Smp_340740	1.64263	0.0318829	11.505	7.88533	12.6332	8.15208	8.28006	9.69114	13.2136	15.4142	14.7669	17.4238	21.8222	16.5281
Smp_156740	1.62122	1.62638e-08	5.02548	5.11435	5.69558	5.83153	6.46886	5.62716	7.14335	9.87	10.4414	10.6965	9.49033	9.52832
Smp_163220	1.62029	2.25061e-13	43.6017	44.704	43.5133	38.2218	42.6821	42.5446	62.4247	70.78	77.7484	77.0755	74.3634	72.4784
Smp_125890	1.61876	0.000588765	15.3203	20.5692	18.1229	16.7591	19.8768	18.1297	20.2714	24.7019	37.1314	39.525	29.8022	30.2864
Smp_105220	1.61716	1.92837e-12	86.0509	92.1629	103.793	98.2081	94.1879	94.8807	133.409	177.431	187.595	171.694	136.591	161.344
Smp_170840	1.60743	0.712698	0.406891	0	0.109865	0.213556	0.201952	0.186453	0.214035	0.480974	0.108046	0.326229	0.556565	0.33717
Smp_121940	1.59928	2.01654e-11	23.4114	26.0975	21.8612	27.6151	24.7595	24.7489	34.672	43.0292	47.8008	44.8613	39.8787	42.0484
Smp_331510	1.59042	0.276387	4.3848	2.65796	11.572	14.5952	11.4663	8.93524	8.90912	21.7388	8.57877	10.1032	5.72379	11.0107
Smp_345770	1.55653	0.000517924	26.8175	25.1907	26.1662	25.035	25.9341	25.8287	30.9454	41.6655	52.017	50.7827	36.8906	42.4603
Smp_194040	1.55607	0.00420948	1.52881	1.37567	1.35307	1.27664	1.3169	1.37022	1.7251	2.17973	2.50623	2.57998	2.11644	2.2215
Smp_246240	1.54827	0.000498031	35.6585	39.6806	34.4658	32.7022	31.9489	34.8912	50.6839	54.4895	73.3905	67.459	44.8431	58.1732
Smp_245170	1.53726	1.85931e-05	6.48951	6.64837	7.35658	6.05748	6.86813	6.68401	9.83587	11.7552	11.6383	11.0504	9.5272	10.7614
Smp_011700	1.51543	0.000538517	54.2236	60.7072	54.0097	62.2838	62.4287	58.7306	78.4199	93.1139	101.319	106.736	87.1807	93.3539
Smp_323740	1.51496	0.822924	0.264693	0	0.285759	0.277617	0	0.165614	0.834992	0	0.280713	0	0	0.223141
Smp_214060	1.51329	0.868103	2.80222	173.26	3.1275	3.33385	3.89445	37.2835	102.596	1.87725	2.38134	179.741	2.75979	57.871
Smp_018790	1.50705	2.36998e-08	84.475	87.1955	85.8045	84.6771	81.3921	84.7088	100.817	132.916	151.903	149.538	135.704	134.176
Smp_072210	1.50563	1.91946e-06	24.1848	27.1001	27.0732	19.8213	22.975	24.2309	31.6007	37.5519	42.2757	41.6396	38.4327	38.3001
Smp_123260	1.50248	3.46683e-06	11.5037	13.1583	13.3208	13.4974	12.5901	12.8141	16.1855	23.867	21.9042	20.7319	18.263	20.1903
Smp_130500	1.49524	0.168314	0.444242	0.464827	0.415925	0.513182	0.61759	0.491153	0.732405	1.12158	0.865788	0.728335	0.437529	0.777127
Smp_059790	1.48408	0.2418	7.99422	8.91225	2.59701	6.68943	3.69989	5.97856	7.14655	8.81521	11.2409	7.90418	8.09031	8.63943
Smp_342420	1.47962	5.81179e-07	1.46455	1.30725	1.3751	1.65085	1.58763	1.47708	2.14243	2.47315	2.42115	2.3859	2.09777	2.30408
Smp_318480	1.47152	0.581567	0	0.232101	1.38989	0.900306	0.42574	0.589607	0.676894	0.506444	1.13818	1.14643	0.704276	0.834444
Smp_179350	1.46734	2.26511e-05	7.92148	10.3218	9.67869	9.06979	9.50356	9.29906	12.2433	16.1164	15.9107	14.203	12.7064	14.236
Smp_158460	1.46362	0.00182828	10.3782	13.7072	18.2942	19.2967	24.5662	17.2485	22.6578	25.8077	24.085	25.9189	24.8607	24.666
Smp_303270	1.46057	0.492694	1.7064	1.66164	2.39546	1.43247	1.6934	1.77787	1.43587	1.61218	3.44145	3.28294	2.61411	2.47731
Smp_165230	1.46034	0.255857	0.518633	0.698608	0.809294	0.823041	0.846911	0.739297	1.12795	1.17304	1.07819	1.10909	1.17293	1.13224
Smp_150150	1.45813	0.00753828	7.84369	7.82066	7.60521	9.85633	9.56558	8.53829	11.8271	14.9743	14.5033	12.8759	11.1516	13.0664
Smp_342020	1.45632	6.33068e-05	4.96918	5.55201	5.75815	5.47713	4.79358	5.31001	6.14001	8.67096	9.72784	8.41931	7.18348	8.02832
Smp_324410	1.45467	0.351459	4.04837	4.12179	6.42775	2.24821	3.07137	3.9835	5.75987	3.93379	4.29448	5.59874	5.99325	5.11603
Smp_202350	1.45375	0.533551	1.03222	3.62883	1.11439	2.9773	4.35195	2.62094	3.52761	3.04401	4.10534	4.13634	6.21201	4.20506
Smp_127990	1.44902	0.217943	35.8294	20.4836	32.3949	6.4556	9.65888	20.9645	28.2193	25.1506	45.1225	30.1551	25.496	30.8287
Smp_053560	1.44775	0.000704674	11.9054	12.7884	11.9647	11.1953	11.6934	11.9094	15.7903	15.1948	18.9428	19.9959	18.2793	17.6406
Smp_203580	1.43345	0.00344149	715.836	660.912	682.64	588.978	615.996	652.873	956.731	1124.77	1046.03	877.623	934.597	987.949
Smp_168450	1.42461	0.395946	0.522482	0.640944	0.620873	0.566974	0.726352	0.615525	0.659786	0.515256	2.38825	0.782116	0.590819	0.987245
Smp_245600	1.4195	3.77598e-05	3.77577	4.28214	4.03101	4.05121	3.66646	3.96132	5.16117	6.35728	5.68266	5.47658	6.23202	5.78194
Smp_000390	1.40588	0.961016	0.0413553	0.0447605	0	0.0434241	0	0.025908	0	0.0489246	0	0	0.181021	0.0459892
Smp_319820	1.40029	0.545382	0.425845	0.345621	0.68989	0.446999	0.42271	0.466213	0.896007	0.75502	0.678445	0.113807	0.815484	0.651753
Smp_342940	1.39822	0.193352	12.0311	13.4343	12.164	13.5678	10.6712	12.3737	12.6564	16.0316	22.4257	24.9003	13.4454	17.8919
Smp_032950	1.39501	3.28558e-06	104.046	105.302	102.599	85.8743	94.3416	98.4326	125.693	142.443	155.048	156.199	139.871	143.851
Smp_332850	1.39152	2.36606e-09	42.1163	43.6233	46.8247	43.5741	43.0096	43.8296	62.0086	73.6647	67.4936	61.6396	55.7243	64.1062
Smp_033930	1.388	0.0304218	4.54609	5.01219	4.26734	3.61075	3.14593	4.11646	6.82602	6.22378	5.69544	5.3534	5.9502	6.00977
Smp_247950	1.38363	0.190882	4.20517	4.40188	5.73357	7.67182	7.87062	5.97661	6.74557	9.29377	9.96138	11.2025	6.33675	8.70799
Smp_340190	1.3701	0.00360584	42.0733	47.1998	43.2046	34.2094	34.221	40.1816	56.6531	60.2961	62.1505	67.0666	48.735	58.9803
Smp_035560	1.36096	0.187056	221.8	219.036	204.446	70.8734	109.359	165.103	238.933	266.282	249.454	241.441	209.458	241.114
Smp_328640	1.35207	0.506893	0.114303	0.123723	0.16464	0.220064	0.264839	0.177514	0.180426	0.247984	0.26326	0.162955	0.354405	0.241806
Smp_080370	1.34877	0.0030557	628.122	579.681	557.036	510.118	564.85	567.961	701.758	761.251	902.647	973.917	689.783	805.871
Smp_131990	1.3484	3.48837e-08	30.3168	31.3591	34.0964	31.5874	33.4409	32.1601	44.088	46.7715	46.2185	47.6332	43.0306	45.5484
Smp_322230	1.34577	0.643212	0.689278	0.183558	0.435044	0.834412	1.35761	0.69998	0.635651	1.47847	0.720583	0.72531	0.82379	0.876761
Smp_340490	1.33052	0.0482134	45.5398	42.7508	39.503	41.0968	40.3611	41.8503	48.1924	59.1933	53.8463	64.7225	67.319	58.6547
Smp_303950	1.3039	0.000115464	4.751	5.28209	5.46001	5.18848	5.44028	5.22437	6.61053	7.45265	7.58837	7.29193	6.4761	7.08392
Smp_162250	1.29405	0.205777	1.91434	2.09221	2.38929	2.42022	2.71297	2.3058	3.22711	4.11291	3.00303	3.15972	2.58301	3.21716
Smp_305870	1.29067	0.00344149	8.66992	9.12765	9.45113	10.0527	9.40659	9.34159	10.9998	13.8458	14.4328	13.5011	11.2827	12.8124
Smp_169730	1.2887	1.71821e-05	28.3668	28.6004	31.0717	29.7171	31.3282	29.8169	37.5629	42.995	42.2418	43.9234	35.5225	40.4491
Smp_162680	1.28486	0.209581	2.20531	1.60221	1.89278	1.90337	2.00978	1.92269	2.51135	3.10975	2.6651	2.48711	2.28106	2.61088
Smp_334180	1.28075	0.155036	5.28365	6.14612	7.87266	5.4845	5.39712	6.03681	7.50908	8.76666	8.68206	8.34402	6.87853	8.03607
Smp_203830	1.27887	0.588991	1.56511	0.987919	1.54941	0.958215	1.16508	1.24515	1.50923	1.84936	1.24646	1.81241	1.99808	1.68311
Smp_192670	1.27158	0.99953	0.345098	0	0.372652	0.362118	0	0.215974	0.18149	0.407543	0	0.553274	0.188811	0.266224
Smp_204010	1.26006	0.602198	2.64474	1.78769	5.3527	3.11961	4.26224	3.4334	4.86581	4.67515	3.15346	4.94491	4.70243	4.46835
Smp_142820	1.25945	0.23017	4.80782	4.12692	3.82037	5.28007	4.11503	4.43004	5.00067	6.8633	7.10556	6.38095	4.23315	5.91673
Smp_204720	1.2528	0.222656	2.76352	3.2238	2.68676	3.64353	3.3233	3.12818	3.48959	4.14172	4.50386	4.82609	3.52816	4.09789
Smp_149820	1.24358	0.473646	13.6293	13.9212	19.2724	14.7437	13.3438	14.9821	25.3973	23.3041	15.9053	13.4931	19.4383	19.5076
Smp_144600	1.24208	0.00350427	20.9445	20.6646	24.0196	23.394	23.0983	22.4242	26.4206	34.0116	30.8573	28.8135	26.2841	29.2774
Smp_028190	1.23509	0.0099348	5.51764	5.3078	5.86967	6.05074	6.44293	5.83776	6.96101	6.6306	7.72503	9.31339	6.8435	7.4947
Smp_000050	1.23307	0.0680705	4.02662	4.30628	5.24564	5.46306	4.86981	4.78228	5.86407	5.81422	6.93414	7.24977	4.78491	6.12942
Smp_075330	1.22622	0.30942	9.29633	8.94292	10.3844	8.67511	7.96685	9.05311	10.5333	12.5894	13.4217	10.9578	11.2162	11.7437
Smp_052230	1.22426	0.0318829	23.8438	24.5333	24.9259	22.7791	23.666	23.9496	29.0988	32.5378	34.8651	34.4617	23.4264	30.878
Smp_324210	1.22165	0.697692	6.32333	6.36794	8.44233	5.90053	7.58504	6.92384	7.66916	6.95687	11.5687	14.5527	4.42082	9.03364
Smp_160160	1.22142	0.178142	14.6686	16.4772	16.8766	12.1158	11.8711	14.4019	14.6938	19.8611	20.5342	18.2469	18.6301	18.3932
Smp_151060	1.20769	0.0321587	49.4624	49.0176	49.6362	48.034	54.0103	50.0321	65.0031	64.5274	66.2983	64.9063	57.1896	63.5849
Smp_134160	1.20489	0.552487	3.53096	3.08669	3.38861	2.78484	3.0541	3.16904	3.46116	3.7321	4.5747	4.28103	4.92886	4.19557
Smp_010370	1.2027	0.305181	223.424	226.604	220.492	192.233	202.782	213.107	205.26	230.007	288.156	319.877	293.315	267.323
Smp_166800	1.17843	0.481195	2.2854	2.52555	2.77934	2.4971	2.71519	2.56052	2.63147	3.08742	2.97941	2.94068	3.01929	2.93165
Smp_174320	1.17482	0.445249	7.31946	8.06111	7.81413	5.97768	6.84248	7.20297	7.74692	10.2287	9.46198	9.79362	7.07292	8.86083
Smp_127500	1.17406	0.13976	11.2296	13.3398	14.8073	9.98837	11.2538	12.1238	13.3418	16.6	15.1935	16.1033	13.3499	14.9177
Smp_314210	1.1682	0.810435	1.79635	2.42987	1.21256	2.23907	1.89453	1.91448	2.00791	2.3885	2.14631	3.12044	2.21141	2.37491
Smp_241440	1.16697	0.924655	0.299249	0.215892	0.323204	0.314126	0.198036	0.270101	0.314827	0.353742	0.423808	0.213267	0.545769	0.370283
Smp_346220	1.16229	0.589561	2.48799	2.87236	2.68757	2.69953	2.79969	2.70943	3.27248	3.28675	3.56962	2.88175	3.3579	3.2737
Smp_210550	1.15972	0.23017	21.2021	20.391	22.4382	19.7815	20.5708	20.8767	20.6146	24.4436	29.0898	29.0951	23.4951	25.3476
Smp_315420	1.157	0.299118	11.2625	13.6636	12.253	10.7338	10.2292	11.6285	13.0873	11.9686	17.0491	15.3236	13.785	14.2427
Smp_162360	1.15552	0.907165	1.97761	1.87186	0.533774	1.81506	0.980965	1.43585	1.03981	1.74985	1.04883	1.84917	1.35245	1.40802
Smp_330130	1.1473	0.885493	0.844753	0.621767	0.413702	0.664826	0.838357	0.676681	1.0074	1.19476	1.08034	0.614224	0.83847	0.94704
Smp_202770	1.12614	0.501169	250.849	272.353	250.126	286.81	328.366	277.701	337.272	308.192	347.393	393.781	265.62	330.452
Smp_143970	1.12565	0.842171	1.13211	1.10275	1.22288	1.54525	1.12401	1.2254	1.13165	1.67381	0.781956	1.33141	1.48665	1.2811
Smp_203090	1.12078	0.828831	163.019	166.726	121.432	107.132	130.235	137.709	113.283	127.329	213.616	197.503	142.133	158.773
Smp_319790	1.12063	0.594671	17.3032	19.2676	19.1145	17.726	14.1208	17.5064	18.2474	22.1507	20.9546	18.1895	18.3665	19.5817
Smp_247220	1.11574	0.521051	7.47005	8.48749	9.8132	8.71615	8.50036	8.59745	10.2283	12.148	10.122	9.8538	8.55469	10.1814
Smp_345020	1.1137	0.699954	7.46184	8.41546	7.38093	7.17394	5.84823	7.25608	8.18136	9.10179	8.42812	8.73297	7.8216	8.45317
Smp_302340	1.10852	0.922665	9.30279	6.49032	8.59277	11.1774	10.0842	9.12949	7.98366	11.4275	9.61919	15.1781	8.97426	10.6365
Smp_155860	1.10385	0.933347	2.28483	1.16347	2.17722	2.53906	2.26777	2.08647	2.26214	1.42924	2.1407	2.01133	3.08851	2.18638
Smp_246040	1.10267	0.604384	16.404	17.7532	16.6902	20.6047	19.5571	18.2019	17.2594	22.8621	21.3188	22.0783	20.8357	20.8709
Smp_087870	1.1016	0.613718	11.1418	9.67768	10.3161	9.63438	11.2484	10.4037	11.1327	12.9032	13.5322	10.8112	11.4241	11.9607
Smp_304450	1.10146	0.681373	4.01097	4.83457	4.79669	5.72067	6.00934	5.07445	6.80148	5.50381	5.74441	6.08667	4.57139	5.74155
Smp_335050	1.09402	0.89213	7.8219	2.75824	3.03761	3.22915	3.14086	3.99755	4.8082	5.09147	4.10795	4.04007	4.90483	4.5905
Smp_344540	1.08917	0.746005	4.54991	5.10382	5.20282	6.50173	5.072	5.28606	5.91601	6.62793	6.66964	5.89102	5.0467	6.03026
Smp_158520	1.08723	0.769175	22.0753	22.1768	22.4184	16.8959	17.1998	20.1532	22.0224	27.2431	21.6756	19.9327	24.4454	23.0638
Smp_176430	1.08322	0.559718	3.06964	3.58878	3.85808	3.90861	3.40195	3.56541	3.71601	4.52968	4.42595	3.99557	3.58972	4.05139
Smp_345720	1.07982	0.685182	1.11516	1.19187	1.31495	1.07523	1.22619	1.18468	1.25143	1.51564	1.40999	1.40305	1.14748	1.34552
Smp_331810	1.07836	0.937722	42.5779	46.2777	91.908	97.2333	137.619	83.1232	160.183	77.7721	80.0002	42.2529	99.5322	91.9481
Smp_322980	1.0759	0.951665	2.0648	2.04788	1.85807	1.26389	1.5368	1.75429	2.71476	1.42243	2.55699	1.28737	1.88284	1.97288
Smp_054620	1.07166	0.827289	15.8669	14.6909	13.3599	18.0591	11.6033	14.716	14.6174	18.3334	13.6573	16.0433	15.4401	15.6183
Smp_131020	1.06515	0.786712	51.1108	50.085	54.3407	66.306	59.7294	56.3144	67.0698	71.22	61.4453	52.6145	61.2577	62.7215
Smp_245250	1.05524	0.878914	8.45557	8.7723	10.4809	8.22404	9.09204	9.00497	10.0045	10.3723	9.85625	7.79066	10.5749	9.71971
Smp_319780	1.05467	0.99861	0.481618	0.56301	0.395416	0.32369	0.459113	0.444569	0.46627	0.661127	0.614349	0.411969	0.442715	0.519286
Smp_243950	1.05282	0.829726	12.8475	13.8146	16.1715	14.9846	15.4318	14.65	16.6393	16.3086	14.7993	15.8273	16.5435	16.0236
Smp_136190	1.04681	0.725032	6.63198	7.27757	7.69993	8.23848	8.19138	7.60787	8.43372	9.33119	8.24284	7.60254	8.32285	8.38663
Smp_319540	1.04116	1	29.1329	25.6449	35.1023	68.1918	58.455	43.3054	54.844	69.4556	45.9528	35.1063	33.7293	47.8176
Smp_330630	1.03878	0.976657	27.5904	23.6778	34.1658	33.6608	33.3377	30.4865	34.9294	36.5917	23.9874	19.9812	31.1193	29.3218
Smp_176350	1.03856	0.860511	45.451	49.561	48.9657	45.9513	48.1227	47.6103	55.432	51.2306	52.983	54.2514	45.0937	51.7982
Smp_145930	1.03614	0.949077	20.6288	20.9784	19.5415	15.07	16.9995	18.6436	20.1037	20.2537	20.4023	20.3284	20.7055	20.3587
Smp_194380	1.03475	1	19.7613	24.4978	26.6545	8.76521	13.0779	18.5513	19.5215	28.5169	18.0349	19.0427	15.8376	20.1907
Smp_341790	1.02805	1	147.565	162.504	147.28	84.069	137.322	135.748	128.57	153.243	129.253	116.623	204.222	146.382
Smp_141160	1.02654	1	3.00142	2.50464	2.73522	3.87392	3.31341	3.08572	3.6349	2.77803	2.95885	3.31679	3.54138	3.24599
Smp_158610	1.01482	0.960467	20.1709	21.4693	22.7935	25.4527	24.2422	22.8257	22.3887	25.1779	25.6457	23.6214	23.7901	24.1248
Smp_347880	1.00036	1	6.1093	5.31169	6.16219	8.37012	9.3621	7.06308	7.34121	7.43857	9.06445	8.56967	6.65346	7.81347
Smp_315990	-1.00872	1	0	0	0.0713917	0	0	0.0142783	0	0	0.0702269	0	0	0.0140454
Smp_079640	-1.01076	1	10.3055	8.64474	9.54623	8.08934	8.85151	9.08746	11.0613	11.0662	8.68105	7.98856	8.34527	9.42849
Smp_156340	-1.01131	1	8.62434	9.16914	9.38384	10.7205	10.2762	9.63481	12.2359	11.9014	9.15231	7.91862	8.08664	9.85897
Smp_343780	-1.01356	1	1.29541	1.75228	1.98204	2.6062	2.46459	2.02011	2.61206	2.5519	1.94914	1.73099	2.4807	2.26496
Smp_329430	-1.01576	1	9.39443	10.9487	12.4883	11.1895	10.7606	10.9563	11.4044	12.1745	9.78761	11.6847	10.9721	11.2047
Smp_246030	-1.01606	1	3.3426	3.08984	3.47913	4.17629	3.90057	3.59768	3.02962	4.15741	3.68268	3.93919	3.44427	3.65063
Smp_346150	-1.02309	1	16.9974	19.5877	20.4424	18.6147	18.4238	18.8132	20.2993	24.5481	16.2014	20.1353	15.4832	19.3335
Smp_148390	-1.02607	1	2.4217	1.99215	1.42316	2.17691	2.09691	2.02217	2.03872	2.3614	1.85346	1.84361	2.31089	2.08162
Smp_102430	-1.03665	0.994289	4.4954	5.37927	4.66103	3.15507	3.05065	4.14828	3.89855	4.54432	3.81795	3.26072	5.53738	4.21178
Smp_331480	-1.05024	1	69.8173	65.3796	97.5342	107.203	102.753	88.5374	83.1072	136.539	85.7125	61.0444	77.1027	88.7012
Smp_302290	-1.05508	1	4.64678	6.74855	13.3386	4.2355	0.364128	5.86672	14.1505	4.47976	6.75275	1.43788	3.61291	6.08676
Smp_049270	-1.06293	0.505148	1014.18	982.098	1030.09	1042.24	1002.07	1014.14	992.312	1019.73	1021.76	1010.61	958.799	1000.64
Smp_245720	-1.0645	0.862227	15.7623	14.7991	18.1084	26.4045	24.1287	19.8406	18.5053	18.6784	19.7325	18.5411	21.8228	19.456
Smp_301420	-1.06796	0.729318	29.5474	30.1887	29.9955	37.3697	34.3916	32.2986	31.8751	35.4452	32.1059	28.4942	29.6169	31.5075
Smp_007670	-1.06961	0.839654	2.97543	3.18229	3.84571	3.03167	2.95461	3.19794	3.24296	3.45827	3.01232	2.51863	3.37237	3.12091
Smp_302350	-1.08074	1	1.82702	2.63604	1.44699	1.40554	2.65973	1.99506	0.12813	2.15908	3.10341	2.34284	1.73268	1.89323
Smp_141460	-1.08497	0.769175	9.36451	11.3663	12.0695	9.9141	9.32647	10.4082	9.87407	11.4586	11.2312	7.56787	10.0856	10.0435
Smp_341410	-1.08593	0.743795	79.6688	78.1644	84.9539	90.9163	80.8527	82.9112	87.4686	91.3961	78.0764	60.7586	80.7022	79.6804
Smp_267190	-1.0888	0.659178	4.29355	4.24956	4.81875	4.07029	4.01465	4.28936	4.0963	5.04153	4.12015	3.92986	3.89409	4.21638
Smp_151640	-1.09883	0.891654	0.218854	0.236893	0.1655	0.218345	0.184728	0.204864	0.126671	0.233115	0.314089	0.222308	0.131723	0.205581
Smp_200770	-1.1004	0.99953	0	0	0	0	1.79028	0.358056	0	0	1.89626	1.92992	0	0.765235
Smp_140560	-1.10478	0.612027	20.5832	20.4157	22.309	29.2453	26.2617	23.763	25.6238	29.7254	19.9207	18.0312	19.4992	22.56
Smp_074190	-1.10711	0.735654	21.703	23.3664	26.4142	28.6782	29.5258	25.9375	29.786	26.1724	25.5075	19.4317	21.9407	24.5676
Smp_346410	-1.10767	0.773349	34.2314	31.6849	41.6544	52.7423	46.3631	41.3352	34.0605	47.3733	40.2167	39.5264	35.2327	39.2819
Smp_004070	-1.11869	0.683189	2.79625	3.07035	2.53896	3.19142	3.1386	2.94711	2.55865	2.78068	2.79929	2.77296	2.83829	2.74997
Smp_194750	-1.12221	0.924993	0.867313	0.170661	0.425818	0.662202	0.78275	0.581749	0.497741	0.839079	0.502599	0.33717	0.776529	0.590624
Smp_200790	-1.12795	0.877594	13.3355	14.3688	12.5578	5.21557	19.7584	13.0472	8.73067	11.5904	8.72773	12.4242	16.3969	11.574
Smp_033000	-1.12877	0.891654	31.3988	34.9731	33.8802	50.3436	55.1717	41.1535	45.4943	24.0618	37.7649	37.0914	43.2017	37.5228
Smp_002100	-1.13351	0.257938	71.688	72.3746	66.6818	65.3417	64.471	68.1114	69.7463	66.8294	63.6492	59.5176	60.4215	64.0328
Smp_342720	-1.13804	0.59519	22.4785	21.3838	21.4753	23.0744	23.2922	22.3408	21.698	20.8712	15.4767	20.3317	26.6247	21.0005
Smp_330160	-1.14202	0.621963	48.6183	42.4837	79.2417	26.9813	38.3195	47.1289	36.2202	37.571	32.08	41.3302	71.1641	43.6731
Smp_179970	-1.14845	1	0.2699	0.583894	0.582757	0	0.803209	0.447952	0.283801	0.636651	0	0.576817	0.295326	0.358519
Smp_054610	-1.15182	0.487901	5.44938	5.43474	5.83539	5.14775	5.43472	5.4604	5.13344	4.618	4.50241	4.17274	6.09354	4.90403
Smp_121950	-1.1523	0.280501	203.776	211.045	240.848	284.891	257.138	239.54	228.17	237.809	195.53	172.74	242.062	215.262
Smp_080730	-1.15336	0.294266	49.0694	53.9783	50.5723	55.6625	58.436	53.5437	51.9092	40.4813	46.7795	47.6535	57.6295	48.8906
Smp_245350	-1.1539	0.524447	3.33063	4.1315	3.63266	4.3995	4.10837	3.92053	3.21366	3.74838	3.2167	3.52986	3.34031	3.40978
Smp_031390	-1.15943	0.990985	0.140684	0.152228	0.607721	0.295295	0.977406	0.434667	0.295978	0.498636	0.298748	0	0.615781	0.341829
Smp_162110	-1.16034	0.629878	26.1601	27.3963	31.9886	37.4587	31.7818	30.9571	28.3407	29.7687	26.9705	25.0278	29.0126	27.8241
Smp_043220	-1.17217	0.0419068	438.842	440.388	439.593	456.587	410.414	437.165	425.957	445.56	392.086	364.666	318.429	389.34
Smp_167630	-1.17949	0.126334	70.7843	72.7335	75.6425	74.4829	68.8205	72.4927	67.7737	70.717	63.2869	55.8429	64.2274	64.3696
Smp_337600	-1.19769	0.629878	5.06523	12.3226	18.6763	15.0406	16.7389	13.5687	21.2948	8.94306	26.8192	28.8559	19.3969	21.062
Smp_124340	-1.19997	0.812803	1.28832	0.896393	1.24255	1.64261	1.05073	1.22412	1.06513	1.19745	0.831261	0.688711	1.51052	1.05861
Smp_312730	-1.20123	0.565983	1.0383	1.46789	0.938522	2.00268	1.70432	1.43034	1.2933	1.37912	1.26136	1.01955	1.20579	1.23182
Smp_169090	-1.20139	0.483294	8.24247	9.96965	8.2045	9.84074	6.89909	8.63129	8.50203	7.54831	6.95377	7.86146	6.54365	7.48184
Smp_346170	-1.21038	0.51289	7.96984	6.03906	5.69667	5.62646	4.77123	6.02065	4.29434	6.534	5.36399	3.94165	6.55656	5.33811
Smp_326550	-1.21204	1	1.26904	0	0.548034	0	0.50358	0.464132	0	0	0	0	2.22175	0.444351
Smp_000280	-1.22493	0.867361	9.59752	1.13281	1.6959	5.31007	1.73168	3.8936	1.46834	3.70927	0.926103	2.05161	9.16542	3.46415
Smp_195070	-1.22798	0.790882	1.38547	2.81131	1.68349	0.999927	1.71923	1.71988	1.36655	0.716649	1.01187	2.49942	1.42134	1.40317
Smp_166280	-1.22999	0.335705	18.3836	16.8668	21.1503	24.2268	18.4471	19.8149	15.3464	19.6054	14.6451	15.7005	17.0556	16.4706
Smp_312560	-1.23577	0.90831	1.02811	0.556188	0.370066	0.359606	0.170045	0.496802	0	0.40472	0	0.549434	0.5625	0.303331
Smp_017420	-1.23845	0.38586	10.4955	11.025	13.0535	15.1499	13.0371	12.5522	10.3111	14.1159	9.88047	9.29653	10.4683	10.8144
Smp_060220	-1.24171	0.56085	8.27798	7.16318	8.93656	9.26047	10.4011	8.80786	8.70418	8.46075	4.68164	7.96092	6.94427	7.35035
Smp_200980	-1.24176	0.901314	0.978681	0.35282	1.40855	0.684104	0.64708	0.814247	1.02892	0.768944	0.345771	0.348547	0.713897	0.641215
Smp_165150	-1.24651	0.210537	24.4461	25.7276	26.6301	28.8803	27.2335	26.5835	27.9962	25.2999	21.2242	17.8526	20.2153	22.5176
Smp_083770	-1.25711	0.280321	6.31408	5.20683	8.6765	7.08091	6.14129	6.68392	6.86994	5.38622	5.11264	5.7864	5.40542	5.71212
Smp_340930	-1.25712	0.685182	3.06689	1.14667	0.722791	2.45897	1.55015	1.78909	0.880089	1.78078	1.59986	1.31156	1.64754	1.44397
Smp_065530	-1.25722	0.844434	0.182453	0.263289	0.262774	0.383123	0.241526	0.266633	0.191975	0.0719306	0.258495	0.195064	0.199659	0.183425
Smp_214260	-1.25752	0.351518	4.47585	5.41365	4.17078	7.27828	5.40158	5.34803	4.80136	4.46167	3.44951	3.56522	4.80181	4.21591
Smp_003440	-1.25853	0.0315238	91.1913	85.3666	95.2268	94.3503	95.3638	92.2998	82.3944	92.3153	72.7389	64.0732	72.1477	76.7339
Smp_326540	-1.26428	0.898416	2.15494	0	0.387828	2.63801	0.356409	1.10744	0.377761	0.848215	0	0.767741	1.76853	0.752449
Smp_345500	-1.26461	0.433942	495.506	456.324	493.262	615.119	528.668	517.776	543.408	499.681	385.945	277.348	435.454	428.367
Smp_124060	-1.27717	0.448098	32.5143	28.9488	26.3629	13.3315	17.435	23.7185	18.1938	13.7363	18.7527	16.3686	29.9621	19.4027
Smp_342000	-1.28116	0.606169	9.52641	9.82907	9.87841	12.3356	11.0343	10.5208	9.42206	10.7409	8.2328	5.1603	9.10424	8.53206
Smp_322860	-1.28214	0.668565	0.949119	0.770294	1.28131	0.373578	1.05985	0.88683	0.624044	0.981463	0.503979	0.507287	1.03859	0.731073
Smp_196950	-1.28382	0.457997	0.973236	0.828846	0.680296	0.881758	0.702038	0.813235	0.463312	0.903298	0.588271	0.734545	0.711674	0.68022
Smp_336900	-1.28455	0.454484	0.415406	0.419665	0.403883	0.712554	0.426254	0.475553	0.364285	0.409676	0.264947	0.458976	0.484894	0.396556
Smp_245160	-1.28592	0.47643	4.3571	4.62099	2.07066	4.39104	3.28727	3.74541	2.65878	3.29691	2.22173	2.79478	3.52825	2.90009
Smp_153700	-1.29135	0.00882307	100.677	101.269	111.068	126.544	115.195	110.951	93.5934	111.975	86.2711	73.9022	84.8456	90.1174
Smp_073280	-1.29635	0.00689517	95.5931	101.341	93.4733	93.1072	94.7963	95.6621	93.8941	78.8174	83.7175	66.7427	73.813	79.3969
Smp_170280	-1.30775	0.0591626	41.4583	43.3547	47.7335	49.7728	46.6122	45.7863	40.3669	44.8428	31.3779	24.9627	42.2185	36.7537
Smp_326610	-1.3085	0.752914	4.91381	1.32913	1.13703	1.65731	0.870763	1.98161	0.738344	2.07241	0.74509	1.50056	4.03268	1.81782
Smp_006760	-1.31209	0.0611708	17.4022	16.9133	18.692	17.866	18.2976	17.8342	14.7455	16.0973	12.2501	11.8929	17.075	14.4122
Smp_016600	-1.31944	0.047815	9.35569	10.1001	10.48	11.1631	10.3081	10.2814	8.03004	10.1642	7.76815	6.36741	8.72383	8.21072
Smp_154390	-1.322	0.765061	0.233115	0.252284	0.587512	0.163154	0.385709	0.324355	0.245266	0.183764	0.165108	0.249216	0.425158	0.253703
Smp_163710	-1.32717	0.0112144	31.7315	31.1563	28.4139	25.4493	27.6755	28.8853	22.7269	33.4719	16.9847	17.5632	26.0102	23.3514
Smp_168550	-1.32793	0.365373	5.38905	4.98124	5.214	4.83168	3.78906	4.84101	4.01582	3.45006	3.81566	4.44063	3.43998	3.83243
Smp_126210	-1.32917	0.399897	1.3639	1.00995	2.09348	2.18553	1.92417	1.71541	1.43503	2.20709	0.991487	1.15115	0.942632	1.34548
Smp_244750	-1.33308	0.0354711	22.9745	25.1163	23.5107	21.5828	20.6069	22.7582	19.7495	18.5528	15.5998	14.4047	21.1321	17.8878
Smp_335730	-1.33742	0.143647	13.2881	20.4348	18.1287	14.8926	18.8438	17.1176	13.0339	8.97596	13.2655	16.4482	13.885	13.1217
Smp_018440	-1.33883	0.121201	6.58448	6.74046	8.65621	6.07073	5.96199	6.80277	6.08337	6.99925	4.29435	4.41508	5.15376	5.38916
Smp_248100	-1.34752	0.141451	2.3396	2.54692	2.94633	3.3135	2.97472	2.82421	2.44879	2.35786	2.37382	1.77286	1.8437	2.15941
Smp_131050	-1.34876	0.0538406	18.8223	15.7735	19.9126	23.19	20.6506	19.6698	16.0907	17.1013	15.6486	12.8299	13.8844	15.111
Smp_169200	-1.35206	0.00105257	553.724	582.021	566.172	689.911	675.655	613.496	536.157	463.139	441.611	436.716	488.864	473.297
Smp_055740	-1.36507	0.27547	1.44239	1.2576	1.60138	2.86083	1.86976	1.80639	1.18048	1.42202	1.61812	1.19946	1.44688	1.37339
Smp_170630	-1.36613	0.0370071	70.3398	70.1938	83.9914	85.1557	76.8555	77.3072	62.3412	79.047	52.8129	42.3259	59.9323	59.2919
Smp_200240	-1.36938	0.127995	537.589	559.559	722.632	756.765	626.634	640.636	524.661	685.128	433.665	302.975	498.129	488.912
Smp_012380	-1.36972	0.0115203	9.84298	10.3491	11.5339	10.6587	9.71341	10.4196	9.08119	8.60262	7.67517	6.46153	8.75928	8.11596
Smp_242540	-1.38438	0.0439643	44.7842	41.1884	45.6878	67.8544	56.3645	51.1759	30.467	35.9433	37.4607	36.9287	47.6482	37.6896
Smp_246400	-1.38764	0.0103149	319.293	280.751	304.4	373.098	301.684	315.845	268.838	260.467	210.945	226.43	225.152	238.366
Smp_344360	-1.40798	0.568934	3.24902	0.758423	1.03219	1.47148	0.695731	1.44137	1.00545	0.904123	0.81229	0.749198	2.02169	1.09855
Smp_145320	-1.41383	0.0917947	8.77626	10.6708	10.731	10.6866	10.5665	10.2862	8.30195	10.1324	6.81165	6.15209	8.29754	7.93913
Smp_157050	-1.42941	0.344235	4.55345	3.59045	5.55079	3.61965	4.77901	4.41867	3.76436	5.23129	2.4191	2.36451	2.42022	3.2399
Smp_064430	-1.45332	0.000693444	257.883	253.757	281.194	308.956	281.915	276.741	202.827	228.505	184.4	172.256	207.225	199.042
Smp_018870	-1.46497	0.00234484	22.3021	21.0999	22.4367	21.6484	20.8762	21.6727	17.0228	16.3596	14.9684	13.8591	15.358	15.5136
Smp_343410	-1.48088	0.0437671	4.57134	3.83014	4.69677	6.97321	6.99463	5.41322	4.15187	4.09721	3.93325	2.65306	3.61828	3.69073
Smp_124240	-1.48237	7.3308e-07	475.158	466.064	485.546	464.644	465.689	471.42	383.108	347.896	316.855	289.9	317.269	331.006
Smp_169930	-1.48545	0.210563	5.26293	6.08145	6.12369	6.29235	6.58368	6.06882	4.47817	4.22791	3.3811	4.35736	5.46812	4.38253
Smp_302830	-1.48579	0.703194	0.0125431	0.0135769	0.0135503	0.0131725	0.0124555	0.0130596	0	0.0148445	0	0	0.0274522	0.00845934
Smp_031770	-1.48616	3.94979e-06	2103.74	2024.17	2102.87	2167.5	2083.12	2096.28	1506	1553.37	1334.42	1265.98	1494.66	1430.89
Smp_018250	-1.5037	3.14528e-05	957.971	907.864	950.2	933.252	895.047	928.867	733.333	693.7	601.541	545.122	656.963	646.132
Smp_081430	-1.51319	2.97025e-06	173.072	173.204	178.798	174.884	163.854	172.762	128.449	122.53	110.925	100.251	134.292	119.289
Smp_160360	-1.51977	0.021572	206.241	201.433	253.958	314.3	264.273	248.041	221.36	245.384	134.704	115.763	139.738	171.39
Smp_344070	-1.52735	0.44128	1.46544	0.845799	0.844143	0.307663	0.581883	0.808986	0.30835	0.577451	1.14151	0.313318	0.213815	0.510889
Smp_016780	-1.53286	0.00279173	551.318	501.575	532.249	800.871	762.209	629.644	499.953	434.764	388.715	370.453	446.085	427.994
Smp_243770	-1.53752	0.0617786	41.9526	48.7271	41.2282	65.184	92.7582	57.97	14.5783	35.6674	57.6473	22.2302	49.59	35.9426
Smp_153660	-1.53985	0.0147757	15.1989	16.3089	15.5387	10.7646	11.9899	13.9602	11.3359	8.12452	8.30362	9.08167	10.1514	9.39943
Smp_176570	-1.54127	0.0654116	16.1275	16.8466	16.4494	15.281	14.5057	15.842	11.7071	10.6344	9.67341	7.44967	14.6967	10.8322
Smp_344810	-1.54263	0.000532688	114.883	111.134	122.182	114.892	101.184	112.855	76.816	91.5006	69.745	64.1969	81.2366	76.699
Smp_169260	-1.54769	5.97016e-11	101.656	113.269	119.255	124.551	112.304	114.207	78.9276	91.7487	79.9365	68.8325	70.9878	78.0866
Smp_166300	-1.54871	0.0770051	20.0504	21.4471	29.4874	34.1244	33.1389	27.6497	20.1127	28.0704	16.8953	13.8117	14.7766	18.7334
Smp_175090	-1.5488	1.74205e-10	631.776	626.122	620.98	653.682	619.726	630.457	513.738	445.293	408.273	359.405	409.849	427.312
Smp_147070	-1.55221	0.0109135	8.49418	8.39784	10.9474	13.5026	13.5112	10.9706	8.62636	9.34992	6.64201	5.97669	6.47002	7.413
Smp_156960	-1.55621	0.0191813	23.8599	23.4843	29.3283	37.8964	32.103	29.3344	22.5263	26.0438	17.3186	14.2737	18.1143	19.6553
Smp_146840	-1.56158	2.32142e-05	9.50803	9.58379	11.1687	9.79929	10.196	10.0512	7.32748	7.65458	6.46258	5.42329	6.82693	6.73897
Smp_333250	-1.56598	0.000142938	10.1586	9.08037	10.2662	16.2431	13.2927	11.8082	7.87971	9.55935	7.36758	6.69233	7.42308	7.78441
Smp_136710	-1.57021	1.37771e-05	356.446	364.485	380.289	374.092	349.537	364.97	246.461	276.13	233.945	218.539	244.666	243.948
Smp_320340	-1.57105	0.00140583	520.846	513.04	588.954	731.149	570.152	584.828	448.169	500.702	328.953	319.856	393.626	398.261
Smp_126420	-1.57158	0.0566593	32.262	30.4507	44.4333	46.8272	41.5478	39.1042	29.0548	35.0772	23.3947	18.2104	24.7133	26.0901
Smp_087250	-1.58386	1.30542e-06	137.589	134.336	138.866	115.956	115.734	128.496	89.3692	84.5346	76.6198	77.6646	97.0427	85.0462
Smp_307900	-1.59284	0.845563	0.183586	0	0	0.57789	0.182178	0.188731	0.193093	0	0.194847	0	0.200887	0.117765
Smp_149720	-1.60437	0.144581	6.33277	8.13813	8.12222	10.3869	9.33131	8.46227	3.01894	9.82547	4.62455	6.24095	3.46492	5.43497
Smp_132740	-1.61305	0.00030989	229.599	233.394	225.236	177.1	176.473	208.36	145.764	130.705	127.995	121.965	151.666	135.619
Smp_244860	-1.61766	0.0309816	0.555276	0.969428	0.561398	0.511639	0.489941	0.617537	0.538202	0.638925	0.450647	0.175941	0.471194	0.454982
Smp_157310	-1.62404	3.30928e-06	30.2774	31.1492	35.8906	36.6065	32.6173	33.3082	20.5335	25.1323	20.5392	18.5122	20.8936	21.1222
Smp_161060	-1.65057	0.256672	2.98633	2.48507	2.48023	5.78347	3.41869	3.43076	1.44948	4.60832	1.21851	1.22747	2.01089	2.10293
Smp_344120	-1.65987	0.126003	3.00442	2.03158	3.04142	3.34938	3.72664	3.03069	1.97497	1.99538	1.19572	2.00692	1.84924	1.80445
Smp_323570	-1.6635	0.0106969	3.67173	4.0076	3.41887	3.75913	3.90541	3.75255	2.89389	2.39991	2.30272	1.46197	2.52179	2.31606
Smp_055260	-1.66911	0.0989123	1.13862	0.829526	0.591356	0.804797	1.26108	0.925077	0.645177	0.518219	0.558608	0.421419	0.814697	0.591624
Smp_148670	-1.67171	6.19009e-05	24.1954	25.2145	30.8482	29.0942	26.5894	27.1884	19.9537	19.4141	13.0113	13.2763	19.6874	17.0686
Smp_332450	-1.70869	1.39965e-06	34.4559	36.0679	38.9405	32.7464	32.6298	34.9681	23.068	25.7862	19.3339	18.5988	19.8618	21.3297
Smp_085540	-1.71051	1.82955e-09	1635.41	1673.79	1693.25	1751.48	1629.04	1676.59	1097.57	1115	957.914	838.927	1125.84	1027.05
Smp_001100	-1.71268	1.28409e-05	313.437	324.111	348.936	372.679	343.018	340.436	228.11	238.852	191.813	158.431	224.086	208.259
Smp_085180	-1.72651	0.00737624	128.67	135.177	128.331	52.9815	67.845	102.601	59.7243	61.2233	52.9634	51.0249	85.1254	62.0123
Smp_245150	-1.7382	0.00289931	2.77849	3.23556	3.21114	4.66118	6.04325	3.98593	2.17374	3.2867	2.29223	2.5653	1.05031	2.27366
Smp_320320	-1.74011	0.000140748	1387.06	1213.17	1421.88	1486.43	1263.86	1354.48	910.309	832.211	702.401	649.378	976.039	814.068
Smp_346880	-1.74262	8.89517e-07	9.32538	9.21944	10.8407	10.4867	9.57576	9.88959	6.0012	7.81985	5.54156	4.60595	5.83902	5.96152
Smp_336210	-1.77578	0.106428	0.34292	0.954384	0.529174	0.668684	0.389116	0.576855	0.463922	0.231795	0.31236	0.26188	0.160825	0.286157
Smp_334970	-1.77689	0.195896	1.41736	1.44367	2.16127	3.23848	3.47627	2.34741	0.964912	2.46447	1.24002	1.15872	0.912354	1.34809
Smp_241620	-1.81003	0.325871	7.88975	1.19138	1.68449	5.39312	2.36785	3.70532	1.64083	2.3861	1.36435	1.37305	4.01564	2.15599
Smp_194130	-1.82994	0.828912	0	0	0	0	0	0	0.161617	0	0	0	0	0.0323233
Smp_340130	-1.83796	6.26822e-11	1403.92	1367.11	1526.98	1389.99	1311.9	1399.98	836.329	903.34	735.482	672.306	824.56	794.403
Smp_335190	-1.85956	0.395946	1.91252	0.993504	0.33052	0.803132	0.683521	0.944639	0.160978	0.904599	0.406379	0.490711	0.83714	0.559962
Smp_112450	-1.86753	0.770591	0.198695	0.107512	0	0.104287	0	0.0820987	0	0	0	0	0.108714	0.0217429
Smp_322920	-1.87985	0.756138	0	0	10.7038	0.155252	0.293644	2.23054	0.155614	0.174762	0.314126	0.158127	0.971278	0.354781
Smp_011870	-1.88048	0.047698	5.3534	5.37911	3.30374	4.14716	2.9098	4.21864	2.54763	2.71112	2.301	0.953749	2.92903	2.2885
Smp_078720	-1.88685	0.058236	1.79579	2.33152	1.74523	2.07272	3.02946	2.19494	1.69993	1.06027	0.762407	1.34355	1.17902	1.20903
Smp_203410	-1.8968	0.015966	17.8967	19.7276	17.8882	17.3852	16.4406	17.8676	11.1095	11.0361	9.20862	8.91212	9.12293	9.87786
Smp_200150	-1.90138	0.438214	0	4.84783	7.26066	1.17373	5.55531	3.76751	0	3.93094	0	2.39501	0	1.26519
Smp_095980	-1.90277	0.396042	80.5698	12.7748	15.2999	46.2436	12.7569	33.529	4.41546	14.2398	4.17499	13.1808	57.1461	18.6314
Smp_306850	-1.91541	0.586884	0.322163	0	0	0.676328	0.213193	0.242337	0	0.12693	0.114057	0	0.352535	0.118704
Smp_347220	-1.9195	0.000761068	4.78456	4.25934	6.41819	5.10401	5.43941	5.2011	3.16656	3.74129	2.29564	2.64004	2.5334	2.87539
Smp_197540	-1.95492	0	54.0536	57.6852	57.7289	66.8763	60.1534	59.2995	33.024	34.3804	31.062	28.3494	30.7987	31.5229
Smp_326580	-1.96488	0.202195	1.92463	0.266346	0.408745	0.8545	0.257859	0.742416	0.194207	0.545916	0.322692	0.263105	0.332849	0.331754
Smp_129610	-1.9798	0.000154913	31.627	28.7295	29.6488	20.3609	18.7743	25.8281	12.1115	11.4092	11.5703	12.1101	14.6526	12.3708
Smp_323640	-2.03289	0.000910881	22.6725	25.2117	28.5444	16.8285	24.1202	23.4755	10.4101	8.14125	9.17837	11.6493	19.8753	11.8509
Smp_205760	-2.03374	1.90802e-05	171.493	167.971	213.723	209.464	176.445	187.819	99.8372	120.258	90.2445	74.3436	108.352	98.607
Smp_334450	-2.05237	0.00558178	17.5706	16.3178	15.221	15.8909	14.7963	15.9593	9.94554	6.85871	5.36088	5.51776	11.8665	7.90987
Smp_306840	-2.0951	0.255857	0.264981	0.191176	0.477003	0.463617	0.526101	0.384575	0.185857	0	0.0938298	0.377702	0.289964	0.18947
Smp_000430	-2.1016	0.408535	44.457	5.48421	5.00434	24.6201	8.04847	17.5228	4.72218	8.725	1.69126	4.02449	24.8784	8.80826
Smp_123830	-2.1222	4.55141e-08	1048.84	1045.7	1011.96	893.802	901.423	980.344	552.235	487.886	407.228	404.232	572.213	484.759
Smp_144440	-2.15653	0.0720996	5.22435	0.897444	1.7018	3.48225	1.64647	2.59046	0.872478	2.05904	1.05716	0.531919	1.72416	1.24895
Smp_135560	-2.17768	3.27662e-08	2639.18	2678.07	2446.14	2007.64	2026.37	2359.48	1403.89	1050.16	893.879	963.235	1378.84	1138
Smp_035250	-2.22112	0.0227397	4.16047	3.41517	4.9578	3.01125	2.13582	3.5361	1.66004	2.71185	0.913936	0.460049	2.35482	1.62014
Smp_095520	-2.2221	2.22881e-05	200.177	183.533	222.865	260.233	222.053	217.772	103.39	107.095	85.6579	96.1011	119.41	102.331
Smp_000180	-2.22989	0.0217835	3.39005	2.95134	5.33384	7.19682	4.61003	4.69642	2.09381	3.61842	1.84067	0.866747	2.01617	2.08716
Smp_076320	-2.34605	0.00162019	6.33879	3.78454	4.36731	6.08	3.68845	4.85182	2.75941	1.5501	1.74113	2.10292	2.51144	2.133
Smp_086530	-2.35357	2.75716e-05	2597.94	2526.07	3106.88	3691.31	3130.9	3010.62	1667.29	1659.06	1033.37	945.505	1428.07	1346.66
Smp_164590	-2.36199	1.58283e-11	489.94	496.355	423.55	442.828	434.778	457.49	228.858	187.638	173.362	195.107	229.378	202.869
Smp_000420	-2.36969	0.229594	37.7731	5.3782	5.63606	17.606	7.52315	14.7833	3.0064	3.52398	1.97925	3.98464	20.1231	6.52348
Smp_326560	-2.37	0.552717	3.55454	0	0	0.658089	0.41493	0.925511	0.219902	0.49361	0.221862	0.223462	0.915172	0.414802
Smp_319330	-2.45047	0.593702	9.07254	0	0.489925	0	12.27	4.3665	0.238611	0	0	0	8.93506	1.83473
Smp_302980	-2.51947	0.0241402	10.1054	2.17304	2.20494	4.95429	3.1896	4.52545	1.37322	1.38565	1.10251	1.46685	4.13775	1.89319
Smp_148820	-2.52491	6.02308e-12	24.0211	26.5832	27.8578	18.6214	17.6101	22.9387	12.7779	8.70793	9.85459	7.44039	9.40898	9.63797
Smp_341340	-2.60271	0.094814	1.45323	1.25796	0.470812	2.44019	1.29807	1.38405	0.611467	0.343364	0.308586	0.466004	0.954123	0.536709
Smp_145020	-2.63648	0.0107312	0.147905	0.373521	0.37279	0.465893	0.489501	0.369922	0.155629	0.174957	0.104785	0.210843	0.0539509	0.140033
Smp_086480	-2.64396	0	999.22	956.264	1059.2	1158.55	1026	1039.85	443.859	427.233	385.757	333.569	467.127	411.509
Smp_135230	-2.64703	3.48837e-08	9.53887	9.53367	9.60783	13.9412	12.5855	11.0414	3.43618	4.47313	6.21036	4.91556	2.72717	4.35248
Smp_346370	-2.75645	0.00776074	0.345102	0.174317	0.248537	0.55568	0.251297	0.314987	0.145262	0.163346	0.0733659	0.0737979	0.176237	0.126402
Smp_326570	-2.75896	0.00146997	4.55976	1.88653	3.18633	3.09655	3.99325	3.34448	1.834	0.633837	0.996827	1.00348	1.76103	1.24583
Smp_241610	-2.77704	0.0253776	107.068	12.2959	12.1905	42.4185	17.3297	38.2606	5.85816	13.5238	4.3167	8.2048	41.0034	14.5814
Smp_327770	-2.8747	0.351378	1.77108	0	0.127518	1.2393	0.820383	0.791658	0.124212	0.139539	0.125393	0.252431	0.775218	0.283358
Smp_246770	-2.92175	0.017648	8.93502	11.2806	2.41254	12.1702	8.86925	8.73352	4.25237	4.4005	0.790839	1.81934	4.3067	3.11395
Smp_154680	-3.08153	1.50339e-13	34.2597	32.4838	33.4843	32.7047	30.4752	32.6815	12.5204	12.7271	9.09963	9.31867	11.612	11.0556
Smp_164400	-3.11882	0.0105612	15.1005	22.4564	6.4522	23.7509	8.11242	15.1745	4.96129	8.52883	1.66738	3.02514	7.57286	5.1511
Smp_089200	-3.12065	0	174.447	206.685	189.428	193.983	191.794	191.267	91.4823	69.8883	55.6272	47.3435	57.6539	64.399
Smp_324380	-3.13916	0.031836	5.01886	5.27985	1.80669	3.51153	2.21389	3.56616	1.61318	1.48241	0.444079	0.447061	1.9832	1.19399
Smp_309090	-3.39891	0.0886261	18.1125	1.63343	2.85291	9.1106	3.74584	7.09105	0.992486	2.56502	0.501036	1.81526	5.16151	2.20706
Smp_326480	-3.46784	0.591425	0.0767863	0	0	0.0806129	0	0.0314799	0	0	0	0	0	0
Smp_013540	-3.5744	0.0120632	2.16487	0.439306	0.365371	1.27849	0.604484	0.970504	0.213543	0.320025	0.0718811	0.144654	0.740314	0.298084
Smp_017610	-3.58502	6.43494e-11	9.96437	9.25015	9.39762	13.1995	10.2362	10.4096	3.46815	3.71795	2.68827	2.54049	2.76795	3.03656
Smp_155310	-3.68686	0.0213396	1.15402	0.156138	0.25972	1.21186	0.310351	0.618419	0.0505994	0.256042	0.127778	0.20565	0.236787	0.175371
Smp_191910	-3.72083	0.0309526	107.57	14.2769	17.9192	51.6052	21.0301	42.4803	5.2572	12.9821	2.54611	7.05182	32.5992	12.0873
Smp_314250	-3.99814	1.20016e-05	9.07217	3.0333	5.01905	7.12397	5.56504	5.96271	2.17289	1.48273	0.861999	1.10394	2.0178	1.52787
Smp_161880	-4.03278	0.287426	0	26.4869	0	0	0	5.29739	0	0	0	0	0	0
Smp_050270	-4.2063	0.0200212	6.00542	1.23948	0.992782	3.35652	2.04045	2.72693	0.480553	0.540083	0.242625	0.406909	1.58272	0.650577
Smp_316610	-4.4896	0.0627618	0.665614	0.480049	0.718668	0.232756	0.220135	0.463444	0.233333	0	0	0	0.242776	0.0952218
Smp_165360	-5.18197	0.0323509	4.45169	0.621697	0.517067	2.4125	0.903004	1.78119	0.352574	0.169871	0.152608	0.0511776	0.942869	0.33382
Smp_033250	-5.24785	0.00201806	7.98886	1.78382	2.60203	7.05393	4.78281	4.84229	1.06718	0.449535	0.269317	0.542199	2.35894	0.937434
Smp_316170	-5.55141	0.121151	0.415801	0	0.112271	0.654694	0.206372	0.277828	0	0.122873	0	0.111123	0	0.0467992
Smp_322820	-5.62505	0.0378203	3.19402	1.14504	160.418	2.58285	3.2615	34.1203	2.63802	2.75359	1.38185	3.40908	3.06853	2.65021
Smp_305130	-6.66978	0.22341	0.121084	0	1.04616	0	0.116418	0.256733	0	0	0	0	0	0
Smp_195090	-7.00456	3.89401e-30	62.8107	61.9756	75.4204	82.8663	59.3689	68.4884	10.2252	13.6032	7.77992	6.71374	11.7824	10.0209
Smp_137360	-7.99915	9.75402e-07	1.41979	3.53345	3.98652	5.36418	3.38192	3.53717	0.597404	0.838694	0.301495	0.455286	0	0.438576
Smp_316140	-17.3094	0.0479525	0.463752	0.25084	0	0	0	0.142918	0	0	0	0	0	0
Smp_316150	-45.0857	0.00137144	2.96975	0.247129	0	1.43785	0	0.930945	0	0	0	0	0	0
Smp_322280	79.0491	0.000484104	0	0	0	0.0518903	0	0.0103781	0	0.0584592	0.0525184	0	0	0.0221955
Smp_325350	66.5034	0.00840888	0	0	0	0	0	0	0	0	0	0	0	0
Smp_321540	22.5304	0.00906015	0.0549348	0.0297017	0	0	0.0818544	0.0332982	0	0	0.0583905	0	5.89855	1.19139
Smp_306720	20.1433	0.0103416	0.9791	0.847427	0.634328	0.616362	1.36016	0.887475	0.823813	121.602	0.623422	0	0.64282	24.7384
Smp_311250	18.7243	0.0246941	0	0	0	0	0	0	0.316266	0	0	0	0	0.0632532
Smp_320960	17.543	0.0881433	0	0	0	0	0	0	0	0.102661	0	0	0	0.0205321
Smp_159830	15.5949	0.0659261	0	0	0	0	0	0	0	0	0	0	0	0
Smp_307550	14.143	0.000413602	0.0947429	0.0512713	0.0511707	0.0994794	0.188136	0.0969601	2.09352	1.34489	1.61095	1.77266	0.155516	1.39551
Smp_201690	14.0308	0.0955685	0	0	0	0	0	0	0	0	0	0	0	0
Smp_347890	13.9381	0.0932868	0	0	0	0	0	0	0.0810617	0	0	0.247163	0	0.065645
Smp_165450	13.8705	0.0845522	0	0	0	0	0	0	0	0	0	0	0	0
Smp_318290	12.3754	0.127995	0	0	0	0	0	0	0.0457221	0	0	0	0.0475497	0.0186544
Smp_301320	12.2507	0.00889385	0.0507826	0.164888	0.274275	0.213282	0.252101	0.191066	0.106869	5.10593	10.6852	0.108588	6.27959	4.45724
Smp_300370	11.3406	0.04332	0	0.0116474	0	0	0.0106854	0.00446656	0.498245	0.0127351	0.0114393	0.0115056	0.0117754	0.10914
Smp_314730	10.9859	0.0679923	0	0	0	0	0.0498461	0.00996922	0	0	0.0533512	0	0	0.0106702
Smp_334830	10.9019	0.00279173	0	0.116008	0.11578	0	0	0.0463576	0.563895	1.01368	0.113859	0.802181	0.117307	0.522184
Smp_303760	10.8238	0.300066	0	0	0	0	0	0	0.0783396	0.176107	0	0	0	0.0508893
Smp_061390	10.7922	0.225151	0	0	0	0	0	0	0	0	0	0	0.262933	0.0525866
Smp_090100	10.7921	0.225151	0	0	0	0	0	0	0	0	0	0.0739068	0.151298	0.0450409
Smp_326940	10.765	0.229257	0	0	0	0	0	0	0	0	0	0.0608054	0.0311166	0.0183844
Smp_334820	10.7466	0.000223175	0	0	0	0	0	0	0.0618823	0.0347909	0.0312531	0.125754	0.19306	0.089348
Smp_330730	10.6977	0.193695	0	0	0	0	0	0	0.18806	0	0	0.191101	0	0.0758323
Smp_154220	10.6378	0.222775	0	0	0	0	0	0	0.0293338	0	0.0296298	0.0298052	0	0.0177538
Smp_204920	9.71526	0.0317455	0	0	0	0	0	0	0	0.130554	0.11729	0.0590034	0.0603923	0.0734479
Smp_180340	9.13353	0.295428	0	0	0	0	0	0	0	0	0	0	0	0
Smp_329050	9.08618	0.286691	0	0	0	0	0	0	0	0	0	0.0365192	0	0.00730384
Smp_132790	9.03277	0.30591	0	0	0	0	0	0	0	0	0.332853	0	0	0.0665706
Smp_308700	8.76086	0.114633	0	0	0	0	0.0194731	0.00389462	0	0.0464134	0	0.272586	0.0214602	0.0680919
Smp_320510	7.75844	0.122714	0	0	0	0	0	0	0	0	0.208371	0.314563	0.107332	0.126053
Smp_312650	7.58633	0.464497	0	0	0	0	0	0	0	0.311511	0	0	0	0.0623023
Smp_328460	7.58311	0.462224	0	0	0	0	0	0	0	0.50894	0	0	0	0.101788
Smp_317890	7.54399	0.46204	0	0	0	0	0	0	0	0	0	0	0.0250072	0.00500144
Smp_321880	7.50997	0.446009	0	0	0	0	0	0	0	0	0	0.226142	0.231539	0.0915362
Smp_321120	7.50251	0.434471	0	0	0	0	0	0	0	0	0	0	0	0
Smp_322450	7.4909	0.444426	0	0	0	0	0	0	0.071613	0.0804913	0	0	0	0.0304209
Smp_152310	7.48928	0.462003	0	0	0	0	0	0	0	0	0	0.324418	0	0.0648836
Smp_073920	7.48835	0.429788	0	0	0	0	0	0	0.19901	0.223404	0	0	0	0.0844829
Smp_326220	7.46813	0.43142	0	0	0	0	0	0	0	0	0.130376	0	0	0.0260753
Smp_329870	7.46737	0.435243	0	0	0	0	0	0	0	0	0.163931	0	0.168968	0.0665799
Smp_198170	7.46292	0.419427	0	0	0	0	0	0	0.293414	0	0	0.298178	0	0.118318
Smp_325690	7.46206	0.468161	0	0	0	0	0	0	0	0	0	0	0.162073	0.0324145
Smp_154590	7.4607	0.478584	0	0	0	0	0	0	0	0	0	0	0	0
Smp_345790	7.45122	0.429438	0	0	0	0	0	0	0	0	0.0393748	0.0396105	0	0.0157971
Smp_185870	7.44851	0.434471	0	0	0	0	0	0	0	0	0.195427	0.196801	0	0.0784457
Smp_141560	7.42495	0.429438	0	0	0	0	0	0	0	0	0	0	0	0
Smp_307540	7.40367	5.58026e-05	0.0550066	0	0	0.0288813	0	0.0167776	0.115766	0.130173	0.233869	0.205847	0.120389	0.161209
Smp_345060	7.39756	0.448098	0	0	0	0	0	0	0	0	0.157953	0	0	0.0315907
Smp_337640	7.19648	8.18335e-06	0.0227481	0	0	0.0238884	0.0225884	0.013845	0.0957525	0.134592	0.169263	0.26755	0.0746809	0.148368
Smp_330700	6.23564	1.15413e-06	0.080762	0.131118	0.130861	0.0424013	0	0.0770286	0.169964	0.334407	0.514995	0.431743	0.441892	0.3786
Smp_316470	6.05104	2.56716e-05	0	0	0	0	0	0	0.23905	0.671402	0.241329	0.485811	0.497307	0.42698
Smp_332190	6.03424	0.0922109	0.995097	31.235	1.01517	0.638462	0.878196	6.95238	18.5572	24.392	29.0224	92.0331	61.1055	45.022
Smp_314360	5.94151	0.672013	0	0	0	0	0	0	0	0	0	0	0	0
Smp_304040	5.89322	0.608608	0	0	0	0	0	0	0	0	0	0	0	0
Smp_327200	5.88686	0.596793	0	0	0	0	0	0	0	0.671767	0	0	0	0.134353
Smp_308590	5.87098	0.0431332	0.0225569	0	0.0974704	0	0.0671954	0.0374445	0.118684	0.0266923	0.0479543	1.20591	0.0493687	0.289722
Smp_320300	5.87065	0.614648	0	0	0	0	0	0	0	0	0	0	0.373727	0.0747454
Smp_138080	5.86998	0.672013	0	0	0	0	0	0	0	0	0	0.265762	0	0.0531525
Smp_331630	5.85067	8.17222e-05	0	0	0	0	0	0	0	0	0	0	0	0
Smp_311700	5.84218	0.596663	0	0	0	0	0	0	0	0	0	0	0	0
Smp_013210	5.83757	0.587536	0	0	0	0	0	0	0.059973	0	0	0	0	0.0119946
Smp_329880	5.83271	0.672013	0	0	0	0	0	0	0	0	0	0.0316723	0	0.00633445
Smp_151270	5.8286	0.596793	0	0	0	0	0	0	0.499938	0	0	0	0	0.0999876
Smp_324070	5.82571	0.596663	0	0	0	0	0	0	0.149179	0	0.150575	0	0	0.0599508
Smp_321170	5.5168	0.185123	0	1.75701	0.877002	0	0	0.526803	0	0	0	0.867971	0	0.173594
Smp_329570	5.35538	1.74192e-06	0.113796	0	0.0819587	0.0796684	0	0.0550847	0.399184	0.40393	0.322547	0.446162	0.373621	0.389089
Smp_337450	4.69093	0.355796	0	0	0	0	0	0	0	0	0.377587	0	0.3899	0.153497
Smp_145290	4.65119	0.0338923	0	0	0	0	0	0	0	0	2.13916	0.134582	0	0.454749
Smp_318300	4.6437	0.121049	0	0	0	0	0.0930065	0.0186013	0	0.110762	0.298569	0.300476	0	0.141961
Smp_331130	4.60881	2.19835e-07	0.090837	0.133933	0.100037	0.143069	0.0919786	0.111971	0.526091	0.483559	0.965357	0.679866	0.265427	0.58406
Smp_324690	4.51864	0.209621	0	0.416582	0.415782	0	0	0.166473	1.61979	0	0.816192	0.411542	0	0.569505
Smp_329750	4.51235	0.248401	0	0	0	0.265128	0.25076	0.103178	0	0.298188	0.268099	0.540226	1.93608	0.608519
Smp_203330	4.46869	0.00689982	1.48696	0	0	0	0	0.297391	1.55835	3.45404	1.55959	0	3.25088	1.96457
Smp_322480	4.27135	1.09881e-06	0.149587	0.161914	0.161597	0.117816	0.129972	0.144177	0.491921	0.70808	0.79506	0.699752	0.552474	0.649457
Smp_043270	4.26678	2.19935e-06	0.0938692	0.135468	0.101402	0.0657133	0.0621377	0.0917181	0.395107	0.555324	0.432341	0.401458	0.273924	0.411631
Smp_320570	4.26482	0.823576	0	0	0	0	0	0	0	0	0	0	0.0997974	0.0199595
Smp_326990	4.26226	0.820312	0	0	0	0	0	0	0	0	0	0	0.0453616	0.00907233
Smp_062240	4.26153	0.812803	0	0	0	0	0	0	0	0.307605	0	0	0	0.061521
Smp_143870	4.26153	0.812803	0	0	0	0	0	0	0	0.493483	0	0	0	0.0986967
Smp_325960	4.26151	0.812803	0	0	0	0	0	0	0	0.105559	0	0	0	0.0211119
Smp_308490	4.2547	0.814494	0	0	0	0	0	0	0	0	0	0	0	0
Smp_330100	4.25375	0.812803	0	0	0	0	0	0	0	0	0	0	0.0558253	0.0111651
Smp_132960	4.25336	0.812803	0	0	0	0	0	0	0	0	0	0	0	0
Smp_321000	4.25333	0.812803	0	0	0	0	0	0	0	0	0	0	0.0151013	0.00302026
Smp_327470	4.24936	0.812803	0	0	0	0	0	0	0	0.0853341	0	0	0	0.0170668
Smp_340330	4.24173	0.812803	0	0	0	0	0	0	0	0	0	0.133358	0	0.0266717
Smp_319750	4.24157	0.812803	0	0	0	0	0	0	0	0	0	0.321402	0	0.0642803
Smp_337690	4.24153	0.812803	0	0	0	0	0	0	0	0	0	0	0	0
Smp_316230	4.23615	0.812803	0	0	0	0	0	0	0	0	0.218537	0	0	0.0437074
Smp_157450	4.23191	0.812803	0	0	0	0	0	0	0	0	0	0.276335	0	0.0552669
Smp_164100	4.224	0.812803	0	0	0	0	0	0	0	0	0	0	0	0
Smp_325430	4.22381	0.812803	0	0	0	0	0	0	0.071692	0	0	0	0	0.0143384
Smp_318650	4.22379	0.812803	0	0	0	0	0	0	0	0	0	0	0	0
Smp_309940	4.22376	0.812803	0	0	0	0	0	0	0.0262454	0	0	0	0	0.00524908
Smp_201450	4.22081	0.812803	0	0	0	0	0	0	0	0	0.893214	0	0	0.178643
Smp_175190	4.21932	0.812803	0	0	0	0	0	0	0	0	0.111917	0	0	0.0223834
Smp_344520	4.21875	1.05114e-06	0.0199857	0.151432	0.151135	0.104944	0.0893087	0.103361	0.304964	0.40211	0.594906	0.555615	0.656124	0.502744
Smp_331690	4.21831	0.812803	0	0	0	0	0	0	0	0	0.183408	0	0	0.0366816
Smp_070250	4.21828	0.812803	0	0	0	0	0	0	0	0	0.172554	0	0	0.0345109
Smp_332670	4.21611	0.812803	0	0	0	0	0	0	0	0	0.086872	0	0	0.0173744
Smp_317150	4.1652	0.258465	0.11372	0.246118	5.64971	0.477461	0.451519	1.3877	0.23927	0.268807	0.60388	28.9324	0.373323	6.08354
Smp_344830	4.04374	0.386754	0.0119527	0	0	0	0	0.00239053	0.0125783	1.2336e-43	0	0.0511213	0	0.0127399
Smp_200850	4.04255	0.0038054	0	0	0	0	0.575419	0.115084	0	0	0	0	0	0
Smp_317400	3.86765	0.361098	0	0	0	0	1.72014	0.344028	3.97779	0	2.50912	0	0	1.29738
Smp_033380	3.79195	0.0114606	0.0427766	0	0.0154038	0.0149743	0	0.014631	0.0600207	0.0337495	0.0454736	0.0609848	0.0936227	0.0587703
Smp_074570	3.77588	2.2097e-14	8.02153	6.1461	6.82265	5.53098	4.63782	6.23182	29.8578	29.3047	26.7348	28.2263	12.4271	25.3101
Smp_088090	3.75791	2.72968e-09	3.03362	2.5538	3.31748	2.83151	2.6031	2.8679	5.28089	8.68464	10.9065	14.5757	15.697	11.0289
Smp_173160	3.72683	0.181611	0	0.191065	0	0.0617843	0	0.0505699	0.123835	0.1392	0	0	0.901529	0.232913
Smp_340950	3.6678	0.418384	0	0.0995038	0	0	0	0.0199008	0.0967352	0	0	0	0.100615	0.0394701
Smp_244640	3.66575	4.28309e-100	37.908	39.7956	40.0251	37.2316	37.1279	38.4176	125.23	155.583	172.982	160.958	133.854	149.721
Smp_319570	3.64354	0.0989679	0	0	0	0	0	0	0.369283	0	0	0.37529	0.384354	0.225786
Smp_332150	3.63618	1.03215e-07	0.032798	0.0142008	0.0496053	0.0413339	0.0651396	0.0406155	0.0828372	0.131985	0.0976317	0.119237	0.0574267	0.0978235
Smp_064020	3.61384	0.0119011	0.196957	0.334977	0.364717	3.36825	0.195548	0.892089	4.53	11.5524	4.33645	0.3859	7.20492	5.60194
Smp_313100	3.60853	0.00922179	0.0224175	0.0727941	0.16952	0.141248	0.200341	0.121264	0.165132	0.318328	0.667215	0.814956	0.318914	0.456909
Smp_329090	3.55904	0.33455	0	0	0	0	0.173874	0.0347747	0.0921374	0.103539	0	0.280865	0.0958318	0.114475
Smp_244650	3.55648	3.3851e-74	7.56441	8.95904	8.61395	8.77169	8.11362	8.40454	25.1731	31.9153	35.6135	32.5309	31.6018	31.3669
Smp_247700	3.55358	0.0698836	2.00217	0.812455	0.810866	3.02081	2.11149	1.75156	2.50116	31.7927	2.39194	2.54152	0.68466	7.9824
Smp_316490	3.53948	5.90003e-26	15.5716	19.6254	17.5656	21.105	27.4915	20.2718	61.0708	68.2737	106.367	76.0706	58.4534	74.0472
Smp_063330	3.51895	3.9993e-159	773.834	763.177	833.696	890.955	896.09	831.551	2901.85	2987.46	3198.87	3351.01	2851.36	3058.11
Smp_323240	3.51788	0.301851	0	0	0	0	0	0	0	0	0	0	0	0
Smp_247800	3.50631	0.000723441	0.106876	0.115677	0.0769671	0.261859	0.35373	0.183022	0.787231	0.547934	0.567953	0.723708	0.779698	0.681305
Smp_095400	3.49615	0.568104	0	0	0	0	0	0	0	0	0	0	0	0
Smp_171310	3.49136	0.585116	0	0	0	0	0	0	0	0	0	0	0	0
Smp_324500	3.48248	0.581382	0	0	0.0172738	0	0	0.00345476	0	0	0	0.017097	0.0174981	0.00691902
Smp_315140	3.48077	0.456426	0	0	0	0	0	0	0.104604	0	0.105611	0	0.108802	0.0638034
Smp_335330	3.475	0.606844	0	0	0	0	0	0	0	0	0	0	0	0
Smp_056770	3.47261	0.559158	0	0	0	0	0	0	0	0.434784	0	0	0	0.0869568
Smp_308310	3.4089	0.448098	0.0715344	0	0	0.150203	0	0.0443474	0.526856	0.253779	0	0	0	0.156127
Smp_325990	3.29767	0.550223	0	0	0	0	0	0	0.0551313	0.061993	0	0	0	0.0234249
Smp_165300	3.28167	0.46374	0	0.262678	0	0	0	0.0525356	0.255352	0.286495	0	0.518984	0	0.212166
Smp_330320	3.27152	0.574502	0.177768	0	0	0	0	0.0355536	0	0	0.188683	0.570002	0	0.151737
Smp_133340	3.22529	0.186122	1.10151	0.794507	0.396479	0.770519	1.45742	0.904088	0.965465	1.73419	0.584542	0.981079	12.8568	3.42441
Smp_328240	3.21925	0.351886	0	0	0	0	0	0	0	0	0	0	0	0
Smp_138340	3.19988	0.0039673	0.0451882	0.220101	0.0732232	0.0949063	0.157048	0.118093	0.332863	0.374307	0.480333	0.410686	0.321424	0.383923
Smp_319770	3.17791	0.29244	0	0.0713421	0	0	0.0654445	0.0273573	0	0.0779585	0.210351	0	0	0.0576619
Smp_318600	3.11106	0.0259341	0.0496589	0	0.0536414	0	0	0.02066	0.0522521	0.293705	0.316631	0.106185	0.271709	0.208097
Smp_340690	3.09512	0.363081	0.0357482	0	0.00965482	0.00938569	0.0177496	0.0145077	0.15048	0.0211548	0	0.0286679	0.0293401	0.0459285
Smp_330450	3.0213	0.26991	0.0920835	0.199304	0	0.096665	0	0.0776106	0.193759	0.108863	0.489085	0.295322	0.100765	0.237559
Smp_201070	3.01154	0.0204509	0.085697	0.0463766	0	0.0449916	0.127632	0.0609395	0.180349	0.304141	0.182151	0.137437	0.187558	0.198327
Smp_138580	2.99797	0.40778	0.196443	0	0.212115	0	0.194927	0.120697	0	0.695749	0.833873	0	0.214956	0.348916
Smp_302170	2.95088	0.00384352	0	0	0	0	0	0	0	0	0	0	0	0
Smp_334870	2.93942	0.502671	0	0	0	0	0	0	0.104773	0	0	0.106462	0.108977	0.0640424
Smp_323230	2.93718	0.483931	0	0	0	0	0	0	0	0	0	1.59967	0.819747	0.483884
Smp_141640	2.91946	0.529428	0	0	0	0	0	0	0	0	0	0	0	0
Smp_004980	2.90971	0.387894	8.36882	7.89388	8.462	8.57831	9.14977	8.49056	9.62259	8.66644	9.28121	9.15153	8.81162	9.10668
Smp_325740	2.90277	0.0871079	0	0	0.0439801	0	0	0.00879602	0	0.0481664	0	0.0435304	0.0445537	0.0272501
Smp_321690	2.89185	0.812803	0	0	0	0	0	0	0	0	0.0635287	0	0.0654244	0.0257906
Smp_319380	2.88101	0.216558	0.0264597	0	0	0.0277855	0.0262733	0.0161037	0.0278434	0	0.112498	0.028291	0.11582	0.0568907
Smp_346510	2.86969	0.737473	0	0.0709242	0	0	0	0.0141848	0	0.077502	0	0	0.0717122	0.0298428
Smp_202660	2.86229	0.740797	0	0	0	0	0	0	0	0	0	0	0	0
Smp_303560	2.8545	0.732794	0	0	0	0	0	0	0	0.0890199	0.0799817	0	0	0.0338003
Smp_175440	2.8331	0.737393	0	0	0	0	0	0	0	0	0	0	0	0
Smp_300710	2.82731	2.23065e-05	0.0751123	0.146379	0.129894	0.0942787	0.0745867	0.10405	0.332147	0.284026	0.349925	0.353552	0.509872	0.365904
Smp_313730	2.80107	0.663925	0.0683264	0	0	0	0	0.0136653	0	0	0	0	0	0
Smp_321090	2.78808	0.414607	0	0	0	0	0.127417	0.0254834	0.067518	0.0758916	0	0.137209	0.140442	0.084212
Smp_332590	2.76438	0.035898	0.0965591	0.0522539	0	0.101386	0.0479356	0.0596269	0.304805	0.513997	0.102614	0.206473	0.0528324	0.236144
Smp_171060	2.76163	0.478564	0	0.00894448	0	0	0.00820574	0.00343004	0	0	0.00878478	0.00883558	0.0271281	0.00894968
Smp_302030	2.7522	0.0611132	0.0338989	0.0513712	0.0292974	0.00712021	0.00673261	0.0256841	0.0856176	0.120366	0.0360387	0.0289975	0.118708	0.0779457
Smp_079560	2.75025	0.53661	0	0	0	1.33757	0.459937	0.359502	1.70603	0.0684906	1.90751	0.86674	0.0633677	0.922428
Smp_334670	2.72176	6.15252e-08	0.327661	0.469078	0.37681	0.444008	0.461823	0.415876	0.711873	1.12585	1.5394	1.49182	1.05256	1.1843
Smp_322830	2.70444	8.76978e-13	136.603	159.506	154.839	120.301	102.981	134.846	330.918	415.389	407.502	411.427	358.618	384.771
Smp_336070	2.67956	0.547463	0	0	0	0	0.111039	0.0222078	0.117684	0.132214	0.118808	0	0	0.0737413
Smp_321450	2.67528	0.145872	0.117287	0.380756	0.380011	0.123106	1.16418	0.433069	1.23386	1.52474	2.7403	1.12838	0.385031	1.40246
Smp_323900	2.6713	2.1316e-05	1.1825	0.828087	1.5778	0.876336	1.03586	1.10012	2.41516	3.78391	3.25183	4.61062	4.26259	3.66482
Smp_125560	2.65885	3.77598e-05	0.287176	0.621673	0.33843	0.466059	0.518467	0.446361	1.34615	1.26656	1.19325	1.42361	0.799938	1.2059
Smp_244160	2.64047	4.10303e-22	61.3402	56.9679	77.1621	61.0536	62.0525	63.7153	152.177	207.203	167.851	168.952	193.525	177.942
Smp_138060	2.63587	1	0	0	0	0	0	0	0	0	0	0	0	0
Smp_309740	2.63486	0.5379	0	0	0	0	0	0	0	0	1.08168	0.545879	0	0.325512
Smp_341780	2.62983	0.0435392	0.33743	0	0.971815	0.354182	0.111646	0.355015	1.18328	0.930554	1.31402	0.480942	1.10772	1.0033
Smp_049240	2.62624	1	6.49621e-07	6.68505e-07	6.28156e-07	3.65194e-07	4.41866e-07	5.50668e-07	5.6805e-07	5.75028e-07	6.38072e-07	7.3174e-07	5.76849e-07	6.17948e-07
Smp_309060	2.62623	1	0	0	0	0	0	0	0	0.0904599	0	0	0	0.018092
Smp_326230	2.62623	1	0	0	0	0	0	0	0	0	0	0	0	0
Smp_327110	2.62622	1	0	0	0	0	0	0	0	0	0	0	0	0
Smp_345660	2.62621	1	0	0	0	0	0	0	0	0	0	0	0	0
Smp_059140	2.62579	1	0	0	0	0	0	0	0	0	0	0	0	0
Smp_308690	2.62384	1	0	0	0	0	0	0	0	0	0	0	0	0
Smp_335460	2.62384	1	0	0	0	0	0	0	0	0	0	0	0	0
Smp_329510	2.62232	0.039597	0.0814282	0.176266	0.131941	0.042751	0.121276	0.110732	0.428415	0.240832	0.432702	0.130591	0.311876	0.308883
Smp_335080	2.62201	1	0	0	0	0	0	0	0	0	0	0.261031	0	0.0522063
Smp_015490	2.62035	1	0	0	0	0	0	0	0	0	0	0	0	0
Smp_243370	2.62033	1	0	0	0	0	0	0	0	0	0	0	0	0
Smp_305620	2.62033	1	0	0	0	0	0	0	0	0	0	0	0	0
Smp_318610	2.62033	1	0	0	0	0	0	0	0	0	0	0	0	0
Smp_320660	2.62032	1	0	0	0	0	0	0	0	0	0	0	0	0
Smp_321200	2.62032	1	0	0	0	0	0	0	0	0	0	0	0	0
Smp_325300	2.62023	1	0	0	0	0	0	0	0	0	0	0	0	0
Smp_026790	2.61688	0.0378332	0	0.448614	1.11934	0.217523	0.411448	0.439386	0.654165	1.9579	1.32002	2.65902	1.13436	1.54509
Smp_003300	2.61509	1	0	0	0	0	0	0	0	0	0	0	0	0
Smp_337000	2.61487	1	0	0	0	0	0	0	0	0	0	0	0	0
Smp_329890	2.61487	1	0	0	0	0	0	0	0	0	0	0	0	0
Smp_329130	2.61487	1	0	0	0	0	0	0	0	0	0	0	0	0
Smp_326660	2.61486	1	0	0	0	0	0	0	0	0	0	0	0	0
Smp_317860	2.61485	1	0	0	0	0	0	0	0	0	0	0	0	0
Smp_200820	2.61485	1	0	0	0	0	0	0	0	0	0	0	0	0
Smp_325110	2.61356	1	0	0	0	0	0	0	0	0	0	0	0	0
Smp_334550	2.61356	1	0	0	0	0	0	0	0	0	0	0	0	0
Smp_128830	2.61355	1	0	0	0	0	0	0	0	0	0	0	0	0
Smp_328880	2.61318	1	0	0	0	0	0	0	0	0	0	0	0	0
Smp_323210	2.61317	1	0	0	0	0	0	0	0	0	0	0	0	0
Smp_319690	2.61316	1	0	0	0	0	0	0	0	0	0	0	0	0
Smp_319640	2.61315	1	0	0	0	0	0	0	0	0	0	0	0	0
Smp_200670	2.61315	1	0	0	0	0	0	0	0	0	0	0	0	0
Smp_170890	2.61314	1	0	0	0	0	0	0	0	0	0	0	0	0
Smp_313500	2.61314	1	0	0	0	0	0	0	0	0	0	0	0	0
Smp_200650	2.61025	0.0203347	0	0	0	0	1.58297	0.316594	0	1.85831	0	0	0	0.371663
Smp_319660	2.60522	0.00105257	0.0667442	0.0722448	0.12618	0.210276	0.23197	0.141483	0.210711	0.217213	0.478917	0.428193	0.419976	0.351002
Smp_317960	2.60299	0.107646	0.0728002	0.157576	0.0786339	0.0764299	0.0722742	0.0915429	0.382983	0.258267	0.0773472	0.233489	0.15933	0.222283
Smp_318850	2.59181	0.157563	0	0	0.0291585	0.0283445	0	0.0115006	0.0568073	0.0638771	0	0	0	0.0241369
Smp_319410	2.57586	0.288476	0	0.325344	0.324713	0	0.298353	0.189682	0.316266	0	0.637796	0.964207	0.329133	0.44948
Smp_308030	2.55307	0.492642	0.0322546	0	0	0.0677395	0	0.0199988	0.033941	0.0381628	0.13713	0	0.0352966	0.048906
Smp_335220	2.54279	0.685182	0	0	0	0	0	0	0	0	0	0	0.410944	0.0821887
Smp_325230	2.54041	0.706108	0	0.230103	0	0	0	0.0460206	0	0.251048	0	0	0.465472	0.143304
Smp_200160	2.53543	0.660562	0	0	0	0	0	0	0	0	0	0	0	0
Smp_181720	2.52968	0.669254	0.10537	0	0	0	0	0.021074	0	0.124549	0.111917	0.112641	0	0.0698214
Smp_336150	2.52904	0.714279	0	0	0	0.0197167	0	0.00394335	0.0395152	0	0	0	0.020546	0.0120122
Smp_321060	2.52635	0.340948	0	0.017238	0.0086021	0	0.00790714	0.00674945	0.016759	0	0.0338605	0.00851406	0	0.0118267
Smp_164700	2.51816	0.675898	0	0	0	0	0	0	0	0	1.15081	1.16589	0	0.463339
Smp_202990	2.51785	0.36929	0	0	0	0	0	0	0	0	2.17829	0	2.28123	0.891903
Smp_082410	2.51783	0.681373	0.176497	0	0	0	0	0.0352994	0	0.208423	0.374672	0	0	0.116619
Smp_332130	2.51534	0.588378	0	0.0597036	0	0	0	0.0119407	0.0580434	0	0.0586187	0.648748	0.78475	0.310032
Smp_327780	2.51471	0.186122	0	0	0	0	0	0	0	0.457936	0	0.415424	0.425491	0.25977
Smp_320850	2.51139	0.481195	0.115855	0	0.125125	0	0	0.0481961	0.121881	0.136924	0	0.247693	0	0.101299
Smp_343060	2.50614	0.389408	0.206987	0.223931	0	0.217158	0	0.129615	0	0.244329	0.439268	0.884855	0.226491	0.358989
Smp_342430	2.50304	0.402944	0	0.411953	0.205575	0	0	0.123506	0	1.12389	0.404095	0.203477	0	0.346293
Smp_313710	2.48317	0.450336	0	0	0	0	0	0	0.372881	0	0.564425	0.189455	0	0.225352
Smp_333840	2.47264	1.4835e-17	5.20726	5.46565	6.08889	5.50702	5.36399	5.52656	12.1142	15.755	17.4343	15.5738	11.9564	14.5667
Smp_123550	2.46611	8.22603e-07	52.3044	58.758	57.3143	61.0241	50.9935	56.0789	150.491	163.184	160.216	150.126	107.735	146.35
Smp_322160	2.45743	0.0646624	0.108712	0	0	0	0.323733	0.0864889	0.228735	0.256985	0.346386	0.58106	0	0.282633
Smp_331830	2.43666	0.351267	0.0814013	0.0881041	0.0439657	0	0	0.0426942	0.128482	0.144451	0.0432559	0.043516	0.133617	0.0986644
Smp_314110	2.40939	0.199431	0.184742	0.257095	0.0855301	0.110856	0.681356	0.263916	0.222175	0.187371	0.392733	0.16931	3.0036	0.795037
Smp_335710	2.3743	0.512825	0	0	0.134735	0.130941	0.123829	0.077901	0	0.589702	0	0.533434	0.136517	0.25193
Smp_326690	2.37298	0.446313	0	0	0.123388	0.119917	0.113402	0.0713415	0	0.270051	0.242668	0.122127	0.125017	0.151973
Smp_072100	2.36635	0.472475	0.058874	0	0.063594	0.0618136	0	0.0368563	0.123894	0.139267	0	0.125887	0	0.0778095
Smp_331120	2.36034	6.76908e-15	16.4886	13.0497	16.6273	28.091	21.7834	19.208	64.8069	91.9794	70.583	40.5763	36.1324	60.8156
Smp_122020	2.35482	0.0689364	0	0.889439	0.295902	0.287464	1.08757	0.512075	1.44104	0.323255	2.32526	1.17155	0.599829	1.17219
Smp_176980	2.3339	0.0891841	0.367238	0	0.0991612	0.0963775	0.0911391	0.130783	0.193183	0.21708	0	0.0981477	0.200931	0.141868
Smp_172440	2.30833	0.094258	0.23637	0.255781	0.510562	0.124049	0.469239	0.3192	0.870317	1.25706	1.12961	0.884355	0.517308	0.93173
Smp_329590	2.30013	0.63365	0	0	0	0	0	0	0	0	0.831699	0	0.429548	0.252249
Smp_247750	2.29534	0.539364	0.0236641	0	0	0.0248502	0	0.00970284	0.0249019	0.0280019	0.0251538	0	0	0.0156115
Smp_123540	2.27602	0.000428879	48.3646	50.469	66.985	65.3359	49.9205	56.215	108.655	165.421	160.383	132.082	103.972	134.102
Smp_128560	2.27219	0.540922	0.0514951	0	0	0	0.0255664	0.0154123	0	0.0609328	0.0273678	0.0550591	0.0281758	0.0343071
Smp_345810	2.26855	0.621912	0	0	0.00784447	0	0.0144214	0.00445318	0.00764147	0	0	0.0155284	0.0238386	0.00940167
Smp_316780	2.25924	0.894134	0	0	0	0	0	0	0	0	0	0	0	0
Smp_120960	2.25657	0.0941657	0	0.0447686	0	0.0434341	0.0616055	0.0299616	0.0870486	0.146832	0.131896	0.0442236	0.0226308	0.0865263
Smp_098570	2.25484	0.900709	0	0	0	0	0	0	0	0	0	0	0.229182	0.0458365
Smp_304220	2.2547	0.0146722	0.101042	0.0729095	0.0363834	0.212202	0.334426	0.151393	0.425296	0.438343	0.429571	0.396122	0.221143	0.382095
Smp_242050	2.25013	0.900364	0	0	0	0	0	0	0	0	0	0	0	0
Smp_102000	2.24752	0.894533	0	0	0	0	0	0	0	0	0	0	0	0
Smp_319040	2.24652	0.0215704	0.0610344	0.0220218	0.0769254	0.085464	0.0606089	0.0612109	0.10705	0.228745	0.12977	0.108769	0.166978	0.148262
Smp_164020	2.24257	1.99305e-05	3.60821	4.04362	4.05474	3.76216	3.7188	3.83751	8.1188	10.5415	9.06273	7.8698	9.76932	9.07243
Smp_318310	2.23923	0.897244	0	0	0	0	0	0	0	0	0	0	0	0
Smp_202850	2.23602	0.389847	0.167855	2.55955	0.0581824	1.18773	0.332295	0.861122	0.283378	1.27446	2.57571	2.93709	1.12181	1.63849
Smp_303590	2.22876	0.487096	0.091817	0.248497	0.0495702	0.241076	1.32234	0.39066	2.85117	0.325929	0.146384	0.343678	0.150732	0.763579
Smp_317740	2.22398	0.591881	0.838475	2.71978	1.80972	21.09	2.07818	5.70722	1.32191	0.493483	63.9307	0.895634	0.917394	13.5118
Smp_120070	2.21881	0.0280625	0.221487	0.203138	0.174852	0.0775255	0.0535711	0.146114	0.388439	0.255575	0.235402	0.231017	0.473112	0.316709
Smp_201530	2.20809	0.0911531	0	0	1.11904	0	0	0.223808	4.35814	2.42552	2.18695	1.10742	1.13554	2.24271
Smp_164180	2.19424	0.021572	0.126536	0.0685331	0.208533	0.132977	0.0943063	0.126177	0.199831	0.112375	0.201835	0.270798	0.103917	0.177751
Smp_326870	2.19235	0.040656	0.169739	0.244944	0.183348	0.237622	0.168524	0.200835	0.535799	0.33461	0.601228	0.302456	0.619151	0.478649
Smp_336230	2.18951	0.0464516	0.190713	0.206386	0.102991	0.400396	0.662612	0.31262	0.50161	0.563638	1.0129	0.917448	0.313039	0.661728
Smp_326850	2.18535	0.378944	1.49262	1.07685	3.11675	1.25346	1.58045	1.70403	8.06102	10.8219	0.317089	0.212752	0.871117	4.05677
Smp_128040	2.17321	0.589561	0	0	0	0	0	0	0	0	0	0	0	0
Smp_316790	2.17011	0.119651	0.0924408	0.0750431	0.124827	0.0970742	0.160635	0.110004	0.243192	0.218774	0.196522	0.172969	0.151739	0.196639
Smp_326080	2.15631	0.00067624	2.63888	3.128	4.75067	6.8605	3.24371	4.12435	7.86695	8.61982	9.54682	8.46378	11.4133	9.18214
Smp_322960	2.14781	0.812803	0	0	0	0.556111	0	0.111222	0	0	0.561637	0	0.580844	0.228496
Smp_165180	2.14526	0.805605	0.240928	0	0	0	0	0.0481855	0.25336	0	0	0.257466	0	0.102165
Smp_059530	2.14051	7.87716e-24	233.356	245.902	285.701	320.88	283.039	273.776	522.374	708.18	610.003	591.105	630.596	612.452
Smp_331850	2.12837	0.72188	0	0	0	0	0.0764681	0.0152936	0.0810415	0	0	0	0	0.0162083
Smp_176930	2.1243	1.51698e-28	42.1299	48.7729	46.4922	43.9818	42.7958	44.8345	93.5939	102.64	107.957	110.34	86.7154	100.249
Smp_319260	2.11778	0.325871	0	0	1.14629	0.222756	0.42135	0.35808	0.446607	1.00246	1.35175	1.1346	0.46467	0.880017
Smp_245140	2.11632	1.6385e-05	3.62336	7.20689	4.8863	3.95803	5.88143	5.1112	10.657	10.7924	8.86534	8.8992	13.8718	10.6171
Smp_332640	2.10703	0.470811	10.5982	8.48456	14.4185	6.89358	4.8372	9.0464	40.5716	28.2711	20.0166	0.67959	2.31936	18.3716
Smp_318950	2.09698	0.180348	0.126223	0.0910773	0.0454495	0.132537	0.167102	0.112478	0.398453	0.199099	0.0894304	0.134954	0.368338	0.238055
Smp_151420	2.09372	6.04482e-16	21.6166	24.6721	21.6534	20.4325	20.1947	21.7139	44.4078	49.6028	50.3206	47.9436	46.9252	47.84
Smp_157730	2.08725	0.244373	0	0.151431	0.100756	0	0.138916	0.0782207	0.098147	0.331017	0.198251	0.199451	0.102071	0.185787
Smp_175310	2.08662	0.000395371	1.51729	1.7107	1.94623	3.4521	2.66791	2.25885	3.52195	5.6475	5.27483	5.44141	4.49688	4.87652
Smp_194700	2.08452	0.727632	0	0	0.0363138	0	0.033379	0.0139386	0	0	0.0714587	0.0359424	0.0367867	0.0288376
Smp_330720	2.08394	0.238979	0.189105	0.30697	0.408493	0.0992557	0	0.200765	0.198953	0.447115	0.40175	0.303238	0.517337	0.373679
Smp_132210	2.08235	3.63097e-17	144.679	141.993	150.363	121.817	120.9	135.95	259.534	278.716	345.287	343.87	280.769	301.635
Smp_123100	2.08143	1.43157e-05	5.30123	14.0048	13.9789	10.4863	11.6723	11.0887	22.8951	22.83	18.0609	27.0433	16.7543	21.5167
Smp_340550	2.08071	0.64856	0.0788971	0.085385	0.0852178	0.082828	0	0.0664656	0.16602	0	0	0.168693	0.0863363	0.0842098
Smp_156400	2.0807	0.162588	0.0648759	0.0877781	0.14017	0.119235	0.0966328	0.101738	0.0853387	0.249521	0.344825	0.346703	0.177438	0.240765
Smp_205660	2.06714	0.00551854	0.11551	0.117678	0.132128	0.12131	0.141696	0.125665	0.228816	0.257346	0.325062	0.341471	0.245376	0.279614
Smp_344790	2.05852	0.0645597	0.396354	0.357467	0.285415	0.277419	0.459085	0.355148	0.278021	0.781238	0.772082	0.918111	0.72288	0.694466
Smp_204280	2.05795	0.527598	0.889299	0	0	0	1.76073	0.530006	0	1.04058	1.87548	1.89758	0.97264	1.15726
Smp_202700	2.05742	0.507911	0	0	0	0	0	0	0	0	0	0	0	0
Smp_318490	2.05412	0.242279	0	0	0.020438	0.103135	0.0968349	0.0440815	0.103569	0.232498	0.0402221	0.212057	0.107589	0.139187
Smp_157100	2.05039	2.1789e-06	3.63848	3.45972	3.8161	2.83442	2.72141	3.29403	5.53979	9.88155	7.53778	8.13775	11.0025	8.41987
Smp_248150	2.05027	0.241172	0.205414	0	0	0.107839	0.254932	0.113637	0.0579839	0.373808	0.500783	0.117841	0.349733	0.28003
Smp_347850	2.04146	0.540922	0.0987911	0	0.1067	0.103703	0	0.0618388	0	0.116783	0.314806	0	0.216211	0.12956
Smp_034500	2.04097	1.58283e-11	20.3761	19.6808	21.9025	22.5975	23.2975	21.5709	37.5332	47.616	53.9482	50.8672	43.1232	46.6176
Smp_152580	2.03144	5.25596e-20	64.975	55.0931	80.8443	53.1292	54.6208	61.7325	105.665	156.176	127.291	175.927	178.643	148.74
Smp_346290	2.03138	0.271587	0.011786	0	0	0.024755	0.0234074	0.0119897	0.012403	0.0278974	0.0125294	0.0504087	0.0386929	0.0283863
Smp_316240	2.02465	0.405901	0.0448841	0.0485824	0.0484872	0.0235669	0	0.0331041	0	0.0265563	0.0477101	0.047991	0.0245586	0.0293632
Smp_325900	2.01642	0.435939	0	0.195369	0.0974935	0.0947569	0.0896064	0.0954453	0.0949669	0	0.479433	0.385988	0	0.192078
Smp_181160	2.00742	1.77454e-10	1.43519	1.44701	1.96932	1.23376	1.26428	1.46991	3.06335	3.73301	3.02084	2.74743	2.98917	3.11076
Smp_084180	1.99888	0.11737	0	0.402778	0	0.390447	0.738665	0.306378	0.783061	0	0.394607	0.795806	0.407532	0.476201
Smp_328070	1.98665	0.613223	0.016251	0.0703612	0	0	0	0.0173225	0.0342029	0.0192319	0.0345506	0.0521285	0.0711351	0.0422498
Smp_244610	1.9841	4.45191e-15	12.1678	12.5391	13.0229	15.7911	15.7548	13.8551	25.7166	27.0811	34.7747	34.7888	31.9647	30.8652
Smp_005140	1.97951	0.00857625	0.508973	0.600956	0.849686	0.388671	0.459409	0.561539	1.5093	0.985238	1.6227	0.791524	1.16458	1.21467
Smp_007760	1.97503	8.30967e-09	59.4761	62.6043	60.2416	62.6743	59.046	60.8085	97.8014	119.817	166.671	167.712	80.727	126.546
Smp_074990	1.9673	0.728253	0	3.1625	0.137231	0.133367	0	0.686619	0.133672	3.90398	0	4.34653	0.139047	1.70464
Smp_042150	1.96142	6.30417e-08	21.881	28.717	32.0148	30.9641	27.0409	28.1235	56.8743	62.3761	55.608	53.7184	66.1147	58.9383
Smp_327830	1.95377	0.485538	0	0.20566	0.205258	0.398894	0.188626	0.199688	0.199929	0.448868	0.403475	0.406327	0.416006	0.374921
Smp_329550	1.95261	0.0845522	0.120428	0.0243132	0.169859	0.20702	0.245351	0.153394	0.283651	0.359404	0.262645	0.336242	0.303501	0.309088
Smp_046630	1.94478	3.89401e-30	1843.22	1748.61	1906.12	2179.78	2047.74	1945.09	3808.71	4244.9	4046.37	3775.06	3913.82	3957.77
Smp_000620	1.94029	0.0203059	0.622654	0.561509	1.12082	1.74291	1.75122	1.15982	2.29271	2.57599	2.09427	2.66249	1.93051	2.31119
Smp_300570	1.93956	0.000256132	0.494297	0.608266	0.612695	0.797805	0.842212	0.671055	1.00751	1.33022	1.75906	1.58004	1.12739	1.36084
Smp_321400	1.93708	0.262709	0.458626	0.343659	0.571644	0.629764	1.96164	0.793068	2.00464	0.626091	0.674923	1.88599	2.35496	1.50932
Smp_153220	1.93643	0.652042	0	0	0	0.111461	0.21081	0.0644542	0.111712	0.125512	0.112783	0	0.116197	0.0932408
Smp_323630	1.93098	0.31509	0.0881377	0.190766	0	0.277574	0	0.111296	0.185459	0.312613	0.468145	0.376892	0.385791	0.34578
Smp_136660	1.92711	7.60772e-12	32.2687	27.4769	36.897	43.276	46.5833	37.3004	63.4267	84.3512	74.4602	63.5227	90.3017	75.2125
Smp_086630	1.91801	0.81139	0	0	0	0	0.12959	0.025918	0	0	0	0	0.142871	0.0285742
Smp_322590	1.91471	1.13386e-06	2.64346	2.93362	2.81944	2.52984	2.82414	2.7501	4.54218	5.62178	6.11713	5.83161	6.48126	5.71879
Smp_064320	1.9114	0.463219	0.20026	0.225357	0.204766	0.037215	0.219915	0.177503	0.382363	0.323289	0.353989	10.3388	0.436297	2.36694
Smp_138070	1.91134	0.809707	0	0	0	0	0	0	0	0	0	0	0	0
Smp_327450	1.90411	0.792744	0	0	0	0	1.94013	0.388027	1.64542	0	1.24361	0.418054	0	0.661417
Smp_129960	1.9005	0.684956	0.935092	0.866814	0.753909	1.33164	1.23489	1.02447	0.732725	0.879558	0.753247	1.07433	1.03624	0.89522
Smp_318510	1.89802	0.44668	0	0.051608	0.0515069	0.0500664	0.0946859	0.0495734	0	0.22562	0.101346	0.0509801	0.0521792	0.0860249
Smp_315110	1.89263	0.781398	0	0	0	0	0.0651997	0.0130399	0	0	0	0.0702107	0	0.0140421
Smp_346560	1.8898	0.0858864	0	0	0	0	0	0	0	0	0	0	0	0
Smp_024030	1.88973	0.149437	0.0595318	0.107396	0.0643111	0.0833556	0.0985239	0.0826236	4.03025	0.0469653	0.0632817	0.063653	0.0746447	0.85576
Smp_111800	1.88354	0.773153	0	0	0	0	0.223753	0.0447506	0.237168	0	0	0	0	0.0474336
Smp_043340	1.88256	0.792744	0	0	0.0803396	0	0.073842	0.0308363	0	0	0.0790243	0.0795183	0.162786	0.0642658
Smp_303410	1.87389	0.0411218	0	0	0	0	0	0	0	0	0	0	0	0
Smp_329800	1.87295	0.746005	0.0448576	0	0	0	0	0.00897152	0.047201	0	0	0.0479599	0.0490879	0.0288498
Smp_073490	1.86913	8.19617e-16	2.5184	2.31834	2.72069	2.81016	3.24891	2.7233	5.22957	5.66877	4.61972	5.03103	6.13934	5.33768
Smp_170010	1.86866	2.89688e-13	26.8037	33.7903	31.4894	32.3822	31.3693	31.167	55.311	59.0383	65.1362	59.721	63.293	60.4999
Smp_200710	1.86723	0.524278	0	0	0	0	0	0	0	0	0	0	0	0
Smp_333990	1.86389	0.4844	0	0	0	0	0	0	0.0838094	0	0.0846269	0	0.087168	0.0511208
Smp_344740	1.86085	3.12945e-05	14.0275	12.2649	10.4433	8.81922	9.67728	11.0465	18.0107	22.0217	25.1747	23.8925	19.7731	21.7746
Smp_335780	1.85287	0.336451	0.0715395	0.0387157	0.0772796	0.0375602	0	0.045019	0.0752786	0.0846396	0.0380171	0.0382443	0	0.0472359
Smp_303970	1.8495	0.231038	0.0612289	0.0662724	0.231499	0.0642953	0.0911953	0.102898	0.225506	0.326007	0.0325395	0.0981986	0.234512	0.183353
Smp_005470	1.84799	0.0106491	5.51575	5.42416	5.95496	7.62631	4.47704	5.79965	11.6004	19.8169	9.83925	8.30554	9.87609	11.8876
Smp_347920	1.8375	0.00618742	0.156138	0.135207	0.112452	0.240496	0.237743	0.176407	0.37244	0.332628	0.343042	0.211471	0.318949	0.315706
Smp_097460	1.8363	0.63365	0	0	0	0.0327772	0.0464898	0.0158534	0.0328449	0.0184684	0.0497685	0.0333726	0.0170777	0.0303064
Smp_205000	1.82771	0.300029	2.10795	3.79568	5.3045	2.94203	2.78385	3.3868	5.90342	7.41688	7.42166	9.75019	4.61175	7.02078
Smp_085680	1.82453	0.603187	0.0171165	0.0185271	0	0.017975	0	0.0107237	0.0360244	0	0.0363904	0.0183015	0.0187309	0.0218894
Smp_317220	1.82442	1.67645e-07	35.3972	37.4251	26.9871	23.1885	24.1748	29.4345	50.9564	58.5448	67.3176	63.2942	46.3625	57.2951
Smp_214390	1.8242	0.104638	0.564804	0.33326	0.665584	0.647032	0.713622	0.58486	1.24211	0.97157	0.982069	0.494183	1.29219	0.996425
Smp_131450	1.82047	0.643991	0	0	0	0	0	0	0	0	0	0	0	0
Smp_326490	1.8198	0.830893	0	0.671945	0	0	0	0.134389	0.326597	0	0	0.331903	0	0.1317
Smp_317770	1.81193	0.682141	0	0	0	0	0	0	0.259433	0	0	0	0	0.0518866
Smp_340180	1.81016	0.171492	0.373592	1.61598	0.403217	0.391624	1.48179	0.853241	1.17814	1.32006	0.791592	0.798211	0.817528	0.981106
Smp_200960	1.80763	0.128199	0	0.178552	0.237604	0.34643	0.436785	0.239874	0.752209	0.325222	0.525924	0.529138	0.300886	0.486676
Smp_060210	1.80747	0.634794	0	0.336819	0.336166	0	0	0.134597	0.982258	0.367094	0	0.332739	0.6815	0.472718
Smp_320200	1.8071	0.407064	0.193669	0.20953	0.418242	0.609599	0.192176	0.324643	0	0.914597	0.411058	0	0.635759	0.392283
Smp_242910	1.80208	0.0494133	0.420123	0.511593	0.382943	0.661805	0.638819	0.523057	0.676985	0.714732	1.07467	1.47398	0.905128	0.969099
Smp_241430	1.80046	0.408747	0.0189047	0.0818501	0	0	0.0375443	0.0276598	0.0795753	0.0447429	0.0602869	0.0404268	0.0413754	0.0532815
Smp_013810	1.79516	0.349886	0	0.0159596	0.0159283	0	0	0.00637758	0	0	0	0	0.0161351	0.00322701
Smp_195060	1.79436	3.82991e-09	25.3399	24.1058	25.3378	31.5955	26.0111	26.478	47.2402	52.1959	54.4632	56.548	44.22	50.9334
Smp_300410	1.79331	0.727632	0.0298454	0.0161526	0.0161209	0	0	0.0124238	0.0471109	0.0353204	0.0158634	0	0.0163302	0.022925
Smp_179600	1.78921	0.95148	0.264693	0	0	0	0	0.0529385	0	0.624411	0	0	0	0.124882
Smp_345050	1.78555	0.117648	1.6443	1.75637	1.47246	1.99937	2.25578	1.82565	3.23296	3.37949	3.95564	3.81697	3.93022	3.66306
Smp_323530	1.78466	0.938162	0	0	0	0	0.233558	0.0467116	0.247565	0	0	0	0	0.0495131
Smp_330210	1.78459	0.0656313	20.034	45.6419	65.9598	68.631	68.2692	53.7072	46.7041	64.9354	148.752	112.744	147.265	104.08
Smp_320640	1.78231	0.137887	0.0298079	0	0.0563536	0.00782613	0	0.0187975	0.00784218	0.0970191	0.00792233	0.0398406	0	0.0305248
Smp_131490	1.78205	0.00777987	2.53545	2.58041	2.3301	1.03315	2.17933	2.13169	4.14132	4.07416	3.33822	2.2658	4.01693	3.56729
Smp_162540	1.7806	0.938987	0	0	0	0	0.0163942	0.00327883	0.0173737	0	0	0.0176528	0	0.0070053
Smp_313530	1.77921	0.329885	0.043409	0	0.0586187	0.0341907	0.0646592	0.0401755	0.114203	0.0385312	0.057684	0.09283	0.0831307	0.0772759
Smp_169480	1.77797	0.58522	0.342511	0	0.369701	0.359099	0.33967	0.282196	0.720152	1.21073	1.4519	0.365932	0	0.749744
Smp_308830	1.77655	3.92069e-05	4.38713	4.5275	6.45602	7.10101	7.27426	5.94919	9.93581	13.0169	11.3496	11.3335	9.49281	11.0257
Smp_180620	1.77603	0.431301	0	0	0	0	0	0	0	0	0	0	0	0
Smp_324460	1.77231	0.929179	0	0	0	0	0.165231	0.0330461	0	0	0.176738	0.177958	0	0.0709392
Smp_317160	1.77148	0.932306	0	0	0	0	0	0	0	0	0	0	0	0
Smp_202200	1.77144	0.742642	0	0	0	0	0	0	0	0.547017	0.492211	0	1.0175	0.411347
Smp_141610	1.77104	2.03978e-23	3534.04	3470.51	3560.41	3815	3780.48	3632.09	6472.37	6604.44	6973.03	6769.77	6840.83	6732.09
Smp_139450	1.77004	0.294212	0.373349	0.404033	0.403243	0.391921	0.370619	0.388633	0.687386	1.21378	0.495737	0.698463	0.817097	0.782492
Smp_305060	1.7696	0.93756	0	0	0	0	0.019955	0.00399101	0.0211474	0	0.0213618	0	0	0.00850183
Smp_329830	1.7695	0.937722	0	0	0.0188064	0	0	0.00376127	0	0.0206015	0	0.0186139	0	0.00784309
Smp_317720	1.76844	0.410341	1.6942	1.37386	1.37124	0.443884	0.83981	1.1446	2.2258	1.99412	0.897025	1.80967	0.463413	1.47801
Smp_309140	1.76813	0.932886	0	0	0	0	0	0	0	0	0.0519352	0	0	0.010387
Smp_105730	1.76717	0.0457697	12.4192	8.50938	13.4096	14.7667	9.8582	11.7926	16.9798	33.7173	19.1082	18.8032	21.9696	22.1156
Smp_306970	1.76637	0.93756	0	0	0.131544	0	0	0.0263089	0	0	0	0.1302	0.133283	0.0526968
Smp_310500	1.76333	0.094258	0.050539	0.0638164	0.0636978	0.0530763	0.0418183	0.0545895	0.0709206	0.0996924	0.17014	0.0720523	0.101394	0.10284
Smp_212180	1.76231	0.0123405	0.910907	0.985881	0.694552	0.900157	1.22359	0.943018	0.958466	2.34505	2.04983	1.54676	1.70043	1.72011
Smp_326090	1.76144	1.712e-10	40.5997	41.729	37.948	52.2551	50.6744	44.6412	69.3967	80.4281	91.5678	90.5925	79.4267	82.2824
Smp_303920	1.75926	0.954402	0.057556	0	0	0	0	0.0115112	0.0605604	0	0	0	0.0629836	0.0247088
Smp_124010	1.75599	0.507911	0.00883343	0.0191232	0.0190858	0.0185537	0.0438595	0.0218911	0.0371836	0.0313643	0.00939086	0.113342	0.00966661	0.0401896
Smp_169190	1.75412	0.927463	0	0.205977	0	0	0	0.0411953	0.200238	0	0.202048	0	0	0.0804571
Smp_319490	1.75087	0.933504	0	0.372479	0	0	0	0.0744959	0	0	0	0.36797	0	0.0735941
Smp_124470	1.74993	0.129689	0.187358	0.168993	0.337322	0.459062	0.124024	0.255352	0.36145	0.406413	0.365087	0.600967	0.444228	0.435629
Smp_163520	1.74753	1.06473e-06	31.7483	34.355	45.5873	48.8486	55.0279	43.1134	66.1651	104.031	92.3356	80.602	60.6652	80.7597
Smp_078590	1.74735	0.223177	0.0273517	0.044409	0.0443221	0.0430861	0.0543212	0.042698	0.0719582	0.0971096	0.0290764	0.0731139	0.10476	0.0752036
Smp_187410	1.74653	0.566102	0	0.22864	0.114096	0.110889	0.419456	0.174616	0.555693	0.249737	0.224408	0.338791	0.231202	0.319966
Smp_331470	1.74416	0.111071	27.0204	20.7649	26.5562	11.9467	7.73391	18.8044	27.123	36.6672	31.7402	32.6959	41.3839	33.922
Smp_302020	1.74393	0.349077	0.0151796	0.0657228	0.131188	0.0797058	0.0753674	0.0734327	0.0798705	0.12575	0.112956	0.113614	0.265781	0.139594
Smp_310180	1.74277	4.62299e-11	189.411	203.751	200.936	209.733	220.915	204.949	303.85	347.655	389.957	411.152	396.782	369.879
Smp_322330	1.74275	0.0149468	2.53381	3.4802	3.6689	1.39758	2.24127	2.66435	5.03042	4.58641	5.10437	4.29158	5.41745	4.88605
Smp_204860	1.74206	0.474946	0	0	0	0	0	0	0	0	0	0	0	0
Smp_332390	1.74195	0.00092957	2.59635	2.44496	3.16306	3.34643	2.95513	2.90118	5.69005	5.52686	4.71962	4.27268	5.98101	5.23805
Smp_170200	1.74096	1.19656e-07	8.6692	8.71477	8.9202	8.98595	8.98031	8.85409	14.1867	15.5547	20.1425	18.6388	14.6503	16.6346
Smp_343100	1.73544	0.570188	0.0686541	0	0.0370815	0.0720913	0.0681688	0.0491991	0.0361215	0.121841	0.109453	0.146809	0.0751289	0.0978706
Smp_079260	1.73498	0.375835	0.0217422	0.0470674	0.0939504	0.0228322	0.0431792	0.0457543	0.068639	0.0771854	0.0924455	0.0697418	0.0713785	0.075878
Smp_140570	1.73331	0.384459	0.0218492	0.0473001	0.0367272	0.068836	0.0216961	0.0392817	0.0459854	0.0402331	0.139355	0.140174	0.0478214	0.0827138
Smp_244240	1.73197	0.000820488	2.98538	4.3907	4.87818	5.38432	4.48364	4.42445	7.0069	9.32314	7.88865	9.49296	6.53374	8.04908
Smp_343140	1.73111	0.850706	0	0.0714171	0	0	0.0655135	0.0273861	0	0	0	0.0705485	0.216632	0.0574361
Smp_244920	1.7306	1.55774e-05	13.0122	13.8044	16.0794	22.0045	19.0118	16.7825	24.5989	33.3891	34.5585	33.2798	26.7829	30.5218
Smp_105370	1.72709	0.049231	9.09801	11.1936	9.6911	3.66267	6.30889	7.99085	15.733	15.9059	15.3525	9.72532	15.1381	14.371
Smp_146760	1.72306	1.01645e-08	4.9837	5.59113	5.97279	4.03088	4.88273	5.09225	6.80534	8.27951	8.41085	7.49711	7.02687	7.60394
Smp_087580	1.72092	1.2906e-19	100.9	100.062	112.867	113.781	107.263	106.975	166.631	203.968	208.729	196.632	188.671	192.926
Smp_068530	1.72088	2.59464e-14	268.185	269.238	267.541	275.258	264.327	268.91	462.617	483.37	476.907	470.886	546.244	488.005
Smp_145400	1.7188	0.0056744	1.36624	1.72022	1.92769	2.92793	2.71323	2.13106	3.28612	5.4766	3.46747	3.42838	3.50889	3.83349
Smp_320170	1.71857	0.0470955	3.11179	7.21369	4.55976	4.19715	5.51328	4.91913	8.18136	9.70571	7.31038	11.6394	8.26927	9.02123
Smp_340670	1.71379	1.59669e-13	235.475	232.361	235.431	244.775	231.268	235.862	397.004	432.839	480.865	446.965	359.191	423.373
Smp_123920	1.709	0.622328	0	0.0756644	0.151033	0	0.277637	0.100867	0.22068	0.248033	0.148564	0.0747441	0.229518	0.184308
Smp_167870	1.70716	0.728721	0.117959	0	0.254792	0.123812	0	0.0993127	0.248186	0	0.37582	0.126095	0	0.15002
Smp_342390	1.70378	0.433697	0.397153	0.573	0	0.138942	0.788377	0.379494	1.53188	0.625692	0.984012	0.566039	0.43459	0.828443
Smp_093830	1.70133	0.446832	0.441739	0.326325	0.318796	1.06223	1.13079	0.655976	0.969189	1.32523	1.42054	1.05017	1.09974	1.17297
Smp_132830	1.69726	0.0263819	4.56661	3.32824	4.52963	9.09841	7.86379	5.87734	10.0991	9.36505	12.5727	12.0552	7.7507	10.3686
Smp_101230	1.6901	0.912679	0.0325352	0	0	0	0.064611	0.0194292	0	0	0	0.10436	0	0.0208719
Smp_165610	1.68994	0.0661133	1.55453	2.09586	2.41582	0.8878	1.2457	1.63994	4.0465	3.61426	2.89883	2.2453	1.76083	2.91314
Smp_302180	1.68821	0.00168794	0.704403	0.623747	0.415017	0.403394	0.317882	0.492888	0.808534	0.757341	0.680418	0.958472	0.560601	0.753073
Smp_029400	1.68799	0.428457	0	0.806093	1.24186	0.501174	0.461293	0.602083	0.502351	1.50427	2.21869	0.796294	0.522596	1.10884
Smp_141450	1.6849	0.53317	0.205135	0.110995	0.110778	0.107665	0.101815	0.127278	0.107907	0.242483	0.326831	0	0.336715	0.202787
Smp_162010	1.68344	7.578e-05	4.8269	5.18603	5.67428	6.37293	5.70902	5.55383	10.4572	11.3377	10.1472	8.99356	7.96203	9.77953
Smp_180780	1.68005	0.697692	0.0138798	0.00624504	0	0	0.0114585	0.00631666	0	0.0136572	0.00613363	0.11293	0.145877	0.0557196
Smp_333730	1.67882	0.00347582	7.49517	7.66928	7.87505	9.80052	9.26762	8.42153	12.0443	21.3537	17.0856	13.0395	10.8862	14.8819
Smp_307840	1.67701	5.93741e-06	1.23092	1.311	1.18025	1.28235	1.31563	1.26403	2.00289	2.49257	2.22311	2.56363	2.09898	2.27624
Smp_347260	1.67307	0.614676	0	0.134475	0.0894739	0.0652331	0.0411219	0.0660607	0.0653686	0.0490057	0.198093	0.243536	0	0.111201
Smp_319900	1.67254	0.176469	0.0866015	0.0937356	0.187104	0.151566	0.171982	0.138198	0.18226	0.375722	0.276146	0.216054	0.252718	0.26058
Smp_334860	1.67155	0.234285	1.06149	1.27626	0.286684	0.628489	0.585601	0.767705	1.79962	1.50032	1.24891	0.776715	1.64552	1.39422
Smp_203950	1.66471	9.10381e-07	26.214	24.8469	29.5591	37.6265	32.5352	30.1563	45.6909	55.9504	56.9834	52.5717	51.5008	52.5394
Smp_347000	1.66222	0.846777	0	0.0403773	0	0	0	0.00807546	0.0785096	0	0.0792968	0	0	0.0315613
Smp_344280	1.66205	0.000533719	1.65296	1.69973	1.67854	1.90946	1.95326	1.77879	3.33977	3.87319	3.00472	2.81018	2.83991	3.17355
Smp_150000	1.66158	0.825724	0.184134	0	0	0.193204	0	0.0754676	0.387338	0.217419	0.195427	0.196801	0.201487	0.239694
Smp_128390	1.66019	0.778892	0.62621	0.225823	0.225383	0.437984	0.207115	0.344503	0.439058	0	0.221489	0.446168	3.88291	0.997924
Smp_006730	1.65887	1.55869e-08	134.779	137	138.642	138.351	129.364	135.627	217.063	244.485	250.284	250.244	215.556	235.526
Smp_095350	1.65879	0.522747	0.374155	0.242956	0.161653	0.392805	0.148579	0.26403	0.393662	1.06185	0.079503	0.240002	0.573208	0.469644
Smp_042060	1.65845	3.67556e-11	22.1936	23.8675	25.0019	19.5227	19.9377	22.1047	35.2777	37.02	40.7241	38.0297	40.3933	38.289
Smp_318900	1.65819	0.865139	0	0	0	0	0	0	0	0	0	0	0	0
Smp_158980	1.65764	0.867059	0.0585111	0.0633261	0	0	0	0.0243674	0	0.0692045	0	0.0625558	0.0640286	0.0391578
Smp_322130	1.65513	0.00800048	0.559662	0.556341	0.592269	0.743684	0.998095	0.69001	1.14186	1.18955	1.17779	1.09914	0.974921	1.11665
Smp_152940	1.65503	4.80469e-10	19.3619	21.4171	23.1693	27.5626	24.3577	23.1737	31.4565	44.2138	46.1698	41.4408	37.7753	40.2112
Smp_335530	1.65479	0.00617787	3.27106	3.49828	3.91208	4.66144	4.94915	4.0584	5.49082	8.43083	7.86348	6.49506	5.96592	6.84922
Smp_300500	1.65171	0.0024048	0.895336	1.087	0.928022	1.68994	1.51385	1.22283	1.78255	2.5345	2.48241	2.31572	1.82716	2.18847
Smp_340570	1.65157	0.000457192	0.88113	0.870105	0.968598	1.25817	0.905696	0.976741	1.48851	2.18637	1.69271	1.69423	1.5394	1.72024
Smp_331190	1.64651	0.857681	0	0	0	0	0	0	0	0	0	0	0	0
Smp_340650	1.64566	7.32624e-07	1.88703	1.61414	2.11814	1.94309	1.96529	1.90554	3.20639	3.12673	3.55226	3.30709	2.96155	3.2308
Smp_201230	1.64468	0.875737	0	0	0.398254	0	0	0.0796507	0.193958	0.217743	0	0.197095	0	0.121759
Smp_213490	1.64232	0.193376	1.63029	1.84251	4.44649	5.55879	2.26466	3.14855	5.07443	6.21986	4.59789	3.89872	6.29137	5.21645
Smp_141490	1.64187	0.0181858	9.08502	11.1595	14.0546	12.6281	11.6984	11.7251	15.4983	31.0477	19.4261	20.8665	14.6435	20.2964
Smp_326700	1.63966	0.621832	0.407029	0.073419	0.366376	0	0.471447	0.263654	0.71377	0.561582	0.216235	0.870309	0.14847	0.502073
Smp_303640	1.63966	0.866676	0	0	0	0	0	0	0.12564	0.141141	0.126833	0	0	0.0787227
Smp_330790	1.63658	1	0	0	0	0	0	0	0	0.219708	0	0	0	0.0439416
Smp_200450	1.63427	0.267109	0.179297	0.349329	0.174323	0.0564864	0.0890205	0.169691	0.377358	0.381924	0.209654	0.249222	0.29431	0.302494
Smp_024930	1.63171	0.351459	3.6049	2.98536	3.42491	7.44793	7.55614	5.00385	6.21961	7.91574	8.0271	7.62891	5.64417	7.0871
Smp_320760	1.63121	0.606353	0	0	0	0	2.24009	0.448017	0.791721	1.76746	1.59203	0	0	0.830241
Smp_328940	1.62888	1	0	0	0	0	0	0	0	0	0	0.107854	0	0.0215708
Smp_314000	1.62864	0.907011	0.086531	0	0	0.0908388	0	0.035474	0.182079	0	0	0	0	0.0364158
Smp_137850	1.62816	1	0	0	0	0	0	0	0	0	0	0	0	0
Smp_303390	1.6275	0.00696245	0.285913	0.309442	0.185302	0.540347	0.227092	0.309619	0.481341	0.338172	0.243052	0.366815	0.375451	0.360966
Smp_180030	1.62554	1	0	0	0	0	0	0	0	0.0736716	0	0	0	0.0147343
Smp_335930	1.62445	0.00797333	9.69512	10.8808	12.0596	10.8033	10.0746	10.7027	13.1829	14.4585	14.5831	14.7512	12.8425	13.9637
Smp_342860	1.62414	0.269984	0.0828188	0.055167	0.0688235	0.0735961	0.0506107	0.0662032	0.0871554	0.120644	0.094826	0.122615	0.118517	0.108751
Smp_303520	1.62294	0.63365	0.097683	0.0704859	0.0703477	0.102574	0.0646621	0.0811506	0.137053	0.269677	0.207648	0.0696281	0	0.136801
Smp_147640	1.62254	0.649536	0	0	0.0897723	0.0290887	0.110023	0.0457768	0.0874484	0.0983307	0.147218	0.0592358	0.0606269	0.090572
Smp_125070	1.62181	2.76338e-10	90.2814	91.9652	100.855	122.36	127.111	106.514	174.574	179.377	208.908	193.758	151.867	181.697
Smp_124380	1.62143	0.336357	0.305058	0.412682	0.329499	0.320261	0.529985	0.379497	0.401203	1.08217	0.405125	0.815325	0.333821	0.607529
Smp_154260	1.62009	1	0	0	0	0	0	0	0	0	0	0	0.361724	0.0723448
Smp_329340	1.6196	1	0	0	0	0	0	0	0	0	0	0	0	0
Smp_044610	1.6196	1	0	0	0	0	0	0	0	0	0	0	0	0
Smp_140270	1.61842	0.000175238	21.5163	23.7438	24.1715	27.6393	25.3298	24.4801	39.0662	42.8579	49.8976	46.4337	37.8034	43.2118
Smp_194970	1.61578	1.47731e-07	122.014	124.218	146.833	169.75	147.183	142	194.5	256.445	227.675	228.116	282.155	237.778
Smp_201760	1.61574	0.496682	0	0	0.702421	0	0.645378	0.26956	0.342069	0.766927	0	0	0	0.221799
Smp_124420	1.61514	1	0	0	0	0	0	0	0	0	0	0	0	0
Smp_018880	1.61398	0.583569	0	0.480789	0.3199	0	0.587992	0.277736	0.779002	0.524916	0.157251	0.158317	0.810369	0.485971
Smp_321530	1.61356	0.842619	0	0.0999166	0.0332402	1.29248	0.0305539	0.291238	0	1.3835	0.0654117	0	0.471421	0.384067
Smp_200540	1.61308	0.822688	0	0	0	0	0.774934	0.154987	0	0	0.825975	0	0	0.165195
Smp_343900	1.61282	1	0	0	0	0	0	0	0.0338524	0	0	0	0	0.00677048
Smp_140730	1.61271	0.597811	0.0191957	0.0831104	0.0829474	0.0201583	0.0190612	0.0448946	0.0202001	0.181727	0.04081	0.0820985	0.084025	0.0817721
Smp_345180	1.61013	0.226173	1.98162	1.15221	0.841716	0.625974	0.570215	1.03435	0.948785	2.0151	1.9848	2.02988	1.63096	1.7219
Smp_315130	1.60876	0.115025	0.153447	0.166092	0.290091	0.140998	0.285695	0.207265	0.383505	0.204284	0.346615	0.492209	0.335838	0.35249
Smp_242800	1.60783	7.44214e-06	13.5884	13.7689	13.4166	13.331	13.7752	13.576	20.543	23.065	24.4469	23.8581	22.877	22.958
Smp_200520	1.60694	0.0256683	3.10279	2.46558	3.22443	3.58797	2.9638	3.06892	5.74463	5.99408	6.34482	4.45123	3.91116	5.28918
Smp_210300	1.60521	4.43193e-08	16.1432	18.0028	18.1837	20.1748	18.569	18.2147	27.0726	34.443	34.9811	32.4053	23.4813	30.4767
Smp_163170	1.60487	0.0133628	0.334286	0.323072	0.451413	0.401214	0.355663	0.37313	0.615624	0.579311	0.609206	0.638276	0.614049	0.611293
Smp_314640	1.60222	0.0152002	17.7544	19.955	18.6712	17.6571	18.8235	18.5722	28.3708	27.4811	32.7779	35.976	27.2486	30.3709
Smp_077850	1.60219	9.73852e-11	16.1053	16.4384	17.2641	16.4694	16.3371	16.5229	24.2073	30.1863	30.3078	27.8598	25.2281	27.5579
Smp_150030	1.59927	0.0394849	0.110368	0.114689	0.119233	0.115911	0.0920644	0.110453	0.213711	0.24559	0.164272	0.146335	0.135271	0.181036
Smp_049550	1.59779	7.54506e-09	1207.83	1173.8	1165.03	1347.15	1382.72	1255.31	2463.68	2130.14	2110.68	2137.3	1659.38	2100.24
Smp_307650	1.59692	0.258789	0.0601244	0.0911122	0.116915	0.0126283	0.107468	0.0776496	0.126543	0.142314	0.127833	0.0900029	0.118432	0.121025
Smp_014410	1.59664	0.907165	0	0	0	0.972954	0	0.194591	0	0	0.491974	0	1.01489	0.301373
Smp_072330	1.59491	1.15041e-06	995.644	929.718	894.155	1273.6	1314.39	1081.5	2143.8	1779.2	1621.82	1758.68	1689.41	1798.58
Smp_317660	1.5941	0.370883	0.0454356	0.0491762	0.04908	0.19083	0.180449	0.102994	0.286855	0.0537487	0.241429	0.145734	0.149161	0.175385
Smp_347270	1.59044	1.1627e-08	60.441	65.017	80.3398	71.4473	73.2459	70.0982	98.1972	133.418	131.92	123.229	97.447	116.842
Smp_140140	1.58857	0.0418939	2.70693	2.45059	3.40281	4.13492	3.48222	3.23549	4.32473	6.27617	5.8861	5.35459	4.75306	5.31893
Smp_329170	1.58833	0.686486	1.23017	0	0.995954	0.32249	0.610064	0.631736	1.29339	1.08762	0	1.643	0.673015	0.939405
Smp_346850	1.58823	0.650867	0.0633406	0.0685531	0	0.0665028	0	0.0396793	0.0666456	0.149831	0	0.0677185	0.0693137	0.0707017
Smp_318920	1.58648	0.744162	0.694766	0	0	0	0	0.138953	0	0.814932	0	0	0	0.162986
Smp_170150	1.58458	0.0115999	16.6786	18.2142	22.2826	28.8571	28.209	22.8483	33.3395	48.4629	39.7447	33.833	33.7383	37.8237
Smp_134060	1.58423	0.171246	9.49154	17.8399	7.76946	9.75363	10.017	10.9743	14.1901	14.1726	19.2084	34.0712	9.29309	18.1871
Smp_309670	1.58378	0.458615	0.259269	0.346498	1.24095	0.361529	0.371359	0.515921	1.3728	0.450392	1.08535	0.390224	0.495032	0.758759
Smp_307630	1.57932	0.812803	0.12063	0	0.0868715	0.0422218	0	0.0499446	0	0.0951406	0.213673	0.0429914	0	0.070361
Smp_133900	1.57769	0.0988659	0.911746	1.97332	2.40712	3.9346	2.51403	2.34816	4.90261	3.71228	4.41172	2.81571	3.7691	3.92228
Smp_120020	1.57696	0.558008	3.68464	5.40542	5.21795	8.33804	0.894149	4.70804	8.61481	0.968146	13.3091	11.3796	4.21125	7.69658
Smp_346630	1.57549	1.42246e-06	14.6374	13.9718	17.1406	16.9018	16.271	15.7845	26.1842	28.7848	27.169	25.4298	18.5388	25.2213
Smp_129700	1.57471	0.314284	0.0838804	0.0453961	0.0679607	0.0880857	0.104115	0.0778875	0.15447	0.248151	0.156036	0.0672652	0.0917916	0.143543
Smp_129090	1.57403	0.0494133	0.355204	0.367762	0.266939	0.421678	0.24537	0.331391	0.503809	0.584852	0.508932	0.528415	0.642212	0.553644
Smp_011680	1.57399	3.93249e-07	204.625	230.832	222.038	204.134	201.56	212.638	335.653	367.957	346.065	309.941	390.029	349.929
Smp_036720	1.57378	0.0268139	6.6651	5.92974	7.51765	9.79259	7.3499	7.451	9.34803	13.2978	16.8259	13.1403	9.72444	12.4673
Smp_330430	1.56884	0.551703	0.0359742	0	0	0.0377784	0.0357223	0.021895	0.0757133	0.0851439	0.0956027	0.0769297	0.0590509	0.0784881
Smp_156050	1.56777	0.73799	0	0	0	0.223525	0	0.044705	0	0	0.226068	0	0.233138	0.0918412
Smp_033140	1.5649	0.0656955	39.6201	45.1711	42.2716	41.7928	40.7654	41.9242	63.8937	66.2101	71.8826	72.6524	68.0394	68.5357
Smp_128920	1.56466	2.98402e-12	17.7309	19.1455	20.1851	16.5265	16.7139	18.0604	30.2811	31.8619	30.5669	28.3686	27.8358	29.7829
Smp_171730	1.56441	0.0910649	0.131671	0.168437	0.181038	0.17599	0.213958	0.174219	0.18895	0.325829	0.216326	0.307175	0.314378	0.270531
Smp_332970	1.56423	0.00310531	15.3311	19.1166	17.6602	19.6138	18.4039	18.0251	22.5777	32.946	33.4848	31.9943	26.6822	29.537
Smp_044750	1.56396	1.07293e-09	7.7078	8.64046	9.32861	8.44304	7.95772	8.41553	14.2223	17.357	14.6487	12.6616	10.7419	13.9263
Smp_347450	1.56098	0.168216	0.280088	0.227337	0.226889	0.294057	0.278068	0.261288	0.368383	0.331226	0.520816	0.673814	0.306507	0.440149
Smp_304260	1.56064	0.00239676	23.4558	14.3029	12.5446	14.7763	13.8591	15.7877	21.6705	20.3674	43.6483	22.0802	22.5999	26.0732
Smp_131370	1.55994	0.611828	0.218726	0.473247	0.708484	2.98297	3.03824	1.48433	2.76032	2.83959	2.78478	3.27253	0.239335	2.37931
Smp_303420	1.55944	0.0101079	19.0777	14.5014	15.5068	15.1395	15.2664	15.8984	20.4087	24.6	19.3896	22.7836	23.5298	22.1424
Smp_078490	1.55613	0.891654	0.156172	0	0	0	0.154992	0.0622329	0	0.184473	0	0	0.341786	0.105252
Smp_331890	1.55353	0.600155	0.168365	0.161793	0.081256	0.0195359	0.0738204	0.100954	0.238359	0.339994	0.206668	0.184995	0.126226	0.219248
Smp_328400	1.55097	0.203929	3.12999	3.38524	4.05443	7.54868	6.51916	4.9275	8.88511	5.90314	9.95373	6.35408	7.19201	7.65762
Smp_241490	1.55063	0.467459	0.135558	0	0.292862	0.379565	0.269189	0.215435	0.285278	0.641445	0.336146	0.531423	0.0988948	0.378637
Smp_303550	1.55063	0.0177989	0	0	0	0	0	0	0	0	0	0	0	0
Smp_329700	1.54967	0.0378203	6.01536	6.943	6.49634	9.96101	9.95071	7.87329	12.6557	12.9515	14.1942	10.288	8.48398	11.7147
Smp_094560	1.54967	0.0656313	0.532558	0.393024	0.732208	0.788032	0.456704	0.580505	1.06988	1.0312	0.82339	0.931777	0.87418	0.946085
Smp_033010	1.54879	0.0342434	1.79656	1.27148	1.58624	1.52385	1.33799	1.50322	2.89039	2.84157	2.66268	2.34576	1.68245	2.48457
Smp_333690	1.54589	0.847322	0.181427	0	0	0	0.180037	0.0722927	0	0.428461	0	0	0.198525	0.125397
Smp_345240	1.54437	0.264962	0.640377	1.3168	1.52174	2.51051	2.16159	1.6302	2.15609	3.06568	2.65363	2.19079	2.87308	2.58785
Smp_131470	1.54326	0.0124878	5.59434	5.14327	5.58491	3.25365	3.74263	4.66376	7.16626	8.20002	7.66267	6.21588	6.33406	7.11578
Smp_318350	1.54292	0.267841	0.110982	0.131051	0.108995	0.275488	0.430813	0.211466	0.360992	0.370167	0.375402	0.312851	0.38643	0.361168
Smp_185180	1.53999	0.970023	0	0	0.139821	0	0	0.0279643	0.136195	0	0	0	0.141672	0.0555735
Smp_330010	1.53916	0.456837	1.48648	1.12589	2.24739	3.11999	2.80305	2.15656	2.97091	1.40482	3.62984	7.94442	1.78925	3.54785
Smp_317850	1.53882	0.862029	0	0.481478	0.0417347	0.0202565	0.307237	0.170141	0.468096	0	0	0.641049	0.338628	0.289555
Smp_124050	1.5378	7.54506e-09	289.832	291.861	272.766	317.255	285.253	291.394	416.855	469.577	530.487	506.146	402.398	465.093
Smp_123010	1.5376	3.54565e-09	87.8293	95.8829	101.1	90.4986	81.9874	91.4597	133.332	145.325	142.912	130.146	179.224	146.188
Smp_179110	1.53717	0.0411182	2.33465	2.57276	3.00843	1.81958	1.65667	2.27842	3.09852	2.63624	3.83002	3.13825	3.81346	3.3033
Smp_306320	1.5361	0.878605	0	0	0	0	0.197439	0.0394877	0.209272	0.234899	0	0.425316	0	0.173897
Smp_324780	1.5335	0.33339	0.70736	0.340235	0.679138	0.990142	0.936311	0.730637	0.826927	1.95162	1.169	1.17634	0.774056	1.17959
Smp_200090	1.53344	0.0242744	0	0	0	0	0	0	0	0	0	0	0	0
Smp_043300	1.53335	0.91759	0.178184	0	0	0	0	0.0356369	0	0.105331	0	0.0952435	0	0.0401149
Smp_203460	1.53306	0.973363	0	0	0	0	0	0	0	0	0	0	0	0
Smp_203990	1.53305	0.086662	0.218477	0.248747	0.27133	0.430085	0.386145	0.310957	0.435795	0.436432	0.571276	0.578586	0.460796	0.496577
Smp_020760	1.53142	2.30514e-07	56.7736	55.7316	54.3544	61.2997	60.6912	57.7701	85.3451	90.9182	96.1606	96.0729	93.0154	92.3024
Smp_316340	1.52653	1.46224e-10	15.4676	15.6968	16.2257	15.3843	15.8257	15.72	21.4198	23.6356	28.7234	26.3739	24.6429	24.9591
Smp_007550	1.52625	1.27206e-05	157.578	154.43	166.614	179.465	181.406	167.899	287.533	278.017	268.406	258.551	260.081	270.517
Smp_329690	1.52321	0.740362	0	0	0	0.0817313	0	0.0163463	0	0	0	0	0	0
Smp_343960	1.52082	0.432609	0.177367	0.239964	0.526886	0.69839	0.484293	0.42538	0.746533	0.4721	0.659738	0.521495	1.26161	0.732295
Smp_177780	1.52042	0.791186	0.241319	0	0.0868838	0.084447	0	0.0825299	0	0.190226	0.256372	0.0859956	0.176049	0.141728
Smp_320550	1.51908	0.804812	0.0254032	0	0	0	0.00840821	0.00676228	0.0178218	0.0100213	0.0180039	0.018108	0	0.012791
Smp_140540	1.51785	0.578894	0.473309	0.512124	1.19262	4.30465	2.97495	1.89153	2.82121	5.03158	2.67982	2.36088	2.24432	3.02756
Smp_346430	1.51627	0.090877	2.24857	1.82532	2.50043	2.81254	2.62668	2.40271	4.0015	4.89045	3.51456	2.75769	4.05279	3.8434
Smp_311480	1.51536	0.56428	0.10218	0.0276494	0.082786	0.107294	0.10139	0.0842598	0.0244787	0.0604536	0.21716	0.136565	0.195534	0.126838
Smp_320450	1.51387	7.28002e-10	79.0419	85.2103	100.792	105.35	82.9542	90.6697	132.352	153.703	142.491	134.7	154.5	143.55
Smp_089290	1.51313	5.38897e-11	87.8554	86.1969	85.3691	93.6173	99.4283	90.4934	136.572	145.703	146.152	136.768	149.775	142.994
Smp_150300	1.51274	1.27206e-05	20.722	22.9282	24.7499	24.806	23.1033	23.2619	34.1094	41.9336	41.1244	36.9948	30.6538	36.9632
Smp_247410	1.5127	0.00028559	30.0981	32.847	37.0093	46.7187	36.657	36.666	47.3991	70.79	64.3427	61.9986	45.8914	58.0844
Smp_161080	1.51229	9.02565e-08	30.709	36.6279	35.3546	32.2392	30.1341	33.013	43.2507	51.0484	60.0988	55.0731	51.1654	52.1273
Smp_140020	1.50877	3.45473e-09	11.1626	12.6651	12.2319	9.99915	10.1573	11.2432	15.6271	19.0211	19.7907	18.6122	16.2177	17.8538
Smp_022740	1.5087	0.177238	3.52047	4.15371	3.97428	2.26468	3.24367	3.43136	5.30646	6.6045	5.02277	4.98484	5.9002	5.56375
Smp_147690	1.50738	0.69377	0.141196	0.0764126	0.0381313	0	0.0350495	0.0581579	0.111432	0.0835263	0.150068	0.113224	0.154513	0.122553
Smp_317810	1.50725	0.728161	0.0200373	0.065065	0.0216457	0	0.0994837	0.0412463	0.0210856	0.0711341	0.0425987	0.064273	0.131562	0.0661308
Smp_336630	1.50612	0.0608147	0.109817	0.154533	0.142366	0.190298	0.212655	0.161934	0.202245	0.31845	0.291878	0.223105	0.252368	0.257609
Smp_194240	1.50407	0.00171338	64.342	72.038	65.2651	64.0115	69.5394	67.0392	95.432	112.296	117.814	118.754	85.8323	106.026
Smp_017230	1.50326	1.54736e-09	17.1624	15.8822	17.3517	20.8485	21.5533	18.5596	25.4909	30.2379	31.6542	29.2735	28.7258	29.0765
Smp_328300	1.4999	0.349569	1.17862	1.37361	1.37093	2.09384	2.43004	1.68941	1.24001	2.67964	3.37083	3.39229	2.87711	2.71198
Smp_017710	1.49952	5.5843e-05	70.5004	74.1962	72.8858	75.4848	75.1154	73.6365	106.083	129.33	123.826	122.326	94.4989	115.213
Smp_334190	1.49737	0.0338923	13.8087	16.6025	14.0845	17.4454	13.0713	15.0025	18.0234	29.1594	22.4026	23.6445	27.1428	24.0745
Smp_139180	1.49647	0.0262925	0.320128	0.346523	0.436421	0.372229	0.302766	0.355613	0.553468	0.604454	0.63207	0.55013	0.496291	0.567283
Smp_301340	1.49467	0.660537	0.179058	0	0.386703	0.187883	0.533062	0.257341	0.564999	0.42288	0.190049	0.382756	0.587798	0.429697
Smp_126560	1.49261	0.357198	0.208573	0.112876	0.187757	0.255517	0.103549	0.173654	0.402373	0.287899	0.221681	0.148669	0.266284	0.265381
Smp_319580	1.49166	0.754712	0	0	1.37534	2.00257	3.78959	1.4335	1.33934	3.74175	2.02139	2.72254	1.39489	2.24398
Smp_040190	1.49088	1.39825e-09	88.8308	98.6842	101.439	110.236	108.19	101.476	130.534	152.925	188.558	160.126	156.264	157.681
Smp_326190	1.49028	0.622328	0.115656	0.333813	0.124935	0.121443	0.191394	0.177448	0.486799	0.0912196	0.204866	0.329752	0.168751	0.256277
Smp_194980	1.48892	1.72395e-05	78.5965	82.644	94.0194	114.981	96.5438	93.357	132.427	183.323	145.659	133.196	140.699	147.061
Smp_142790	1.48789	0.0318829	0.114786	0.148298	0.164008	0.147772	0.132374	0.141448	0.190938	0.306788	0.208641	0.233596	0.214758	0.230944
Smp_303310	1.48688	0.0922109	0.638464	0.935001	0.635636	0.473295	0.820476	0.700574	0.869495	0.992666	0.998129	1.01732	1.19187	1.0139
Smp_154180	1.48566	0.000334736	73.7259	97.4876	77.689	71.6018	61.1604	76.3329	110.979	118.148	116.694	119.681	128.84	118.868
Smp_320750	1.48461	0.816995	0	0	0	0.119684	0.0565851	0.0352538	0.119941	0	0	0	0.0623674	0.0364616
Smp_173420	1.48189	0.000232922	31.326	32.1422	34.2	50.5312	50.8144	39.8028	56.5018	63.3823	64.2341	66.1148	53.687	60.784
Smp_303620	1.47964	0.291941	249.295	225.299	168.886	82.139	162.326	177.589	114.383	251.795	235.97	409.362	379.033	278.109
Smp_080210	1.47715	1.97156e-05	81.8789	79.2851	100.537	98.9105	108.163	93.755	137.999	174.432	129.293	114.043	175.335	146.221
Smp_316220	1.47695	0.549643	0.116603	0.0841366	0.0419858	0.0816251	0.0771843	0.0803069	0.368088	0.091966	0.165234	0.45712	0.212666	0.259015
Smp_169460	1.47687	4.58378e-05	5.32619	6.5472	7.99714	7.46233	7.20875	6.90832	10.1093	13.8435	10.3188	9.01254	10.736	10.804
Smp_134800	1.47595	0.00558359	2.14819	2.25906	2.61449	3.76248	3.67917	2.89268	3.87035	5.92994	4.58927	3.85979	3.71964	4.3938
Smp_194830	1.47487	0.00115339	2217.2	2260.05	2137.93	1701.7	1962.95	2055.97	3328.67	3713.32	3112.89	2764.47	2934.82	3170.83
Smp_088270	1.47442	1.53921e-09	142.676	143.642	157.106	170.189	156.496	154.022	227.362	260.449	233.679	213.874	254.279	237.929
Smp_344000	1.47293	0.255813	0.345159	0.28738	0.143409	0.334573	0.237273	0.269559	0.419088	0.628331	0.677313	0.454212	0.203383	0.476465
Smp_056460	1.4696	0.0445373	1.05856	1.81492	1.38136	1.11472	1.14291	1.30249	1.3592	1.79835	1.61747	1.47973	1.9565	1.64225
Smp_152190	1.46922	0.847905	0.148291	0	0.160142	0.311249	0	0.123936	0.311975	0.175181	0	0.158507	0.324537	0.19404
Smp_312630	1.46799	5.0213e-06	184.467	185.482	234.632	265.196	254.471	224.85	312.738	368.182	373.4	395.235	294.575	348.826
Smp_245590	1.46639	0.00189827	3.73929	4.94585	4.67215	3.15757	3.76519	4.05601	6.32809	6.635	7.14857	6.60349	4.74843	6.29272
Smp_245090	1.4655	2.88942e-07	68.0087	70.0654	71.9949	65.5401	66.7234	68.4665	94.7488	110.723	118.136	101.727	99.6744	105.002
Smp_311980	1.46548	0.742604	0.0555899	0.020057	0.0400352	0.0194592	0	0.0270283	0.0194996	0.0438563	0.0393949	0.0594384	0	0.0324378
Smp_051300	1.46469	0.237864	2.36397	1.98847	2.21534	2.52744	2.4323	2.30551	2.2629	2.4269	4.81409	5.98414	2.75835	3.64928
Smp_080560	1.46302	0.436572	0.149769	0.0607915	0.222465	0.216259	0.13013	0.155883	0.256108	0.288006	0.31841	0.14012	0.184382	0.237405
Smp_342900	1.46259	0.158983	5.25332	2.59851	4.21431	4.25292	4.76683	4.21718	6.31536	8.68807	6.85214	5.61518	6.40545	6.77524
Smp_142150	1.4612	0.351886	0.597707	1.06506	0.711883	0.625753	0.641724	0.728425	0.898103	1.56466	1.4033	1.03034	0.768294	1.13294
Smp_145350	1.46063	1.12926e-09	180.573	191.947	198.783	210.17	198.035	195.902	242.626	301.122	336.817	319.138	286.968	297.334
Smp_132060	1.45832	0.612849	0.493561	0.320471	0.42646	0.10362	0.293966	0.327616	0.207703	0.466759	0.733962	0.316576	0.648114	0.474623
Smp_070360	1.45701	0.677961	0.467038	0.202169	0	0.294163	0.834526	0.359579	0.39309	0.772989	0.297667	0.299567	1.12436	0.577534
Smp_045550	1.45501	1.44088e-08	31.6916	33.0393	32.222	37.3452	36.0361	34.0668	50.5053	52.4242	57.697	56.2897	42.5387	51.891
Smp_146430	1.45437	9.03257e-08	8.11352	10.026	11.3464	9.65263	10.4498	9.91766	15.2469	16.979	15.543	14.0785	13.5519	15.0799
Smp_345760	1.45414	0.456837	0.0290537	0.0157244	0.0392339	0.0381405	0.0649155	0.0374136	0.0229312	0.0515803	0.0540529	0.0465988	0.0953819	0.054109
Smp_332560	1.45329	0.425607	0.187622	0.203081	0.32936	0.172398	0.139728	0.206438	0.468912	0.222016	0.274222	0.451371	0.307977	0.3449
Smp_319170	1.45292	0.668758	0.0962953	0.0521113	0.208038	0.101109	0.0478047	0.101072	0.101325	0.22782	0.204667	0.102954	0.210753	0.169504
Smp_004780	1.45291	0.00233799	927.069	894.764	809.093	1595.81	1517.79	1148.91	1858.4	1664.94	1825.74	1897.1	1512.69	1751.77
Smp_341210	1.45243	0.104638	1.26424	1.01134	0.771867	1.61596	1.14605	1.16189	1.61942	1.75542	1.98594	1.58671	1.74436	1.73837
Smp_013860	1.45068	2.38573e-06	95.4247	99.1143	103.906	86.35	92.6206	95.483	169.431	164.531	129.575	127.824	135.839	145.44
Smp_243750	1.44956	0.324847	11.2398	17.3429	4.32828	12.601	1.58996	9.42038	16.8586	20.6895	7.6251	6.85396	2.63445	10.9323
Smp_057860	1.44951	0.00507884	51.6195	50.5467	63.8798	65.8127	58.6977	58.1113	79.9961	101.292	97.8314	85.4637	73.2031	87.5572
Smp_312140	1.44748	1	0.0646066	0.069922	0	0	0	0.0269057	0	0.229224	0	0	0	0.0458447
Smp_012980	1.44418	8.50131e-07	176.568	156.734	164.112	176.899	178.158	170.494	238.95	246.923	269.204	285.238	249.766	258.016
Smp_301740	1.4436	0.671046	0.00816326	0.0530173	0.0176378	0	0.0567449	0.0271126	0.0343626	0.0483083	0.0260354	0.043643	0.0446661	0.0394031
Smp_197150	1.44344	0.332061	0.282535	0.458663	0.610352	0.964028	0.701239	0.603364	0.817492	1.25293	0.600375	0.981681	0.927527	0.916002
Smp_091820	1.44312	2.39e-05	298.957	333.217	318.898	434.953	428.018	362.808	517.991	580.957	585.049	590.241	470.26	548.899
Smp_048430	1.44079	0.0115496	417.086	436.156	410.602	388.581	407.123	411.91	547.273	594.841	674.709	688.312	644.146	629.856
Smp_155210	1.44016	0.0182234	4.70599	4.6406	6.77781	5.65485	6.33367	5.62258	6.0521	9.4012	8.77933	8.88875	6.92358	8.00899
Smp_157070	1.43738	2.69242e-10	33.428	32.0189	34.2316	36.9307	39.5362	35.2291	59.0052	55.3242	51.2546	52.1927	47.4546	53.0463
Smp_050740	1.43372	0.10277	13.6198	12.3279	14.8692	13.5373	15.6402	13.9989	24.1743	15.5377	28.7931	15.1835	21.4812	21.034
Smp_326650	1.43306	0.976008	0	0	0	0	0	0	0	1.21276	0	0	0	0.242552
Smp_013600	1.43279	0.980333	0.0415083	0	0	0.0435847	0	0.0170186	0.043677	0	0	0.0887588	0	0.0264872
Smp_341180	1.43093	2.64785e-08	36.8774	38.0583	39.1734	43.0642	45.368	40.5083	59.6851	58.9364	67.5914	66.8432	53.9314	61.3975
Smp_075770	1.43019	0.000110821	2.58424	2.97812	3.40126	3.91552	3.57716	3.29126	4.29165	5.99077	4.67404	4.83907	4.74898	4.9089
Smp_152180	1.42943	1.54596e-05	54.5579	58.4691	60.9275	63.812	62.3107	60.0154	81.8194	94.6512	99.9148	90.6229	83.566	90.1148
Smp_088950	1.42909	4.94618e-08	154.282	153.842	154.282	190.628	193.407	169.288	271.497	262.885	256.603	250.148	223.614	252.95
Smp_340840	1.42751	0.56085	0.216088	0.175272	0.116619	0.33978	0.0539469	0.180341	0.567995	0.319253	0.286815	0.51942	0.177215	0.374139
Smp_025380	1.42713	1.70002e-05	43.7263	39.5593	43.9122	42.7551	43.4831	42.6872	60.9435	69.8543	49.7795	58.033	80.3535	63.7928
Smp_200460	1.42494	0.523826	1.14905	0.777078	1.08578	0.301476	0.855316	0.833741	0.604354	1.01812	1.22	1.99586	1.5717	1.28201
Smp_342850	1.42443	0.416033	0.84621	0.572439	0.647492	0.59238	0.385102	0.608725	0.964645	1.66862	0.749486	0.716265	0.57876	0.935555
Smp_154160	1.42415	0.597969	5.481	5.53387	8.30665	10.0072	10.0719	7.88013	6.80036	10.4038	5.91203	5.72893	28.8257	11.5342
Smp_335170	1.42221	0.761471	0.145773	0.0788811	0	0.15304	0.144719	0.104483	0.153374	0.17238	0.154877	0.0779218	0.319035	0.175518
Smp_128230	1.42219	1.54736e-09	43.0564	43.2734	46.0165	44.3831	44.8662	44.3191	60.9693	64.1341	68.0651	67.5635	69.2004	65.9865
Smp_329930	1.42202	0.53661	0.481312	0.628388	0.744346	0.567871	0.697488	0.623881	1.16769	1.21623	1.06973	1.17669	1.05737	1.13754
Smp_135770	1.42101	0.000266273	13.8926	16.5871	16.6577	16.0787	16.6792	15.9791	20.9755	24.4765	24.4791	25.4961	23.0954	23.7045
Smp_071050	1.41957	1.41822e-08	168.319	175.984	171.419	180.91	186.399	176.606	271.578	249.924	253.939	268.084	265.931	261.891
Smp_162910	1.41899	0.00174872	51.9528	54.511	54.2237	58.6582	57.5406	55.3773	71.9414	83.1984	89.5678	82.31	82.058	81.8151
Smp_314800	1.41865	0.584743	1.6054	1.1168	1.48616	2.2869	2.73177	1.84541	1.80953	2.30394	3.89713	2.81936	2.7606	2.71811
Smp_200110	1.41842	0.456718	4.02345	5.41179	7.42406	9.06255	5.58769	6.30191	12.3668	13.3071	10.4808	12.7577	7.23663	11.2298
Smp_053900	1.4171	9.43023e-11	494.05	512.62	527.959	492.907	498.019	505.111	778.224	833.268	754.754	723.12	672.405	752.354
Smp_323370	1.41691	0.986242	0	0.0620694	0	0	0	0.0124139	0.030172	0	0	0	0.0627538	0.0185852
Smp_330270	1.41669	0.986242	0.131678	0	0	0	0	0.0263356	0.138519	0	0.139824	0.140755	0	0.0838196
Smp_201810	1.41603	0.472316	6.31854	5.76339	13.1616	6.06444	7.07892	7.67739	9.40172	7.68355	9.97222	13.2201	7.80326	9.61617
Smp_129110	1.41086	9.46185e-07	26.5606	24.8388	28.7398	30.7253	30.3898	28.2508	38.4556	43.8853	42.4864	42.934	38.1862	41.1895
Smp_080420	1.41057	4.21714e-06	173.412	180.484	178.869	169.18	186.657	177.72	240.533	255.661	290.444	305.059	223.402	263.02
Smp_246550	1.41052	4.49891e-06	75.9406	83.1558	88.5075	78.1508	84.7406	82.0991	127.121	123.212	124.805	112.778	118.827	121.348
Smp_134720	1.40985	3.27271e-06	40.3877	39.6951	42.8598	36.4457	38.961	39.6699	57.255	60.1662	59.7367	58.4679	58.172	58.7596
Smp_343690	1.40936	0.890946	0.0766728	0	0	0.0402548	0.114194	0.0462244	0.16136	0.0907097	0	0.0819769	0	0.0668092
Smp_155510	1.4091	9.19381e-06	112.713	114.756	106.472	99.858	97.8603	106.332	169.908	160.86	162.387	159.209	136.061	157.685
Smp_099150	1.40893	0.00548754	262.164	265.307	273.414	273.64	261.329	267.171	326.79	373.257	419.498	446.108	405.34	394.199
Smp_148190	1.40591	0.799873	0	0.0269294	0	0	0	0.00538589	0	0.0147219	0.0132239	0	0	0.00558915
Smp_042400	1.4054	1.16548e-08	525.904	468.83	494.15	581.816	604.977	535.135	814.96	770.531	830.28	813.686	699.442	785.78
Smp_324430	1.40516	0.30035	0.00715873	0.00915796	0.00703077	0.0082019	0.00581653	0.00747318	0.00821861	0.0107846	0.00899489	0.0118299	0.0113949	0.0102446
Smp_244300	1.40498	0.418442	0.754321	0.685824	0.260754	0.887152	1.01864	0.721338	0.508007	1.03532	1.02625	1.484	1.15565	1.04184
Smp_167190	1.40432	0.00206852	2.63822	2.19867	2.4365	2.65793	2.46222	2.47871	4.00981	3.86322	4.0161	3.87946	2.58559	3.67084
Smp_330540	1.40295	0.501128	0.516203	1.11702	0.185807	0.361111	0.170756	0.47018	0.904923	0	1.2785	0.18391	1.12971	0.699407
Smp_212320	1.4018	0.602355	0.379956	0.308389	0.102595	0.398856	0.754357	0.388831	0	1.01065	0.403603	0.710825	0.727616	0.570538
Smp_337830	1.40107	0.0395265	13.82	15.7323	18.7282	26.2275	26.8239	20.2664	31.0503	38.9216	31.022	26.9964	24.3367	30.4654
Smp_124390	1.40068	9.03493e-06	64.5712	67.5753	70.3188	61.739	61.582	65.1573	84.084	97.9984	96.9625	89.485	107.427	95.1914
Smp_152960	1.40025	0.000406047	3.64849	3.78089	4.32347	4.63367	4.571	4.1915	5.56585	6.91255	6.44962	6.13152	5.74907	6.16172
Smp_156520	1.40004	0.0662256	7.67336	9.41028	7.75957	13.3794	10.6166	9.76785	13.0482	13.6136	15.1026	16.3401	10.7322	13.7673
Smp_011830	1.39862	1.42898e-06	1877.62	1890.5	2003.91	2048.32	2060.22	1976.11	2871.83	2895.54	3067.4	2771.23	2766.87	2874.57
Smp_032120	1.39786	0.00210873	37.72	37.57	37.5217	53.3255	40.3662	41.3007	41.9584	49.1777	75.4117	73.3169	70.3054	62.034
Smp_145410	1.39657	2.32364e-06	6.7968	7.49672	8.26172	8.99552	8.7804	8.06623	11.5329	15.1522	11.4932	11.1352	11.0856	12.0798
Smp_328930	1.39588	0.577408	0.0642679	0.0695644	0.086785	0.0506185	0.127636	0.0797744	0.0845389	0.114085	0.0853982	0.206152	0.0703293	0.112101
Smp_159860	1.39573	0.405878	0.170252	0.289581	0.39411	0.587434	0.265658	0.341407	0.58866	0.661936	0.620464	0.312062	0.346003	0.505825
Smp_047870	1.39562	0.000910881	55.2498	62.6251	65.67	87.8397	85.812	71.4393	93.7267	121.228	112.225	106.504	96.974	106.131
Smp_135460	1.39557	5.75325e-07	20.5431	21.0266	24.2581	21.4094	21.7741	21.8023	29.7029	35.0027	31.0777	28.6037	36.9108	32.2596
Smp_330120	1.39536	1	0	0	0	0	0.0836154	0.0167231	0	0	0	0	0	0
Smp_321570	1.39325	0.462224	0.605882	0.510009	1.01802	0.282714	0.601517	0.603628	1.13331	0.955368	1.0014	0.863665	0.442009	0.879151
Smp_325310	1.39267	0.796572	0.141653	0.459827	0.917857	1.04064	0	0.511996	1.04306	0.502064	1.65442	0.302827	0.310011	0.762476
Smp_329150	1.39157	0.501169	0.414795	0.392821	0.672087	0.272201	0.566271	0.463635	0.654682	0.7973	0.88158	0.665213	0.397171	0.679189
Smp_316360	1.39129	1	0	0	0	0	0.0592716	0.0118543	0	0	0.0634365	0	0	0.0126873
Smp_175240	1.39052	1	0	0	0.320039	0	0	0.0640077	0	0	0	0	0	0
Smp_039470	1.39033	1	0.0422475	0	0	0	0	0.0084495	0	0	0	0	0.0462316	0.00924632
Smp_247870	1.39006	0.000794099	6.3304	7.19686	7.71939	6.87546	7.01979	7.02838	9.48999	9.99425	10.7782	10.6094	10.2728	10.2289
Smp_341570	1.38985	0.000574049	50.0002	54.1113	52.404	71.7745	71.6344	59.9849	80.2523	91.3571	89.4345	87.269	82.838	86.2302
Smp_173480	1.38961	1.01599e-10	129.321	129.909	131.824	134.548	136.066	132.334	187.982	194.718	185.631	190.807	202.223	192.272
Smp_121460	1.38942	0.00309999	3.15929	3.25542	3.48476	3.84596	4.32435	3.61396	4.60267	4.76093	5.61791	5.6403	5.60641	5.24564
Smp_300070	1.38901	0.124061	49.0112	53.0191	63.6522	53.8953	53.0877	54.5331	62.4961	70.1224	80.8753	72.8711	96.1174	76.4965
Smp_303670	1.38776	1	0	0	0	0	0.135463	0.0270925	0.287145	0	0	0.14589	0	0.086607
Smp_166530	1.38766	0.0173722	216.816	225.347	219.293	102.156	166.753	186.073	256.977	288.86	289.22	259.963	269.091	272.822
Smp_317620	1.38754	1	0	0	0	0	0	0	0	0	0	0	0	0
Smp_140520	1.38752	1.27206e-05	33.5798	38.0004	35.1565	45.9156	43.1581	39.1621	54.9317	59.2347	60.8332	66.5432	51.3611	58.5808
Smp_044560	1.38732	5.11342e-05	349.263	332.62	332.978	391.841	353.459	352.032	454.299	508.266	531.778	550.516	511.346	511.241
Smp_087820	1.38705	0.71721	0	0.566579	0.565515	1.09811	1.03891	0.653823	1.10148	2.46456	0	0.559745	1.72038	1.16923
Smp_014260	1.38608	0.217938	0.671595	1.29097	1.25091	0.851224	0.735899	0.960119	1.3282	1.41152	1.37867	1.26287	1.69796	1.41584
Smp_136950	1.38538	0.00551854	58.5923	71.9153	59.0529	75.3782	85.4876	70.0853	95.6082	114.797	107.292	120.54	89.9148	105.63
Smp_324080	1.38476	0.807873	0.0787959	0.210878	0.145476	0.248385	0.080715	0.15285	0.684244	0.294397	0.0863765	0.0844265	0.0864133	0.247171
Smp_000770	1.38468	1	0	0	0	0	0	0	0	0	0	0	0	0
Smp_205560	1.38384	1	0	0	0	0	0	0	0	0	0	0	0	0
Smp_167490	1.38283	1	0	0	0	0	0	0	0	0	0	0	0	0
Smp_147130	1.38181	1	0	0	0	0	0	0	0.193669	0	0	0	0	0.0387338
Smp_147410	1.38178	0.00436294	189.761	180.921	184.081	150.402	151.935	171.42	231.458	256.734	217.045	207.407	325.988	247.726
Smp_003760	1.37938	0.0755961	0.986698	1.35108	1.06468	0.876285	0.921251	1.04	1.69246	1.40731	1.39123	1.50948	1.35256	1.47061
Smp_241480	1.37887	0.16459	0.59634	0.924617	0.975039	0.812437	0.816232	0.824933	1.28902	1.56404	1.07939	1.01676	0.705498	1.13094
Smp_247440	1.37875	0.0353716	7.8419	8.66413	8.64715	6.17522	8.3265	7.93098	13.8668	11.7233	11.2266	11.1787	9.11773	11.4226
Smp_200620	1.3787	0.774523	0.559732	0.604969	0.603844	0.586229	0.554639	0.581883	0.588058	1.31531	1.18394	0.59768	1.22472	0.981943
Smp_083950	1.37778	1	0	0	0	0	0	0	0	0	0	0	0	0
Smp_128530	1.37766	0.0265101	0.422006	0.461873	0.450838	0.551537	0.521512	0.481553	0.676027	0.643785	0.692918	0.737017	0.723502	0.69465
Smp_093720	1.3773	0.310303	2.85269	2.81332	1.19845	2.36334	1.35342	2.11624	3.13539	4.4075	3.65584	2.44015	1.80367	3.08851
Smp_900100	1.37605	7.36398e-05	676.1	620.52	684.923	823.963	787.745	718.65	920.141	1157.01	1074.24	1108.89	891.589	1030.37
Smp_031050	1.37529	4.49891e-06	192.266	196.453	209.897	222.017	214.806	207.088	274.167	320.045	330.661	302.544	264.299	298.343
Smp_303250	1.37355	9.40147e-05	7.85367	8.56174	8.84869	7.22396	10.5719	8.612	9.84258	11.0684	13.0308	13.4278	12.3275	11.9394
Smp_002920	1.37244	0.0105403	73.2079	72.2073	72.3705	64.6168	65.2094	69.5224	94.6194	101.766	105.217	109.405	87.72	99.7456
Smp_144450	1.37228	1.47894e-06	19.6036	18.7295	22.0944	23.0776	22.0226	21.1055	27.0251	31.698	32.5438	30.9073	28.7493	30.1847
Smp_121600	1.37201	1.47894e-06	115.583	109.234	116.962	130.707	133.967	121.291	159.724	181.426	190.062	193.89	145.723	174.165
Smp_011150	1.37074	0.0228063	3.60291	3.50736	3.52576	3.57488	4.5419	3.75056	5.08407	5.27467	5.60845	5.9162	4.92842	5.36236
Smp_209040	1.36879	0.00367836	184.179	193.011	182.384	223.863	218.153	200.318	261.958	290.419	305.984	280.648	298.925	287.587
Smp_302360	1.36852	0.0217782	90.4245	98.3216	95.9476	96.1481	96.5617	95.4807	128.89	141.795	152.206	142.922	120.665	137.296
Smp_244970	1.36794	0.203815	1.92429	1.86359	2.02404	2.95132	2.31302	2.21525	2.50453	4.22441	3.44489	2.8155	3.21408	3.24068
Smp_011220	1.36486	0.0646393	15.2276	15.7177	16.6858	13.2284	13.9208	14.9561	20.6515	24.8738	23.9835	18.9799	17.2645	21.1507
Smp_122900	1.36483	3.93249e-07	42.37	42.5771	45.7543	46.1754	43.8927	44.1539	57.4351	67.2728	70.6423	69.1556	54.6441	63.83
Smp_142420	1.36471	0.212385	0.477085	0.655975	0.815879	0.649289	0.737094	0.667064	1.48619	1.10948	0.732072	0.72627	0.87098	0.984998
Smp_156410	1.36328	8.88954e-05	97.9789	104.392	97.0851	82.0069	83.5746	93.0076	115.274	124.845	141.942	142.152	141.165	133.075
Smp_330900	1.36294	0.812803	0	0.0967217	0.0446719	0.0434232	0.0410608	0.0451755	0.0435151	0.0489234	0.132174	0.0955631	0.032596	0.0705544
Smp_245370	1.36272	0.0015711	155.914	159.607	163.613	144.801	141.423	153.072	199.718	239.486	226.343	223.247	201.456	218.05
Smp_052350	1.36268	0.0145092	21.427	22.7076	22.8305	20.4193	20.5906	21.595	28.0068	29.6272	34.7596	33.0086	29.9467	31.0698
Smp_172110	1.36254	1.10761e-06	509.257	526.647	496.789	562.172	593.721	537.717	828.163	741.739	768.731	792.5	702.825	766.791
Smp_135160	1.36213	0.00753828	35.0067	32.3435	38.7362	48.3578	49.268	40.7424	54.8029	70.2227	53.2128	48.9184	62.1058	57.8525
Smp_010280	1.36192	1.15379e-07	74.2247	81.5343	83.5062	88.2795	85.0994	82.5288	112.399	119.31	126.162	121.548	110.52	117.988
Smp_335150	1.36122	0.126174	1.1806	1.37496	1.45299	0.988727	1.52851	1.30516	2.02872	2.15767	1.8746	1.91749	1.56997	1.90969
Smp_137990	1.36049	0.10701	11.3543	13.2421	12.6712	9.79856	10.1429	11.4418	16.0586	18.0387	16.7463	17.2618	14.7715	16.5754
Smp_336650	1.35925	5.19369e-05	4.24126	4.87848	5.10781	5.94268	6.23346	5.28074	7.73673	8.36879	7.07827	7.07763	6.99636	7.45155
Smp_144170	1.35891	0.0151989	3.905	3.65121	3.72613	3.87751	3.96823	3.82561	4.15734	5.17879	6.86479	5.94628	4.9218	5.4138
Smp_323030	1.35749	0.710465	0.797194	1.72495	0.645592	0.2091	0.593273	0.794021	0.628828	1.64694	0.845969	0.852006	1.0904	1.01283
Smp_165720	1.35633	0.182773	5.93027	6.50283	8.71647	7.53527	8.6184	7.46065	10.5229	7.6791	11.0673	9.68583	11.9837	10.1878
Smp_147890	1.35509	0.0386273	11.3585	16.0891	12.9473	7.20233	9.95441	11.5103	16.9829	16.6891	18.9434	15.7636	14.5851	16.5928
Smp_030370	1.35494	5.21382e-07	1010.4	996.581	953.634	1104.65	1210.29	1055.11	1576.48	1462.25	1503.21	1545.65	1389.1	1495.34
Smp_121230	1.35407	0.619468	0.109656	0.192882	0.118461	0.187135	0.245009	0.170629	0.216372	0.30823	0.247718	0.0732781	0.450013	0.259122
Smp_326730	1.3533	0.170507	32.2021	31.126	33.2037	25.5978	26.2756	29.681	44.9512	38.4333	32.432	35.5381	46.0715	39.4852
Smp_077310	1.3527	0.375835	0.551953	0.570346	0.487909	0.579707	1.10871	0.659725	0.976925	1.15804	1.17359	1.16705	0.645257	1.02417
Smp_246540	1.35139	0.0200212	4.47665	5.89382	6.95177	8.7919	7.15938	6.6547	7.88159	10.9514	9.79164	8.35341	9.72706	9.34101
Smp_134690	1.35132	0.671046	0.198497	0.214827	0.0714683	0.208399	0.394133	0.217465	0.417702	0.469495	0.35151	0.141475	0.434425	0.362922
Smp_030010	1.35128	0.00324123	21.7377	22.6994	23.6648	19.8615	19.172	21.4271	29.3813	34.1898	33.1056	30.8468	24.9412	30.4929
Smp_132200	1.35079	0.00404629	29.9872	33.7445	36.7955	35.5676	33.1973	33.8584	45.1496	51.7143	48.1279	45.4066	46.6823	47.4161
Smp_343610	1.35071	0.0001219	34.0806	37.7138	37.9693	38.5104	37.6904	37.1929	47.5277	53.1879	60.7405	54.4152	47.8757	52.7494
Smp_079420	1.35042	1.57061e-05	90.9764	94.9696	87.4992	111.485	125.574	102.101	154.904	138.877	146.512	149.62	128.207	143.624
Smp_169780	1.34971	0.00190604	15.0259	15.554	17.4679	17.4546	16.9655	16.4936	29.3194	26.3076	21.1137	20.635	18.1407	23.1033
Smp_341910	1.34962	0.131434	0.573543	0.536365	0.661764	0.643325	0.68192	0.619384	0.767821	1.20532	0.813018	0.780148	0.794159	0.872093
Smp_300790	1.3494	0.933504	0	0	0.267754	0	0.0273463	0.05902	0.0579608	0.162934	0.20491	0	0.0602751	0.097216
Smp_343500	1.34928	0.0514957	0.81565	1.21556	1.02162	0.94349	0.868649	0.972995	1.45546	1.48296	1.34464	1.5926	1.28318	1.43176
Smp_000260	1.34894	1.63553e-08	1435.27	1444.26	1539.94	1431.75	1386.52	1447.55	2035.28	2213.57	2091.29	1952.46	1938.75	2046.27
Smp_123670	1.34764	1.89372e-07	24.0536	24.8981	27.4609	26.2764	23.9458	25.327	33.2882	38.8102	36.9811	35.8521	33.1741	35.6211
Smp_180740	1.34716	0.00519088	17.338	18.5717	17.6375	19.5267	19.3619	18.4872	23.9096	23.9871	28.8179	28.6819	24.9804	26.0754
Smp_244890	1.34692	0.451364	0.39199	0.308562	0.490192	0.112258	0.247684	0.310137	0.224989	0.505933	0.34087	0.152404	0.428959	0.330631
Smp_051420	1.34584	0.00609965	23.5206	24.5698	20.484	20.997	17.6819	21.4507	32.9684	29.807	33.8173	30.899	23.9098	30.2803
Smp_135890	1.34559	0.0656955	4.64982	4.47357	4.3452	4.41755	4.54361	4.48595	6.17431	6.11239	6.15779	5.48445	7.9959	6.38497
Smp_324400	1.34551	0.563282	2.19324	2.37292	3.55245	4.79435	3.62736	3.30806	2.49904	7.33764	4.84956	6.05567	3.39989	4.82836
Smp_318820	1.34429	0.256156	0.614767	0.66472	1.23315	1.75185	0.871842	1.02727	1.10743	1.8668	0.935171	1.22033	0.961045	1.21816
Smp_319090	1.3442	0.858637	0	0	0.167801	1.14145	0.154212	0.292692	0.490342	1.28482	0.164962	0.498263	0	0.487677
Smp_307510	1.34408	0.0525403	17.8233	15.8263	16.5851	13.7208	23.4095	17.473	20.6749	28.5274	25.0499	25.6004	22.7042	24.5114
Smp_083980	1.34391	0.423664	0.454095	0.614332	0.613128	0.476775	0.788977	0.589462	0.656975	0.805644	0.904744	0.788916	0.993831	0.830022
Smp_324200	1.34391	0.654095	0.0249533	0.0405157	0.0471757	0.0327578	0.0433645	0.0377534	0.0656498	0.0812194	0.046425	0.0266816	0.0273069	0.0494565
Smp_153200	1.3436	0.487874	0.242761	0.356614	0.449577	0.437037	0.309937	0.359185	0.328456	0.554054	0.571421	0.426436	0.569269	0.489927
Smp_328700	1.34305	0.80376	0.084248	0.182389	0.182032	0.619339	0.501999	0.314001	0.532026	0.597884	0.358119	0	0.553355	0.408277
Smp_302370	1.34179	0.0419068	7.81668	8.70553	9.93744	11.6924	10.7067	9.77173	12.4044	14.1566	15.4151	14.9686	12.1845	13.8258
Smp_154900	1.34161	0.637385	0.107251	0.135437	0.135172	0.0187716	0.124249	0.104176	0.0940524	0.169228	0.152012	0.172014	0.0782441	0.13311
Smp_043570	1.34135	4.50835e-05	4.56938	4.75384	4.68383	4.3474	4.43424	4.55774	6.41634	6.46695	7.10731	6.38821	6.41852	6.55947
Smp_126580	1.34134	0.213728	0.93194	0.943629	1.29901	0.789207	1.25372	1.0435	1.45519	1.63623	1.69352	0.99643	1.34881	1.42604
Smp_168990	1.34104	0.512646	3.57982	2.21913	3.51553	1.87954	2.71437	2.78168	3.04782	3.92749	2.698	2.26171	7.37191	3.86139
Smp_326810	1.34101	0.653848	3.03356	1.75037	4.80412	2.12181	4.2141	3.18479	3.19048	9.31079	3.00448	3.02598	3.54072	4.41449
Smp_242500	1.34098	7.72567e-05	19.9156	20.2203	20.4475	22.5817	20.617	20.7564	23.8164	32.7324	34.2781	29.6688	24.3036	28.9599
Smp_062900	1.3403	0.22341	4.25921	5.31974	4.28168	4.64291	3.11791	4.32429	5.40901	8.37372	5.57114	5.89788	3.45961	5.74227
Smp_162080	1.34016	6.70935e-05	23.5235	23.5692	25.0262	24.091	24.8525	24.2125	28.7713	33.356	38.5578	35.3858	33.1706	33.8483
Smp_161530	1.33973	0.000445095	13.3113	15.0435	14.297	13.8505	13.4014	13.9807	17.5161	19.7419	22.8372	20.3774	17.8916	19.6729
Smp_313540	1.33941	0.532236	0.179616	0.0267365	0.206585	0.121933	0.193474	0.145669	0.182702	0.195975	0.186062	0.158308	0.152932	0.175196
Smp_078230	1.33928	3.23806e-07	9.99583	9.88032	9.74506	10.4668	11.6983	10.3573	14.8499	14.5658	15.2503	13.9831	14.1402	14.5579
Smp_153640	1.33885	0.0165469	3.79067	4.04201	4.51731	4.15572	4.09735	4.12061	5.23724	7.68586	5.42261	5.1588	5.55247	5.8114
Smp_079600	1.33771	0.798825	0.143746	0.19448	0.310558	0.150941	0.214091	0.202763	0.49159	0.382651	0.190971	0.307381	0.0393256	0.282384
Smp_042390	1.33744	0.000936902	15.8459	15.8785	16.3313	15.8753	17.291	16.2444	23.4797	23.9504	23.8356	25.5334	17.8918	22.9382
Smp_304880	1.33737	0.221406	3.34091	2.95439	2.90712	6.1803	5.98899	4.27434	5.71826	6.71923	6.76339	6.98857	3.84038	6.00597
Smp_309870	1.33717	0.756138	0.106432	0.1152	0.0862307	0.0279412	0.211365	0.109434	0.139998	0.157421	0.282822	0.0853483	0.145587	0.162235
Smp_194390	1.33659	0.150384	4.76899	4.63523	6.60277	8.34004	7.84748	6.4389	9.62731	12.0471	9.10423	6.97226	6.81635	8.91346
Smp_327300	1.33561	0.608608	0.122042	0.528252	0.790826	0.256188	0	0.339462	0.513547	0.288446	0.129604	0.130458	0.267094	0.26583
Smp_123240	1.33463	0.0200277	109.255	90.3407	97.658	112.97	122.394	106.523	127.142	139.505	179.095	178.729	108.771	146.648
Smp_064150	1.33389	5.72147e-05	296.837	292.069	281.12	344.936	343.037	311.6	424.474	413.756	438.715	454.783	448.023	435.95
Smp_187360	1.33379	0.444589	9.93076	11.5111	11.679	4.68888	6.00908	8.76377	12.2421	12.9966	11.7388	12.1878	12.732	12.3795
Smp_082360	1.33379	0.000855035	32.6086	32.0558	42.3948	39.599	38.426	37.0168	47.5686	66.084	48.1599	44.9662	51.6892	51.6936
Smp_195080	1.33373	0.0014135	1410.96	1428.34	1366.59	1266.08	1245.3	1343.45	1839.38	1749.42	1942.27	2025.15	1822.81	1875.8
Smp_028860	1.33362	0.418442	3.70571	3.72213	3.71488	2.77617	3.93863	3.5715	4.17497	3.74647	5.05285	6.50549	4.63405	4.82276
Smp_246100	1.33354	0.47054	0.700805	1.13771	0.630824	0.981065	0.695781	0.829238	1.22897	1.0361	1.24113	1.18631	0.830797	1.10466
Smp_078800	1.33323	1.28242e-07	51.5333	49.3659	46.791	49.6187	47.973	49.0564	68.6397	76.5683	69.1473	66.3747	64.7493	69.0959
Smp_008450	1.33271	0.360793	1.49169	0.831711	1.41602	1.70867	2.19917	1.52945	2.37819	2.35281	2.54604	1.49819	2.22594	2.20023
Smp_141930	1.33179	0.297267	3.39824	2.12145	2.82307	3.84096	2.59453	2.95565	2.88734	5.86868	4.58003	3.49279	4.14766	4.1953
Smp_198360	1.33149	0.282248	4.70865	4.66294	6.06077	6.55803	6.10162	5.6184	6.97573	9.3267	8.89258	8.44465	5.46339	7.82061
Smp_085380	1.33134	0.0143027	4.39944	4.45513	4.57344	3.97377	4.04596	4.28955	5.64166	5.72285	6.16999	5.6361	6.87339	6.0088
Smp_322300	1.33112	0.617834	1.31501	1.70693	1.41967	2.20676	0.5218	1.43404	1.93587	1.8613	2.51033	1.68624	1.72667	1.94408
Smp_303660	1.33083	0.417231	0.569659	0.513839	0.376077	0.249264	0.29855	0.401478	0.666079	0.580521	0.403711	0.693698	0.432908	0.555383
Smp_125930	1.33065	0.0364539	5.63096	6.09477	7.58645	7.83962	7.31882	6.89412	9.2875	11.2288	9.75081	7.7456	9.03532	9.40961
Smp_309240	1.33049	0.929756	0.0461838	0.0999719	4.63958	0.0969858	0.045855	0.985716	0.24298	0.109266	0.0490805	6.27097	0	1.33446
Smp_345250	1.33038	0.639525	0.0942513	0.13602	0.543013	0.263924	0.311954	0.269833	0.462835	0.483241	0.333926	0.33591	0.378182	0.398819
Smp_021060	1.3298	0.828741	0.238599	0.774329	0.257607	0.250284	0.473433	0.39885	0.501826	0.563051	0	0.509959	0.783239	0.471615
Smp_327150	1.3286	0.206046	0.110033	0.101675	0.115972	0.138108	0.138584	0.120874	0.107323	0.146122	0.196873	0.134872	0.111601	0.139358
Smp_347490	1.32857	0.712698	0	0	0	0	0	0	0	0	0	0	0	0
Smp_168140	1.32772	0.058703	2.56372	2.40908	2.3587	2.84029	2.97943	2.63024	3.35015	3.91761	3.65379	4.05161	3.32963	3.66056
Smp_335180	1.32749	0.51394	1.46222	2.28969	3.65495	5.17792	3.44656	3.20627	2.88355	6.90601	5.43202	3.51622	3.39991	4.42754
Smp_199800	1.32652	0.108996	2.04275	1.61023	2.20673	2.7747	2.6678	2.26044	2.80384	3.44196	3.6819	3.29996	3.13443	3.27242
Smp_020080	1.32631	0.039597	12.0484	13.2183	13.0819	7.15327	9.01863	10.9041	15.1327	17.2834	17.0039	15.179	15.4904	16.0179
Smp_034300	1.32602	0.0221227	2.37055	3.10267	2.55778	2.81422	3.11064	2.79117	3.17976	4.56334	4.4133	3.90496	3.38311	3.88889
Smp_142700	1.32555	0.00120803	21.4453	21.6116	24.7573	25.1013	25.1492	23.6129	29.8733	36.6167	36.8021	33.7274	29.6817	33.3402
Smp_307270	1.32514	0.173974	2.75614	2.61663	2.39527	2.50632	2.55338	2.56555	2.9976	4.09994	3.87923	3.25978	3.31939	3.51119
Smp_067000	1.32476	0.000496805	244.475	259.99	259.043	236.672	241.623	248.361	332.416	350.943	386.744	363.896	297.76	346.352
Smp_214070	1.32397	0.00413378	151.105	159.913	144.102	150.807	149.363	151.058	190.547	193.053	223.555	250.434	191.452	209.808
Smp_140610	1.32343	1.69888e-06	318.043	322.549	339.156	301.646	326.602	321.599	434.028	456.617	447.667	443.819	446.414	445.709
Smp_322760	1.32187	0.752421	0.229718	0.745524	1.24011	0.481955	0.911651	0.721792	1.44948	0.542157	0.731107	1.22747	0.502724	0.890586
Smp_318890	1.32123	0.129012	10.7296	16.0448	12.01	10.6488	12.8781	12.4623	16.7272	17.6421	15.7487	17.4138	18.359	17.1782
Smp_166610	1.32116	0.000494064	12.5891	13.6266	13.0801	16.0995	16.1781	14.3147	19.1971	22.3604	21.6931	20.4845	17.1982	20.1866
Smp_009630	1.32108	0.390973	0.150344	0.212268	0.183604	0.185352	0.168771	0.180068	0.247644	0.394571	0.257124	0.174735	0.178831	0.250581
Smp_321920	1.32105	0.358149	0.0310969	0.0589067	0.0755886	0.0285767	0.0443915	0.0477121	0.063406	0.0552119	0.0661225	0.0685803	0.0659332	0.0638508
Smp_121990	1.32097	3.22458e-05	142.612	138.973	151.364	164.815	166.921	152.937	190.692	217.667	235.141	218.662	204.734	213.379
Smp_343010	1.32044	0.438972	1.32107	0.974846	1.49183	1.38702	1.0135	1.23765	1.26365	2.62778	1.27613	1.34818	2.10274	1.7237
Smp_127280	1.32025	0.00119864	45.2836	48.285	57.3138	41.5122	45.2762	47.5342	60.661	74.3256	73.8757	68.7557	65.7958	68.6828
Smp_321760	1.31983	0.29708	75.1991	72.4644	102.593	111.32	99.2805	92.1713	143.187	166.919	116.528	100.649	109.838	127.424
Smp_018160	1.31934	0.000126362	9.84814	10.2269	11.0889	12.1095	11.8476	11.0242	13.9934	14.6519	16.7749	16.1959	14.3146	15.1861
Smp_316210	1.31923	0.812803	0	0.15831	0.105333	0.0511935	0.0968176	0.0823308	0.307816	0.115349	0	0.260639	0	0.136761
Smp_246380	1.31921	0.384562	1.8949	2.51183	3.50492	5.38403	5.60304	3.77974	5.18152	5.88679	6.42384	4.14352	4.80114	5.28736
Smp_305730	1.31898	0.361664	0.449684	0.625789	0.798051	0.53966	0.637871	0.610211	0.87879	1.14012	0.682793	0.652516	0.843591	0.839562
Smp_245010	1.31888	0.184569	25.0716	26.0452	25.6261	31.2706	29.3137	27.4655	37.3567	46	44.0719	36.9278	32.6125	39.3938
Smp_266790	1.31828	0.000658579	19.3681	23.4395	18.4842	18.1282	18.7469	19.6334	23.7829	26.9583	30.571	28.6003	26.3682	27.2562
Smp_302860	1.31726	0.000926741	28.5333	29.2392	33.2398	38.2694	40.6711	33.9906	45.2888	49.7835	46.1667	50.546	42.3757	46.8321
Smp_198020	1.31693	0.147659	0.802239	0.775635	0.883499	1.49689	1.33033	1.05772	1.21309	1.56713	1.37475	1.55736	1.47454	1.43737
Smp_183710	1.31689	7.39593e-05	123.209	121.234	124.281	124.808	126.883	124.083	158.183	164.814	192.89	191.48	149.14	171.302
Smp_063630	1.31502	0.0239665	15.1131	22.381	19.1393	19.715	19.0111	19.0719	21.3895	25.0896	25.6873	21.1805	20.9585	22.8611
Smp_180320	1.3138	0.806732	0	0	0	0	0.3727	0.07454	0.395101	0	0	0	0.829775	0.244975
Smp_141680	1.31366	0.0659261	160.593	162.014	188.542	244.656	232.036	197.568	280.918	320.69	264.029	239.263	251.332	271.246
Smp_323490	1.31331	0.643212	0	1.56639	0	0.0660672	0.0624744	0.338987	0.13242	0.223266	1.93903	0.0672757	0.137721	0.499942
Smp_176090	1.3133	0.0130104	9.2387	9.47073	12.0316	14.4364	13.9883	11.8331	17.5733	18.9423	18.5648	15.3681	15.753	17.2403
Smp_247200	1.31301	0.0207	10.5102	12.4119	13.3242	11.515	10.9361	11.7395	16.3652	16.5424	18.4768	16.7587	12.9713	16.2229
Smp_342360	1.31283	0.0871079	5.29624	5.78599	5.29676	8.46562	9.77419	6.92376	8.54773	9.22029	10.6858	9.60475	9.82998	9.5777
Smp_128860	1.3125	2.56763e-06	78.3008	78.6499	83.9743	85.6131	89.5345	83.2145	122.656	117.418	113.328	107.009	109.966	114.076
Smp_066830	1.31236	0.00940692	57.037	50.2586	53.0516	65.6096	76.1412	60.4196	79.1062	74.9748	94.9407	90.4608	72.4766	82.3918
Smp_246330	1.31197	1.89097e-06	26.4426	28.6498	30.1239	28.483	26.7601	28.0919	36.7957	37.4838	41.2751	38.358	38.5878	38.5001
Smp_104110	1.31161	0.00215107	90.0801	99.4077	96.4982	92.5767	90.4573	93.804	118.46	136.686	135.728	137.054	112.785	128.143
Smp_015780	1.31135	0.00411468	4.72281	4.87365	5.59919	5.8846	5.91911	5.39987	6.78303	7.43074	7.50982	7.85263	6.58356	7.23196
Smp_049170	1.31122	0.000247983	401.903	399.657	401.021	342.104	360.108	380.958	489.594	523.418	550.416	543.073	510.736	523.448
Smp_153210	1.31072	0.462634	1.18517	1.43356	1.28015	0.805122	0.968984	1.1346	1.5404	1.31911	1.40738	1.93786	1.60208	1.56137
Smp_303120	1.31057	0.0376536	4.65021	4.47405	3.67212	4.08361	4.96852	4.3697	4.49277	5.82416	6.67711	6.77477	6.3982	6.0334
Smp_000900	1.31042	0.255302	5.12294	6.584	7.05531	6.31984	4.83179	5.98277	5.65973	9.84544	9.18565	9.44779	6.72721	8.17317
Smp_076540	1.30997	0.223223	5.51781	5.40193	6.89824	13.3786	11.6657	8.57246	11.1559	14.3043	13.8711	10.9706	9.0573	11.8719
Smp_084270	1.3097	0.126738	5.1223	6.55063	7.72647	7.86951	7.08329	6.87044	10.2416	13.1111	8.22801	7.99223	6.62269	9.23913
Smp_321350	1.30947	0.631228	0.0578211	0	0	0.0809607	0.0191386	0.0315841	0.0608464	0.136849	0.0819517	0.144256	0.0210915	0.0889989
Smp_307570	1.30848	0.957094	0	0	0	0.031423	1.27766	0.261817	1.51146	0.0354058	0	0.141501	0	0.337673
Smp_316020	1.30841	0.942074	0.0671735	0	0	0	0.13338	0.0401106	0	0.238323	0	0	0	0.0476645
Smp_173150	1.30783	0.0314501	59.6769	43.1628	48.1159	53.6777	48.6888	50.6644	61.7567	75.6164	71.0353	69.9754	68.4697	69.3707
Smp_135980	1.3076	0.0199534	24.0322	20.8676	26.9824	33.7033	29.9857	27.1142	32.579	43.6824	32.7928	36.049	41.8898	37.3986
Smp_328750	1.30718	0.993036	0.0247708	0	0	0	0	0.00495417	0	0.0293111	0	0	0	0.00586223
Smp_023160	1.307	0.521638	93.2382	91.6683	88.0913	115.993	114.101	100.618	128.789	117.414	123.654	127.028	133.762	126.13
Smp_210900	1.30619	2.94739e-05	75.6728	75.9721	82.9466	95.3189	93.8796	84.758	92.5247	118.663	121.329	105.997	114.623	110.627
Smp_124870	1.30588	0.892722	0.178798	0.967249	0	0.375222	0.17743	0.33974	0.564181	0.211134	0.189774	0.191101	0.978244	0.426887
Smp_309950	1.30534	0.850706	0	0.0971206	0.0484651	0.18845	0.0445486	0.0757169	0	0.159266	0.214598	0.0959382	0.0736425	0.108689
Smp_090440	1.30503	0.015619	9.87154	9.34555	9.76308	10.7051	10.9505	10.1272	16.1336	13.3992	13.2373	13.9771	12.3332	13.8161
Smp_345900	1.30478	0.416033	0.689858	0.608416	0.607224	0.751258	0.634264	0.658204	0.941032	1.36049	0.760431	0.682968	0.64308	0.8776
Smp_148290	1.30435	0.50947	1.17503	1.43036	1.7448	2.00387	2.04084	1.67898	2.31755	2.77628	2.18321	1.88398	1.92869	2.21794
Smp_247470	1.3039	0.0849543	7.90733	8.36134	9.20861	11.2777	10.2004	9.39108	13.4983	14.4889	13.5096	12.569	10.7197	12.9571
Smp_311890	1.30352	0.995864	0.0573954	0	0	0	0	0.0114791	0.120783	0.0678859	0	0	0	0.0377337
Smp_130250	1.30348	0.0481351	2.46186	2.59052	2.95126	3.80134	3.2945	3.0199	3.79949	4.97744	4.1692	4.16386	3.34504	4.09101
Smp_345200	1.30217	0.812704	0	0	0	0.0955252	0.090333	0.0371716	0	0.215161	0.0966639	0.0972795	0	0.0818209
Smp_133890	1.30124	0.993482	0	0	0	0	0	0	0	0	0	0.11075	0	0.0221501
Smp_303580	1.30107	1	0.23637	0	0	0	0.11731	0.070736	0.248663	0	0	0	0.129327	0.0755979
Smp_083730	1.30068	0.000136556	830.195	827.046	817.051	775.994	806.841	811.426	1098.12	1065.82	1149.09	1162.08	1079.37	1110.9
Smp_172470	1.29998	0.21329	2.24144	2.33616	2.06255	2.39716	2.10189	2.22784	2.79534	4.32128	3.1762	2.88465	2.86163	3.20782
Smp_073800	1.29992	0.0147757	16.16	17.6715	17.2457	18.0799	18.2046	17.4723	20.7689	24.2316	25.6157	23.5548	24.8669	23.8076
Smp_154250	1.2999	0.0321951	9.0626	10.966	13.7356	13.762	12.7719	12.0596	13.6605	16.5166	17.7969	15.7621	15.3701	15.8212
Smp_335380	1.29988	0.608608	0.0307147	0.0554109	0.0331814	0.0537606	0.0610012	0.0468138	0.0646453	0.0484687	0.0326524	0.0547362	0.0560195	0.0513044
Smp_321560	1.29948	0.822924	0.0464203	0.20098	0.0752198	0.048747	0.0230471	0.0788829	0.122121	0.0823949	0.148029	0.0744502	0.0507984	0.0955587
Smp_186670	1.29909	0.0117926	16.6783	19.2968	18.7892	16.406	16.5463	17.5433	24.4311	20.5832	25.373	25.8032	25.0149	24.2411
Smp_108390	1.29858	0.613223	0.6421	0.568587	0.504421	0.245151	0.695454	0.531143	0.921293	0.621368	0.496216	1.12334	0.574894	0.747422
Smp_019350	1.29857	0.000121959	97.1982	97.6087	98.6044	109.9	106.367	101.936	124.54	148.67	143.487	140.009	137.265	138.794
Smp_321140	1.29827	0.806246	0.622025	0.757326	0.251944	0	0.385948	0.403448	0.818067	0.643574	0.495631	0.415618	0.680675	0.610713
Smp_347630	1.29769	0.500747	0.506792	0.18284	0.456205	0.399107	0.461261	0.401241	0.266635	0.449658	0.269302	0.903077	0.41594	0.460922
Smp_093790	1.29731	0.997124	0.26392	0	0	0	0	0.0527839	0.138815	0.155923	0.140123	0	0	0.0869721
Smp_245970	1.29728	0.000802748	4.44616	4.54213	4.69999	4.74946	4.84228	4.656	6.31898	6.80054	6.91184	5.92949	6.40291	6.47275
Smp_303330	1.29722	0.444861	8.07785	10.2917	8.02027	2.73487	3.1036	6.44566	10.2793	9.23704	6.6408	8.35616	8.26902	8.55647
Smp_156550	1.29719	0.29388	2.166	1.58579	2.13319	2.07345	2.02394	1.99647	3.28447	2.10962	2.63994	2.65625	2.64911	2.66788
Smp_029670	1.29658	0.000232922	22.2456	21.7928	24.2292	26.9586	24.2458	23.8944	27.4659	38.2324	34.2146	31.2444	30.7729	32.386
Smp_018360	1.29648	8.01731e-06	103.531	102.212	109.877	132.589	114.184	112.479	140.138	171.639	153.864	147.085	126.868	147.919
Smp_152300	1.29629	0.0507237	4.21798	5.02583	4.83225	4.00088	3.63113	4.34161	5.60208	6.13888	6.23755	5.96484	5.84422	5.95752
Smp_174780	1.29598	0.11641	20.7255	29.4698	28.9862	32.9282	35.8427	29.5905	40.8971	38.2162	39.1703	45.1452	37.5817	40.2021
Smp_341160	1.29566	0.00776737	27.2688	30.1637	33.2617	42.3597	38.2971	34.2702	43.2117	51.6709	49.3189	44.4862	43.0872	46.355
Smp_192570	1.29549	0.282248	4.62739	4.62864	4.84676	3.53322	5.6381	4.65482	6.04905	5.88679	5.43798	6.14641	7.28869	6.16178
Smp_145550	1.295	0.0334973	44.545	45.3178	44.4727	44.5682	51.0954	45.9998	57.626	63.2753	65.7112	62.2729	57.743	61.3257
Smp_341510	1.29281	0.00273086	78.6275	83.8844	84.2056	62.0728	64.6327	74.6846	98.0614	98.0131	110.984	112.712	87.8626	101.527
Smp_139070	1.29104	8.17222e-05	74.7753	73.6325	76.7618	78.9173	81.1646	77.0503	104.05	115.366	113.512	101.104	91.3557	105.078
Smp_128510	1.29056	0.857681	0.335711	0	0.543781	0.352277	0.499734	0.3463	0.176556	0.594723	0.356355	0.17941	0.918376	0.445084
Smp_064600	1.29054	0.022409	74.1786	66.9131	67.2758	101.663	92.0615	80.4183	106.227	118.033	117.562	110.222	94.171	109.243
Smp_332650	1.29034	0.00819124	7.01923	6.93707	7.52074	7.84792	6.01266	7.06752	9.20609	10.9415	10.3711	9.76327	7.72782	9.60197
Smp_134250	1.29032	0.10084	22.4368	21.2161	24.1308	35.947	38.6284	28.4718	37.9223	41.8713	39.9252	37.3198	34.2366	38.255
Smp_171120	1.28924	0.000159349	100.62	108.6	104.337	116.602	121.822	110.396	157.277	145.182	139.808	150.829	136.853	145.99
Smp_198980	1.28921	4.87564e-05	34.2801	37.2824	37.0318	39.4996	39.5182	37.5224	42.868	54.956	56.9035	50.6363	48.2789	50.7285
Smp_196480	1.28912	0.376081	1.1074	1.49098	1.4297	1.73014	2.17238	1.58612	1.93272	3.32379	2.35415	1.70386	1.4483	2.15256
Smp_327530	1.28858	0.902425	0	0.0663547	0	0.0643752	0.033069	0.0327598	0.12902	0	0.0353976	0.0712214	0.0728946	0.0617068
Smp_124920	1.28853	0.00222592	118.823	118.822	116.085	136.363	139.452	125.909	173.495	192.139	172.431	160.654	151.948	170.134
Smp_327970	1.28853	0.145749	8.30156	8.56973	10.7741	13.1981	13.3047	10.8296	12.7497	14.2639	12.8256	13.7122	13.7094	13.4522
Smp_328330	1.288	0.931223	0	0	0.432686	0.525664	0.298254	0.251321	0	0.236779	0.212763	0.642394	0.438387	0.306065
Smp_174670	1.2875	0.000547762	123.849	110.282	99.8639	113.267	124.535	114.359	159.092	151.566	172.979	165.734	131.976	156.269
Smp_210250	1.28738	0.00222592	23.1999	23.0022	22.7455	24.6241	24.0718	23.5287	30.2629	33.2746	30.7374	28.6625	34.0064	31.3888
Smp_077890	1.2873	0.823469	0.358938	0.058215	0.0290504	0.1413	0.118673	0.141235	0.0565969	0.0636404	0.0857523	0.255745	0.263963	0.14514
Smp_015820	1.28704	0.844863	0.0611734	0.0132431	0.0660859	0.0642431	0.0121493	0.0433789	0.115876	0.0723982	0.0520252	0	0.0669432	0.0614485
Smp_139760	1.28703	0.000277186	39.7158	41.3577	39.5717	41.5494	43.0062	41.0402	55.1169	54.2835	58.6738	57.4552	52.4186	55.5896
Smp_331090	1.28641	0.434772	2.58638	3.60944	2.79366	2.78685	3.10831	2.97693	4.9413	4.18555	4.26669	3.12893	3.94748	4.09399
Smp_333320	1.28602	0.00243924	19.0685	17.6404	20.3653	18.9273	18.8264	18.9656	24.4946	26.9445	27.0731	22.2341	26.9694	25.5432
Smp_325240	1.28594	0.641346	0.0232145	0.125637	0.025078	0.0731344	0.115257	0.0724642	0.122145	0.219761	0.0493522	0.124107	0.101616	0.123396
Smp_130580	1.28536	0.00350901	190.869	195.341	210.654	263.267	239.424	219.911	292.817	328.561	325.004	285.997	240.39	294.554
Smp_331280	1.28474	0.0301836	837.897	865.993	962.337	1084.56	932.152	936.588	1254.43	1608.2	1331.38	1110.32	993.523	1259.57
Smp_011990	1.28444	0.000134319	48.4384	58.6884	57.1133	50.6001	48.7833	52.7247	66.8808	73.1552	73.0667	67.6532	76.8098	71.5132
Smp_167750	1.28391	0.0548366	16.5469	16.4768	16.7055	14.3818	15.9441	16.011	19.5869	20.8389	21.1128	21.1765	25.0505	21.5531
Smp_316030	1.28386	1	0	0	0	0.272369	0	0.0544738	0	0	0	0	0	0
Smp_051660	1.28328	0.00904731	9.64639	10.3462	12.9788	11.9968	12.2832	11.4503	13.4093	16.4371	15.2828	15.5545	14.4932	15.0354
Smp_247680	1.28282	0.278894	8.69725	10.6867	10.6658	19.5915	16.0085	13.13	16.2989	17.6727	17.2267	17.3363	18.2414	17.3552
Smp_342110	1.28257	0.311499	13.2806	12.3663	13.7994	13.0152	14.3165	13.3556	15.8821	17.8558	19.8046	19.6084	16.886	18.0074
Smp_017430	1.28254	6.3741e-05	529.506	520.203	507.551	489.516	485.585	506.472	649.315	672.844	695.291	717.164	662.198	679.362
Smp_014050	1.28229	0.00311983	53.976	58.2033	56.9048	57.8249	57.1539	56.8126	76.5653	75.9336	78.2273	78.9692	70.4101	76.0211
Smp_003280	1.28223	0.530615	0.146673	0.174638	0.110915	0.184837	0.145648	0.152542	0.185219	0.260371	0.140328	0.282292	0.321014	0.237845
Smp_325190	1.28206	1	0	0	0	0	0	0	0	0	0.0494692	0	0.0509393	0.0200817
Smp_017020	1.28113	1	0	0	0	0.0524149	0	0.010483	0.0525269	0.0590498	0	0	0	0.0223153
Smp_311150	1.28084	1	5.98967e-06	1.68257e-05	0.533136	0.572727	1.17303e-05	0.22118	1.3706e-05	6.08006e-05	1.96714e-05	1.13668	1.02276e-05	0.227357
Smp_024490	1.28077	0.0953889	95.0268	108.21	102.46	103.84	105.913	103.09	131.391	131.621	146.552	147.919	142.993	140.095
Smp_064510	1.28075	0.000220845	103.755	108.099	104.331	117.859	117.986	110.406	139.789	142.133	152.406	165.427	144.161	148.783
Smp_169960	1.28035	0.876885	0.221936	0	0.0799062	0.155333	0	0.0914351	0.077836	0.174961	0.0785983	0	0.161908	0.0986607
Smp_346660	1.28014	0.000116525	35.689	39.7934	37.8405	36.6785	40.0942	38.0191	45.4968	55.4604	57.4847	51.5888	44.5848	50.9231
Smp_156250	1.27985	0.768261	0.643416	0.870218	0.173703	1.01279	1.11744	0.763514	1.35357	0.759963	0.683031	1.03158	1.2321	1.01205
Smp_322690	1.27956	0.600447	10.1726	10.8499	17.2631	20.284	24.6635	16.6466	18.0383	31.5894	18.978	26.5623	18.4464	22.7229
Smp_346440	1.27948	0.0135651	8.25359	7.85153	9.29285	11.89	9.81164	9.41993	11.6212	15.434	12.8756	11.1865	11.6271	12.5489
Smp_146420	1.2781	0.108132	6.498	8.39272	8.34677	6.65153	7.02157	7.38212	10.8314	11.7593	10.7375	8.37813	8.18644	9.97855
Smp_131250	1.27787	0.000538688	96.593	91.7892	97.5311	96.0572	94.6256	95.3192	118.443	146.215	131.123	123.359	120.631	127.954
Smp_329790	1.27781	0.957441	0	0	0.0248258	0	0.0456393	0.014093	0.0241832	0.0271939	0.097712	0	0	0.0298178
Smp_305690	1.27739	0.0030557	21.7883	27.0033	29.3201	28.8913	24.0705	26.2147	27.4265	40.25	36.9483	28.2251	32.7944	33.1288
Smp_053420	1.27662	0.0074574	38.6574	39.6596	39.6173	44.607	42.9371	41.0957	52.3896	56.6472	59.0929	57.733	48.7494	54.9224
Smp_004680	1.27645	0.0838451	369.885	375.623	375.704	334.49	328.074	356.755	428.739	450.243	508.351	534.623	464.262	477.244
Smp_214180	1.27629	7.41698e-05	236.767	222.708	248.26	229.797	230.585	233.623	326.947	316.508	296.946	285.966	340.99	313.471
Smp_313830	1.27623	0.559511	1.13563	1.06526	1.02228	1.82844	1.27793	1.26591	1.35431	2.55274	1.52881	1.53797	1.61554	1.71788
Smp_154840	1.27606	0.0170534	202.406	207.859	213.626	194.396	198.682	203.394	267.253	283.243	271.37	261.674	269.965	270.701
Smp_316730	1.27535	0.0135647	34.5671	35.8369	35.3175	46.9369	47.9451	40.1207	52.2334	53.185	59.5465	59.1313	46.5865	54.1365
Smp_067140	1.275	0.00416665	16.4343	16.6648	15.6929	15.0303	15.608	15.8861	20.9666	20.9684	22.9398	22.0216	19.739	21.3271
Smp_212300	1.27484	0.0468894	7.64898	7.73163	9.27432	8.77794	9.18331	8.52324	12.2123	13.3715	11.618	10.0593	9.80534	11.4133
Smp_170740	1.27466	0.912896	0.526391	0.568986	0	2.20555	0	0.660185	0	1.23749	0	0	2.30361	0.708219
Smp_143830	1.27461	0.024531	74.9154	82.7125	77.8368	54.6608	61.29	70.2831	89.2626	98.143	100.883	87.3612	91.8112	93.4923
Smp_065370	1.27381	0.00477655	60.8418	66.1939	64.0732	66.3311	63.0398	64.096	87.2495	99.4075	88.6492	92.302	73.3045	88.1825
Smp_309980	1.2732	0.178003	15.8992	16.357	15.9622	21.5071	20.2275	17.9906	22.7337	26.3345	26.3992	23.4593	20.4612	23.8776
Smp_076450	1.27319	0.00695531	23.3754	21.2437	22.029	26.277	25.0179	23.5886	30.8098	36.6333	31.9971	28.8538	29.217	31.5022
Smp_142600	1.27313	0.00657659	24.5505	28.4476	29.8847	26.1946	24.2425	26.664	31.277	37.0965	37.2817	35.0402	37.411	35.6213
Smp_158180	1.27311	0.44862	0.872918	1.39231	1.29033	0.964804	1.1404	1.13215	1.54697	2.06525	1.22062	1.27713	1.50827	1.52365
Smp_315820	1.27207	0.28601	3.07937	3.58012	3.82008	5.82768	5.54738	4.37093	4.96468	8.22596	5.29254	5.7282	5.53621	5.94952
Smp_246710	1.27134	0.0085595	2.85374	2.48697	2.53931	2.76756	2.63006	2.65553	3.4073	4.33371	3.54775	3.45493	3.07943	3.56463
Smp_173210	1.27025	0.138779	5.59094	6.03555	5.8628	6.647	6.89019	6.2053	7.33038	8.05048	8.74429	8.84678	8.71369	8.33713
Smp_029160	1.2701	0.00169487	97.0472	100.408	108.231	107.502	107.343	104.106	121.751	154.118	143.544	138.505	133.498	138.283
Smp_330380	1.26957	0.552496	0.56229	0.859205	0.428761	0.798836	0.656843	0.661187	0.591685	0.66528	0.843719	1.23776	0.615321	0.790752
Smp_340400	1.26906	0.752014	0.317008	0.257307	0.428003	0.166401	0.314708	0.296685	0.416914	0.281129	0.25259	0.338903	0.693794	0.396666
Smp_321730	1.26868	0.524487	2.99689	3.40203	4.21131	9.77386	10.8871	6.25424	7.84564	10.235	7.74368	6.43466	8.42546	8.13689
Smp_127830	1.26748	0.00211901	28.1743	29.4999	32.1766	40.0007	35.6187	33.094	40.0243	49.6026	46.6469	43.2671	35.4076	42.9897
Smp_159510	1.26739	0.0187662	22.6081	25.0123	21.8938	26.4155	27.5512	24.6962	34.7826	35.3479	36.507	30.0249	27.6668	32.8658
Smp_072720	1.2671	0.000694756	38.2952	36.9838	38.7714	46.2825	44.7339	41.0134	49.5664	56.1556	55.6447	56.8586	52.3162	54.1083
Smp_327810	1.26687	0.565983	3.97153	5.30025	4.86097	2.50097	4.07328	4.1414	3.76008	7.03904	5.34177	2.26415	6.08426	4.89786
Smp_124030	1.2663	0.0378213	25.6206	22.0678	23.8184	29.0974	28.7102	25.8629	31.5762	35.4856	34.5501	32.884	35.4122	33.9816
Smp_336830	1.26618	0.174067	5.51166	7.5081	8.74229	5.22315	6.59415	6.71587	8.26135	12.6299	8.08753	7.84792	8.03219	8.97177
Smp_140680	1.26614	0.000300726	1762.26	1706.79	1753.44	1972.02	1986.17	1836.14	2257.2	2358.69	2614.64	2571.95	2358	2432.1
Smp_094190	1.26582	0.0015711	96.38	93.033	89.2428	90.9573	80.1479	89.9522	109.694	121.371	122.257	105.95	118.173	115.489
Smp_146360	1.26517	0.130111	17.7186	15.2583	16.7795	15.8742	17.1059	16.5473	17.9925	23.1159	25.9026	23.4468	19.8408	22.0597
Smp_347180	1.26447	0.0401375	755.452	747.959	754.683	710.045	661.965	726.021	917.808	973.143	1032.65	1045.04	856.489	965.026
Smp_144940	1.26443	0.0043189	25.4627	28.305	28.9486	26.8205	24.477	26.8028	32.8021	40.7968	39.3135	35.6798	29.2277	35.564
Smp_169010	1.2638	0.0703777	24.0351	21.4132	22.7711	29.7428	29.965	25.5854	32.7625	35.8881	32.4581	31.5083	36.7338	33.8702
Smp_244200	1.2634	0.0398844	35.6795	36.1878	41.7324	45.5633	44.1175	40.6561	49.922	58.0605	59.8957	54.9961	47.6076	54.0964
Smp_212830	1.26299	0.0136222	37.937	44.5842	51.0725	51.5319	46.4496	46.315	58.0462	68.429	65.576	57.4339	59.3523	61.7675
Smp_244510	1.26297	0.51379	2.30859	1.9693	2.70868	3.05058	2.33799	2.47503	2.96035	4.6138	3.03922	2.68095	3.17884	3.29463
Smp_022810	1.26272	0.0442581	30.9384	31.6119	30.3465	34.3417	34.6953	32.3868	39.7826	40.464	48.3339	45.7975	40.192	42.914
Smp_004690	1.26243	0.29244	56.0505	65.8846	84.3026	104.689	85.6879	79.3229	97.5491	129.637	106.409	96.1236	96.7269	105.289
Smp_144740	1.26234	0.450986	0.43196	0.727299	0.674025	0.352889	0.953442	0.627923	0.934634	0.766709	0.739744	0.949099	0.76157	0.830351
Smp_303010	1.26224	0.46204	0.989564	0.801832	0.855239	1.30056	1.54983	1.0994	1.35677	1.37872	1.37066	1.37856	1.48512	1.39397
Smp_173910	1.26201	0.0132766	120.935	118.175	117.3	118.656	118.466	118.706	135.965	162.693	163.439	185.83	163.768	162.339
Smp_167400	1.26156	0.0431728	3.69735	3.43431	3.68817	4.01784	3.73442	3.71442	4.4145	6.21935	5.31307	5.04183	4.44007	5.08577
Smp_346900	1.26126	0.290034	146.387	160.716	226.689	333.187	247.17	222.83	273.779	455.511	277.286	231.105	221.326	291.801
Smp_097020	1.26095	0.000207109	18.4276	20.0259	19.2058	20.6787	21.443	19.9562	22.6661	27.1485	27.9946	27.374	26.5339	26.3434
Smp_083740	1.26066	0.00067624	192.786	202.074	205.289	212.728	221.327	206.841	249.044	254.231	291.52	285.073	284.514	272.876
Smp_157790	1.26064	0.288942	1.51856	2.21895	1.69513	2.44514	1.96024	1.9676	2.68993	3.50392	2.55571	2.21899	2.2988	2.65347
Smp_123020	1.26043	0.000425454	30.6232	29.285	35.7259	33.0145	31.3204	31.9938	37.886	50.3263	43.6349	40.2951	39.6794	42.3644
Smp_312170	1.2604	0.799873	0.792265	0.527729	2.60056	1.95202	1.93655	1.56183	1.81176	2.12763	2.13791	2.26443	1.98407	2.06516
Smp_138690	1.26023	0.805809	0.100727	0.218005	0.326368	0.740644	0.200074	0.317163	0.319277	0.238692	0.429148	0.102814	0.221051	0.262196
Smp_159140	1.26023	0.00648537	11.4244	12.3057	12.7617	10.2279	11.5282	11.6496	12.899	16.0832	16.2776	17.64	13.6164	15.3032
Smp_012480	1.26006	0.0418139	37.8115	42.8979	41.7146	54.8938	52.5511	45.9738	57.9049	60.2102	68.9675	66.0222	54.1945	61.4598
Smp_055870	1.25892	0.000247724	14.7176	14.7775	15.1124	12.9772	13.2719	14.1713	18.657	19.9105	19.5307	17.834	17.8443	18.7553
Smp_027340	1.25872	0.0421358	72.646	71.8163	69.1851	57.8236	70.4519	68.3846	69.6821	88.2649	91.2925	104.635	96.0381	89.9825
Smp_326760	1.25806	0.915941	0.470937	0	0.381462	0.123576	0.116862	0.218567	0.495427	0.556563	0.125034	0.125854	0.257666	0.312109
Smp_001500	1.25785	0.0488446	216.15	205.248	211.401	253.898	239.526	225.245	281.723	302.893	332.326	311.286	253.921	296.43
Smp_141890	1.25779	0.0323509	24.3421	24.6346	24.4822	24.4478	27.9476	25.1709	30.3083	30.245	36.3407	35.2123	33.2499	33.0712
Smp_305100	1.25749	3.27343e-05	39.5741	45.3449	44.7905	43.8008	47.1335	44.1288	52.658	57.1553	58.5151	55.322	52.22	55.1741
Smp_244950	1.25749	0.00010808	219.933	208.953	215.442	221.201	225.296	218.165	266.563	288.996	303.255	307.421	289.11	291.069
Smp_326260	1.25749	0.663925	1.7531	4.03081	2.80179	1.84436	1.3562	2.35725	1.43305	2.30986	3.19649	4.36428	5.08817	3.27837
Smp_104270	1.25728	0.1945	789.804	817.734	832.184	370.344	491.772	660.368	888.414	947.504	849.745	808.911	870.649	873.045
Smp_169700	1.2572	0.00314725	57.796	63.865	62.9939	65.8254	64.844	63.0649	79.1244	90.7916	86.5831	87.8939	72.4697	83.3726
Smp_126840	1.25546	0.0223445	48.8361	53.4208	51.8439	57.6441	58.104	53.9698	70.3981	67.9189	80.1352	77.6341	59.8983	71.1969
Smp_049600	1.25535	0.0004316	234.937	229.488	214.864	231.62	237.457	229.673	332.303	291.832	301.018	305.212	284.341	302.941
Smp_164380	1.25533	0.000613471	52.9519	50.0985	54.2312	63.0218	60.503	56.1613	68.9905	81.0472	82.1631	71.7863	66.6289	74.1232
Smp_115450	1.25521	0.00228137	10.3491	10.6814	11.2159	12.4532	12.0224	11.3444	13.945	16.0551	15.9203	14.6123	14.0658	14.9197
Smp_316200	1.25518	0.812803	0.638766	1.03686	0.229964	0.446999	0.634065	0.597332	0.560005	0.503345	0.565371	0.682841	1.63097	0.788506
Smp_066520	1.25488	0.435282	3.27129	2.65507	3.86439	3.97044	4.97239	3.74672	5.05481	4.59193	4.23474	4.4806	5.70516	4.81345
Smp_009230	1.25465	0.685182	1.28832	2.32157	1.85371	1.35013	1.2772	1.61819	3.61075	4.04339	4.09251	0.917404	1.87942	2.9087
Smp_210980	1.25462	0.00926181	19.4607	21.1172	22.0484	27.0198	25.5713	23.0435	27.2036	32.4179	33.6318	29.2858	28.8167	30.2712
Smp_131580	1.25386	0.174067	20.3013	20.1741	18.8567	29.0058	19.3644	21.5405	22.5066	29.7696	25.6554	34.251	28.9333	28.2232
Smp_153170	1.25375	0.0460264	20.6763	22.9861	25.2243	35.8285	31.5325	27.2495	32.2519	38.7136	38.33	32.7699	36.518	35.7167
Smp_140840	1.25365	0.000913466	20.5308	20.6289	20.1061	21.228	22.1234	20.9235	24.811	28.0756	29.6466	26.73	27.7155	27.3957
Smp_129050	1.25364	0.0130104	88.7225	96.877	92.7465	89.5211	93.4588	92.2652	113.462	113.156	126.13	126.499	126.179	121.085
Smp_304210	1.25324	0.527201	1.20847	1.83078	1.95771	1.52209	1.91921	1.68765	2.16122	2.71345	2.31006	1.29181	2.11584	2.11848
Smp_153540	1.25322	0.29388	1.04288	0.897628	1.00446	1.72858	1.48477	1.23166	1.85114	2.06696	1.65629	1.53157	1.33374	1.68794
Smp_167160	1.25315	0.35077	14.7213	14.7794	15.9603	17.7254	17.5169	16.1407	19.0399	23.4925	22.9566	21.887	18.4336	21.162
Smp_341640	1.25301	0.0785788	0.824578	1.00745	1.11131	1.04605	1.11882	1.02164	1.3446	1.65725	1.40177	1.22215	1.26419	1.37799
Smp_332200	1.25298	0.529116	0.688402	0.829001	0.940439	0.479497	0.618447	0.711157	0.940854	0.895781	0.930993	1.16567	0.535315	0.893723
Smp_003270	1.25227	0.0556242	29.0097	29.2581	28.8271	30.5115	26.6928	28.8599	34.1126	43.552	42.3823	35.0312	36.7207	38.3598
Smp_314620	1.25189	0.462548	0.626025	0.874338	0.871909	0.702877	0.723265	0.759683	0.994353	1.18807	1.02538	0.905084	0.732441	0.969065
Smp_131080	1.25176	0.0447438	12.5982	12.6427	12.5035	18.7501	15.3472	14.3683	17.4899	21.8777	20.441	17.0542	16.5667	18.6859
Smp_343660	1.25135	0.873725	0	0.046741	0.00932985	0.0362791	0.0428804	0.0270461	0.0545306	0.0306642	0.0275438	0.00923437	0.056705	0.0357356
Smp_345450	1.25097	0.00973155	44.4217	44.6959	46.5106	55.2877	55.6024	49.3037	63.0953	68.8519	68.2169	65.0042	57.1865	64.471
Smp_320110	1.25091	0.953387	0.299344	0.971303	0.646279	0	0.296909	0.442767	0.629466	0.705827	0	0.319845	0.327536	0.396535
Smp_314240	1.25072	0.445249	5.97417	4.96587	6.04029	7.72812	8.01955	6.5456	8.59951	9.7242	8.88833	8.22685	7.74048	8.63587
Smp_160410	1.25062	0.011808	71.4939	64.409	65.6298	67.7401	69.4897	67.7525	78.329	94.0605	93.6376	93.9086	88.9151	89.7702
Smp_153580	1.25061	0.844705	0.152599	0.11798	0.0706494	0.0690108	0.130171	0.108082	0.0693469	0.209493	0.093849	0.140824	0.167776	0.136258
Smp_307960	1.24994	0.00586536	4.31769	4.62611	5.23718	6.03733	5.45656	5.13498	7.101	8.74148	7.12609	7.37887	5.58417	7.18632
Smp_045010	1.24947	0.013704	54.1687	51.8863	65.4123	71.1711	62.4592	61.0195	78.3191	90.0032	81.8509	78.5914	71.2419	80.0013
Smp_333120	1.24934	0.584563	1.03639	0.869373	0.727723	0.707407	0.849004	0.837979	0.790679	0.674481	0.936367	0.969601	1.98473	1.07117
Smp_210780	1.2489	0.00605087	136.681	127.565	127.315	104.942	113.099	121.92	158.651	153.103	159.415	159.871	170.495	160.307
Smp_072490	1.24875	0.00635134	64.8432	67.5333	69.2245	71.3202	69.233	68.4308	91.3174	89.5683	92.3445	89.0527	85.1622	89.489
Smp_332420	1.24872	0.615887	1.40037	1.33374	1.69417	2.05844	1.39035	1.57541	1.59135	5.36657	1.84521	1.13786	1.9615	2.3805
Smp_181730	1.24818	0.827553	0	0	0	0	0	0	0	0	0	0	0	0
Smp_018940	1.24813	0.219506	7.0948	5.27901	7.59508	7.98094	10.5657	7.70311	9.5312	11.5374	11.2406	9.54913	11.1605	10.6038
Smp_173880	1.2479	0.228807	6.59949	6.76613	8.6287	7.93076	6.03423	7.19186	9.41005	9.65061	8.1177	9.65446	10.3575	9.43806
Smp_019990	1.24789	0.00229739	30.2556	30.3833	32.0823	35.1047	32.0121	31.9676	38.5215	47.0676	45.4479	42.537	36.1503	41.9449
Smp_021170	1.24746	0.00166837	16.3989	19.329	19.0674	22.0684	21.2061	19.614	27.2942	27.1245	27.2575	24.7082	22.3064	25.7382
Smp_069130	1.2472	0.0280109	613.369	635.854	618.044	848.642	857.702	714.722	955.262	868.564	973.717	982.291	889.971	933.961
Smp_341250	1.24715	0.889589	0	0.487093	0.24307	0.0787518	0.22341	0.206465	0.315696	0	0.239088	0.16039	0.820857	0.307206
Smp_067510	1.2469	0.192543	8.42943	9.31643	9.58876	11.2024	10.7715	9.8617	13.3971	14.7367	13.4317	13.2295	10.8924	13.1375
Smp_244440	1.24687	0.138569	10.2207	10.2693	10.2492	8.58103	10.4337	9.95078	15.359	15.8693	13.4869	12.6417	11.983	13.868
Smp_333600	1.24621	0.0591626	23.3792	24.4562	28.3632	24.688	23.3706	24.8515	34.3438	38.0302	30.9102	30.1421	26.3568	31.9566
Smp_157570	1.2459	0.514832	1.73738	1.76965	2.81322	3.27383	3.64307	2.64743	3.88537	4.87403	2.45976	2.22594	2.18518	3.12606
Smp_034410	1.24566	0.00104776	682.116	711.637	682.054	616.198	599.678	658.337	851.595	858.4	901.721	873.822	825.229	862.153
Smp_329100	1.24554	0.632994	0.363609	0.655775	0.785392	0.636072	1.20304	0.728777	0.89253	1.86203	0.772285	0.90693	0.530516	0.992859
Smp_333740	1.24543	0.110187	6.46163	5.67731	6.76495	8.71241	8.27786	7.17884	8.22681	11.6821	8.60703	6.88763	8.31507	8.74374
Smp_124720	1.24537	0.728595	0.100057	0.0180509	0.108093	0.0437833	0.10764	0.075525	0.0789719	0.128291	0.106372	0.0891556	0.109495	0.102457
Smp_300080	1.24517	0.286035	51.7375	54.4134	46.0318	55.527	50.1409	51.5701	60.2008	70.3711	59.2015	59.8967	81.5109	66.2362
Smp_132280	1.24497	0.0612971	45.2413	43.5101	42.3932	60.8937	51.9805	48.8038	58.0133	61.3944	67.9857	62.3826	67.1812	63.3914
Smp_194420	1.24471	0.0184782	26.2767	27.2571	29.0568	30.6989	29.2274	28.5034	31.8955	41.3963	40.9482	38.2612	34.007	37.3017
Smp_135200	1.24457	1	0	0.160649	0.160335	0	0	0.0641967	0.31235	0	0	0.158697	0.162464	0.126702
Smp_333190	1.24451	0.056786	37.8323	43.0759	35.5505	42.1553	37.6124	39.2453	49.4317	40.7736	52.1239	49.2687	47.6813	47.8558
Smp_335370	1.24433	0.195532	43.7621	45.3822	54.0896	28.9629	39.0936	42.2581	52.8148	69.9604	54.0903	55.876	43.3649	55.2213
Smp_158720	1.24427	0.0357941	2.17149	1.98931	2.25837	2.0791	2.06808	2.11327	2.57727	3.26319	2.8162	2.89692	2.43592	2.7979
Smp_149750	1.24411	0.812803	0.59465	0.637932	0.315554	0	0	0.309627	0.206727	0.117087	0.419263	0.316007	0.755402	0.362897
Smp_063180	1.24386	0.000643622	163.175	162.013	189.367	198.481	200.178	182.643	226.25	270.996	238.449	237.862	229.232	240.558
Smp_042990	1.24384	0.0436055	7.33502	9.33017	8.94071	8.72274	7.59526	8.38478	10.3286	12.5347	10.9895	10.5264	10.3319	10.9422
Smp_332310	1.24374	0.106096	2.39027	2.71772	2.95213	3.63558	3.80915	3.10097	3.72311	4.75766	3.90274	3.4846	4.07276	3.98817
Smp_247740	1.24373	0.00106195	42.8576	44.3945	45.3816	45.5217	48.1796	45.267	55.4542	62.1646	58.5948	57.4625	60.2289	58.781
Smp_210500	1.24361	0.00363393	1428.08	1420.47	1353.72	1181.08	1198.17	1316.31	1683.68	1693.04	1718.71	1730.66	1747.87	1714.79
Smp_019310	1.2436	0.267905	172.841	185.969	224.803	238.204	211.911	206.746	229.367	379.592	271.361	243.352	200.94	264.922
Smp_327180	1.2436	1	0	0.397254	0	0.19263	0.182178	0.154412	0.193093	0.216774	0	0	0.602662	0.202506
Smp_340160	1.24348	0.844705	0.201288	0.108914	0.434803	0.211294	0.199811	0.231222	0.105883	0.23794	0.106902	0.53795	0.550665	0.307868
Smp_067590	1.2433	0.00078809	47.3455	45.4809	49.8591	53.0565	55.2205	50.1925	61.1225	69.5582	67.9451	63.9862	61.1738	64.7572
Smp_140510	1.24267	0.000461395	106.163	96.4969	115.556	108.871	116.021	108.621	137.863	151.16	139.054	143.475	132.825	140.875
Smp_194090	1.242	0.000704674	551.762	523.663	539.629	615.062	581.281	562.279	713.859	767.004	753.526	664.677	745.716	728.956
Smp_300770	1.24177	0.694941	0.540365	0.804199	0.583725	0.602884	0.57008	0.62025	0.888458	0.559415	1.47171	0.613863	1.10874	0.928438
Smp_332860	1.24172	0.000527472	107.263	107.894	119.06	128.244	125.531	117.599	145.808	170.902	160.439	147.151	135.995	152.059
Smp_334910	1.24147	0.955719	0.0120378	0	0	0.0632092	0	0.0150494	0.0253358	0	0.0255941	0.038614	0.0263464	0.023178
Smp_317140	1.24136	0.998348	0	0.338524	0	0.328203	0.620874	0.25752	0.329078	1.47579	0	0	0	0.360973
Smp_169470	1.2412	0.000547762	46.9049	49.6302	45.3132	42.9121	45.5	46.0521	55.7443	61.2578	62.4701	62.3269	58.2007	60
Smp_332890	1.24117	0.128099	1.68156	2.00049	1.83375	2.19082	2.08731	1.95879	2.42904	2.59105	2.59721	2.84969	2.25681	2.54476
Smp_172590	1.24084	0.480135	322.303	351.464	335.491	98.9925	144.516	250.553	368.698	357.713	312.729	308.501	301.449	329.818
Smp_340980	1.24076	0.000704674	41.6091	42.6804	44.5421	43.5556	46.2428	43.726	54.7582	55.7482	57.2122	57.6312	53.8918	55.8483
Smp_027300	1.24066	0.0281694	38.9104	37.28	36.5805	41.097	42.3163	39.2368	47.104	47.7366	52.6229	55.9215	51.4002	50.957
Smp_318160	1.24034	0.926275	0.0158544	0.034322	0.119891	0	0	0.0340136	0.0834203	0.0562877	0.0842685	0.0508562	0	0.0549665
Smp_304030	1.23901	0.236704	1.89523	1.91767	2.04744	2.98557	3.04397	2.37797	3.07839	3.56945	3.17117	2.89875	2.81341	3.10624
Smp_343620	1.23895	0.0527415	7.50488	9.16801	9.04577	8.3625	8.86589	8.58941	9.77658	11.8217	12.4405	11.6108	11.0911	11.3481
Smp_134670	1.23868	0.113661	147.065	155.902	148.486	137.622	137.804	145.376	191.603	202.032	224.069	209.996	153.449	196.23
Smp_046890	1.23801	0.0446025	24.1658	25.8546	23.9608	24.6808	23.9604	24.5245	27.4076	31.3927	36.8982	34.5495	28.2357	31.6968
Smp_174870	1.23777	0.288202	6.15441	6.69512	7.00031	5.66243	5.53415	6.20928	6.37763	7.71561	8.51205	8.55576	8.01782	7.83577
Smp_162770	1.23769	0.415632	516.958	549.571	522.738	176.44	270.424	407.226	544.308	592.487	539.305	493.475	495.735	533.062
Smp_157000	1.23711	0.00624429	17.9845	19.2462	18.9448	19.9544	17.9189	18.8098	23.464	29.8769	26.5782	22.2965	20.2595	24.495
Smp_048930	1.23678	0.416844	3.48011	4.32651	4.57204	4.78982	3.96895	4.22749	4.50313	6.2864	5.14772	4.42472	5.96977	5.26635
Smp_325370	1.23668	0.446277	4.22189	2.34992	1.75899	2.65959	3.89219	2.97652	3.10954	3.49533	3.46071	7.93122	2.37599	4.07456
Smp_343880	1.23649	0.135271	4.3335	4.28721	4.09236	6.02412	5.82695	4.91283	6.27841	7.53501	7.0309	6.02246	5.51914	6.47718
Smp_025750	1.23633	0.0743031	12.6308	13.9206	11.6744	12.2502	13.2426	12.7437	15.9211	16.2176	17.7288	17.5536	16.2376	16.7317
Smp_337380	1.23622	0.395752	2.53598	3.49741	2.73943	2.19042	3.00533	2.79371	4.6053	3.96796	3.17337	2.7114	3.67034	3.62567
Smp_343890	1.23616	0.040224	47.5954	48.9607	46.1018	51.9487	53.7357	49.6685	53.3365	65.4426	72.2438	70.6046	59.1554	64.1566
Smp_245790	1.23611	0.00624595	19.9067	22.6588	22.2681	22.2378	20.8135	21.577	25.1284	31.4025	29.2269	24.4472	27.1493	27.4709
Smp_148700	1.23572	0.0200212	17.4488	20.2361	18.4132	23.8248	25.3188	21.0483	27.7646	25.7208	33.5906	31.3925	26.3576	28.9652
Smp_164050	1.23568	0.00403595	19.792	19.936	19.3615	19.6613	17.9479	19.3398	21.9099	26.0776	28.8574	26.0132	23.5783	25.2873
Smp_019100	1.23549	0.0343576	92.5159	97.5885	91.4914	96.184	92.2376	94.0035	111.024	110.971	129.663	135.013	119.715	121.277
Smp_165580	1.23546	0.0319351	22.5322	23.2803	23.6914	34.5795	35.5206	27.9208	33.1488	39.1379	38.1635	36.2624	33.8938	36.1213
Smp_016510	1.23534	0.0133314	17.1996	17.1406	19.0125	19.6178	20.4613	18.6864	24.8061	24.8067	21.944	21.4757	25.2712	23.6607
Smp_010620	1.23501	0.856295	0.0590739	0.0959109	0	0.124067	0.117316	0.0792734	0.0621628	0.0698975	0.0313943	0	0.258584	0.0844078
Smp_150510	1.23462	0.174001	9.38277	9.11064	7.8415	8.14942	8.74121	8.64511	10.9701	10.3696	12.4343	10.5273	12.3381	11.3279
Smp_347570	1.2344	0.0386273	4.83144	5.75127	5.89068	4.99397	6.05696	5.50486	6.29871	7.06863	7.2526	7.53883	7.10504	7.05276
Smp_174490	1.23345	0.0602354	69.1143	65.409	74.6185	82.1273	74.3465	73.1231	89.402	110.833	97.6317	88.4071	87.4148	94.7377
Smp_136740	1.23344	0.079222	73.6572	71.1161	73.5722	91.4645	90.2277	80.0075	104.31	103.86	105.2	109.007	93.8635	103.248
Smp_125900	1.23307	0.0024048	81.2504	76.4529	78.5194	79.7066	77.6417	78.7142	96.039	101.438	106.706	102.974	98.599	101.151
Smp_029470	1.2329	0.121151	3.70793	4.0928	3.88641	5.20492	5.04086	4.38658	4.96205	6.534	6.19782	5.8737	5.82977	5.87947
Smp_165260	1.23283	0.00550297	90.7211	94.2446	95.7766	89.6875	91.4059	92.3672	112.602	118.913	131.312	124.915	108.169	119.182
Smp_328590	1.23253	0.610411	4.3417	6.67718	11.0246	6.63721	6.04951	6.94604	9.93753	13.8707	6.87863	7.49173	7.83511	9.20274
Smp_014170	1.23227	0.00743912	341.68	389.314	353.354	377.733	385.396	369.495	452.669	438.624	521.803	523.3	443.539	475.987
Smp_173120	1.23209	0.10701	10.8501	12.7514	11.4689	15.7443	16.9222	13.5474	15.4838	20.6574	20.2405	16.3303	15.5424	17.6509
Smp_300580	1.23174	0.157081	14.1282	15.0083	17.6166	15.5674	14.2009	15.3043	18.2158	22.0268	20.9928	20.8398	16.7966	19.7744
Smp_195190	1.23144	0.0113154	2109.91	2025.87	2110.84	1900.6	1932.42	2015.93	2399.69	2888.53	2963.28	2544.06	2273.57	2613.83
Smp_347990	1.23081	0.00802856	132.429	138.957	126.061	122.061	142.09	132.32	150.029	150.158	178.666	183.678	166.831	165.872
Smp_332080	1.23028	0.327607	1.21639	1.30531	1.26877	1.00213	1.25998	1.21052	1.50078	1.46496	1.39346	1.5473	1.30817	1.44294
Smp_340630	1.22955	0.00278455	172.989	175.076	178.755	194.795	198.015	183.926	257.829	242.69	245.44	240.486	199.519	237.193
Smp_334050	1.22939	0.551155	1.32531	1.36279	1.67032	1.55412	1.07474	1.39746	1.88277	2.35244	2.16011	1.27535	1.37779	1.80969
Smp_300990	1.22888	0.297267	12.3481	12.4018	17.7507	13.429	12.0818	13.6023	16.9169	19.3252	17.5528	17.1894	16.6231	17.5215
Smp_134360	1.22862	0.00380684	25.9709	26.5229	28.6673	30.7051	29.1534	28.2039	33.1757	40.6847	39.1662	33.9456	32.4499	35.8844
Smp_179360	1.22855	0.000461395	116.641	123.587	113.832	120.518	122.621	119.44	157.192	162.164	157.471	142.53	152.853	154.442
Smp_213010	1.22845	0.462224	9.45118	7.30852	11.9468	13.8077	12.5923	11.0213	13.5797	17.3804	11.0615	11.9715	14.354	13.6694
Smp_181040	1.22818	0.43142	7.95602	6.99072	6.93083	8.62344	8.57902	7.81601	10.6221	9.56382	9.95548	9.42097	11.1403	10.1405
Smp_028670	1.22783	0.000555529	338.464	344.783	338.467	355.693	317.38	338.958	431.254	490.547	450.977	409.787	411.914	438.896
Smp_063380	1.22766	0.456837	11.4949	9.32693	7.9789	8.8295	12.424	10.0108	14.464	8.72288	11.7618	14.2594	13.9257	12.6268
Smp_014780	1.22689	0.000784002	177.129	182.618	177.386	162.882	168.534	173.71	219.37	221.978	232.906	228.389	215.458	223.62
Smp_090080	1.22665	0.295428	794.128	790.342	1060.01	1504.69	1261.84	1082.2	1322.79	1960.52	1360.63	1113.46	1171.09	1385.7
Smp_035110	1.22639	0.000184765	28.4912	26.7716	29.5543	30.7342	30.4435	29.199	35.5475	37.1508	39.6909	38.0531	37.2705	37.5425
Smp_319920	1.22632	1	0	0	0	0	0.250249	0.0500497	0	0.297581	0	0	0	0.0595161
Smp_332040	1.22585	1	0	0.219619	0.109594	0	0.302181	0.126279	0.106754	0	0	0.325423	0	0.0864354
Smp_153970	1.22568	0.0053857	35.5356	37.3514	35.7242	30.659	30.2724	33.9085	39.5682	41.1585	48.9393	42.819	41.7572	42.8484
Smp_324250	1.22469	0.687973	6.34307	5.8439	5.54931	2.31173	2.75852	4.56131	6.12267	4.58857	5.84922	3.53093	6.4823	5.31474
Smp_319320	1.22465	0.116163	38.8655	36.9418	34.1197	33.838	37.6807	36.2891	41.7527	42.4148	49.5247	53.3488	42.2185	45.8519
Smp_346070	1.22402	0.381093	19.7328	16.5862	28.2922	28.135	26.1016	23.7696	23.7821	27.3127	26.7628	23.8035	49.4366	30.2195
Smp_020400	1.22339	0.0426839	17.3839	17.3944	18.8205	19.9695	22.5497	19.2236	23.3183	23.7604	26.4441	25.4942	23.2188	24.4472
Smp_245530	1.22325	0.382274	9.3312	9.7757	12.0081	9.7951	8.17884	9.81778	10.8613	14.7855	12.5475	12.8404	11.2972	12.4664
Smp_050830	1.22245	0.00201103	72.6857	65.9597	74.6967	71.736	77.6956	72.5547	87.9207	86.4647	86.1085	86.0528	93.6814	88.0456
Smp_151010	1.22214	0.0068932	10.7575	11.7411	12.4543	12.4439	12.3928	11.9579	15.3563	16.2972	16.1128	15.6303	12.9009	15.2595
Smp_008230	1.22196	0.000497113	47.0215	49.8169	47.0583	46.1805	46.7455	47.3645	56.9361	60.6812	63.5412	57.0225	57.0289	59.042
Smp_085290	1.2219	0.00129102	332.397	340.197	317.094	314.801	308.634	322.625	426.601	400.037	414.211	421.703	398.397	412.19
Smp_002080	1.22148	0.0952588	263.014	250.559	247.212	288.329	281.325	266.088	316.247	307.1	364.757	388.101	321.304	339.502
Smp_008620	1.22146	0.220123	16.3295	16.8843	17.9178	19.1804	18.9012	17.8427	21.4643	24.184	24.0958	23.0969	21.3484	22.8379
Smp_133800	1.2213	0.416844	1.31064	1.64286	2.02059	1.92134	2.42181	1.86345	1.64577	2.84493	2.15276	2.44487	2.09038	2.23574
Smp_242440	1.22078	0.514989	0.805299	0.924286	1.19523	0.880813	1.00953	0.963032	1.20043	1.47162	1.15747	0.997729	1.57414	1.28028
Smp_194910	1.22049	0.399897	424.278	422.639	506.827	181.351	252.334	357.486	476.368	527.934	437.975	437.048	435.976	463.06
Smp_311140	1.22048	1	0.32796	0	0	0	0	0.0655921	0	0	0	0	0	0
Smp_069820	1.22043	0.068938	51.3499	53.4676	53.447	56.2774	59.0107	54.7105	63.6043	64.1227	77.3682	75.608	68.0259	69.7458
Smp_067520	1.21986	0.0736989	33.7235	39.1061	36.7819	34.3768	35.5621	35.9101	41.512	49.9959	46.9544	45.5307	44.1008	45.6188
Smp_053390	1.21985	0.00698936	1526.16	1468.8	1435.52	1780.94	1737.12	1589.71	2006.67	1937.88	2027.58	2221.58	1974.81	2033.7
Smp_347690	1.21934	0.023086	4.54245	4.78865	5.35565	5.75508	5.36819	5.16201	5.9423	7.45528	7.32672	6.82213	5.51423	6.61213
Smp_301670	1.21932	0.00882307	5.44362	6.23313	6.19862	6.15051	6.48182	6.10154	7.58579	7.87218	8.65633	8.23722	7.59457	7.98922
Smp_007570	1.21919	0.750991	0.676347	0.894633	0.487026	0.394477	0.596848	0.609866	0.790681	0.799776	1.03794	0.72307	0.657885	0.801871
Smp_058450	1.21913	0.00314725	5.68014	6.37335	5.68751	5.84759	6.08218	5.93415	7.28508	7.24936	8.13719	7.89077	7.34814	7.58211
Smp_039870	1.21869	0.00100297	30.6569	36.4602	33.5945	31.499	32.3929	32.9207	39.3923	42.9692	43.1592	40.4539	43.6193	41.9188
Smp_337670	1.21861	1	0	0	0	0.535471	0	0.107094	0	0	0	0	0	0
Smp_311870	1.21845	0.576382	1.07693	0.981159	0.74032	0.875034	0.923533	0.919395	1.1607	1.07161	0.99053	1.62662	1.07136	1.18416
Smp_167530	1.21805	1	0	0	0	0	0	0	0.153227	0	0.154656	0	0	0.0615767
Smp_332350	1.21757	1	0.0711221	0.0769723	0	0.0746688	0.0706088	0.0586744	0.149663	0	0	0.228109	0	0.0755544
Smp_344970	1.21732	0.0983925	63.7204	69.6689	59.4949	68.5101	79.1944	68.1178	73.927	86.9706	101.763	97.4199	90.5672	90.1295
Smp_089240	1.2173	0.0354711	56.2907	57.2342	64.2929	59.2964	61.3528	59.6934	74.2543	81.7044	81.6634	76.6151	72.2969	77.3068
Smp_325650	1.21724	0.249831	10.6264	13.0178	11.6108	11.4784	9.19096	11.1849	10.0607	11.9247	16.2786	15.7242	17.0598	14.2096
Smp_140000	1.21716	0.0515908	9.263	9.21437	8.98012	8.03809	8.25463	8.75004	9.37947	10.6376	11.2126	11.0189	13.841	11.2179
Smp_325640	1.21695	0.485433	5.9043	8.3388	7.78204	14.1814	11.9207	9.62545	14.1079	12.5394	11.6925	8.3444	9.08915	11.1547
Smp_054010	1.21685	0.501169	1.27433	0.571442	0.865318	1.22353	1.0304	0.993004	1.18775	1.12025	1.33527	1.45988	1.15546	1.25172
Smp_081380	1.21675	0.00770367	96.4637	96.3278	106.409	92.5935	89.0412	96.1671	124.501	130.12	132.136	115.242	118.721	124.144
Smp_152370	1.21675	0.00379908	204.286	209.395	206.688	236.523	227.963	216.971	265.336	279.815	294.76	283.239	253.376	275.305
Smp_327630	1.21662	1	0	0	0	0.0468623	0	0.00937246	0	0	0.0474307	0	0.0488393	0.019254
Smp_317480	1.21658	0.894533	0.0299023	0.0323655	0.0969062	0.0628	0.0593829	0.0562714	0.0629318	0.106142	0.0953488	0.0319716	0.0981674	0.0789123
Smp_049890	1.21631	0.119569	15.8837	18.6914	16.2938	17.0994	15.9245	16.7786	19.4351	20.6511	21.3322	23.2363	20.9525	21.1214
Smp_318210	1.2161	0.812803	0.173179	0.105443	0.175393	0.113669	0.0429927	0.122135	0.193635	0.179339	0.149584	0.104159	0.13029	0.151401
Smp_072970	1.21586	0.0195612	178.78	185.717	187.533	224.583	219.938	199.31	251.066	241.244	252.898	273.037	248.784	253.406
Smp_060750	1.21547	0.946959	0	0	0.0135393	0.0263235	0.0622268	0.0204179	0.0263778	0.0296648	0.0399697	0.0402021	0.0274299	0.0327289
Smp_014280	1.21508	0.0495843	7.00807	7.16516	7.31898	8.15922	8.28605	7.5875	10.678	11.6221	8.90344	9.17139	8.57031	9.78904
Smp_316630	1.21507	0.0190408	6.70682	7.75229	7.56311	6.99216	7.36817	7.27651	8.93075	10.9931	9.3928	8.92065	8.17597	9.28265
Smp_070110	1.21488	0.665689	5.04372	4.18525	4.40406	9.75354	5.92602	5.86252	5.0861	5.37013	8.88919	7.95408	8.18709	7.09732
Smp_315360	1.21457	0.116152	8.28492	8.40537	9.03009	9.58311	9.25806	8.91231	10.7482	13.8419	11.146	9.81029	11.069	11.3231
Smp_151690	1.21437	1	273.568	291.595	268.827	264.325	269.866	273.636	283.242	327.843	335.56	320.16	315.789	316.519
Smp_301790	1.21408	0.732794	0.0764856	0.141835	0.205045	0.412785	0.135011	0.194232	0.201217	0.31003	0.220567	0.243838	0.165864	0.228303
Smp_247320	1.21389	0.842171	0.372465	0	0	0	0.369334	0.14836	0.783061	0.438699	0	0.397903	0.815064	0.486945
Smp_134530	1.21357	0.396042	1.87811	2.10517	1.99804	1.652	2.16796	1.96026	3.69203	2.3582	2.38175	1.83488	2.19088	2.49155
Smp_342730	1.21354	0.112557	18.7297	20.6983	22.6243	28.1566	25.7903	23.1999	25.7695	29.775	31.6607	30.4774	32.1556	29.9676
Smp_334730	1.21342	0.416033	1.19331	1.09641	1.15422	1.12204	1.18497	1.15019	1.81065	1.75709	1.53407	1.15725	1.10847	1.4735
Smp_060620	1.21319	0.74269	0.312207	7.09107	0.337016	0.327374	0.309654	1.67546	3.28246	0.736035	0.330955	0.66716	4.44095	1.89151
Smp_212930	1.2131	0.0447366	22.2875	22.9187	23.1561	24.223	25.7609	23.6692	26.7512	31.7691	30.8342	31.8635	27.0354	29.6507
Smp_042810	1.21299	0.383779	1.81644	1.59626	1.65142	2.58744	1.82157	1.89463	2.61172	2.40496	2.10295	2.44216	2.51915	2.41619
Smp_063120	1.2128	0.0379583	11.3428	12.2237	11.8787	15.084	14.9763	13.1011	15.8452	17.1142	17.5322	16.497	16.017	16.6011
Smp_347640	1.21243	0.0161595	22.436	26.4494	26.5558	24.0562	24.4264	24.7848	31.3533	33.1295	33.3829	31.0327	29.2982	31.6393
Smp_074040	1.2124	0.000547762	43.4421	45.179	45.4862	47.5207	48.7647	46.0785	54.6491	59.337	62.4636	59.0981	55.2031	58.1502
Smp_020800	1.21213	0.030186	143.387	140.109	132.933	195.309	207.106	163.769	205.183	203.486	222.918	216.866	198.303	209.351
Smp_345880	1.21212	0.320964	1.50906	1.96572	1.97275	2.43906	2.06409	1.99014	2.26786	3.31306	2.59231	2.35018	2.46621	2.59793
Smp_171660	1.21201	0.0790728	48.1879	46.4611	47.3934	52.772	51.2146	49.2058	52.7638	70.8921	57.1075	58.7437	60.6438	60.0302
Smp_135380	1.21068	0.547463	7.8236	8.93166	9.9012	12.0534	9.29948	9.60187	14.0617	14.0884	12.2611	10.8379	10.2488	12.2996
Smp_157390	1.21059	0.424597	3.16924	2.28681	2.62046	3.82082	2.83598	2.94666	3.87007	3.56425	3.82568	3.84863	3.29685	3.6811
Smp_154670	1.21009	0.300029	29.5067	34.6157	34.0925	38.671	39.288	35.2348	41.9694	47.9279	47.6494	46.0247	39.266	44.5675
Smp_143910	1.20989	0.244249	5.29786	6.11479	8.38699	8.96333	9.27531	7.60766	9.29612	11.3848	10.3937	8.27462	9.41545	9.75293
Smp_051070	1.20988	0.614109	0.676982	0.583938	0.662784	1.24418	1.16595	0.866767	1.07976	1.25191	1.12451	0.972691	1.11125	1.10803
Smp_317250	1.20985	0.56428	10.1182	6.92946	7.8551	6.97092	6.51348	7.67744	8.06741	13.0857	11.0015	6.59168	12.3698	10.2232
Smp_319270	1.2094	0.632678	21.6191	30.0114	30.2097	27.164	26.3761	27.0761	26.2363	50.771	38.6983	35.9347	19.0407	34.1362
Smp_336350	1.20925	0.30035	5.5499	6.85335	6.37706	9.65099	7.96761	7.27978	9.03896	10.0813	9.80598	8.99529	7.85275	9.15485
Smp_346890	1.20916	0.0650221	108.608	111.327	116.94	152.87	142.322	126.413	151.461	179.612	165.131	157.905	144.884	159.798
Smp_080920	1.20909	0.00658861	1749.07	1707.32	1828.45	1670.08	1645.3	1720.04	2146.56	2359.64	2160.99	2163.38	2044.05	2174.92
Smp_331390	1.20889	0.498953	1.15894	1.11266	1.0887	0.740848	1.25093	1.07042	1.30445	1.19272	1.57489	1.30385	1.33442	1.34207
Smp_323090	1.2087	0.663476	2.27027	6.27601	5.17442	3.70421	4.25421	4.33582	4.77468	6.2492	3.74572	6.19992	5.24434	5.24277
Smp_210130	1.20846	0.0589029	65.692	66.6653	72.3447	79.0382	76.7229	72.0926	89.0164	110.756	100.767	86.9969	82.9981	94.107
Smp_340940	1.20845	0.263612	12.8855	10.3169	13.9183	13.3904	13.3149	12.7652	13.281	19.3596	16.1361	16.6577	16.6904	16.425
Smp_308300	1.20843	1	0	0.0234873	0.0117206	0.0113939	0	0.00932037	0.0114173	0.0128404	0.0346013	0	0	0.0117718
Smp_147230	1.20836	0.305266	5.81613	6.68047	5.64162	9.34764	8.44625	7.18642	10.2001	7.86377	9.75557	9.22192	9.17891	9.24405
Smp_145560	1.20831	0.326157	11.8774	17.261	13.7042	10.0419	11.0944	12.7958	14.8754	17.9749	15.9562	13.1753	17.5025	15.8969
Smp_171550	1.20825	0.16242	11.1603	10.871	11.0793	12.7223	13.8771	11.942	12.7496	13.7038	17.507	16.2502	14.7716	14.9964
Smp_000870	1.20799	0.0181858	20.5602	21.731	22.8955	25.4195	24.8056	23.0824	29.9775	31.2788	27.9031	29.5076	25.5574	28.8449
Smp_079380	1.20776	0.216464	9.57761	9.0559	8.15243	7.31839	7.32717	8.2863	10.4709	9.83461	11.7062	10.3602	10.6645	10.6073
Smp_123620	1.20761	0.010283	26.8358	29.5598	29.8432	29.2867	30.2817	29.1615	33.9204	39.2326	38.9937	37.028	33.7762	36.5902
Smp_130800	1.20725	0.0599493	22.3141	25.1038	23.3225	35.2876	34.2176	28.0491	37.233	36.5931	37.0731	37.432	29.2256	35.5114
Smp_040800	1.20704	0.00328763	193.545	198.855	192.377	188.121	188.686	192.317	247.269	241.046	258.616	247.589	225.24	243.952
Smp_321050	1.20695	0.588158	1.41504	1.57805	1.5518	1.26083	1.14964	1.39107	1.62444	0.964098	1.50416	2.63628	1.19657	1.58511
Smp_325790	1.20687	0.771129	0.138585	0.112505	0.18714	0.0909599	0.240826	0.154003	0.200526	0.164003	0.128903	0.314883	0.0947849	0.18062
Smp_137720	1.20634	0.449882	184.158	179.285	216.166	90.3202	124.796	158.945	211.541	274.834	179.337	176.012	171.934	202.732
Smp_346490	1.20626	0.224931	5.35196	6.57756	6.07979	6.7076	7.02836	6.34905	8.82909	8.70153	8.4774	7.56814	7.36811	8.18885
Smp_103570	1.20578	0.00135696	15.273	16.3885	17.3966	17.7583	17.1025	16.7838	19.3148	23.2888	22.3264	20.6416	19.8744	21.0892
Smp_149080	1.20563	0.0665491	18.3828	19.5713	20.0444	24.7722	21.6806	20.8902	24.6065	29.569	28.4116	26.7525	22.9366	26.4552
Smp_105960	1.20556	0.0309526	32.0958	33.165	30.9939	33.7035	36.2036	33.2324	42.6845	40.3521	42.1252	43.6505	39.6763	41.6977
Smp_157210	1.20498	0.955494	0	0.0838311	0.418335	0.162642	0.1538	0.163722	0.407496	0	0.246885	0.248436	0.169529	0.214469
Smp_124650	1.20468	0.022116	34.3442	34.7707	37.9941	49.9682	45.5564	40.5267	52.4589	55.6461	48.9687	50.9329	51.3249	51.8663
Smp_007710	1.20454	0.0395789	13.1286	14.4668	16.7917	18.6653	17.6946	16.1494	19.1194	24.0596	21.3882	19.1684	17.8116	20.3095
Smp_125460	1.20445	0.0396476	77.2725	74.6716	75.5927	76.409	74.7919	75.7475	89.2588	95.7822	94.8198	89.2303	105.936	95.0054
Smp_312150	1.20417	0.100439	21.0172	26.3106	26.1478	25.1807	24.9538	24.722	26.6397	32.7313	36.2658	31.3114	29.2106	31.2318
Smp_330350	1.20392	0.635435	1.07458	1.16253	0.696153	0.676405	1.0662	0.935174	0.678072	1.26831	0.684095	1.60779	1.17584	1.08282
Smp_344880	1.20379	0.219449	0.804894	0.978776	0.787741	0.871983	0.846608	0.858001	1.32452	1.36979	1.29679	1.56132	1.12548	1.33558
Smp_097490	1.20368	0.0140174	234.114	226.417	267.927	251.931	243.232	244.724	326.686	285.358	322.394	317.417	293.211	309.013
Smp_171600	1.20367	0.14776	44.3865	49.9985	52.2917	61.2149	61.892	53.9567	61.9099	82.2218	71.1655	63.7515	60.3399	67.8777
Smp_092020	1.20365	0.268044	20.4539	22.6758	24.702	34.8941	29.5249	26.4501	30.8687	45.2465	37.1619	30.6808	28.8758	34.5667
Smp_139380	1.20362	0.72188	1.11538	0.713342	0.711944	1.33082	1.05709	0.985715	0.586814	1.73916	1.29305	1.19251	1.49797	1.2619
Smp_149730	1.20344	0.672949	1.22752	1.95782	2.02377	1.15312	1.53941	1.58033	1.56348	1.45174	2.26535	2.62471	1.69677	1.92041
Smp_170210	1.20321	0.522901	0.443339	0.428789	0.385461	0.441656	0.385493	0.416948	0.520164	0.60414	0.45533	0.46008	0.629945	0.533932
Smp_153920	1.20297	0.0102851	120.169	123.307	109.739	105.191	110.232	113.728	129.131	132.907	150.88	142.568	148.875	140.873
Smp_025030	1.20291	0.0529307	34.5211	37.4638	39.6991	42.1991	39.3038	38.6374	45.76	55.0719	53.5731	51.1157	37.7258	48.6493
Smp_151580	1.20284	0.0460742	6.79513	6.35557	6.30547	6.01979	6.02088	6.29937	8.74586	7.95894	8.40869	7.91761	7.34069	8.07436
Smp_103920	1.2027	0.0266729	48.7622	49.4708	51.6671	46.5978	51.0457	49.5087	53.6793	61.7477	68.9403	65.9627	62.0721	62.4804
Smp_096790	1.20252	0.0314501	4479.73	4249.58	4729.15	5117.35	4806.26	4676.41	5692.28	6292.32	5778.98	5218.79	6442.15	5884.9
Smp_141020	1.2025	1	0	0.206614	0.412421	0.200372	0	0.163881	0.200857	0.450946	0.202672	0	0	0.170895
Smp_041630	1.20209	0.0409528	18.1642	18.7523	22.6318	26.0879	25.1418	22.1556	26.2022	30.7752	29.3279	27.5819	25.4104	27.8595
Smp_347080	1.20202	0.794701	0.277047	0.214187	0.256519	0.415585	0.196487	0.271965	0.166585	0.234116	0.336506	0.550107	0.346484	0.32676
Smp_153290	1.20198	0.0396795	62.9066	65.8632	73.383	81.9971	72.4428	71.3185	77.3673	99.2949	98.3109	91.1196	83.6062	89.9398
Smp_056990	1.20193	0.383779	88.4891	93.4922	123.489	150.676	129.037	117.037	135.785	207.747	144.037	115.69	131.437	146.939
Smp_266930	1.20167	0.529428	2.2787	1.64237	2.42998	3.80551	2.85936	2.60318	3.0882	4.51642	3.10613	2.9383	1.54234	3.03828
Smp_328990	1.20165	0.868103	1.49401	0.230898	1.15223	1.56737	0.847067	1.05832	1.57123	1.00765	1.5852	0.912385	1.40124	1.29554
Smp_140990	1.20151	0.0107172	31.1288	31.0459	33.5601	30.0877	28.309	30.8263	38.4888	45.3389	39.7695	36.1871	34.7213	38.9011
Smp_043390	1.20118	0.204969	56.7401	63.5057	58.59	33.0504	40.7614	50.5295	66.5937	65.3879	62.6821	58.2898	67.9605	64.1828
Smp_100040	1.20104	0.00903734	299.619	308.441	289.73	268.254	273.054	287.82	351.684	350.61	366.35	389.008	349.952	361.521
Smp_180000	1.20104	0.966135	2.472	3.74372	3.46953	4.14871	3.18814	3.40442	3.11941	2.62478	3.14649	2.11333	2.16392	2.63359
Smp_329950	1.201	1	0.00566114	0.00612786	0	0	0	0.0023578	0.0119152	0	0	0.00605325	0	0.00359369
Smp_170950	1.2009	0.118461	16.5728	18.8877	18.9167	19.8098	18.8323	18.6039	23.2058	25.41	22.7705	21.3513	22.6549	23.0785
Smp_039590	1.20055	0.756138	0.330783	0.220331	0.109949	0.32064	0.202128	0.236766	0.240982	0.240868	0.324555	0.190442	0.389827	0.277335
Smp_075030	1.20049	0.149824	190.083	191.4	180.93	148.206	158.48	173.82	184.998	217.976	224.132	239.591	224.863	218.312
Smp_318000	1.20038	0.858909	0.273597	0.39478	0.295506	0.382947	0.181066	0.305579	0.191898	0.539093	0.290634	0.38998	0.199595	0.32224
Smp_065120	1.19979	0.0197162	96.3925	82.888	97.6673	114.165	104.166	99.0556	114.659	123.764	139.406	131.418	109.788	123.807
Smp_131890	1.19958	0.212382	283.479	287.924	301.214	247.599	248.25	273.693	372.343	409.367	343.349	289.781	309.99	344.966
Smp_174680	1.1995	0.324959	3.82162	4.19683	5.39396	6.06353	5.09651	4.91449	6.07623	6.93137	5.75208	5.60719	6.25779	6.12493
Smp_326430	1.19938	0.691155	0.34217	37.2124	0.483384	40.0936	0.627334	15.7518	0.43984	38.4144	47.3122	33.296	0.226216	23.9377
Smp_040280	1.19929	0.00195199	63.2339	62.8257	63.5174	67.9301	68.4955	65.2005	81.1242	85.8462	82.3334	79.9081	81.5297	82.1483
Smp_156870	1.19925	0.328636	5.71314	7.28286	6.72	7.6875	6.05074	6.69085	8.19363	10.063	7.73582	7.10374	7.73386	8.16601
Smp_062120	1.19924	0.0393251	23.2159	26.3862	22.3571	20.6742	21.9739	22.9215	26.0605	31.5011	31.6352	29.0486	27.229	29.0949
Smp_333070	1.19921	0.204991	8.82382	10.0653	11.5875	12.7169	9.96361	10.6314	12.3797	15.6067	12.9171	12.2088	12.8746	13.1974
Smp_140040	1.19897	0.0241608	6.70532	7.90229	8.68997	7.67573	7.80815	7.75629	10.0205	10.8166	9.75835	9.1363	9.2056	9.78748
Smp_144430	1.19894	0.0103933	23.3549	26.4339	28.1671	31.4166	31.6828	28.2111	33.4062	36.7646	38.5887	37.0565	30.6794	35.2991
Smp_344250	1.19884	0.245919	7.97837	10.7042	12.3545	9.84331	10.8138	10.3388	12.0985	15.5778	14.5096	12.2929	10.9218	13.0801
Smp_308440	1.19866	0.00585589	79.1445	85.0866	87.6984	87.9173	80.8597	84.1413	96.3212	117.731	110.527	103.169	101.129	105.775
Smp_126670	1.19839	0.00688818	60.4223	55.4757	60.507	67.7197	67.2225	62.2694	72.965	78.7963	83.2047	83.4972	71.8333	78.0593
Smp_136160	1.19836	0.0199047	24.3951	28.8966	27.0158	25.7839	23.5563	25.9295	29.7334	31.7042	35.5908	32.5657	28.6121	31.6413
Smp_032150	1.19831	0.0199178	136.248	131.069	124.51	120.006	121.052	126.577	149.597	157.217	159.872	168.051	158.606	158.668
Smp_150500	1.19827	0.0224885	31.2164	30.7148	33.2394	30.9018	31.5403	31.5225	38.3278	41.017	41.8564	41.5167	35.4011	39.6238
Smp_054770	1.19824	0.104665	22.6313	20.9185	25.7956	20.4867	20.0079	21.968	29.9849	28.66	25.4995	24.2716	22.791	26.2414
Smp_212600	1.19807	0.0369816	10.4493	12.987	13.9194	13.3398	14.6056	13.0602	14.2822	18.9713	17.5503	15.7888	16.0403	16.5266
Smp_027080	1.19764	0.00657659	66.0547	60.709	65.0439	65.6706	70.2876	65.5531	77.2747	79.2103	87.7005	86.504	81.3076	82.3994
Smp_010160	1.19711	0.0194105	289.717	299.17	274.791	343.602	359.052	313.266	372.398	373.052	439.428	417.218	379.662	396.351
Smp_333330	1.19707	0.326214	22.9169	25.1078	25.3655	22.665	21.7151	23.5541	28.8925	31.5698	27.9644	25.2074	30.6734	28.8615
Smp_054120	1.19701	0.0196282	174.105	182.435	175.253	181.808	205.364	183.793	210.88	214.88	216.741	254.852	231.145	225.7
Smp_037640	1.197	0.0375268	84.8813	77.3924	93.488	96.6404	104.286	91.3376	117.859	131.422	117.657	109.58	91.4496	113.594
Smp_124600	1.197	0.047698	6.30009	6.00028	6.75589	6.73494	6.44084	6.44641	8.0412	9.641	7.55882	7.50305	8.06395	8.16161
Smp_000310	1.19676	0.0613699	103.546	106.846	108.855	116.216	115.972	110.287	121.928	144.911	146.138	136.354	124.21	134.708
Smp_246290	1.19674	0.0657735	10.7917	13.1626	13.4572	14.4473	14.6352	13.2988	15.6778	17.4407	17.6312	16.1005	16.3286	16.6358
Smp_200900	1.19673	0.107105	26.7704	26.0067	29.2604	29.9132	32.9059	28.9713	29.7767	31.8868	33.1179	35.7757	32.2243	32.5563
Smp_077000	1.19664	0.143199	7.70552	8.54718	8.79291	7.49057	8.51324	8.20988	11.4143	10.7413	11.1244	11.0967	8.66019	10.6074
Smp_129250	1.1966	0.691155	0.150109	0.179589	0.145096	0.211581	0.137298	0.164734	0.18707	0.210401	0.209985	0.194298	0.272338	0.214818
Smp_085910	1.19658	0.0728905	35.5354	39.8559	37.6065	36.2619	35.3062	36.9132	41.6249	46.1186	55.4214	47.5588	40.5146	46.2477
Smp_124510	1.19656	0.869198	0.0492561	0.0533161	0.0931202	0.103456	0.0611403	0.0720577	0.0647929	0.131162	0.0654532	0.144834	0.0673775	0.0947238
Smp_320490	1.19653	0.830893	1.29281	0.931863	1.86017	3.61287	2.13607	1.96676	1.81166	2.0287	0.456304	2.7618	4.24346	2.26039
Smp_213080	1.19623	0.00275964	25.8698	26.8604	26.8854	26.1852	26.0447	26.3691	31.4325	35.9973	32.5397	32.6802	31.7958	32.8891
Smp_346390	1.19622	0.142225	8.43599	10.3518	12.3206	13.6761	14.8109	11.9191	13.2473	17.6469	16.6378	14.2918	12.8053	14.9258
Smp_029360	1.19621	0.0138247	39.2021	40.4269	44.2331	36.4312	36.8761	39.4339	45.2093	54.003	47.6788	44.5117	44.7823	47.237
Smp_331860	1.19577	0.70507	1.21819	1.46187	1.17292	1.1958	1.34109	1.27797	1.42123	1.59812	1.1541	1.16092	2.46329	1.55953
Smp_311940	1.19572	0.116152	39.47	33.6954	32.0377	39.8622	37.5561	36.5243	43.9215	47.1286	49.119	50.6818	42.9154	46.7533
Smp_020120	1.19569	0.174152	54.261	57.4126	54.4076	60.5493	59.0431	57.1347	63.7314	82.8985	74.9814	69.1362	68.4044	71.8304
Smp_245810	1.19563	1	0	0	0	0	0	0	0	0	0	0	0	0
Smp_008900	1.19552	0.0744195	192.95	208.634	197.803	207.806	214.576	204.354	227.492	242.091	274.7	280.494	248.178	254.591
Smp_302310	1.19548	0.805988	1.88748	0.250725	1.24652	2.6607	2.28953	1.66699	0.970755	1.6332	2.20182	2.46969	2.27171	1.90944
Smp_332070	1.19521	1	0.0423195	0.0916082	0.0457144	0	0	0.0359284	0	0	0	0.0904934	0.138932	0.045885
Smp_340430	1.19519	0.112559	19.1891	19.0722	17.0792	18.8298	19.6368	18.7614	23.1142	20.8519	25.5116	25.2552	23.0177	23.5501
Smp_158030	1.19439	0.0803533	77.8507	75.7148	79.3822	81.4893	82.8725	79.4619	101.803	125.479	117.841	102.537	95.7745	108.687
Smp_161560	1.1943	0.00526147	68.7335	76.9152	72.8006	75.4598	76.0754	73.9969	84.2886	102.652	104.722	89.2881	82.8295	92.7561
Smp_126760	1.19422	0.220123	6.18458	7.21177	8.24307	10.717	10.04	8.47928	9.84585	14.3804	11.0513	9.80378	8.78435	10.7731
Smp_147570	1.19422	0.327141	5.68543	7.06996	6.12334	6.91812	6.44094	6.44756	7.27447	8.01858	8.68217	8.26104	6.63601	7.77445
Smp_347660	1.19412	0.425607	12.489	10.2611	13.8628	20.6341	16.1844	14.6863	20.8026	18.7234	19.0357	18.295	14.1725	18.2058
Smp_131400	1.19383	0.0015711	197.251	207.797	210.636	223.95	223.518	212.63	251.78	261.597	275.108	275.212	260.077	264.755
Smp_148790	1.1937	0.204131	111.14	119.919	121.598	126.778	128.063	121.499	157.969	163.571	165.491	154.259	117.291	151.716
Smp_167020	1.19353	0.113234	10.1459	10.504	12.3895	11.2713	11.3151	11.1252	13.7321	16.0049	14.9247	12.42	12.7119	13.9587
Smp_009550	1.19339	0.170846	14.7851	17.4822	19.5681	21.7937	23.9249	19.5108	21.2679	26.4055	27.9536	23.4203	22.3485	24.2791
Smp_003620	1.19333	0.00157443	97.2894	93.6304	102.369	100.809	99.5594	98.7314	127.221	122.609	127.878	122.217	114.974	122.98
Smp_068480	1.19332	0.361382	52.0513	50.2136	45.6542	57.3741	37.5844	48.5755	44.3251	71.7484	63.0174	79.042	47.6155	61.1497
Smp_335630	1.19317	0.0431728	2673.17	2632.69	2716.79	2995.3	3029.63	2809.52	3310.93	3568.59	3835.96	3710.14	3172.63	3519.65
Smp_324060	1.19296	0.740201	4.01523	4.77581	5.63334	3.78762	5.97153	4.83671	6.33059	7.56388	4.67804	4.28914	4.83251	5.53883
Smp_146720	1.1928	0.157225	107.561	112.108	123.297	160.192	153.419	131.315	159.703	185.526	168.532	152.367	152.109	163.647
Smp_158690	1.19264	0.231759	5.46747	6.17413	6.57113	7.97844	7.99079	6.83639	7.92035	9.38247	9.18291	9.26234	7.77029	8.70367
Smp_165330	1.1925	0.332086	1.96102	1.50676	1.66846	2.01676	2.35093	1.90079	2.25614	2.80193	2.59242	2.69436	2.2794	2.52485
Smp_146910	1.192	0.303395	4.63958	5.25302	5.37462	4.87194	4.97055	5.02194	6.45603	7.51203	6.29395	5.54807	5.61159	6.28433
Smp_041480	1.19186	0.00239683	31.2076	31.5576	33.0912	33.4046	33.778	32.6078	43.9467	39.9728	40.7658	40.4772	37.4256	40.5176
Smp_331900	1.19185	0.646143	0.201981	0.22774	0.256765	0.114897	0.187172	0.197711	0.27604	0.388467	0.400752	0.22497	0.380921	0.33423
Smp_158890	1.19175	0.0289073	235.434	238.132	241.694	290.171	284.213	257.929	273.508	291.794	362.237	348.528	317.65	318.744
Smp_343260	1.19172	0.506853	4418.85	4867.32	4622.06	1696.13	2585.4	3637.95	4790.93	5184.93	4084.39	3824.64	5021.37	4581.25
Smp_199050	1.19154	0.0512307	27.5675	29.5802	30.0124	30.7051	31.7619	29.9254	35.0678	39.3201	41.7452	36.3462	34.5068	37.3972
Smp_141320	1.19147	0.145223	9.68167	10.0414	10.5753	9.68532	8.81015	9.75877	11.3232	13.913	12.8707	12.1107	10.4472	12.133
Smp_141170	1.1913	0.827289	0.0735449	0.238812	0.264828	0.0514871	0.219084	0.169551	0.154783	0.116034	0.260581	0.235905	0.214617	0.196384
Smp_146730	1.19125	0.112534	14.264	13.3806	15.0663	26.7423	18.8787	17.6664	21.2596	26.4284	21.9304	18.0263	19.3686	21.4027
Smp_214040	1.19105	0.228341	5.23124	5.72243	6.82341	6.22381	7.3219	6.26456	7.75944	8.00069	8.19264	7.52713	7.73434	7.84285
Smp_127450	1.19104	0.178142	16.6569	17.2356	17.6284	18.8493	18.3812	17.7503	21.4666	22.5317	23.5811	22.7045	20.4276	22.1423
Smp_123480	1.19096	0.043569	9.11343	10.3359	10.4202	11.0273	10.0427	10.1879	12.7475	14.202	12.0884	11.3311	13.3091	12.7356
Smp_025890	1.19063	0.528296	1.11054	1.06852	1.32277	1.5351	1.55523	1.31843	1.36845	2.61748	1.41269	1.48177	1.35031	1.64614
Smp_078200	1.19032	0.744089	0.803189	1.08648	0.75905	0.526947	1.59459	0.954052	1.05625	1.06812	1.17305	0.965948	0.878913	1.02846
Smp_094330	1.18971	0.0744087	18.3263	21.109	22.0874	22.6425	23.5045	21.5339	25.4112	29.001	28.7756	24.5401	25.879	26.7214
Smp_128480	1.18954	0.054735	18.5347	20.4518	20.8017	21.7791	19.9568	20.3048	24.9489	28.0976	25.7104	25.0926	21.9948	25.1689
Smp_314170	1.18934	0.253911	4.67745	4.66114	5.77489	4.44428	4.4678	4.80511	5.64107	6.57233	6.39299	5.03307	5.9636	5.92061
Smp_152590	1.18904	0.717452	3.70125	75.3704	0	122.595	266.41	93.6155	77.1306	121.393	41.5938	222.439	76.7237	107.856
Smp_181090	1.18855	0.0373581	26.1328	27.9569	27.8439	27.1094	31.0899	28.0266	33.7323	35.501	35.3054	35.0604	33.6009	34.64
Smp_127750	1.18852	0.420203	1.44207	1.67434	1.39996	2.18619	2.30558	1.80163	2.24881	2.09514	2.53352	2.15693	2.06433	2.21974
Smp_036630	1.18831	0.113234	55.2868	59.8305	57.4406	58.7393	60.7694	58.4133	68.1284	69.7682	73.8662	74.7481	71.5944	71.621
Smp_321260	1.18819	0.970854	0.359158	0.388587	0.387828	0.565289	0.178204	0.375813	0.188881	1.06027	0.381203	0.767741	0	0.479619
Smp_198790	1.18815	0.388245	29.8688	31.8316	29.338	28.8255	30.5376	30.0803	38.5236	40.6035	36.8104	31.1242	36.7903	36.7704
Smp_102160	1.18814	0.124061	10.9726	11.903	12.6408	12.7317	11.8089	12.0114	14.6221	18.2311	14.6243	13.7768	13.003	14.8515
Smp_332660	1.18812	0.0418939	109.686	117.231	117.954	89.2156	92.5912	105.335	135.608	141.498	133.634	124.138	125.048	131.985
Smp_320230	1.18796	0.725032	0.725818	1.00987	0.895903	1.08841	0.308778	0.805755	1.4181	1.3482	0.881056	0.554217	1.13464	1.06724
Smp_047550	1.1879	0.305181	23.2081	25.112	25.0627	26.3985	25.1139	24.9791	34.4927	31.1307	28.9317	26.5675	33.4241	30.9093
Smp_267300	1.18789	0.568104	6.76507	7.24696	7.63872	5.81512	6.66955	6.82709	8.56212	8.26643	8.78821	8.36674	8.55199	8.5071
Smp_043670	1.18783	0.00764099	417.394	417.823	418.595	444.989	428.178	425.396	506.873	554.679	556.714	523.529	496.549	527.669
Smp_196900	1.18772	0.790882	0	0.21527	0.241704	0.182745	0.148115	0.157567	0.156966	0.44126	0.237829	0.106325	0.108821	0.21024
Smp_078700	1.18761	0.040677	6.68375	8.10988	7.71958	8.0242	8.39045	7.78557	9.32593	9.70647	10.7364	9.72278	9.08399	9.71512
Smp_342600	1.18748	0.273519	203.862	213.483	250.652	146.991	167.947	196.587	280.066	293.503	248.846	214.381	204.263	248.212
Smp_157760	1.18746	0.348935	1.708	1.69146	2.01008	2.18305	2.56222	2.03096	2.31755	2.46027	3.05211	2.58791	2.64061	2.61169
Smp_347530	1.18743	0.108725	5.62244	6.50563	7.0505	8.80386	8.64145	7.32477	9.79504	10.4553	8.81647	7.46805	9.21744	9.15046
Smp_202120	1.18707	0.727701	0.247899	0.243931	0.170418	0.236659	0.246159	0.229013	0.260867	0.240011	0.239552	0.289155	0.295942	0.265106
Smp_097500	1.18695	0.141103	6.48171	6.95578	6.76183	8.17041	8.13084	7.30011	8.27504	8.57125	9.28616	9.38951	8.70649	8.84569
Smp_172120	1.18689	0.337734	5.9495	4.71927	6.00695	8.79425	8.66727	6.82745	8.36146	9.00499	8.97517	7.46375	8.35104	8.43128
Smp_212360	1.18666	0.0965399	50.0066	54.2733	54.0954	53.846	54.9763	53.4395	64.7366	68.5487	67.9833	64.7261	67.4953	66.698
Smp_128350	1.18646	0.535214	4.40325	4.94272	5.77833	3.09617	4.51441	4.54698	5.18749	6.11323	5.67957	5.18091	5.35127	5.5025
Smp_083080	1.18645	0.145223	504.703	491.205	495.559	761.161	754.835	601.493	733.345	704.959	762.741	803.041	712.646	743.346
Smp_090930	1.18599	0.0342434	24.4685	24.886	23.9915	25.8077	26.5235	25.1354	29.5501	29.3983	34.1254	33.7543	30.9047	31.5466
Smp_000630	1.18581	0.271587	24.4247	21.6842	24.5163	27.9319	25.4831	24.808	29.4796	31.4397	33.7417	27.7803	29.9821	30.4847
Smp_325820	1.18581	1	0	0.120944	0	0	0	0.0241887	0.117578	0	0	0	0	0.0235155
Smp_247190	1.18562	0.0556448	60.1712	65.1158	58.5108	57.693	54.7528	59.2487	76.9577	73.8031	78.117	77.5674	61.7558	73.6402
Smp_247360	1.18543	0.199737	27.0342	27.8812	31.3949	43.4194	37.0575	33.3574	39.5465	47.9642	41.7316	40.5229	35.7671	41.1065
Smp_167550	1.18538	0.00446969	55.79	59.5381	61.675	67.4159	68.2753	62.5389	82.601	88.2542	84.7519	75.0145	75.2623	81.1768
Smp_044800	1.1847	0.452074	3.40128	3.26016	3.82929	5.3362	5.43237	4.25186	5.21792	6.08591	5.5975	5.27983	4.17051	5.27034
Smp_162640	1.18465	0.278909	65.5631	59.2667	51.8707	62.6082	54.1922	58.7002	61.516	76.8339	77.8244	77.8225	72.4801	73.2954
Smp_340710	1.18465	0.0269057	11.9805	11.7564	11.6449	13.6124	12.5194	12.3027	15.9096	15.403	16.2152	15.8151	14.753	15.6192
Smp_314200	1.18464	0.752433	26.7377	54.1537	27.6419	29.9228	62.4803	40.1873	32.6169	30.9901	69.2853	33.0315	79.5533	49.0954
Smp_157350	1.18458	0.0623994	37.4698	39.0417	40.0183	46.9862	43.9079	41.4848	44.0592	52.5899	56.3015	53.1594	50.0307	51.2281
Smp_247210	1.18449	0.840897	0.320171	0.247523	0.148222	0.576309	0.317892	0.322023	0.240639	0.486963	0.486079	0.342314	0.450469	0.401293
Smp_309180	1.18439	0.968731	0.0479194	0	0.0207072	0.010065	0.0095171	0.0176417	0.0201713	0.0226857	0.0203772	0	0.0419514	0.0210371
Smp_316100	1.18433	0.0488788	136.369	133.132	133.365	131.85	130.827	133.108	155.247	154.02	185.921	175.447	159.794	166.086
Smp_155780	1.18425	0.0203059	43.3432	43.5529	44.9082	51.4609	51.0019	46.8534	55.4525	58.8383	60.7015	60.0127	55.6005	58.1211
Smp_162510	1.1841	0.0421286	4.94568	5.4303	5.90234	6.09421	6.04082	5.68267	6.23957	7.3959	7.44209	7.02833	7.0724	7.03566
Smp_028870	1.18352	0.481195	253.385	215.159	213.393	139.901	154.194	195.206	316.808	295.654	211.251	216.997	191.897	246.522
Smp_073790	1.18342	0.0116774	1064.63	1105.26	1091.71	1056.51	1036.85	1070.99	1178.17	1321.44	1406.62	1396.53	1327.03	1325.96
Smp_031560	1.18339	0.754474	0.693736	0.72308	0.777175	0.620573	0.89296	0.741505	1.70338	0.760075	0.628151	0.604388	0.674813	0.874161
Smp_071380	1.18335	0.212867	343.849	356.365	348.265	265.33	278.296	318.421	377.127	384.787	418.51	441.136	391.472	402.606
Smp_087330	1.18326	0.163785	52.5433	56.5897	50.0702	64.1022	65.1605	57.6932	63.8585	81.8151	69.715	77.1794	64.9373	71.5011
Smp_178710	1.18326	0.150781	12.7228	16.2682	15.0613	13.6023	14.2368	14.3783	16.439	17.7052	18.0069	15.6121	20.4154	17.6357
Smp_007190	1.1831	0.0927645	47.5409	49.357	51.9919	62.8855	56.7443	53.7039	66.5223	65.9643	69.8747	65.4291	61.8018	65.9185
Smp_043500	1.18268	0.016722	21.6448	19.8954	22.2714	23.3024	23.4905	22.1209	24.2965	30.9919	30.4034	26.6215	24.1525	27.2932
Smp_025370	1.18265	0.047843	1529.4	1497.42	1403.46	1258.07	1201.59	1377.99	1714.91	1590.1	1669.47	1820.17	1726.23	1704.17
Smp_152000	1.18255	0.00949612	9.01807	10.2575	10.5146	11.0877	10.5388	10.2833	12.8272	13.9164	13.4648	11.5143	12.2857	12.8017
Smp_208050	1.1825	0.0252415	25.1209	23.5993	27.0961	28.1392	28.3845	26.468	34.9442	36.8638	33.4725	32.597	28.1425	33.204
Smp_334580	1.18249	0.322817	2.59095	3.75797	3.47607	5.13171	4.21577	3.83449	5.0233	5.55464	5.25152	5.69209	4.57116	5.21854
Smp_018290	1.18244	0.316922	44.9536	43.8638	40.4057	44.6525	47.2278	44.2207	51.9338	48.2752	60.8703	61.3269	52.4856	54.9784
Smp_046900	1.18229	0.0126143	19.2516	19.9424	21.9287	19.1303	19.9359	20.0378	24.8981	26.9247	24.8332	23.8243	21.4927	24.3946
Smp_029800	1.18224	0.0356073	18.7954	18.2122	17.4194	19.815	20.8466	19.0177	25.1218	25.1468	23.8434	24.9162	18.5718	23.52
Smp_180040	1.18223	0.042536	118.946	121.083	123.648	133.83	134.789	126.459	154.976	148.272	156.484	165.035	146.948	154.343
Smp_052890	1.18195	0.0233098	82.9471	81.2905	81.0142	92.658	98.5224	87.2864	108.421	109.733	116.155	109.704	96.596	108.122
Smp_129290	1.1814	0.809707	0.239063	0.25861	0.51621	0	0.237174	0.250211	0.251398	0	0.760776	0	0.52317	0.307069
Smp_000690	1.18118	0.752014	0.359232	0.648051	0.491554	0.352088	0.570733	0.484332	0.529233	0.538437	0.763693	0.819408	0.393114	0.608777
Smp_346180	1.1811	0.255857	2.73422	3.31069	4.20535	4.20161	4.17235	3.72484	4.73048	5.44782	4.40091	4.26142	4.34446	4.63702
Smp_096270	1.18109	0.172598	21.6635	21.6287	25.1775	30.4582	30.1432	25.8142	31.2145	34.3177	32.0323	31.2085	31.5021	32.055
Smp_072320	1.18087	0.850896	0.0277296	0.105053	0.0748907	0.0582418	0.0137679	0.0559366	0.0583621	0.0656341	0.117912	0.0444745	0.0758627	0.0724491
Smp_346620	1.18077	0.75184	1.57718	1.70695	1.43103	0.993539	1.25268	1.39228	1.39396	2.61143	2.01101	1.68619	1.10458	1.76143
Smp_141010	1.18069	0.0084628	178.305	184.744	195.491	194.789	195.837	189.833	238.696	238.885	254.639	229.978	211.411	234.722
Smp_342410	1.18028	0.881769	0.040955	0.0443305	0.0884871	0.0143366	0.0813376	0.0538894	0.0430985	0.0807813	0.101587	0.0583876	0.0448177	0.0657345
Smp_201440	1.18015	0.0296057	168.596	177.824	161.266	178.913	184.866	174.293	203.839	212.002	228.556	220.712	230.604	219.143
Smp_153550	1.18013	0.312718	676.587	641.402	740.842	754.438	680.451	698.744	872.448	1032.86	846.792	724.148	825.766	860.404
Smp_344450	1.17989	0.458937	14.7428	12.9181	15.3138	21.7262	19.7749	16.8951	22.3703	22.4467	21.2374	20.088	19.0055	21.0296
Smp_154280	1.17976	0.417062	12.2665	10.3175	13.4656	15.6781	15.6198	13.4695	15.2913	17.5026	16.9292	18.1032	16.0494	16.7751
Smp_267310	1.17954	0.533527	20.1078	20.9072	21.7345	22.8751	22.9018	21.7053	21.898	22.7929	23.1864	23.8145	22.6755	22.8735
Smp_147090	1.17944	0.756149	0.214418	0.348137	0.275067	0.112588	0.385918	0.267226	0.253845	0.253757	0.498615	0.229265	0.469283	0.340953
Smp_153350	1.17938	0.0293332	35.127	38.5191	36.5272	41.6171	45.0952	39.3771	49.0228	47.6465	49.9295	50.7971	42.4779	47.9748
Smp_034080	1.17923	0.330956	1.30134	1.58146	1.92336	1.92006	1.92653	1.73055	2.46171	2.3434	2.16434	1.82684	1.94829	2.14892
Smp_332940	1.17918	0.212797	17.3736	19.073	18.5592	18.3157	20.3177	18.7278	22.3101	22.7575	24.7561	24.6183	21.914	23.2712
Smp_180330	1.17886	1	0	0	0	0	0	0	0	0	0.0765352	0	0	0.015307
Smp_244900	1.17847	0.0088337	369.181	378.178	368.956	431.186	435.209	396.542	474.095	513.703	540.376	523.94	483.822	507.187
Smp_334850	1.17843	0.970023	0.0910642	0.492747	0.393427	0.191191	0.2712	0.287926	0.479038	0.322979	0.19347	0.68146	0.0996502	0.355319
Smp_141150	1.17841	0.0392097	31.114	31.7055	30.9733	30.4348	30.896	31.0247	37.1688	36.6362	41.0696	40.6679	36.7853	38.4656
Smp_246520	1.17778	0.447345	13.6354	14.4443	14.3123	15.0191	12.5824	13.9987	15.2546	17.9355	17.3398	18.888	15.5514	16.9939
Smp_130020	1.17767	0.439736	4.44221	4.90907	4.73315	7.73315	6.47516	5.65855	6.43961	7.98643	6.59457	6.63741	6.76366	6.88434
Smp_045600	1.17736	0.292536	5.65429	6.3791	6.30197	8.0109	7.12941	6.69513	7.30362	7.68135	9.38049	8.50855	8.18459	8.21172
Smp_213700	1.17734	0.0733259	24.349	23.9625	27.315	25.5651	26.806	25.5995	31.4295	35.3306	32.2104	29.81	28.1554	31.3872
Smp_140200	1.17727	0.246647	13.4374	12.7155	12.4454	14.5291	15.4958	13.7246	16.1541	18.5714	18.122	16.9244	13.6296	16.6803
Smp_244680	1.17726	0.0200277	39.6905	40.6436	42.1554	39.6357	39.19	40.2631	48.2884	54.8237	50.755	48.4107	47.175	49.8905
Smp_168000	1.17704	0.160346	8.41726	7.8346	9.53711	10.0482	9.12027	8.99149	10.9925	12.5551	10.6371	9.82061	11.1013	11.0213
Smp_106110	1.17688	0.413164	64.7962	69.5775	91.8818	119.163	100.191	89.1221	95.1773	144.364	112.903	112.98	82.8994	109.665
Smp_131380	1.17681	0.509403	5.18744	7.00342	9.39294	12.5901	13.4867	9.53213	10.6931	14.3018	10.6854	10.3169	9.44635	11.0887
Smp_059200	1.17679	0.212104	64.9687	59.7322	63.2506	51.0428	50.9448	57.9878	64.9728	76.1329	70.3934	70.1607	67.4085	69.8137
Smp_066760	1.17669	0.0137143	263.686	273.957	270.641	260.769	261.331	266.077	326.131	303.734	342.139	338.935	327.584	327.705
Smp_099770	1.1763	0.198248	58.516	63.3206	79.4247	71.0347	65.4782	67.5548	66.9556	103.222	82.1203	76.1322	91.9713	84.0802
Smp_155320	1.17627	0.37991	19.0535	21.8699	25.3907	31.6922	22.2723	24.0557	28.6378	37.9374	29.9681	28.2173	23.8286	29.7179
Smp_142400	1.17621	0.0286407	46.5375	47.8324	46.7009	48.9871	53.1791	48.6474	56.4219	62.2146	67.3798	58.1002	54.6714	59.7576
Smp_153690	1.17594	0.0597933	7.72931	9.13637	9.47949	10.5741	9.64114	9.31209	9.65801	12.4137	12.6445	11.71	10.7756	11.4403
Smp_345490	1.17588	0.0820125	5.87486	7.63583	7.1212	7.24399	7.03984	6.98314	8.22029	9.55272	9.30712	8.24606	7.87977	8.64119
Smp_343530	1.17554	0.0824726	15.8516	16.299	16.9948	19.5159	19.674	17.6671	21.5588	21.9882	24.5544	20.7191	22.5071	22.2655
Smp_152110	1.17545	0.597385	1.04416	0.804205	0.91109	1.09657	1.23628	1.01846	1.40523	1.18826	1.34485	1.28823	0.999816	1.24528
Smp_128440	1.17509	0.199634	17.1232	18.0134	19.5358	17.1291	17.5691	17.8741	20.4209	23.9924	24.2346	22.3551	18.8367	21.968
Smp_126310	1.17474	0.303702	8.19246	7.18526	7.91744	9.04846	9.00461	8.26965	10.269	11.2565	10.2444	10.3239	9.41947	10.3026
Smp_320350	1.17474	0.927463	0.677799	0.488832	0.975755	0.237012	0.448322	0.565544	0.237603	1.33313	0	0.482903	0.24722	0.46017
Smp_210750	1.17465	0.180884	20.5863	20.0396	23.2591	19.9373	22.2006	21.2046	26.5158	27.567	27.0295	24.1598	23.8223	25.8189
Smp_128150	1.17464	0.0457697	15.9477	16.9492	16.7208	16.6147	16.6072	16.5679	19.5001	20.7106	21.6371	19.6781	20.4758	20.4003
Smp_167010	1.17454	0.011651	29.5826	33.0806	35.9382	36.1145	33.9738	33.7379	41.8726	42.9118	43.2801	42.0495	37.6923	41.5612
Smp_105450	1.1744	0.5189	3902.86	3805.34	4983.29	2309.72	2835.58	3567.36	4373.04	6314.47	3977.56	3804.58	3609.52	4415.83
Smp_136280	1.17435	0.0123002	26.1543	31.3986	31.6644	34.4133	32.1648	31.1591	38.293	42.459	38.3222	37.6911	36.4869	38.6505
Smp_070780	1.17433	0.273948	150.219	148.256	151.201	165.388	158.791	154.771	177.485	187.87	189.316	180.753	217.152	190.515
Smp_241840	1.17427	0.0314501	10.3838	9.99622	10.1255	11.9179	11.984	10.8815	13.3447	14.8985	14.3433	12.5274	12.352	13.4932
Smp_179620	1.17425	0.297828	7.00398	6.54046	6.14191	7.47026	9.70925	7.37317	8.06394	9.29495	8.99195	10.0437	7.93506	8.86591
Smp_026820	1.17423	0.489095	7.8953	7.57552	9.05524	11.9629	11.7166	9.6411	10.0195	12.0301	13.7489	10.529	12.3806	11.7416
Smp_165700	1.17417	0.048855	38.105	40.7236	42.8746	44.1428	43.6387	41.897	50.3513	50.1579	52.6654	52.1816	46.3115	50.3336
Smp_150270	1.17415	0.0297403	60.5247	62.5692	68.9529	70.7392	70.953	66.7478	71.1289	88.3805	91.397	80.2519	80.382	82.3081
Smp_075800	1.17409	0.596793	9506.39	9590.81	9506.25	3200.4	4987.7	7358.31	9892.69	9658.13	8320.72	8204.97	9189.19	9053.14
Smp_333470	1.17409	0.809707	0.0905446	0.133648	0.0533545	0.103735	0.106262	0.0975088	0.124109	0.119621	0.0700062	0.0792124	0.0810694	0.0948036
Smp_149420	1.17408	0.124013	37.1612	47.0281	46.6361	47.9369	50.1038	45.7732	54.616	64.1614	58.5695	52.3596	48.3528	55.6119
Smp_142650	1.1739	0.00449339	64.9763	67.3689	71.3862	72.7297	74.7013	70.2325	85.4663	89.5169	89.7906	80.7311	79.954	85.0918
Smp_171140	1.17372	0.233626	47.8871	46.7408	54.7943	73.0675	64.8677	57.4715	64.2954	94.3232	72.8488	62.629	57.5812	70.3355
Smp_165750	1.17363	0.662066	2.53623	3.11385	3.14863	1.4707	1.84172	2.42223	2.62895	2.82144	2.29322	3.07594	3.64534	2.89298
Smp_141770	1.17354	0.0237714	36.4234	40.6237	40.8039	33.1995	36.0017	37.4104	49.2435	53.3845	46.8477	41.717	43.1274	46.864
Smp_341840	1.17338	0.186812	3.91312	4.50349	3.65922	3.36225	3.99327	3.88627	4.94802	5.23498	4.83391	5.01096	5.01	5.00757
Smp_146250	1.17326	0.104665	123.078	119.793	133.151	167.102	148.072	138.239	176.921	202.584	162.292	151.077	156.323	169.84
Smp_302220	1.1732	0.987814	0.029794	0.193492	0	0	0.118336	0.0683243	0.188112	0.211516	0	0	0.0652088	0.0929673
Smp_203390	1.17298	0.381093	8.59185	8.68142	8.55765	8.80201	9.59627	8.84584	10.474	11.4788	10.713	10.6602	10.1502	10.6952
Smp_010260	1.17268	0.120575	49.8872	55.1367	65.8277	76.036	72.1154	63.8006	73.4093	85.4952	85.8624	77.5492	66.3466	77.7325
Smp_097180	1.17265	0.127995	21.8668	23.8384	26.7021	27.1364	23.8711	24.683	28.3077	34.5747	31.9377	27.2379	25.1606	29.4437
Smp_131700	1.17247	0.597969	0.84401	1.00014	0.71024	0.9237	0.69697	0.835011	1.04714	0.893772	1.02005	1.15895	1.01112	1.02621
Smp_036990	1.17233	0.0521978	77.6926	81.1158	94.4498	96.3937	91.0955	88.1495	105.736	123.498	116.903	93.6635	99.914	107.943
Smp_327340	1.17214	0.976657	0.391347	0	0.0293962	0.0285756	0.388027	0.167469	0.411357	1.38247	0.414537	0	0	0.441672
Smp_008470	1.17192	0.0556242	151.9	150.307	137.801	138.257	137.541	143.161	161.121	161.568	187.456	197.044	174.696	176.377
Smp_148650	1.17189	0.170507	20.5349	25.6292	24.8836	24.4548	24.5649	24.0135	28.3702	30.397	30.5511	28.7585	29.4466	29.5047
Smp_163430	1.17171	0.0453474	86.7837	90.764	93.7498	85.614	87.7974	88.9418	116.365	95.794	109.157	120.093	106.312	109.544
Smp_123490	1.17168	0.0687926	46.6781	44.1616	46.1895	45.8431	40.9589	44.7662	56.4787	54.7514	55.9914	55.6174	53.551	55.278
Smp_085080	1.1714	0.104542	94.9384	89.0919	85.5394	98.9162	102.855	94.2681	113.573	116.757	120.345	117.237	104.662	114.515
Smp_148260	1.17132	0.358149	3.96144	3.88595	3.71785	4.96627	4.78201	4.26271	4.91137	5.46481	5.96158	5.38734	4.47055	5.23913
Smp_329060	1.17128	0.921021	0.0633139	0.0685233	0.136778	0.265895	0.188577	0.144617	0.266469	0.07488	0.134549	0	0.207852	0.13675
Smp_123570	1.17098	0.05287	26.6425	29.8151	30.3385	29.6084	32.2434	29.7296	34.3457	38.981	37.4471	36.8669	37.0863	36.9454
Smp_027000	1.17096	0.0185121	168.097	176.54	171.944	188.666	193.082	179.666	214.73	216.708	234.228	227.744	202.724	219.227
Smp_043150	1.17095	0.0419068	1148.87	1144.48	1151.7	1200.59	1209.26	1170.98	1439.54	1374.22	1428.74	1478	1445.49	1433.2
Smp_345100	1.17088	1	0.384047	0	0.41449	0	0	0.159707	0	0.904539	0.406833	0	0	0.262274
Smp_309110	1.17087	0.384562	52.43	51.7473	56.6308	56.5523	48.896	53.2513	65.5116	68.3495	64.6253	59.6107	63.5829	64.336
Smp_342840	1.17056	0.313989	4.49446	5.4982	6.21975	7.27514	8.05947	6.3094	7.48554	8.4846	7.72978	7.25821	7.20482	7.63259
Smp_142780	1.17029	0.102971	40.2222	39.6313	41.2024	47.0382	45.5865	42.7361	52.5945	48.7893	53.0508	51.6549	50.2738	51.2727
Smp_121160	1.17011	0.122453	9.35614	9.61561	9.95423	9.26833	10.3504	9.70895	10.7923	12.6465	13.4796	11.9413	11.2914	12.0302
Smp_127430	1.17007	0.429889	17.8454	17.0651	18.214	30.7503	29.6835	22.7117	29.6805	31.92	27.2333	25.246	23.2921	27.4744
Smp_134010	1.17001	0.0156315	114.893	119.182	119.377	130.877	134.569	123.78	154.655	147.596	167.307	151.115	143.985	152.932
Smp_172090	1.16972	0.0922109	18.8258	20.117	21.4563	25.1703	25.781	22.2701	26.6505	29.7745	28.3161	28.1452	23.962	27.3697
Smp_345930	1.1696	0.750455	0.76169	0.641132	0.822699	0.888463	1.09222	0.84124	1.42467	1.50096	1.43853	0.723813	0.648282	1.14725
Smp_306130	1.16952	0.708816	1.8766	1.81359	3.01672	3.02638	5.679	3.08246	4.30218	3.09302	3.87078	3.798	3.52044	3.71689
Smp_153370	1.16946	1	0.0841703	0	0	0	0	0.0168341	0	0	0.0894177	0	0	0.0178835
Smp_029990	1.16934	0.0695409	14.5256	17.1028	17.2396	18.3835	18.1795	17.0862	19.4315	20.8693	23.1164	20.2031	20.8336	20.8908
Smp_244630	1.16926	0.375835	10.6632	11.9196	12.1849	9.40709	9.15626	10.6662	12.0941	15.2006	12.9589	12.7585	11.4315	12.8887
Smp_314150	1.16926	0.892469	4.70151	6.13771	4.45028	5.69991	6.30419	5.45872	5.10005	9.17358	6.38703	9.74232	4.19014	6.91862
Smp_165060	1.16922	0.193712	8.60935	10.0277	10.6399	10.8343	10.9881	10.2199	13.171	12.2638	13.1799	11.6066	12.4679	12.5379
Smp_113620	1.16921	0.204455	971.704	941.668	897.406	1190.98	1242.4	1048.83	1195.79	1113.06	1293.09	1546.94	1249.1	1279.59
Smp_302970	1.16917	0.30502	32.6814	32.0366	33.734	50.9387	44.5753	38.7932	50.7659	50.5176	48.1802	46.7448	38.7346	46.9886
Smp_129020	1.16914	0.495279	5.82886	6.20194	6.00164	6.32065	6.38286	6.14719	8.35727	7.6211	6.64065	7.29199	6.46611	7.27542
Smp_123270	1.16852	0.0481978	274.886	269.773	268.427	279.329	268.364	272.156	324.669	317.262	342.869	344.811	337.189	333.36
Smp_032640	1.16842	0.216558	29.4697	30.5471	28.3995	31.5914	34.5407	30.9097	34.5237	39.884	41.6126	40.9812	36.6127	38.7228
Smp_127650	1.16804	0.0281906	510.894	554.061	562.319	511.272	502.794	528.268	648.353	680.39	632.454	619.625	649.642	646.093
Smp_337780	1.16795	0.207198	8.79794	9.34099	10.0529	12.9121	13.566	10.934	13.457	15.2788	14.36	13.6774	12.6011	13.8749
Smp_137700	1.16788	0.575234	129.638	120.279	104.379	46.4701	70.9217	94.3374	117.411	118.685	122.23	108.046	110.946	115.464
Smp_154930	1.1678	0.146464	19.5818	19.5412	19.8836	25.2908	26.5592	22.1713	26.9927	25.5294	29.1362	28.4316	24.9	26.998
Smp_031300	1.16751	0.32682	42.1735	41.5523	47.8699	51.4204	46.3018	45.8636	48.1396	67.7266	56.8855	52.5843	52.0039	55.468
Smp_323430	1.16736	0.372778	49.9916	51.9496	48.903	55.8881	56.7398	52.6944	70.9193	61.232	66.0126	68.3362	55.6036	64.4207
Smp_158430	1.16721	0.325695	13.4199	12.0651	12.6928	11.0439	11.8649	12.2173	14.4777	18.5039	15.2805	15.1091	12.0237	15.079
Smp_322250	1.16705	0.282411	174.396	168.242	193.633	198.627	215.548	190.089	189.642	234.251	252.656	223.061	235.174	226.957
Smp_090240	1.16702	0.0275552	16.8988	16.7454	17.0833	19.3837	18.4778	17.7178	20.4786	22.9871	23.7866	20.325	20.3324	21.582
Smp_145680	1.16682	0.120575	6.0551	6.87327	7.05881	6.59113	7.04952	6.72557	8.06525	8.73603	9.08751	7.72201	7.59395	8.24095
Smp_068300	1.16677	0.128028	27.4974	29.9862	27.775	27.2775	29.7897	28.4651	33.5174	34.2599	35.872	36.7512	34.092	34.8985
Smp_144370	1.16674	0.449761	4.00832	4.42902	3.49927	5.6616	5.4115	4.60194	5.71342	6.71291	5.46072	5.79727	5.38227	5.81332
Smp_045810	1.16666	0.244496	31.0926	30.9024	30.0096	32.3185	33.7109	31.6068	35.3958	40.3777	39.1595	40.4443	37.3219	38.5398
Smp_330640	1.16653	0.545382	10.2272	13.9898	8.76724	14.1944	13.4259	12.1209	14.8644	15.6035	14.3504	17.0343	13.1653	15.0036
Smp_071540	1.16651	0.501128	8.70089	9.24744	12.4596	11.0258	8.55048	9.99685	14.6449	14.1271	13.8373	9.25508	9.52152	12.2772
Smp_146160	1.16635	0.278909	13.9309	14.9244	15.572	16.043	15.452	15.1845	18.3874	18.1924	18.7993	18.2975	18.4663	18.4286
Smp_068840	1.16616	0.722141	35.5006	41.8981	39.4163	35.2682	33.5232	37.1213	40.8729	45.9268	42.6708	41.955	52.5743	44.8
Smp_345860	1.16615	0.0732996	14.5496	14.2499	16.2582	17.4434	17.2838	15.957	16.8601	21.92	19.5344	19.2724	19.1449	19.3464
Smp_139540	1.16615	0.0445367	16.7472	20.6342	19.0981	19.18	20.2778	19.1875	23.2265	24.1955	23.4329	22.575	23.076	23.3012
Smp_006060	1.16606	0.0170534	383.776	371.047	382.409	412.481	407.686	391.48	458.769	464.63	515.152	514.534	436.744	477.966
Smp_138310	1.16568	0.0738361	48.8523	50.0624	56.7492	66.5489	65.7127	57.5851	72.2951	83.4327	76.3424	64.7113	60.5297	71.4622
Smp_104960	1.16563	0.201195	34.1061	35.3389	30.8856	38.2892	34.2823	34.5804	39.1368	46.428	45.8314	40.0903	39.6424	42.2258
Smp_187140	1.16559	0.557663	408.882	392.621	418.694	160.749	235.038	323.197	384.876	478.994	374.046	372.207	379.229	397.87
Smp_076630	1.16535	0.0269233	56.9902	58.4495	55.6101	57.4057	54.3343	56.558	64.6247	66.0722	74.2937	73.5903	65.2941	68.775
Smp_145370	1.16533	0.267746	76.9084	78.2514	72.1798	68.8702	71.8348	73.6089	85.073	81.8272	100.284	94.3248	88.0833	89.9184
Smp_085150	1.16522	0.0188239	107.492	108.436	109.397	114.797	115.939	111.212	129.5	129.855	142.489	138.971	132.844	134.732
Smp_075440	1.165	0.0224885	66.9362	71.5866	72.1039	72.1733	64.6835	69.4967	83.3129	86.5241	89.7476	84.9887	79.5421	84.8231
Smp_021340	1.16448	0.153361	406.712	418.84	429.9	380.453	369.754	401.132	436.927	519.519	512.501	493.815	473.555	487.263
Smp_135010	1.16416	0.0285777	91.7894	92.0654	91.5362	100.034	98.1885	94.7228	110.113	121.169	124.11	114.442	106.599	115.287
Smp_305220	1.16413	0.382096	22.5836	25.5584	22.348	26.2437	29.5571	25.2581	31.0147	34.6401	37.1636	33.9732	27.0504	32.7684
Smp_343390	1.16389	0.873754	0.0664929	0.0575788	0.143665	0.125693	0.211291	0.120944	0.139947	0.0786926	0.0989602	0.0568778	0.276506	0.130197
Smp_065240	1.16388	0.172538	38.2929	45.8509	42.2411	35.7694	39.7807	40.387	44.5756	45.8071	51.1501	54.7162	43.8487	48.0195
Smp_333960	1.16362	0.0613699	9.65677	9.41314	9.02567	10.4596	9.84025	9.67909	12.4633	12.9242	12.0391	11.2982	10.9822	11.9414
Smp_007330	1.16361	0.29244	16.4149	16.9116	16.9308	15.7466	16.2359	16.448	21.1465	20.1135	19.4913	20.4853	19.3761	20.1225
Smp_059090	1.16324	0.478584	21.3524	22.6901	22.3695	30.0596	27.6656	24.8274	30.2631	30.6702	30.0059	31.8448	27.5625	30.0693
Smp_342100	1.16316	0.436868	9.02076	9.42999	11.2419	13.8462	14.1791	11.5436	12.0604	16.5776	14.7286	13.2389	14.4324	14.2076
Smp_069600	1.16302	0.165629	15.1665	13.6222	14.3111	15.7346	15.5133	14.8695	15.6712	16.7844	18.9861	21.2958	17.9714	18.1418
Smp_200020	1.16286	0.367452	5.10376	5.56852	6.94701	5.767	4.78417	5.63409	5.56415	8.84197	7.61703	5.74084	6.09898	6.77259
Smp_198660	1.16281	0.135643	12.1439	14.8954	15.7273	14.8698	13.4786	14.223	17.2938	18.448	18.5902	16.0927	15.9574	17.2764
Smp_062260	1.16272	0.0212273	50.9317	49.467	48.4182	49.7226	47.6097	49.2298	56.7654	59.1208	61.8996	62.3576	55.1754	59.0637
Smp_176050	1.1626	0.174423	82.7125	78.2869	76.4357	68.2829	67.2479	74.5932	90.326	102.19	94.1351	91.0291	82.6367	92.0634
Smp_244570	1.16244	0.135643	27.7982	31.3314	29.0989	26.8337	28.4059	28.6936	33.8384	33.7882	38.4809	34.2988	33.4189	34.7651
Smp_343040	1.1624	0.634686	1.01703	0.886029	1.28624	1.17219	1.47787	1.16787	1.09633	1.73179	1.47655	1.51178	1.1401	1.39131
Smp_346030	1.16224	0.0415882	120.168	122.909	129.311	153.293	143.519	133.84	152.355	187.755	164.662	163.81	145.973	162.911
Smp_144950	1.16223	0.879089	0	0	0.234473	0	0	0.0468946	0.0571012	0.0642135	0	0	0.0197933	0.0282216
Smp_133350	1.162	0.139063	79.1698	81.0238	81.3303	95.9745	98.9389	87.2875	113.852	95.1628	106.413	115.223	97.4732	105.625
Smp_315490	1.16185	0.274297	32.4764	28.0975	32.1863	45.3322	40.1224	35.6429	43.2735	47.5729	46.6312	46.0691	37.4912	44.2076
Smp_180810	1.16166	0.15095	129.375	136.466	141.84	137.821	140.918	137.284	166.287	179.462	167.335	146.879	177.792	167.551
Smp_175270	1.1616	0.152879	25.8757	26.1334	30.7556	33.184	30.0286	29.1955	36.2893	39.3372	34.3752	33.7449	33.2757	35.4045
Smp_016810	1.16155	0.372637	15.5268	15.4199	19.6611	20.2708	22.3438	18.6445	24.7811	23.867	24.5937	19.7087	20.1728	22.6246
Smp_033600	1.16139	0.107383	49.6211	48.9446	53.8143	61.4688	61.0113	54.972	63.3763	67.0248	72.6545	66.7058	65.4792	67.0481
Smp_033260	1.16112	0.288689	78.9991	77.3409	70.2328	78.12	77.7495	76.4885	86.3638	87.6713	96.2394	104.382	91.5466	93.2406
Smp_104980	1.16111	0.418998	35.5823	34.2919	35.0036	51.6581	52.7156	41.8503	52.8243	48.0011	56.9894	51.3293	47.424	51.3136
Smp_033020	1.16095	0.129687	124.462	120.161	119.361	160.964	162.429	137.475	154.935	168.784	177.304	181.858	149.165	166.409
Smp_138210	1.16088	0.584743	2.70605	2.94773	3.87293	4.39841	3.79962	3.54495	3.24669	6.64953	4.61719	3.94388	3.0556	4.30258
Smp_145310	1.16085	0.334871	22.0116	24.5146	23.6869	20.7523	21.7096	22.535	24.7714	27.454	28.6776	28.7551	27.0839	27.3484
Smp_245860	1.16079	0.332061	8.02622	7.22327	8.67464	10.7049	9.77442	8.88069	10.2027	12.4502	10.5177	11.467	9.81152	10.8898
Smp_141080	1.16058	0.0321603	120.245	115.832	118.095	114.864	115.561	116.919	162.165	137.916	136.811	135.451	136.544	141.778
Smp_026090	1.16052	0.0922109	2.80754	2.77527	2.96577	3.12139	3.12428	2.95885	3.40656	3.76247	3.79713	3.5395	3.55342	3.61181
Smp_313760	1.16051	0.873754	0.514023	0.556347	0.481151	0.280578	0.530655	0.472551	0.749866	0.421329	0.568065	0.823446	0.389973	0.590536
Smp_080180	1.16038	0.0834016	85.2761	87.9514	87.5252	83.5812	84.7613	85.819	97.1348	103.561	101.931	109.641	110.047	104.463
Smp_051390	1.16028	0.0825909	42.1858	46.3019	45.1034	59.7264	57.6616	50.1958	62.1592	60.3933	61.9167	63.0998	55.395	60.5928
Smp_334100	1.16	0.104665	4.04307	4.39167	4.94049	4.48361	4.25357	4.42248	5.40772	5.88954	5.63583	4.90505	4.92719	5.35307
Smp_153530	1.15989	0.337149	16.4324	14.5333	15.5304	17.8717	17.4371	16.361	19.2223	19.5544	20.7209	18.4512	22.7629	20.1423
Smp_050880	1.15981	0.27776	99.47	86.8285	97.0459	133.398	131.811	109.711	134.803	114.506	146.087	136.704	124.479	131.316
Smp_343290	1.15977	0.624736	1.58732	1.49873	2.51732	2.65978	2.17972	2.08857	2.7009	2.87699	2.3691	2.13046	2.62402	2.54029
Smp_125730	1.15947	0.0373581	260.754	264.518	267.19	308.829	284.831	277.224	314.969	333.978	358.828	367.739	295.803	334.263
Smp_123290	1.15939	0.0338923	13.5407	15.9781	16.3219	16.3524	16.0478	15.6482	18.1671	20.0282	20.237	17.7353	18.5895	18.9514
Smp_346820	1.15931	1	0	0.0255063	0.101825	0.0989831	0.116996	0.068662	0.074392	0.0836531	0.100193	0.0755873	0.464171	0.159599
Smp_334630	1.15925	0.396042	6.34395	6.03714	6.50825	7.44444	6.82791	6.63234	7.16867	8.81705	7.99868	7.64806	8.40995	8.00848
Smp_041700	1.15918	0.794373	0.060191	0.0930768	0.120762	0.126428	0.16651	0.113394	0.108589	0.208641	0.123413	0.0965404	0.127032	0.132843
Smp_248030	1.15909	0.0200212	316.669	343.024	331.57	317.521	334.204	328.598	398.661	417.429	408.89	390.546	383.871	399.879
Smp_241500	1.15873	0.253834	24.2847	23.655	26.1099	30.5379	26.3539	26.1883	24.6016	36.2053	34.1472	31.579	31.1482	31.5363
Smp_027870	1.1587	0.0345182	14.7843	15.9516	15.5495	15.9613	16.8321	15.8158	17.9249	19.8506	21.0647	18.757	18.6787	19.2552
Smp_246440	1.15867	0.305181	14.8495	15.2783	17.0595	25.3703	23.2124	19.154	23.0367	25.1128	25.3417	22.8944	19.203	23.1177
Smp_309720	1.15845	0.644626	6.43206	4.43047	3.73888	5.11168	4.99038	4.94069	6.43607	6.60199	5.8631	5.23832	6.03565	6.03503
Smp_303770	1.15845	0.79412	1.05972	0.887999	0.516984	0.646125	0.98434	0.819033	1.15108	1.37513	0.76299	0.877191	0.785576	0.990395
Smp_334320	1.15819	0.923701	0.275595	0.298266	0.0744204	0.723352	0.273608	0.329048	0.217478	0.570352	0.292817	0.368296	0.829348	0.455658
Smp_333080	1.15813	0.0455741	30.9711	30.2884	30.2291	32.6204	32.2328	31.2684	39.4813	39.2002	37.9806	37.6959	34.1552	37.7026
Smp_064650	1.15782	0.0889554	68.3406	69.1944	71.0151	76.5697	74.6233	71.9486	78.1324	87.2546	90.1946	88.8777	90.0459	86.901
Smp_128130	1.15781	0.0709108	13.8496	15.6984	14.6394	17.513	16.7714	15.6944	17.2652	19.4332	19.9022	19.8967	19.2441	19.1483
Smp_053020	1.15777	0.264498	11.3952	13.9672	13.9398	18.3369	16.4217	14.8122	18.4402	19.4953	17.6111	16.6291	16.6153	17.7582
Smp_028800	1.15776	0.585116	0.37256	0.41794	0.468346	0.419724	0.491049	0.433924	0.48474	0.585268	0.576115	0.499767	0.496656	0.528509
Smp_149450	1.15767	0.145691	19.962	21.769	22.3253	22.4946	23.0729	21.9248	22.5958	26.6538	27.856	28.8338	27.5814	26.7042
Smp_333290	1.15766	0.668484	0.775458	0.671508	0.643736	0.831533	1.04566	0.793578	0.850421	0.937119	1.06738	0.942629	1.00939	0.961387
Smp_312230	1.15757	0.830893	0.171694	0.166743	0.370955	0.460775	0.151547	0.264343	0.241686	0.451509	0.344741	0.367161	0.146135	0.310246
Smp_144510	1.15744	0.658889	1.17915	1.16687	1.71048	1.94571	1.10391	1.42122	1.70165	1.55455	1.82617	1.94513	1.65902	1.7373
Smp_202400	1.15736	0.636255	3.7272	2.22518	3.74767	3.64213	2.80646	3.22973	3.10967	2.73365	3.2755	4.25892	5.20366	3.71628
Smp_316580	1.15726	0.609587	1.98487	2.04849	2.61792	1.74505	2.06261	2.09179	3.49737	2.02101	2.74771	2.07291	2.02054	2.47191
Smp_169030	1.15716	0.0943936	37.191	35.4785	33.8932	45.4703	43.9426	39.1951	46.8859	47.8467	45.9674	48.8728	46.3477	47.1841
Smp_048940	1.1571	0.0548366	11.4254	11.1785	11.2714	11.7943	11.6712	11.4681	13.403	13.6797	14.6792	13.8077	13.9472	13.9034
Smp_125370	1.15707	0.461846	8.03346	8.3525	9.46372	9.7282	10.3278	9.18113	9.76798	12.9918	12.2447	11.021	9.1379	11.0327
Smp_004420	1.15688	0.495478	49.1175	55.0029	55.4345	24.4977	35.2958	43.8697	56.7853	57.1829	49.1237	47.3721	49.2111	51.935
Smp_204580	1.15654	0.887328	0.093634	0.0608101	0.0404605	0.0786636	0.0929779	0.0733092	0.0788267	0.0664833	0.0796265	0.100116	0.143451	0.0937008
Smp_031010	1.15634	0.0398683	12.7324	13.562	12.6154	15.0587	14.8093	13.7555	17.1095	17.8972	16.8009	15.5434	15.719	16.614
Smp_131030	1.15633	0.0989123	12.2412	12.4915	13.3368	13.4659	12.7774	12.8626	14.3881	16.8865	16.0561	15.3685	15.4516	15.6302
Smp_011960	1.15626	0.0435098	18.6517	18.4653	20.0869	19.651	20.2781	19.4266	21.0195	21.8898	26.9505	23.951	20.1982	22.8018
Smp_062020	1.15622	0.540962	24.0199	23.0061	23.7715	31.4933	35.2474	27.5076	38.1511	32.4695	29.1928	32.3527	37.2341	33.88
Smp_152790	1.15608	0.147659	107.816	99.7883	111.075	123.195	114.176	111.21	131.072	136.919	138.299	142.593	128.06	135.388
Smp_328350	1.15601	0.508687	14.5705	15.1878	16.1687	23.0086	19.6361	17.7143	17.8586	23.376	22.2849	23.4338	20.7711	21.5449
Smp_060180	1.156	0.200876	14.6519	14.8703	14.4229	14.9477	15.7798	14.9345	18.6947	17.083	18.3086	18.2995	17.7457	18.0263
Smp_344840	1.15596	0.621002	2.75009	2.28787	2.54288	2.57382	2.31107	2.49315	3.59011	3.11169	3.16383	3.2979	2.02826	3.03835
Smp_137910	1.15591	0.217495	22.4058	22.2962	25.1282	25.9904	26.8104	24.5262	27.2122	27.0351	31.6966	31.1737	30.4146	29.5064
Smp_057590	1.1559	0.233402	72.8271	69.2626	82.2346	73.281	72.9336	74.1078	80.6252	97.206	88.7797	87.9707	90.2437	88.965
Smp_025550	1.15584	0.0431737	31.8805	34.1115	35.6681	36.1236	39.443	35.4453	44.9519	42.5287	40.539	41.8138	43.6003	42.6867
Smp_163810	1.15583	0.184044	16.7906	18.2371	18.9988	16.6601	17.8949	17.7163	21.5079	21.995	22.3421	19.5318	22.2234	21.52
Smp_246560	1.15577	0.395946	9.97932	12.0856	13.1741	14.4676	13.4452	12.6303	14.916	14.6093	15.1456	15.5795	14.4737	14.9448
Smp_168400	1.15577	0.619468	0.40216	0.546928	0.568136	0.628102	0.604154	0.549896	0.781318	1.07397	0.581005	0.573348	0.699633	0.741856
Smp_153110	1.15558	0.450986	0.553241	0.801692	0.641062	0.885597	0.77536	0.731391	0.887409	0.871338	0.863292	0.79193	0.810488	0.844892
Smp_164210	1.15553	0.0147895	97.8524	103.333	106.75	120.905	117.449	109.258	128.805	137.756	134.593	132.52	128.159	132.367
Smp_022140	1.15551	0.131595	41.0773	46.5676	48.1456	52.6873	50.1461	47.7248	65.7259	59.1491	60.8358	55.7407	47.8878	57.8678
Smp_132350	1.15546	0.156442	24.6256	26.0091	24.2276	29.6538	26.6319	26.2296	32.3659	30.8097	31.9105	33.5716	30.8549	31.9025
Smp_125870	1.15528	0.0585851	16.6539	17.3414	18.0852	19.2399	19.4388	18.1518	21.2119	23.9773	22.7459	20.5999	21.24	21.955
Smp_158560	1.15522	0.161598	115.764	129.044	133.923	129.609	128.506	127.369	153.616	157.959	160.49	147.272	145.777	153.023
Smp_170390	1.15517	0.120575	11.1055	10.7879	11.4335	12.285	13.3747	11.7973	15.0534	15.1215	13.5546	14.1329	13.6904	14.3105
Smp_179910	1.1551	0.0261945	145.232	140.637	148.971	144.754	142.146	144.348	163.56	173.297	173.707	179.416	172.977	172.591
Smp_038140	1.15508	0.193352	19.8722	20.4163	22.3152	25.6609	27.5034	23.1536	27.7078	33.1596	29.3605	24.1627	25.7071	28.0195
Smp_196620	1.15506	0.0675834	153.563	139.448	141.107	131.859	137.897	140.775	170.723	171.195	167.13	182.197	163.882	171.025
Smp_147110	1.15505	0.378766	3.57389	3.38718	3.78694	3.80699	3.71867	3.65473	3.63494	5.09953	4.56256	3.87617	4.67818	4.37028
Smp_123450	1.15495	0.017188	67.6892	71.1	74.7402	75.971	74.8707	72.8742	90.1622	86.5056	92.4239	81.8832	89.9014	88.1753
Smp_171180	1.15494	0.322817	18.45	23.1665	19.1922	23.9136	21.3364	21.2117	25.385	26.6709	25.748	23.3719	25.8855	25.4122
Smp_132550	1.15477	0.611564	3.62254	2.84563	3.97608	5.21438	6.14898	4.36152	4.79525	4.97566	5.09102	5.87189	5.49864	5.24649
Smp_133700	1.15472	0.0787683	44.2899	46.4339	47.9027	48.9066	48.8816	47.2829	64.1422	68.6356	57.3923	51.7177	48.8441	58.1464
Smp_019190	1.15467	0.285974	83.7951	86.243	79.9627	76.4734	78.523	80.9995	85.3485	88.8237	105.304	108.753	101.147	97.875
Smp_064860	1.15449	0.104542	930.024	890.832	865.458	1178.75	1178.74	1008.76	1317.86	1194.77	1203.35	1215.06	1153.83	1216.97
Smp_147840	1.15422	0.0708148	47.7387	48.019	47.9752	59.1997	58.2198	52.2305	62.1152	61.1172	68.3104	65.0544	60.5703	63.4335
Smp_304710	1.15418	0.367452	6.26629	6.53372	7.45271	4.8835	6.06138	6.23952	7.71205	7.89224	8.4853	7.3194	6.68389	7.61858
Smp_162000	1.15401	0.157146	15.5722	18.4528	18.9417	22.9295	21.17	19.4132	22.8218	25.3673	24.0306	21.8774	22.9291	23.4052
Smp_179560	1.15401	0.144311	28.4429	28.2432	34.3606	39.535	35.8763	33.2916	36.62	46.7958	43.6431	38.5468	36.2936	40.3799
Smp_067490	1.15388	0.188282	134.329	131.226	140.671	118.291	111.728	127.249	137.17	151.739	158.872	165.491	146.837	152.021
Smp_245800	1.15381	0.152237	28.4601	29.513	36.7988	31.7227	33.479	31.9947	42.532	48.034	37.5382	36.422	33.9883	39.7029
Smp_141280	1.15374	0.54192	13.8275	13.8208	12.8603	17.7407	17.1578	15.0814	17.6792	17.595	18.3598	18.3747	19.6495	18.3316
Smp_126730	1.15372	0.396042	2.36695	2.73677	2.98878	2.30823	2.25891	2.53193	3.02466	3.37446	3.34969	3.14718	2.51452	3.0821
[truncated: 8,155 more rows]

## Sheet: Differentially Expressed
Down-regulated Feature ID	Up-regulated Feature ID
Smp_307020	Smp_008660
Smp_201060	Smp_063330
Smp_086530	Smp_081900
Smp_135560	Smp_166340
Smp_343740	Smp_059530
Smp_197370	Smp_132210
Smp_086480	Smp_322830
Smp_123830	Smp_051400
Smp_163610	Smp_089670
Smp_164590	Smp_340060
Smp_095520	Smp_128370
Smp_089200	Smp_181470
Smp_205760	Smp_244160
Smp_346610	Smp_152580
Smp_307440	Smp_123540
Smp_195090	Smp_123550
Smp_334920	Smp_176930
Smp_191910	Smp_244640
Smp_136050	Smp_309480
Smp_241610	Smp_176110
Smp_174520	Smp_311630
Smp_322820	Smp_151420
Smp_154680	Smp_034500
Smp_313330	Smp_316490
Smp_323640	Smp_331120
Smp_148820	Smp_311640
Smp_139580	Smp_129510
Smp_334450	Smp_311670
Smp_126220	Smp_123100
Smp_164400	Smp_011000
Smp_123300	Smp_134390
Smp_155530	Smp_244650
Smp_132750	Smp_307450
Smp_135230	Smp_244960
Smp_017610	Smp_134870
Smp_246770	Smp_074570
Smp_320360	Smp_333840
Smp_054300	Smp_245140
Smp_158480	Smp_324820
Smp_246850	Smp_302270
Smp_314250	Smp_326080
Smp_247570	Smp_164020
Smp_318440	Smp_342040
Smp_319760	Smp_157100
Smp_327950	Smp_088090
Smp_076320	Smp_094930
Smp_033250	Smp_326360
Smp_000180	Smp_175310
Smp_079960	Smp_311660
Smp_012920	Smp_201330
Smp_302980	Smp_337730
Smp_331540	Smp_181160
Smp_137300	Smp_092150
Smp_329410	Smp_032990
Smp_324380	Smp_317790
Smp_137360	Smp_058380
Smp_035250	Smp_325000
Smp_145640	Smp_323900
Smp_326570	Smp_133830
Smp_333830	Smp_064020
Smp_018800	Smp_306720
Smp_098340	Smp_334120
Smp_312450	Smp_341290
Smp_347370	Smp_306180
Smp_050270	Smp_172460
Smp_332250	Smp_301320
Smp_319520
Smp_178420
Smp_079970
