# Supplementary material for: Schistosoma mansoni alter transcription of immunomodulatory gene products following in vivo praziquantel exposure
Source: PLoS Negl Trop Dis. 2021 Mar 3;15(3):e0009200. doi: 10.1371/journal.pntd.0009200 (PMC7959349; doi:10.1371/journal.pntd.0009200)
Supplement: S5 File — Forward and reverse primer sequences for qPCR measurement of gene expression shown in S3 Fig. (XLSX) [file pntd.0009200.s009.xlsx]

## Sheet: Sheet1
Gene	F	R
Smp_311670 (SmKI-1)	TCGAAAAGGAAATTCGGACTGC	ACTTCCGCTCGCATTCTTCT
Smp_324820 (SmKI)	TGGAATGTGGACGTCGTCAA	CATTTGACATACATACACGCTGACA
Smp_337730 (SmKI)	CGAAAAGGAAATTCGGACTGCC	CACCAACGCTGAGTGGTTTC
Smp_311630 (Smferritin)	CACCGAATCGAGAGCTAGACA	TCTGCATGTTCACGTTCCTCA
Smp_340060 (SmSP2)	TGGGCTGTTCGTTTGTCTGT	AGAACACAATGAGCTGCAGT
Smp_089200 (ABCB1-3)	GGCAGAAGAAGCTGGGCTAA	TCGTCACAATAGCTCCAGCA
Smp_013540 (TYR2)	TGGTGGTCCAGGTCAAGGTA	TCCTTCCCAACCATACCAACA
Smp_050270 (TYR1)	GTGAAGTATGCGGTGGACCA	TCGTCCTTTCCATCCAAACCA
Smp_086480 (TAL2/Sm21.7)	CTTCGTGATGGTGATGAAACTGT	TCAATCCCAAACCACGACAA
Smp_086530 (TAL3/Sm20.8)	AGAGATGGAACTGAAACTATCACAGT	TGTGCAGGACTCAAACCCAA
Smp_195090 (TAL5)	AGGGATGATAACGAGATGGCA	GCTTGTTCCGGTTTGACACC
Smp_169200 (TAL11)	TGCAGTTGATCTTGATCATGATGA	TAGCCTTTCGAGCGTCTTCC
Smp_056970 (GAPDH)	TAAGGACGGGGCTGAATATG	TGACCTTAGCCAGAGGTGCT
